# Supplementary material for: Phylogenetic distribution of plant snoRNA families
Source: BMC Genomics. 2016 Nov 24;17:969. doi: 10.1186/s12864-016-3301-2 (PMC5122169; doi:10.1186/s12864-016-3301-2)
Supplement: Additional file 1 — Relevant to box C/D snoRNAs heatmap. The.csv files contain the box C/D snoRNA families of the plant species that are represented in the heatmaps. (CSV 601 kb) [file 12864_2016_3301_MOESM1_ESM.csv]

Name of plants	snoR1	snoR4	snoR7	snoR8	snoR9	snoR10	snoR12	snoR13	snoR14	snoR15	snoR16	snoR18	snoR20	snoR21	snoR22	snoR23	snoR24	snoR29	snoR31	snoR32	snoR37	snoR44	snoR59	snoR64	U29	U30	U31	U33	U34	U35	U36II	U43	U49	U51	U53	U61	U80	snoR65	snoR53Y	snoR68Y	snoR39BY	snoR106	snoR19	snoR26	SnoR27	snoR28	snoR34	snoR35	snoR41Y
C.merolae	0	0	0	0	0	0	0	0	0	0	0	0	0	0	0	0	0	0	0	0	0	0	0	0	0	0	0	0	0	0	0	0	0	0	0	0	0	0	0	0	0	0	0	0	0	0	0	0	0
C.reinhardtii	0	0	0	0	0	0	0	0	0	0	0	0	0	0	0	0	0	0	0	0	0	0	0	0	0	0	0	0	0	0	0	0	0	0	0	0	0	0	0	0	0	0	0	0	0	0	0	0	0
P.patens	0	0	0	0	0	0	0	3	0	0	0	3	0	0	0	0	0	0	0	1	4	0	0	0	0	0	0	0	0	0	1	0	0	0	0	0	0	0	0	0	0	0	0	0	0	4	0	0	0
S.moellendorffii	0	0	0	0	0	0	0	0	0	0	0	0	0	0	0	0	0	0	0	0	0	0	0	0	0	0	0	0	0	0	2	0	0	0	0	0	0	0	0	0	0	0	0	0	0	0	0	0	0
P.taeda	0	0	0	2	0	0	0	2	0	0	0	1	0	1	0	0	0	0	0	1	0	0	0	0	0	0	0	0	0	0	2	0	0	0	0	0	0	0	0	0	0	0	0	0	0	6	0	0	0
A.trichopoda	1	0	0	1	0	0	0	2	0	0	2	6	0	0	1	0	0	0	0	1	2	1	0	0	0	0	0	0	0	0	0	0	0	1	0	0	1	0	0	0	0	0	1	0	0	3	0	0	0
P.dactylifera	1	0	0	3	0	0	1	1	1	4	7	4	0	1	2	0	4	1	0	0	2	2	0	0	0	0	0	0	1	0	2	0	0	3	0	1	2	0	2	0	1	0	2	0	0	4	0	0	1
Z.mays	0	0	0	0	0	0	2	3	0	3	3	5	0	0	4	0	0	3	0	0	0	2	0	0	0	0	0	0	0	0	0	0	0	0	0	0	3	0	0	0	0	0	3	0	0	11	0	0	0
S.bicolor	2	0	0	0	0	0	4	3	0	2	3	2	0	0	1	0	1	3	0	1	1	2	0	0	0	0	0	0	0	0	0	0	0	1	0	0	2	0	0	0	0	0	3	0	0	10	0	0	0
O.sativa	2	0	0	0	0	0	3	5	0	1	2	2	0	0	2	0	5	5	0	0	4	3	0	0	0	0	0	0	0	0	0	0	0	4	0	1	2	0	1	0	0	0	1	0	0	7	0	0	1
T.aestivum	12	0	0	0	0	0	56	54	0	48	35	28	0	12	16	0	38	28	0	25	22	27	0	0	0	0	0	1	0	0	7	0	0	10	0	8	26	0	0	0	15	0	27	1	0	56	0	0	5
H. vulgare	3	0	0	0	0	0	12	10	0	12	7	8	0	8	4	0	6	8	0	4	6	4	0	0	0	0	0	2	0	0	2	0	0	4	0	2	8	0	1	0	8	0	7	1	0	20	0	0	3
B.vulgaris	1	5	0	0	0	0	0	2	1	1	0	4	0	1	2	1	1	1	0	1	2	3	3	0	2	0	0	0	4	1	4	0	0	0	0	1	2	0	0	0	2	0	2	0	0	7	0	0	1
D.purpurea	2	0	3	0	0	0	3	0	2	2	5	0	0	0	5	4	7	1	0	0	5	12	0	0	0	0	3	0	0	0	7	0	0	1	0	2	2	0	0	0	4	0	6	2	0	9	0	0	0
S.tuberosum	2	0	3	3	0	0	1	2	2	2	0	0	0	3	3	2	2	2	0	2	3	4	3	0	1	0	0	0	0	0	3	1	0	0	0	1	3	0	0	0	3	0	4	1	0	8	0	0	0
S.lycopersicum	6	0	2	3	0	0	3	2	3	2	0	0	0	10	2	2	2	2	0	2	3	4	2	0	2	0	0	0	0	0	2	1	0	1	0	2	2	0	0	0	3	0	3	1	0	10	0	0	1
V.vinifera	1	0	2	1	0	1	0	2	2	2	2	2	0	1	1	0	3	2	1	1	1	2	1	0	2	0	0	0	0	1	2	0	0	2	0	0	1	0	0	0	2	0	1	1	0	1	0	0	1
R.communis	1	0	1	1	0	1	1	2	1	2	2	3	0	1	2	0	4	2	0	1	2	2	4	1	1	0	1	0	0	0	1	0	0	2	0	1	1	0	0	0	1	0	4	1	0	4	0	0	1
L.japonicus	1	0	2	0	0	2	2	1	3	5	2	6	0	0	3	1	4	2	0	2	1	2	2	0	1	1	1	0	0	0	2	0	0	3	0	1	1	0	0	0	2	0	2	1	0	3	0	0	0
M.truncatula	2	0	1	1	0	2	2	4	2	3	1	19	0	0	1	1	5	3	0	5	1	4	8	0	0	0	3	0	0	0	1	0	0	2	0	1	3	0	1	0	3	0	2	1	0	6	0	1	2
P.persica	1	0	2	1	1	1	0	1	2	3	2	2	0	0	7	3	3	1	1	2	4	2	3	0	1	0	2	0	0	0	2	0	0	1	0	1	1	0	1	0	1	0	4	1	0	3	0	1	1
G.raimondii	3	0	3	1	1	2	0	3	1	3	2	4	0	0	2	1	6	2	0	0	2	4	3	0	1	0	3	0	0	2	2	0	0	2	0	0	1	0	1	0	3	0	2	2	0	4	0	2	2
B.rapa	6	0	4	0	3	3	6	6	3	5	4	4	4	3	6	5	9	6	3	5	6	5	5	2	6	2	7	5	7	1	5	1	3	6	1	2	5	0	3	2	3	1	5	2	1	11	2	1	2
A.thaliana	2	2	2	2	2	2	3	2	2	1	2	2	2	2	4	2	4	1	1	1	2	2	2	1	1	1	2	2	3	1	2	2	2	1	1	1	2	1	1	1	2	1	1	1	1	5	1	1	1
C.sinensis	2	0	1	0	0	1	1	1	1	2	1	2	0	1	0	0	3	1	1	1	0	2	2	0	0	1	1	0	0	1	1	0	0	1	0	0	1	0	1	0	2	0	1	1	0	1	0	1	1
[truncated: 54 more columns]
