# Supplementary material for: Phylogenetic distribution of plant snoRNA families
Source: BMC Genomics. 2016 Nov 24;17:969. doi: 10.1186/s12864-016-3301-2 (PMC5122169; doi:10.1186/s12864-016-3301-2)
Supplement: Additional file 2 — Relevant to box H/ACA snoRNAs heatmap. The.csv files contain the box H/ACA snoRNA families of the plant species that are represented in the heatmaps. (CSV 211 kb) [file 12864_2016_3301_MOESM2_ESM.csv]

Name of plants	snoR100	snoR103	snoR104	snoR109	snoR110	snoR111	snoR112	snoR5	snoR72	snoR73	snoR74	snoR77	snoR78	snoR79	snoR80	snoR82	snoR83	snoR84	snoR81	snoR86	snoR88	snoR89	snoR90	snoR92	snoR94	snoR95	snoR96	snoR97	snoR99	U19	snoR2	AtncR1
C.merolae	0	0	0	0	0	0	0	0	0	0	0	0	0	0	0	0	0	0	0	0	0	0	0	0	0	0	1	0	0	0	0	0
C.reinhardtii	0	0	0	0	0	0	0	0	0	0	0	0	0	0	0	0	0	0	0	0	0	0	0	0	0	0	0	0	0	0	0	0
P.patens	0	0	0	0	0	0	0	0	1	0	1	0	0	0	0	0	0	0	0	0	0	0	0	0	0	0	13	0	0	0	2	0
S.moellendorffii	0	0	0	0	0	0	0	0	4	0	2	0	0	0	0	0	0	0	0	0	0	0	0	0	0	0	8	0	0	0	0	0
P.taeda	0	0	0	0	0	0	0	0	19	0	0	0	0	0	1	0	0	0	0	0	0	0	0	0	0	0	15	0	0	0	0	0
A.trichopoda	1	0	0	0	0	0	0	0	1	0	12	0	0	0	0	0	0	0	1	1	0	0	0	0	0	0	30	1	0	0	1	0
P.dactylifera	1	0	0	0	0	0	0	0	3	0	5	0	0	0	2	1	2	0	2	8	0	0	0	0	0	0	0	2	0	0	1	0
Z.mays	2	0	0	0	0	0	0	0	7	0	1	0	0	0	1	1	1	0	1	4	0	0	0	0	0	0	0	3	0	0	5	0
S.bicolor	2	1	0	0	0	0	0	0	3	0	3	0	0	0	3	1	1	0	2	6	0	0	0	0	0	0	0	3	0	0	3	0
O.sativa	2	1	0	0	0	0	0	0	4	0	3	0	0	0	2	1	1	0	1	3	0	0	0	0	0	0	0	2	0	0	7	0
T.aestivum	9	39	5	0	0	0	0	0	26	0	8	21	0	0	29	12	6	0	3	19	0	0	0	0	0	0	0	22	0	0	28	0
H. vulgare	3	11	10	0	0	0	0	0	16	0	3	8	0	0	6	3	2	0	1	5	0	0	0	0	0	0	0	5	0	0	8	0
B.vulgaris	1	1	1	0	0	0	0	1	1	0	5	0	0	0	2	0	0	0	3	7	0	0	0	0	0	0	0	2	1	0	2	0
D.purpurea	0	2	0	0	0	0	0	1	14	0	0	0	0	0	4	1	0	0	0	4	0	0	0	0	0	0	0	9	0	0	2	0
S.tuberosum	4	2	0	0	0	0	0	3	0	0	3	1	0	0	1	0	2	0	2	4	0	0	0	0	0	0	0	3	0	0	3	0
S.lycopersicum	5	7	0	0	0	0	0	3	0	0	3	8	0	0	0	0	3	0	2	4	0	0	0	0	0	0	0	5	0	0	3	0
V.vinifera	1	2	1	0	0	0	0	2	0	0	15	1	0	0	0	2	5	0	3	1	0	0	3	0	0	0	0	2	0	1	1	0
R.communis	2	1	1	1	0	0	0	2	0	0	4	1	0	0	1	1	2	0	1	2	0	0	4	0	0	0	0	1	0	1	2	0
L.japonicus	1	2	1	2	0	0	0	3	0	0	4	7	0	0	1	1	1	0	2	4	0	0	0	0	0	0	0	1	0	1	2	0
M.truncatula	0	2	1	2	0	0	0	2	0	0	0	1	0	0	2	0	3	0	3	1	0	0	6	0	0	0	0	1	0	1	4	0
P.persica	1	2	1	2	0	0	0	1	0	0	3	1	2	0	2	1	3	0	3	1	0	0	4	0	0	0	0	1	0	0	1	0
G.raimondii	1	2	2	3	0	1	0	3	0	0	2	2	2	0	2	2	4	0	6	2	0	0	8	0	0	0	0	1	5	1	2	0
B.rapa	11	0	3	2	3	2	2	3	0	2	7	3	2	8	5	2	3	3	8	5	5	2	4	0	1	2	0	2	2	3	4	2
A.thaliana	1	1	1	1	1	1	1	2	3	1	2	1	2	3	3	1	1	1	1	2	2	1	2	1	1	1	1	2	1	1	2	1
C.sinensis	5	0	1	1	0	1	0	1	0	0	3	1	1	0	0	1	2	0	2	1	0	0	2	1	0	0	0	1	0	0	1	2
