# Supplementary material for: Phylogenetic distribution of plant snoRNA families
Source: BMC Genomics. 2016 Nov 24;17:969. doi: 10.1186/s12864-016-3301-2 (PMC5122169; doi:10.1186/s12864-016-3301-2)
Supplement: Additional file 3 — Alignments (in.aln format) representing co-evolution of conserved snoRNA-rRNA target interactions. (ZIP 109 kb) [file 12864_2016_3301_MOESM3_ESM.zip]

Archive with 23 entries (22 files):
- Additional_folder_11/
- Additional_folder_11/snoR32_target.aln
- Additional_folder_11/snoR15_target.aln
- Additional_folder_11/snoR22_target.aln
- Additional_folder_11/U15_target.aln
- Additional_folder_11/snoR12_target.aln
- Additional_folder_11/snoR37_target.aln
- Additional_folder_11/snoR1_target.aln
- Additional_folder_11/snoR24_target.aln
- Additional_folder_11/snoR44_target.aln
- Additional_folder_11/snoR28_target.aln
- Additional_folder_11/snoR59_target.aln
- Additional_folder_11/snoR14_target.aln
- Additional_folder_11/snoR14_target.aln~
- Additional_folder_11/snoR22_target.aln~
- Additional_folder_11/U15_target.aln~
- Additional_folder_11/snoR32_target.aln~
- Additional_folder_11/snoR37_target.aln~
- Additional_folder_11/snoR59_target.aln~
- Additional_folder_11/snoR44_target.aln~
- Additional_folder_11/snoR15_target.aln~
- Additional_folder_11/snoR24_target.aln~
- Additional_folder_11/snoR28_target.aln~
