# Supplementary material for: Phylogenetic distribution of plant snoRNA families
Source: BMC Genomics. 2016 Nov 24;17:969. doi: 10.1186/s12864-016-3301-2 (PMC5122169; doi:10.1186/s12864-016-3301-2)
Supplement: Additional file 3 — Alignments (in.aln format) representing co-evolution of conserved snoRNA-rRNA target interactions. (ZIP 109 kb) [file 12864_2016_3301_MOESM3_ESM.zip › Additional_folder_11/snoR32_target.aln]

CLUSTAL W (1.83) multiple sequence alignment


snoR32_P.taeda            AUGCAmA-----GUCGGACGGGAAGU  & -TTTTAATGGGTAATTTGCATCTGA
snoR32_A.trichopoda       AUGCAmA-----GUCGAACGUUGU--  & TT-TTAATGGGTAATTTGCATCTGA
snoR32_S.bicolor          AUGCAmA-----GUCGAACGGGAAGU  & -TTTTAATGGGTAATTTGCATCTGA
snoR32_T.aestivum_1       GUGCAmAGUAUGAACCAAUUU-----  & -AGCTTATGGGTAATTTGCATCTGA
snoR32_T.aestivum_2       GUGCAmAGUAUGAACCAAUUU-----  & -AGCTTATGGGTAATTTGCATCTGA
snoR32_T.aestivum_3       GUGCAmAGUAUGAACCAAUUU-----  & -AGTTTATGGGTAATTTGCATCTGA
snoR32_T.aestivum_4       GUGCAmAGUAUGAACCAAUUU-----  & -AGCTTATGGGTAATTTGCATCTGA
snoR32_T.aestivum_5       GUGCAmAGUAUGAACCAAUUU-----  & -AGCTTATGGGTAATTTGCATCTGA
snoR32_T.aestivum_6       GUGCAmAGUAUGAACCAAUUU-----  & -AGTTTATGGTTAATTTGCATCTGA
snoR32_H.vulgare_1        GCGCAmA--AUUACCCAAUCCUG---  & AGT-TTATGGGTAATTTGCATCTGA
snoR32_H.vulgare_2        AUGCAmA-----GUCGAACGGGAAGU  & AGT-TTATGGGTAATTTGCATCTGA
snoR32_H.vulgare_3        GCGCAmA--AUUACCCAAUCCUG---  & AGT-TTATGGGTAATTTGCGTCTGA
snoR32_H.vulgare_4        GCGCAmA--AUUACCCAAUCCUG---  & AGT-TTATGGGTAATTTGCGTCTGA
snoR32_V.vinifera         GUGCAmAGUAUGAACCAAUUU-----  & AGT-TTATGGTTAATTTGCATCTGA
snoR32_L.japonicus_1      AUGCAmA-----GUCGGACGGGAAGU  & -GTAAATTGGGTAATTTGCATCTGA
snoR32_L.japonicus_2      AUGCAmA-----GUCGGACGGGAAGU  & -GTAAATTGGGTAATTTGCATCTGA
snoR32_B.rapa_1           AUGCAmA-----GUCGGACGGGAAGU  & -GTAAATTGGGTAATTTGCATCTGA
snoR32_B.rapa_2           AUGCAmA-----GUCGGACGGGAAGU  & -GTAAATTGGGTAATTTGCATCTGA
snoR32_B.rapa_3           AUGCAmA-----GUCGGACGGGAAGU  & -GTAAATTGGGTAATTTGCATCTGA
snoR32_C.sinensis_1       AUGCAmA-----GUCGGACGGGAAGU  & -GTAAATTGGGTAATTTGCATCTGA
snoR32_C.sinensis_2       CCGCAmG--GUUCACCUACGGAA---  & -AACAAATGGGTAATTTGCGACTGA
snoR32_O.sativa           CCGCAmG--GUUCACCUACGGAA---  & -AACAAATGGGTAATTTGCGACTGA
                            ****        *  *                   *** ********  ****
