# Supplementary material for: Phylogenetic distribution of plant snoRNA families
Source: BMC Genomics. 2016 Nov 24;17:969. doi: 10.1186/s12864-016-3301-2 (PMC5122169; doi:10.1186/s12864-016-3301-2)
Supplement: Additional file 3 — Alignments (in.aln format) representing co-evolution of conserved snoRNA-rRNA target interactions. (ZIP 109 kb) [file 12864_2016_3301_MOESM3_ESM.zip › Additional_folder_11/U15_target.aln]

CLUSTAL W (1.83) multiple sequence alignment


U15_P.dactylifera_1       CGGGAmAGUGGUGU & GAAAATCATTCGGATTCCCATTGA
U15_P.dactylifera_2       CGGGAmAGUGGUGU & GAAAATCATTCGGATTCCCATTGA
U15_O.sativa_1            CGGGAmAGUGGUG- & GAAAATAAATCGGATTCCCATTGA
U15_O.sativa_2            CGGGAmAGUGGUG- & GAAAATCAATCGGATTCCCATTGA
U15_O.sativa_3            CGGGAmAGUGGUG- & GAAAATCAATCGGATTCCCATTGA
U15_T.aestivum_1          CGGGAmAGUGGUG- & GAAAATAAATCGGATTCCCATTGA
U15_T.aestivum_2          CGGGAmAGUGGUG- & GAAAATCAATCGGATTCCCATTGA
U15_T.aestivum_3          CGGGAmAGUGGUG- & GAAAATCAATCGGATTCCCATTGA
U15_T.aestivum_4          CGGGAmAGUGGUG- & GAAAATCAATCGGATTCCCATTGA
U15_T.aestivum_5          CGGGAmAGUGGUG- & GAAAATCAATCGGATTCCCATTGA
U15_D.purpurea_1          CGGGAmAGUGGUG- & GAAAATAAATCGGATTCCCATTGA
U15_D.purpurea_2          CGGGAmAGUGGUG- & GAAAATCAATCGGATTCCCATTGA
U15_D.purpurea_3          CGGGAmAGUGGUG- & GAAAATCAATCGGATTCCCATTGA
U15_M.truncatula_1        CGGGAmAGUGGUG- & GAAAATCATTCGGATTCCCATTGA
U15_M.truncatula_2        CGGGAmAGUGGUG- & GAAAATCATTCGGATTCCCATTGA
U15_M.truncatula_3        CGGGAmAGUGGUG- & GAAAATCGTTCGGATTCCCATTGA
U15_M.truncatula_4        CGGGAmAGUGGUG- & GAAAATCATTTGGATTCCCATTGA
U15_M.truncatula_5        CGGGAmAGUGGUG- & GAAAATCATTCGGATTCCCATTGA
U15_P.persica             CGGGAmAGUGGUG- & GAAAATCATTCGGATTCCCATTGA
U15_B.rapa_1              CGGGAmAGUGGUGU & AAAAATCAATCGGATTCCCAATGA
U15_B.rapa_2              CGGGAmAGUGGUGU & ATAAATCAGACGGATTCCCAATGA
U15_B.rapa_3              CGGGAmAGUGGUGU & AAAAATCAATCGGATTCCCAATGA
U15_B.rapa_4              CGGGAmAGUGGUGU & ATAAATCAGACGGATTCCCAATGA
                          ***** *******      ****     ********* ***
