# Supplementary material for: Phylogenetic distribution of plant snoRNA families
Source: BMC Genomics. 2016 Nov 24;17:969. doi: 10.1186/s12864-016-3301-2 (PMC5122169; doi:10.1186/s12864-016-3301-2)
Supplement: Additional file 3 — Alignments (in.aln format) representing co-evolution of conserved snoRNA-rRNA target interactions. (ZIP 109 kb) [file 12864_2016_3301_MOESM3_ESM.zip › Additional_folder_11/snoR12_target.aln]

CLUSTAL W (1.83) multiple sequence alignment


snoR12_P.dactylifera      CGGGAmAGUGGUGU & GAAAATCATTCGGATTCCCATTGA
snoR12_S.bicolor_1        CGGGAmAGUGGUG- & GAAAATAAATCGGATTCCCATTGA
snoR12_S.bicolor_2        CGGGAmAGUGGUG- & GAAAATCAATCGGATTCCCATTGA
snoR12_S.bicolor_3        CGGGAmAGUGGUG- & GAAAATCAATCGGATTCCCATTGA
snoR12_H.vulgare_1        CGGGAmAGUGGUG- & GAAAATCATTCGGATTCCCATTGA
snoR12_H.vulgare_2        CGGGAmAGUGGUG- & GAAAATCATTCGGATTCCCATTGA
snoR12_H.vulgare_3        CGGGAmAGUGGUG- & GAAAATCGTTCGGATTCCCATTGA
snoR12_H.vulgare_4        CGGGAmAGUGGUG- & GAAAATCATTTGGATTCCCATTGA
snoR12_H.vulgare_5        CGGGAmAGUGGUG- & GAAAATCATTCGGATTCCCATTGA
snoR12_L.japonicus        CGGGAmAGUGGUGU & AAAAATCAATCGGATTCCCAATGA
snoR12_C.sinensis         CGGGAmAGUGGUGU & ATAAATCAGACGGATTCCCAATGA
                          *************      ****     ********* ***
