# Supplementary material for: Phylogenetic distribution of plant snoRNA families
Source: BMC Genomics. 2016 Nov 24;17:969. doi: 10.1186/s12864-016-3301-2 (PMC5122169; doi:10.1186/s12864-016-3301-2)
Supplement: Additional file 3 — Alignments (in.aln format) representing co-evolution of conserved snoRNA-rRNA target interactions. (ZIP 109 kb) [file 12864_2016_3301_MOESM3_ESM.zip › Additional_folder_11/snoR37_target.aln]

CLUSTAL W (1.83) multiple sequence alignment

snoR37_A.trichopoda       AUGCAmA-----GUCGGACGGGAAGU & --TTTTAATGGGTAATTTGCATCTGA
snoR37_P.dactylifera_1    AUGCAmA-----GUCGGACGGGAAGU & --TTTTAATGGGTAATTTGCATCTGA
snoR37_P.dactylifera_2    AUGCAmA-----GUCGGACGGGAAGU & --TTTTAATGGGTAATTTGCATCTGA
SnoR37_T.aestivum_1       GUGCAmAGUAUGAACCAAUUU----- & -AGCTT-ATGGGTAATTTGCATCTGA
snoR37_T.aestivum_2       GUGCAmAGUAUGAACCAAUUU----- & -AGCTT-ATGGGTAATTTGCATCTGA
snoR37_T.aestivum_3       GUGCAmAGUAUGAACCAAUUU----- & -AGT-TTATGGGTAATTTGCATCTGA
snoR37_T.aestivum_4       GUGCAmAGUAUGAACCAAUUU----- & -AGC-TTATGGGTAATTTGCATCTGA
snoR37_T.aestivum_5       GUGCAmAGUAUGAACCAAUUU----- & -AGC-TTATGGGTAATTTGCATCTGA
snoR37_D.purpurea_1       GUGCAmAGUAUGAACCAAUUU----- & -AGC-TTATGGGTAATTTGCATCTGA
snoR37_D.purpurea_2       GUGCAmAGUAUGAACCAAUUU----- & -AGC-TTATGGGTAATTTGCATCTGA
snoR37_D.purpurea_3       GUGCAmAGUAUGAACCAAUUU----- & -AGT-TTATGGGTAATTTGCATCTGA
snoR37_D.purpurea_4       GUGCAmAGUAUGAACCAAUUU----- & -AGC-TTATGGGTAATTTGCATCTGA
snoR37_D.purpurea_5       GUGCAmAGUAUGAACCAAUUU----- & -AGC-TTATGGGTAATTTGCATCTGA
snoR37_S.lycopersicum_1   GCGCAmA--AUUACCCAAUCCUG--- & -AGT-TTATGGGTAATTTGCATCTGA
snoR37_S.lycopersicum_2   AUGCAmA-----GUCGAACGGGAAGU & -AGT-TTATGGGTAATTTGCATCTGA
snoR37_S.tuberosum_1      GCGCAmA--AUUACCCAAUCCUG--- & -AGT-TTATGGGTAATTTGCATCTGA
snoR37_S.tuberosum_2      AUGCAmA-----GUCGAACGGGAAGU & -AGT-TTATGGGTAATTTGCATCTGA
snoR37_S.tuberosum_3      GCGCAmA--AUUACCCAAUCCUG--- & -AGT-TTATGGGTAATTTGCGTCTGA
snoR37_M.truncatula_1     AUGCAmA-----GUCGGACGGGAAGU & GTAA--ATTGGGTAATTTGCATCTGA
snoR37_M.truncatula_2     AUGCAmA-----GUCGGACGGGAAGU & -GTAA-ATTGGGTAATTTGCATCTGA
snoR37_B.rapa_1           AUGCAmA-----GUCGGACGGGAAGU & -GTAA-ATTGGGTAATTTGCATCTGA
snoR37_B.rapa_2           AUGCAmA-----GUCGGACGGGAAGU & -GTAA-ATTGGGTAATTTGCATCTGA
snoR37_B.rapa_3           AUGCAmA-----GUCGGACGGGAAGU & -GTAA-ATTGGGTAATTTGCATCTGA
snoR37_B.rapa_4           CCGCAmG--GUUCACCUACGGAA--- & AAC--AAATGGGTAATTTGCGACTGA
snoR37_B.rapa_5           CCGCAmG--GUUCACCUACGGAA--- & AAC--AAATGGGTAATTTGCGACTGA
                             ****        *  *                  *** ********  ****
