# Supplementary material for: Phylogenetic distribution of plant snoRNA families
Source: BMC Genomics. 2016 Nov 24;17:969. doi: 10.1186/s12864-016-3301-2 (PMC5122169; doi:10.1186/s12864-016-3301-2)
Supplement: Additional file 3 — Alignments (in.aln format) representing co-evolution of conserved snoRNA-rRNA target interactions. (ZIP 109 kb) [file 12864_2016_3301_MOESM3_ESM.zip › Additional_folder_11/snoR1_target.aln]

CLUSTAL W (1.83) multiple sequence alignment


snoR1_S.bicolor_1        ACGGGmAAGUGGUG   & TT-ATTTCTGACACCTCTTGTATGA
snoR1_S.bicolor_2        ACGGGmAAGUGGUG   & TT-TCTTCTGACACCTCTTGTATGA
snoR1_H.vulgare_1        ACGGGmAAGUGGUG   & TT-ATTTCTGACACCTCTTGTATGA
snoR1_H.vulgare_2        ACGGGmAAGUGGUG   & TT-TCTTCTGACACCTCTTGTATGA
snoR1_L.japonicus        ACGGGmAA-GUGGUGU & -TATATTCTGACACCTCTTGTATGA
snoR1_P.persica          ACGGGmAA-GUGGUGU & -AAATTTCTGACACCTCTTGTATGA
snoR1_G.raimondii_1      ACGGGmAA-GUGGUGU & -TAATTTCTGACACCTCTTGTATGA
snoR1_G.raimondii_2      ACGGGmAA-GUGGUGU & -GAATTTCTGACACCTCTTGTATGA
                         ****** * ******         ********************
