# Supplementary material for: Phylogenetic distribution of plant snoRNA families
Source: BMC Genomics. 2016 Nov 24;17:969. doi: 10.1186/s12864-016-3301-2 (PMC5122169; doi:10.1186/s12864-016-3301-2)
Supplement: Additional file 3 — Alignments (in.aln format) representing co-evolution of conserved snoRNA-rRNA target interactions. (ZIP 109 kb) [file 12864_2016_3301_MOESM3_ESM.zip › Additional_folder_11/snoR24_target.aln]

CLUSTAL W (1.83) multiple sequence alignment

snoR24_A.trichopoda       AUGCAm-----AGUCGGACGGGAAGU & -TTTTAATGGGTAATTTGCATCTGA
snoR24_P.dactylifera_1    AUGCAm-----AGUCGGACGGGAAGU & -TTTTAATGGGTAATTTGCATCTGA
snoR24_P.dactylifera_2    AUGCAm-----AGUCGGACGGGAAGU & -TTTTAATGGGTAATTTGCATCTGA
SnoR24_T.aestivum_1       GUGCAmAGUAUGAACCAAUUU----- & -AGCTTATGGGTAATTTGCATCTGA
snoR24_T.aestivum_2       GUGCAmAGUAUGAACCAAUUU----- & -AGCTTATGGGTAATTTGCATCTGA
snoR24_T.aestivum_3       GUGCAmAGUAUGAACCAAUUU----- & -AGTTTATGGGTAATTTGCATCTGA
snoR24_T.aestivum_4       GUGCAmAGUAUGAACCAAUUU----- & -AGCTTATGGGTAATTTGCATCTGA
snoR24_T.aestivum_5       GUGCAmAGUAUGAACCAAUUU----- & -AGCTTATGGGTAATTTGCATCTGA
snoR24_D.purpurea_1       GUGCAmAGUAUGAACCAAUUU----- & -AGCTTATGGGTAATTTGCATCTGA
snoR24_D.purpurea_2       GUGCAmAGUAUGAACCAAUUU----- & -AGCTTATGGGTAATTTGCATCTGA
snoR24_D.purpurea_3       GUGCAmAGUAUGAACCAAUUU----- & -AGTTTATGGGTAATTTGCATCTGA
snoR24_D.purpurea_4       GUGCAmAGUAUGAACCAAUUU----- & -AGCTTATGGGTAATTTGCATCTGA
snoR24_D.purpurea_5       GUGCAmAGUAUGAACCAAUUU----- & -AGCTTATGGGTAATTTGCATCTGA
snoR24_S.lycopersicum_1   GCGCAmA--AUUACCCAAUCCUG--- & -AGTTTATGGGTAATTTGCATCTGA
snoR24_S.lycopersicum_2   AUGCAmA-----GUCGAACGGGAAGU & -AGTTTATGGGTAATTTGCATCTGA
snoR24_S.tuberosum_1      GCGCAmA--AUUACCCAAUCCUG--- & -AGTTTATGGGTAATTTGCATCTGA
snoR24_S.tuberosum_2      AUGCAmA-----GUCGAACGGGAAGU & -AGTTTATGGGTAATTTGCATCTGA
snoR24_S.tuberosum_3      GCGCAmA--AUUACCCAAUCCUG--- & -AGTTTATGGGTAATTTGCGTCTGA
snoR24_M.truncatula_1     AUGCAmA-----GUCGGACGGGAAGU & -GTAAATTGGGTAATTTGCATCTGA
snoR24_M.truncatula_2     AUGCAmA-----GUCGGACGGGAAGU & -GTAAATTGGGTAATTTGCATCTGA
snoR24_B.rapa_1           AUGCAmA-----GUCGGACGGGAAGU & -GTAAATTGGGTAATTTGCATCTGA
snoR24_B.rapa_2           AUGCAmA-----GUCGGACGGGAAGU & -GTAAATTGGGTAATTTGCATCTGA
snoR24_B.rapa_3           AUGCAmA-----GUCGGACGGGAAGU & -GTAAATTGGGTAATTTGCATCTGA
snoR24_B.rapa_4           CCGCAmG--GUUCACCUACGGAA--- & -AACAAATGGGTAATTTGCGACTGA
snoR24_B.rapa_5           CCGCAmG--GUUCACCUACGGAA--- & -AACAAATGGGTAATTTGCGACTGA
                            ****        *  *                  *** ********  ****
