# Supplementary material for: Phylogenetic distribution of plant snoRNA families
Source: BMC Genomics. 2016 Nov 24;17:969. doi: 10.1186/s12864-016-3301-2 (PMC5122169; doi:10.1186/s12864-016-3301-2)
Supplement: Additional file 3 — Alignments (in.aln format) representing co-evolution of conserved snoRNA-rRNA target interactions. (ZIP 109 kb) [file 12864_2016_3301_MOESM3_ESM.zip › Additional_folder_11/snoR44_target.aln]

CLUSTAL W (1.83) multiple sequence alignment


snoR44_S.bicolor_1        ACGGGmAA-GUGGUG- & TTATTTCTGACACCTCTTGTATGA
snoR44_S.bicolor_2        ACGGGmAA-GUGGUG- & TTTCTTCTGACACCTCTTGTATGA
snoR44_V.vinifera_1       ACGGGmAA-GUGGUG- & TTATTTCTGACACCTCTTGTATGA
snoR44_V.vinifera_2       ACGGGmAA-GUGGUG- & TTTCTTCTGACACCTCTTGTATGA
snoR44_L.japonicus        ACGGGmAA-GUGGUGU & TATATTCTGACACCTCTTGTATGA
snoR44_P.persica_1        ACGGGmAA-GUGGUGU & AAATTTCTGACACCTCTTGTATGA
snoR44_P.persica_2        ACGGGmAA-GUGGUGU & AAATTTCTGACACCTCTTGTATGA
snoR44_G.raimondii_1      ACGGGmAA-GUGGUGU & TAATTTCTGACACCTCTTGTATGA
snoR44_G.raimondii_2      ACGGGmAA-GUGGUGU & GAATTTCTGACACCTCTTGTATGA
snoR44_G.raimondii_3      ACGGGmAA-GUGGUGU & TAATTTCTGACACCTCTTGTATGA
snoR44_G.raimondii_4      ACGGGmAA-GUGGUGU & GAATTTCTGACACCTCTTGTATGA
snoR44_C.sinensis_1       ACGGGmAA-GUGGUGU & TAATTTCTGACACCTCTTGTATGA
snoR44_C.sinensis_2       ACGGGmAA-GUGGUGU & GAATTTCTGACACCTCTTGTATGA
                          *****  * ******        ********************
