# Supplementary material for: Phylogenetic distribution of plant snoRNA families
Source: BMC Genomics. 2016 Nov 24;17:969. doi: 10.1186/s12864-016-3301-2 (PMC5122169; doi:10.1186/s12864-016-3301-2)
Supplement: Additional file 3 — Alignments (in.aln format) representing co-evolution of conserved snoRNA-rRNA target interactions. (ZIP 109 kb) [file 12864_2016_3301_MOESM3_ESM.zip › Additional_folder_11/snoR28_target.aln]

CLUSTAL W (1.83) multiple sequence alignment


snoR28_P.dactylifera_1        ACGGGmAA-GUGGUG- & TT-ATTTCTGACACCTCTTGTATGA
snoR28_P.dactylifera_2        ACGGGmAA-GUGGUG- & TT-TCTTCTGACACCTCTTGTATGA
snoR28_P.dactylifera_3        ACGGGmAA-GUGGUG- & TT-ATTTCTGACACCTCTTGTATGA
snoR28_P.dactylifera_4        ACGGGmAA-GUGGUG- & TT-TCTTCTGACACCTCTTGTATGA
snoR28_T.aestivum             ACGGGmAA-GUGGUG- & TT-ATTTCTGACACCTCTTGTATGA
snoR28_H.vulgare_1            ACGGGmAA-GUGGUG- & TT-TCTTCTGACACCTCTTGTATGA
snoR28_H.vulgare_2            ACGGGmAA-GUGGUGU & TATA-TTCTGACACCTCTTGTATGA
snoR28_H.vulgare_3            ACGGGmAA-GUGGUGU & AAA-TTTCTGACACCTCTTGTATGA
snoR28_G.raimondii            ACGGGmAA-GUGGUGU & TAAT-TTCTGACACCTCTTGTATGA
snoR28_C.sinensis             ACGGGmAA-GUGGUGU & GAAT-TTCTGACACCTCTTGTATGA
                              ****** * ******         ********************
