# Supplementary material for: Phylogenetic distribution of plant snoRNA families
Source: BMC Genomics. 2016 Nov 24;17:969. doi: 10.1186/s12864-016-3301-2 (PMC5122169; doi:10.1186/s12864-016-3301-2)
Supplement: Additional file 3 — Alignments (in.aln format) representing co-evolution of conserved snoRNA-rRNA target interactions. (ZIP 109 kb) [file 12864_2016_3301_MOESM3_ESM.zip › Additional_folder_11/snoR14_target.aln]

CLUSTAL W (1.83) multiple sequence alignment


snoR14_P.dactylifera       UGCUUmGUCUCAAA------G    & AUUAAGTC-ATGA--AATCCCGACAGGTTC-TGA
snoR14_S.tuberosum_1       UGCUUmGUCUCAAA------G    & AUUAAGAGTGTGA--A-TCCCGACAGGTTC-TGA
snoR14_S.tuberosum_2       UACCUmGGUUGAUCCUGCCAG    & ------AGTGTGA--A-TCCCGACAGGTTC-TGA
snoR14_S.tuberosum_3       UGCUUmGUCUCAAAGAUUAAG    & ------CAAGTGA--A-TCTCGACAGGTTC-TGA
snoR14_S.tuberosum_4       UACCUmGGUUGAUCCUGCCAG    & ------CAAGTGA--A-TCTCGACAGGTTC-TGA
snoR14_M.truncatula_1      UGCUUmGUCUCAAAGAUUAAG    & ------TTTATGA--A-TCCCGACAGGTTC-TGA
snoR14_M.truncatula_2      UGCUUmGUCUCAAAGAUUAAG    & ------TTTATGA--A-TCCCGACAGGTTC-TGA
snoR14_B.vulgaris          CGGGUmUGAAAGUGAAAGUCG    & ---------TTCATTAGTCT-GTCAATCCCCTGA
                               **              *                ***  * **  * **    * ***
