# Supplementary material for: Phylogenetic distribution of plant snoRNA families
Source: BMC Genomics. 2016 Nov 24;17:969. doi: 10.1186/s12864-016-3301-2 (PMC5122169; doi:10.1186/s12864-016-3301-2)
Supplement: Additional file 3 — Alignments (in.aln format) representing co-evolution of conserved snoRNA-rRNA target interactions. (ZIP 109 kb) [file 12864_2016_3301_MOESM3_ESM.zip › Additional_folder_11/snoR22_target.aln~]

CLUSTAL W (1.83) multiple sequence alignment

snoR22_A.trichopoda       AUGCAmAGUCGGA-CGGGAAGU  & -TTTTAATGGGTAATTTGCATCTGA
snoR22_P.dactylifera_1    AUGCAmAGUCGGA-CGGGAAGU  & -TTTTAATGGGTAATTTGCATCTGA
snoR22_P.dactylifera_2    AUGCAmAGUCGGA-CGGGAAGU  & -TTTTAATGGGTAATTTGCATCTGA
snoR22_D.purpurea_1       GUGCAmAGUAUGAACCAAUUU-  & -AGCTTATGGGTAATTTGCATCTGA
snoR22_D.purpurea_2       GUGCAmAGUAUGAACCAAUUU-  & -AGCTTATGGGTAATTTGCATCTGA
snoR22_D.purpurea_3       GUGCAmAGUAUGAACCAAUUU-  & -AGTTTATGGGTAATTTGCATCTGA
snoR22_D.purpurea_4       GUGCAmAGUAUGAACCAAUUU-  & -AGCTTATGGGTAATTTGCATCTGA
snoR22_D.purpurea_5       GUGCAmAGUAUGAACCAAUUU-  & -AGCTTATGGGTAATTTGCATCTGA
snoR22_S.tuberosum_1      GCGCAmAAUUACC-CAAUCCUG  & AGT-TTATGGGTAATTTGCATCTGA
snoR22_S.tuberosum_2      AUGCAmAGUCGAA-CGGGAAGU  & AGT-TTATGGGTAATTTGCATCTGA
snoR22_S.tuberosum_3      GCGCAmAAUUACC-CAAUCCUG  & AGT-TTATGGGTAATTTGCGTCTGA
snoR22_M.truncatula       AUGCAmAGUCGGA-CGGGAAGU  & -GTAAATTGGGTAATTTGCATCTGA
snoR22_B.rapa_1           AUGCAmAGUCGGA-CGGGAAGU  & -GTAAATTGGGTAATTTGCATCTGA
snoR22_B.rapa_2           AUGCAmAGUCGGA-CGGGAAGU  & -GTAAATTGGGTAATTTGCATCTGA
snoR22_B.rapa_3           AUGCAmAGUCGGA-CGGGAAGU  & -GTAAATTGGGTAATTTGCATCTGA
snoR22_B.rapa_4           CCGCAmGGUUCAC-CUACGGAA  & AAC-AAATGGGTAATTTGCGACTGA
snoR22_B.rapa_5           CCGCAmGGUUCAC-CUACGGAA  & AAC-AAATGGGTAATTTGCGACTGA
                            ****  *     *         *        *** ********  ****
