# Supplementary material for: Phylogenetic distribution of plant snoRNA families
Source: BMC Genomics. 2016 Nov 24;17:969. doi: 10.1186/s12864-016-3301-2 (PMC5122169; doi:10.1186/s12864-016-3301-2)
Supplement: Additional file 3 — Alignments (in.aln format) representing co-evolution of conserved snoRNA-rRNA target interactions. (ZIP 109 kb) [file 12864_2016_3301_MOESM3_ESM.zip › Additional_folder_11/snoR15_target.aln~]

CLUSTAL W (1.83) multiple sequence alignment


snoR15_P.dactylifera      AUGCAmAGUCGG-ACGGGAA-GU---- &---TTTTAATGGGTAATTTGCATCTGA
snoR15_Z.mays_1           AUGCAmAGUCG-AACGUU--GU----- &TT---TTAATGGGTAATTTGCATCTGA
snoR15_Z.mays_2           AUGCAmAGUCG-AACGUU--GU----- &TT---GTAATGGGTAATTTGCATCTGA
snoR15_S.bicolor          AUGCAmAGUCGAA-CGGGAA-GU---- &---TTTTAATGGGTAATTTGCATCTGA
snoR15_T.aestivum_1       GUGCAmAGUAUGAACC-AAUUU----- &--AGCTTA-TGGGTAATTTGCATCTGA
snoR15_T.aestivum_2       GUGCAmAGUAUGAACC-AAUUU----- &--AGCTTA-TGGGTAATTTGCATCTGA
snoR15_T.aestivum_3       GUGCAmAGUAUGAACC-AAUUU----- &--AGTTTA-TGGGTAATTTGCATCTGA
snoR15_T.aestivum_4       GUGCAmAGUAUGAACC-AAUUU----- &--AGCTTA-TGGGTAATTTGCATCTGA
snoR15_T.aestivum_5       GUGCAmAGUAUGAACC-AAUUU----- &--AGCTTA-TGGGTAATTTGCATCTGA
snoR15_T.aestivum_6       GUGCAmAGUAUGAACC-AAUUU----- &--AGTTTA-TGGTTAATTTGCATCTGA
snoR15_H.vulgare_1        GCGCAmA--AUUACCC-AAUCCUG--- &--AGTTTA-TGGGTAATTTGCATCTGA
snoR15_H.vulgare_2        AUGCAmA---- GUCG-AACGGGAAGU &--AGTTTA-TGGGTAATTTGCATCTGA
snoR15_H.vulgare_3        GCGCAmA--AUUACCC-AAUCCUG--- &--AGTTTA-TGGGTAATTTGCGTCTGA
snoR15_H.vulgare_4        GCGCAmA--AUUACCC-AAUCCUG--- &--AGTTTA-TGGGTAATTTGCGTCTGA
snoR15_L.japonicus_1      AUGCAmAGUCGGA-CGGGAAGU----- &---GTAAATTGGGTAATTTGCATCTGA
snoR15_L.japonicus_2      AUGCAmAGUCGGA-CGGGAAGU----- &---GTAAATTGGGTAATTTGCATCTGA
snoR15_P.persica_1        AUGCAmA-----GUCGGACGGGAAGU- &---GTAAATTGGGTAATTTGCATCTGA
snoR15_P.persica_2        AUGCAmA-----GUCGGACGGGAAGU- &---GTAAATTGGGTAATTTGCATCTGA
snoR15_A.thaliana_1       CCGCAmG--GUUCACCUACGGAA---- &AAC--AAA-TGGGTAATTTGCGACTGA
snoR15_A.thaliana_2       CCGCAmG--GUUCACCUACGGAA---- &AAC--AAA-TGGGTAATTTGCGACTGA
                            ****        *             *       * ************  ****
