# Supplementary material for: Phylogenetic distribution of plant snoRNA families
Source: BMC Genomics. 2016 Nov 24;17:969. doi: 10.1186/s12864-016-3301-2 (PMC5122169; doi:10.1186/s12864-016-3301-2)
Supplement: Additional file 4 — SnoRNA clusters. The folder includes figures (in.eps format) of all identified additional snoRNA clusters. (ZIP 4505 kb) [file 12864_2016_3301_MOESM4_ESM.zip]

Archive with 11 entries (10 files):
- Additional_folder_7/
- Additional_folder_7/cluster58.eps
- Additional_folder_7/cluster20.eps
- Additional_folder_7/cluster66.eps
- Additional_folder_7/cluster5.eps
- Additional_folder_7/cluster53.eps
- Additional_folder_7/cluster19.eps
- Additional_folder_7/cluster43.eps
- Additional_folder_7/cluster1.eps
- Additional_folder_7/cluster49.eps
- Additional_folder_7/cluster56.eps
