# Supplementary material for: Phylogenetic distribution of plant snoRNA families
Source: BMC Genomics. 2016 Nov 24;17:969. doi: 10.1186/s12864-016-3301-2 (PMC5122169; doi:10.1186/s12864-016-3301-2)
Supplement: Additional file 5 — Targets. Complete archive of the rRNA and snRNA targets is provided. These are.txt files, which include RNAsnoop and Plexy output. (ZIP 139 kb) [file 12864_2016_3301_MOESM5_ESM.zip]

Archive with 291 entries (290 files):
- Additional_folder_3/
- Additional_folder_3/snoR66_targets_2
- Additional_folder_3/snoR72_targets_HP2.fa
- Additional_folder_3/snoR6_targets_2
- Additional_folder_3/snoR161a_targets_2
- Additional_folder_3/snoR38Y_targets_2
- Additional_folder_3/CrACA12_targets_HP1.fa
- Additional_folder_3/CrACA18_targets_HP2.fa
- Additional_folder_3/CrCD47_targets_1
- Additional_folder_3/CrACA04_targets_HP2.fa
- Additional_folder_3/snoR64_targets_1
- Additional_folder_3/OsU54_targets_1
- Additional_folder_3/snoR59_targets_1
- Additional_folder_3/snoR15_targets_1
- Additional_folder_3/CrACA55_targets_HP1.fa
- Additional_folder_3/U18_targets_2
- Additional_folder_3/CrACA21_targets_HP1.fa
- Additional_folder_3/CrACA28_targets_HP1.fa
- Additional_folder_3/Z108_targets_1
- Additional_folder_3/snoR28_targets_2
- Additional_folder_3/Z111_targets_1
- Additional_folder_3/U31_targets_1
- Additional_folder_3/snoR15_targets_2
- Additional_folder_3/CrACA13_targets_HP1.fa
- Additional_folder_3/CrACA03_targets_HP1.fa
- Additional_folder_3/snoR122_targets_1
- Additional_folder_3/U29_targets_2
- Additional_folder_3/CrACA43_targets_HP1.fa
- Additional_folder_3/snoR35_targets_2
- Additional_folder_3/CrACA44_targets_HP1.fa
- Additional_folder_3/snoR97_targets_HP2.fa
- Additional_folder_3/snoR79_targets_HP1.fa
- Additional_folder_3/snoR26_targets_2
- Additional_folder_3/snoR111_targets_HP2.fa
- Additional_folder_3/CrACA24_targets_HP2.fa
- Additional_folder_3/snoR35_targets_1
- Additional_folder_3/snoR104_targets_HP1.fa
- Additional_folder_3/snoR73_targets_HP2.fa
- Additional_folder_3/AtncR1_targets_HP2.fa
- Additional_folder_3/U60_targets_2
- Additional_folder_3/snoR146a_targets_1
- Additional_folder_3/snoR64_targets_2
- Additional_folder_3/snoR10_targets_2
- Additional_folder_3/snoR74_targets_HP1.fa
- Additional_folder_3/U30_targets_1
- Additional_folder_3/snoR121_targets_2
- Additional_folder_3/snoR73_targets_HP1.fa
- Additional_folder_3/U36II_targets_1
- Additional_folder_3/snoR80_targets_HP2.fa
- Additional_folder_3/snoR68Y_targets_1
- Additional_folder_3/Z112_targets_2
- Additional_folder_3/snoR14_targets_2
- Additional_folder_3/snoR24_targets_1
- Additional_folder_3/CrCD63_targets_2
- Additional_folder_3/CrACA02_targets_HP2.fa
- Additional_folder_3/snoR81_targets_HP2.fa
- Additional_folder_3/snoR95_targets_HP2.fa
- Additional_folder_3/snoR22_targets_2
- Additional_folder_3/CrACA45_targets_HP2.fa
- Additional_folder_3/AtncR1_targets_HP1.fa
- Additional_folder_3/snoR93_targets_HP1.fa
- Additional_folder_3/snoR58Y_targets_1
- Additional_folder_3/Z223a_targets_2
- Additional_folder_3/snoR93_targets_HP2.fa
- Additional_folder_3/snoR33_targets_1
- Additional_folder_3/snoR1_targets_1
- Additional_folder_3/snoR16_targets_2
- Additional_folder_3/U51_targets_2
- Additional_folder_3/snoR175_targets_1
- Additional_folder_3/CrACA33_targets_HP1.fa
- Additional_folder_3/CrACA08_targets_HP1.fa
- Additional_folder_3/snoR120_targets_2
- Additional_folder_3/Os_snoR17_targets_1
- Additional_folder_3/snoR5_targets_HP1.fa
- Additional_folder_3/CrACA03_targets_HP2.fa
- Additional_folder_3/Z105_targets_2
- Additional_folder_3/CrACA09_targets_HP1.fa
- Additional_folder_3/CrACA40_targets_HP1.fa
- Additional_folder_3/snoR100_targets_1
- Additional_folder_3/snoR23_targets_2
- Additional_folder_3/CrCD11_targets_2
- Additional_folder_3/snoR89_targets_HP2.fa
- Additional_folder_3/CrACA13_targets_HP2.fa
- Additional_folder_3/CrACA51_targets_HP2.fa
- Additional_folder_3/CrACA40_targets_HP2.fa
- Additional_folder_3/CrACA50_targets_HP2.fa
- Additional_folder_3/snoR12_targets_2
- Additional_folder_3/CrACA10_targets_HP1.fa
- Additional_folder_3/snoR121_targets_1
- Additional_folder_3/Z191a_targets_2
- Additional_folder_3/CrACA19_targets_HP1.fa
- Additional_folder_3/CrCD63_targets_1
- Additional_folder_3/CrACA05_targets_HP1.fa
- Additional_folder_3/snoR18_targets_2
- Additional_folder_3/snoR111_targets_HP1.fa
- Additional_folder_3/U29_targets_1
- Additional_folder_3/CrACA38_targets_HP2.fa
- Additional_folder_3/U40_targets_1
- Additional_folder_3/CrACA33_targets_HP2.fa
- Additional_folder_3/snoR22_targets_1
- Additional_folder_3/CrCD28_targets_2
- Additional_folder_3/U35_targets_2
- Additional_folder_3/Z122_targets_2
- Additional_folder_3/snoR32_targets_2
- Additional_folder_3/snoR6_targets_1
- Additional_folder_3/CrCD77_targets_1
- Additional_folder_3/CrACA43_targets_HP2.fa
- Additional_folder_3/snoR83_targets_HP1.fa
- Additional_folder_3/snoR110_targets_HP2.fa
- Additional_folder_3/snoR74_targets_HP2.fa
- Additional_folder_3/snoR112_targets_HP2.fa
- Additional_folder_3/snoR19_targets_2
- Additional_folder_3/Z134a_targets_2
- Additional_folder_3/snoR83_targets_HP2.fa
- Additional_folder_3/snoR80_targets_HP1.fa
- Additional_folder_3/CrACA29_targets_HP2.fa
- Additional_folder_3/snoR88_targets_HP2.fa
- Additional_folder_3/CrACA38_targets_HP1.fa
- Additional_folder_3/snoR132a_targets_2
- Additional_folder_3/snoR58Y_targets_2
- Additional_folder_3/CrACA50_targets_HP1.fa
- Additional_folder_3/snoR120_targets_1
- Additional_folder_3/snoR84_targets_HP1.fa
- Additional_folder_3/snoR66_targets_1
- Additional_folder_3/CrCD50_targets_1
- Additional_folder_3/CrACA39_targets_HP2.fa
- Additional_folder_3/snoR82_targets_HP2.fa
- Additional_folder_3/snoR110_targets_HP1.fa
- Additional_folder_3/snoR44_targets_2
- Additional_folder_3/CrACA30_targets_HP1.fa
- Additional_folder_3/Z109_targets_1
- Additional_folder_3/OssnoR17_targets_2
- Additional_folder_3/CrACA06_targets_HP1.fa
- Additional_folder_3/snoR103_targets_HP2.fa
- Additional_folder_3/snoR72_targets_HP1.fa
- Additional_folder_3/CrACA37_targets_HP2.fa
- Additional_folder_3/snoR169_targets_2
- Additional_folder_3/CrACA07_targets_HP2.fa
- Additional_folder_3/U60_targets_1
- Additional_folder_3/U18_targets_1
- Additional_folder_3/U53_targets_1
- Additional_folder_3/CrACA51_targets_HP1.fa
- Additional_folder_3/OssnoR32_targets_2
- Additional_folder_3/snoR68Y_targets_2
- Additional_folder_3/snoR26_targets_1
- Additional_folder_3/Z122_targets_1
- Additional_folder_3/snoR86_targets_HP1.fa
- Additional_folder_3/CrACA48_targets_HP2.fa
- Additional_folder_3/snoR96_targets_HP1.fa
- Additional_folder_3/snoR2_targets_HP1.fa
- Additional_folder_3/snoR10_targets_1
- Additional_folder_3/snoR96_targets_HP2.fa
- Additional_folder_3/snoR100_targets_HP2.fa
- Additional_folder_3/snoR99_targets_HP2.fa
- Additional_folder_3/U36II_targets_2
- Additional_folder_3/snoR103_targets_HP1.fa
- Additional_folder_3/CrACA02_targets_HP1.fa
- Additional_folder_3/CrACA22_targets_HP2.fa
- Additional_folder_3/snoR79_targets_HP2.fa
- Additional_folder_3/Z223a_targets_1
- Additional_folder_3/CrACA29_targets_HP1.fa
- Additional_folder_3/CrACA31_targets_HP2.fa
- Additional_folder_3/CrACA35_targets_HP1.fa
- Additional_folder_3/U19_targets_HP2.fa
- Additional_folder_3/OsU43_targets_1
- Additional_folder_3/CrACA04_targets_HP1.fa
- Additional_folder_3/CrACA05_targets_HP2.fa
- Additional_folder_3/snoR88_targets_HP1.fa
- Additional_folder_3/snoR160a_targets_1
- Additional_folder_3/snoR1_targets_2
- Additional_folder_3/snoR158a_targets_2
- Additional_folder_3/CrACA24_targets_HP1.fa
- Additional_folder_3/snoR154a_targets_1
- Additional_folder_3/snoR94_targets_HP2.fa
- Additional_folder_3/snoR39BY_targets_1
- Additional_folder_3/snoR29_targets_2
- Additional_folder_3/snoR95_targets_HP1.fa
- Additional_folder_3/U80_targets_2
- Additional_folder_3/CrACA23_targets_HP2.fa
- Additional_folder_3/CrACA54_targets_HP1.fa
- Additional_folder_3/snoR20_targets_2
- Additional_folder_3/snoR78_targets_HP2.fa
- Additional_folder_3/snoR44_targets_1
- Additional_folder_3/snoR147a_targets_1
- Additional_folder_3/snoR41Y_targets_1
- Additional_folder_3/OsU29_targets_1
- Additional_folder_3/snoR122_targets_2
- Additional_folder_3/CrCD49_targets_1
- Additional_folder_3/U24_targets_1
- Additional_folder_3/snoR147a_targets_2
- Additional_folder_3/CrCD32_targets_2
- Additional_folder_3/CrACA39_targets_HP1.fa
- Additional_folder_3/CrACA11_targets_HP1.fa
- Additional_folder_3/CrACA44_targets_HP2.fa
- Additional_folder_3/snoR38Y_targets_1
- Additional_folder_3/snoR28_targets_1
- Additional_folder_3/CrACA46_targets_HP2.fa
- Additional_folder_3/CrACA09_targets_HP2.fa
- Additional_folder_3/Os_U29_targets_1
- Additional_folder_3/snoR125_targets_1
- Additional_folder_3/CrACA41_targets_HP2.fa
- Additional_folder_3/U24_targets_2
- Additional_folder_3/CrACA45_targets_HP1.fa
- Additional_folder_3/snoR104_targets_HP2.fa
- Additional_folder_3/snoR39BY_targets_2
- Additional_folder_3/U59_targets_2
- Additional_folder_3/U16_targets_2
- Additional_folder_3/CrACA42_targets_HP1.fa
- Additional_folder_3/Z191a_targets_1
- Additional_folder_3/snoR36_targets_2
- Additional_folder_3/snoR112_targets_HP1.fa
- Additional_folder_3/OsU43_targets_2
- Additional_folder_3/snoR90_targets_HP2.fa
- Additional_folder_3/CrACA35_targets_HP2.fa
- Additional_folder_3/snoR29_targets_1
- Additional_folder_3/snoR36_targets_1
- Additional_folder_3/CrACA54_targets_HP2.fa
- Additional_folder_3/CrACA42_targets_HP2.fa
- Additional_folder_3/U36I_targets_2
- Additional_folder_3/CrACA01_targets_HP2.fa
- Additional_folder_3/CrACA16_targets_HP1.fa
- Additional_folder_3/snoR77_targets_HP1.fa
- Additional_folder_3/U49_targets_2
- Additional_folder_3/CrACA16_targets_HP2.fa
- Additional_folder_3/snoR161a_targets_1
- Additional_folder_3/CrACA32_targets_HP2.fa
- Additional_folder_3/R71_targets_1
- Additional_folder_3/snoR12_targets_1
- Additional_folder_3/U33_targets_1
- Additional_folder_3/U19_targets_HP1.fa
- Additional_folder_3/CrACA46_targets_HP1.fa
- Additional_folder_3/snoR160a_targets_2
- Additional_folder_3/CrACA19_targets_HP2.fa
- Additional_folder_3/CrACA21_targets_HP2.fa
- Additional_folder_3/U40_targets_2
- Additional_folder_3/CrACA08_targets_HP2.fa
- Additional_folder_3/snoR86_targets_HP2.fa
- Additional_folder_3/CrACA22_targets_HP1.fa
- Additional_folder_3/U49_targets_1
- Additional_folder_3/snoR5_targets_HP2.fa
- Additional_folder_3/snoR92_targets_HP2.fa
- Additional_folder_3/CrACA48_targets_HP1.fa
- Additional_folder_3/snoR21_targets_2
- Additional_folder_3/snoR100_targets_HP1.fa
- Additional_folder_3/CrACA10_targets_HP2.fa
- Additional_folder_3/CrACA36_targets_HP1.fa
- Additional_folder_3/CrACA18_targets_HP1.fa
- Additional_folder_3/CrACA01_targets_HP1.fa
- Additional_folder_3/snoR78_targets_HP1.fa
- Additional_folder_3/snoR14_targets_1
- Additional_folder_3/CrACA28_targets_HP2.fa
- Additional_folder_3/CrACA25_targets_HP1.fa
- Additional_folder_3/snoR24_targets_2
- Additional_folder_3/CrACA41_targets_HP1.fa
- Additional_folder_3/snoR68_targets_1
- Additional_folder_3/snoR92_targets_HP1.fa
- Additional_folder_3/snoR97_targets_HP1.fa
- Additional_folder_3/CrACA26_targets_HP2.fa
- Additional_folder_3/CrACA06_targets_HP2.fa
- Additional_folder_3/snoR13_targets_1
- Additional_folder_3/Z112_targets_1
- Additional_folder_3/snoR109_targets_HP1.fa
- Additional_folder_3/Os_U43_targets_1
- Additional_folder_3/snoR89_targets_HP1.fa
- Additional_folder_3/snoR84_targets_HP2.fa
- Additional_folder_3/snoR18_targets_1
- Additional_folder_3/Z111_targets_2
- Additional_folder_3/CrACA26_targets_HP1.fa
- Additional_folder_3/CrACA30_targets_HP2.fa
- Additional_folder_3/snoR99_targets_HP1.fa
- Additional_folder_3/snoR81_targets_HP1.fa
- Additional_folder_3/CrACA31_targets_HP1.fa
- Additional_folder_3/snoR94_targets_HP1.fa
- Additional_folder_3/CrACA32_targets_HP1.fa
- Additional_folder_3/snoR2_targets_HP2.fa
- Additional_folder_3/snoR90_targets_HP1.fa
- Additional_folder_3/Z108_targets_2
- Additional_folder_3/CrACA14_targets_HP1.fa
- Additional_folder_3/CrCD65_targets_1
- Additional_folder_3/OssnoR17_targets_1
- Additional_folder_3/U61_targets_2
- Additional_folder_3/CrACA37_targets_HP1.fa
- Additional_folder_3/snoR77_targets_HP2.fa
- Additional_folder_3/U80_targets_1
- Additional_folder_3/U59_targets_1
- Additional_folder_3/snoR109_targets_HP2.fa
- Additional_folder_3/CrACA07_targets_HP1.fa
- Additional_folder_3/snoR37_targets_1
- Additional_folder_3/CrACA23_targets_HP1.fa
- Additional_folder_3/snoR82_targets_HP1.fa
- Additional_folder_3/CrACA36_targets_HP2.fa
