# Supplementary material for: Phylogenetic distribution of plant snoRNA families
Source: BMC Genomics. 2016 Nov 24;17:969. doi: 10.1186/s12864-016-3301-2 (PMC5122169; doi:10.1186/s12864-016-3301-2)
Supplement: Additional file 5 — Targets. Complete archive of the rRNA and snRNA targets is provided. These are.txt files, which include RNAsnoop and Plexy output. (ZIP 139 kb) [file 12864_2016_3301_MOESM5_ESM.zip › Additional_folder_3/snoR66_targets_2]

P.dactylifera	CD_snoR66-1-Dprime	18S.de-14	18S.de-NA	-16.00	((((((((((((.&.)))))))))))) GUCUCmAAAGAUUAAGCCAUG&TGGCATGGAATCTTTGAGACCTGA
P.dactylifera	CD_snoR66-2-Dprime	18S.de-14	18S.de-NA	-16.00	((((((((((((.&.)))))))))))) GUCUCmAAAGAUUAAGCCAUG&TGGCATGGAATCTTTGAGACCTGA
O.sativa	CD_snoR66-1-Dprime	18S.de-19	18S.de-NA	-15.90	((((((((((((.&.)))))))))))) GUCUCmAAAGAUUAAGCCAUG&TGGCATGAAATCTTTGAGACCTGA
O.sativa	CD_snoR66-2-Dprime	18S.de-19	18S.de-NA	-15.90	((((((((((((.&.)))))))))))) GUCUCmAAAGAUUAAGCCAUG&TGGCATGAAATCTTTGAGACCTGA
O.sativa	CD_snoR66-3-Dprime	18S.de-19	18S.de-NA	-15.90	((((((((((((.&.)))))))))))) GUCUCmAAAGAUUAAGCCAUG&TGGCATGAAATCTTTGAGACCTGA
O.sativa	CD_snoR66-4-Dprime	18S.de-19	18S.de-NA	-15.90	((((((((((((.&.)))))))))))) GUCUCmAAAGAUUAAGCCAUG&TGGCATGAAATCTTTGAGACCTGA
O.sativa	CD_snoR66-5-Dprime	18S.de-19	18S.de-NA	-15.90	((((((((((((.&.)))))))))))) GUCUCmAAAGAUUAAGCCAUG&TGGCATGAAATCTTTGAGACCTGA
O.sativa	CD_snoR66-6-Dprime	18S.de-19	18S.de-NA	-15.90	((((((((((((.&.)))))))))))) GUCUCmAAAGAUUAAGCCAUG&TGGCATGAAATCTTTGAGACCTGA
O.sativa	CD_snoR66-7-Dprime	18S.de-19	18S.de-NA	-15.90	((((((((((((.&.)))))))))))) GUCUCmAAAGAUUAAGCCAUG&TGGCATGAAATCTTTGAGACCTGA
O.sativa	CD_snoR66-8-Dprime	18S.de-19	18S.de-NA	-15.90	((((((((((((.&.)))))))))))) GUCUCmAAAGAUUAAGCCAUG&TGGCATGAAATCTTTGAGACCTGA
O.sativa	CD_snoR66-9-Dprime	18S.de-19	18S.de-NA	-16.00	((((((((((((.&.)))))))))))) GUCUCmAAAGAUUAAGCCAUG&ATGGCATGAATCTTTGAGACCTGA
O.sativa	CD_snoR66-10-Dprime	18S.de-19	18S.de-NA	-16.00	((((((((((((.&.)))))))))))) GUCUCmAAAGAUUAAGCCAUG&ATGGCATGAATCTTTGAGACCTGA
T.aestivum	CD_snoR66-1-Dprime	18S.de-18	18S.de-NA	-14.40	(((((((((((.&.))))))))))) GUCUCmAAAGAUUAAGCCAUG&TGATGGCACATCTTTGAGACCTGA
T.aestivum	CD_snoR66-2-Dprime	18S.de-18	18S.de-NA	-14.40	(((((((((((.&.))))))))))) GUCUCmAAAGAUUAAGCCAUG&TGATGGCACATCTTTGAGACCTGA
T.aestivum	CD_snoR66-3-Dprime	18S.de-18	18S.de-NA	-14.40	(((((((((((.&.))))))))))) GUCUCmAAAGAUUAAGCCAUG&TGATGGCACATCTTTGAGACCTGA
T.aestivum	CD_snoR66-4-Dprime	18S.de-18	18S.de-NA	-14.40	(((((((((((.&.))))))))))) GUCUCmAAAGAUUAAGCCAUG&TGATGGCACATCTTTGAGACCTGA
T.aestivum	CD_snoR66-5-Dprime	18S.de-18	18S.de-NA	-14.40	(((((((((((.&.))))))))))) GUCUCmAAAGAUUAAGCCAUG&TGATGGCACATCTTTGAGACCTGA
T.aestivum	CD_snoR66-6-Dprime	18S.de-18	18S.de-NA	-14.40	(((((((((((.&.))))))))))) GUCUCmAAAGAUUAAGCCAUG&TGATGGCACATCTTTGAGACCTGA
T.aestivum	CD_snoR66-7-Dprime	18S.de-18	18S.de-NA	-14.40	(((((((((((.&.))))))))))) GUCUCmAAAGAUUAAGCCAUG&TGATGGCACATCTTTGAGACCTGA
T.aestivum	CD_snoR66-8-Dprime	18S.de-18	18S.de-NA	-14.40	(((((((((((.&.))))))))))) GUCUCmAAAGAUUAAGCCAUG&TGATGGCACATCTTTGAGACCTGA
T.aestivum	CD_snoR66-9-Dprime	18S.de-18	18S.de-NA	-14.40	(((((((((((.&.))))))))))) GUCUCmAAAGAUUAAGCCAUG&TGATGGCACATCTTTGAGACCTGA
T.aestivum	CD_snoR66-10-Dprime	18S.de-18	18S.de-NA	-9.70	((((((((.(((.&.))).)))))))) GUCUCmAAAGAUUAAGCCAUG&TGATGGCAAATATTTGAGACCTGA
T.aestivum	CD_snoR66-11-Dprime	18S.de-18	18S.de-NA	-9.50	((((((((.&.)))))))) GUCUCmAAAGAUUAAGCCAUG&TGATGGCACATATTTGAGACCTGA
T.aestivum	CD_snoR66-12-Dprime	18S.de-18	18S.de-NA	-9.50	((((((((.&.)))))))) GUCUCmAAAGAUUAAGCCAUG&TGATGGCACATATTTGAGACCTGA
T.aestivum	CD_snoR66-13-Dprime	18S.de-18	18S.de-NA	-14.40	(((((((((((.&.))))))))))) GUCUCmAAAGAUUAAGCCAUG&TGATGCCACATCTTTGAGACCTGA
T.aestivum	CD_snoR66-14-Dprime	18S.de-18	18S.de-NA	-14.40	(((((((((((.&.))))))))))) GUCUCmAAAGAUUAAGCCAUG&TGATGGCACATCTTTGAGACCTGA
T.aestivum	CD_snoR66-15-Dprime	18S.de-18	18S.de-NA	-14.40	(((((((((((.&.))))))))))) GUCUCmAAAGAUUAAGCCAUG&TGATGGCACATCTTTGAGACCTGA
T.aestivum	CD_snoR66-16-Dprime	18S.de-18	18S.de-NA	-14.40	(((((((((((.&.))))))))))) GUCUCmAAAGAUUAAGCCAUG&TGATGACACATCTTTGAGACCTGA
T.aestivum	CD_snoR66-17-Dprime	18S.de-18	18S.de-NA	-14.40	(((((((((((.&.))))))))))) GUCUCmAAAGAUUAAGCCAUG&TGATGGCACATCTTTGAGACCTGA
T.aestivum	CD_snoR66-18-Dprime	18S.de-18	18S.de-NA	-14.40	(((((((((((.&.))))))))))) GUCUCmAAAGAUUAAGCCAUG&TGATGGCACATCTTTGAGACCTGA
T.aestivum	CD_snoR66-20-Dprime	18S.de-18	18S.de-NA	-14.40	(((((((((((.&.))))))))))) GUCUCmAAAGAUUAAGCCAUG&TGATGGCACATCTTTGAGACCTGA
T.aestivum	CD_snoR66-21-Dprime	18S.de-18	18S.de-NA	-14.40	(((((((((((.&.))))))))))) GUCUCmAAAGAUUAAGCCAUG&TGATGGCACATCTTTGAGACCTGA
T.aestivum	CD_snoR66-22-Dprime	18S.de-18	18S.de-NA	-14.40	(((((((((((.&.))))))))))) GUCUCmAAAGAUUAAGCCAUG&TGATGGCACATCTTTGAGACCTGA
T.aestivum	CD_snoR66-23-Dprime	18S.de-18	18S.de-NA	-14.40	(((((((((((.&.))))))))))) GUCUCmAAAGAUUAAGCCAUG&TGATGGCACATCTTTGAGACCAAA
T.aestivum	CD_snoR66-24-Dprime	18S.de-18	18S.de-NA	-14.40	(((((((((((.&.))))))))))) GUCUCmAAAGAUUAAGCCAUG&TGATGGCACATCTTTGAGACCAAA
T.aestivum	CD_snoR66-25-Dprime	18S.de-18	18S.de-NA	-14.40	(((((((((((.&.))))))))))) GUCUCmAAAGAUUAAGCCAUG&TGATGGCACATCTTTGAGACCAAA
T.aestivum	CD_snoR66-26-Dprime	18S.de-18	18S.de-NA	-14.40	(((((((((((.&.))))))))))) GUCUCmAAAGAUUAAGCCAUG&TGATGGCACATCTTTGAGACCAAA
T.aestivum	CD_snoR66-27-Dprime	18S.de-18	18S.de-NA	-14.40	(((((((((((.&.))))))))))) GUCUCmAAAGAUUAAGCCAUG&TGATGGCACATCTTTGAGACCTGA
T.aestivum	CD_snoR66-28-Dprime	18S.de-18	18S.de-NA	-12.70	.((((((((((.&.)))))))))). GUCUCmAAAGAUUAAGCCAUG&TGATGGCACATCTTTGAGAACTGA
T.aestivum	CD_snoR66-29-Dprime	18S.de-18	18S.de-NA	-10.30	((((((((.((.&.)).)))))))) GUCUCmAAAGAUUAAGCCAUG&TGATGGCACATGTTTGAGACCTGA
T.aestivum	CD_snoR66-30-Dprime	18S.de-18	18S.de-NA	-15.90	((((((((((((.&.)))))))))))) GUCUCmAAAGAUUAAGCCAUG&TGGCATGAAATCTTTGAGACCTGA
T.aestivum	CD_snoR66-31-Dprime	18S.de-18	18S.de-NA	-9.70	((((((((.(((.&.))).)))))))) GUCUCmAAAGAUUAAGCCAUG&TGGCATGAAATATTTGAGACCTGA
T.aestivum	CD_snoR66-32-Dprime	18S.de-18	18S.de-NA	-15.90	((((((((((((.&.)))))))))))) GUCUCmAAAGAUUAAGCCAUG&TGGCATGAAATCTTTGAGACCTGA
S.tuberosum	CD_snoR66-1-Dprime	18S.de-38	18S.de-NA	-15.90	((((((((((((.&.)))))))))))) GUCUCmAAAGAUUAAGCCAUG&TGGCATGAAATCTTTGAGACCTGA
S.tuberosum	CD_snoR66-2-Dprime	18S.de-38	18S.de-NA	-15.90	((((((((((((.&.)))))))))))) GUCUCmAAAGAUUAAGCCAUG&TGGCATGAAATCTTTGAGACCTGA
S.tuberosum	CD_snoR66-3-Dprime	18S.de-38	18S.de-NA	-15.90	((((((((((((.&.)))))))))))) GUCUCmAAAGAUUAAGCCAUG&TGGCATTAAATCTTTGAGACCTGA
M.truncatula	CD_snoR66-1-Dprime	18S.de-19	18S.de-NA	-15.90	((((((((((((.&.)))))))))))) GUCUCmAAAGAUUAAGCCAUG&TGGCATGAAATCTTTGAGACCTGA
M.truncatula	CD_snoR66-2-Dprime	18S.de-19	18S.de-NA	-15.90	((((((((((((.&.)))))))))))) GUCUCmAAAGAUUAAGCCAUG&TGGCATGAAATCTTTGAGACCTGA
M.truncatula	CD_snoR66-3-Dprime	18S.de-19	18S.de-NA	-15.90	((((((((((((.&.)))))))))))) GUCUCmAAAGAUUAAGCCAUG&TGGCATGAAATCTTTGAGACCTGA
B.rapa	CD_snoR66-1-Dprime	18S.de-9	18S.de-NA	-9.00	((((((((.&.)))))))) GUCUCmAAGAUUAAGCCAUGC&TGGCATGAAATCTTTGAGACCTGA
B.rapa	CD_snoR66-2-Dprime	18S.de-9	18S.de-NA	-9.00	((((((((.&.)))))))) GUCUCmAAGAUUAAGCCAUGC&TGGCATGAAATCTTTGAGACCTGA
B.rapa	CD_snoR66-3-Dprime	18S.de-9	18S.de-NA	-9.00	((((((((.&.)))))))) GUCUCmAAGAUUAAGCCAUGC&TGGCATGAAATCTTTGAGACCTGA
B.rapa	CD_snoR66-4-Dprime	18S.de-9	18S.de-NA	-9.00	((((((((.&.)))))))) GUCUCmAAGAUUAAGCCAUGC&TGGCATGAAATCTTTGAGACCTGA
