# Supplementary material for: Phylogenetic distribution of plant snoRNA families
Source: BMC Genomics. 2016 Nov 24;17:969. doi: 10.1186/s12864-016-3301-2 (PMC5122169; doi:10.1186/s12864-016-3301-2)
Supplement: Additional file 5 — Targets. Complete archive of the rRNA and snRNA targets is provided. These are.txt files, which include RNAsnoop and Plexy output. (ZIP 139 kb) [file 12864_2016_3301_MOESM5_ESM.zip › Additional_folder_3/snoR72_targets_HP2.fa]

>P_patens_snoR72-1_HP2
AATGAATGATATCTTTCATAAGTTTTTTGATGATTTTGTCACTTATTATCT
>S_moellendorffii_snoR72-1_HP2
CGAATGATGTCTTTCAGGAGTTTTTTGATTAGATGGTGATTGTCTACCTTG
>S_moellendorffii_snoR72-2_HP2
TTTCAACACATGGCAAATGACATCTTTCGGGAGTTTCTTGATC
>S_moellendorffii_snoR72-3_HP2
ATGATGAATATACTCTTTAATAAGTATGTTGAAAATTTTGTCTATATATTAATAA
>S_moellendorffii_snoR72-4_HP2
ATGATGAATATACTCTTTAATAAGTATGTTGAAAATTTTGTCTATATATATTA
>P_taeda_snoR72-1_HP2
ATCATTTTATAATATTTTAAAAAGTATTTTGAAAATTTTATTTAAGTGTTTATTA
>P_taeda_snoR72-2_HP2
ATGATTTTATAACATTTTAAAAAGTGTTTTGTAATTTTTATTTAACTATTTATTA
>P_taeda_snoR72-3_HP2
ATCATTTTATAACATTTTAAAAAGTATTTTGAAACTTTTATTTAAGTGTTTATTA
>P_taeda_snoR72-4_HP2
ATCATTTTATAACATTTTAAAAAGTATTTTGAAACTTTTATTTAAGTGTTTATTA
>P_taeda_snoR72-5_HP2
ATCATTTTATAACATTTTAAAAAGTATTTTGAAACTTTTATTTAAGTGTTTATTA
>P_taeda_snoR72-6_HP2
ATGATTTTATAACATTTTAACAAGTATTTTGAAACTTTTGTTTAAGTGTTTACTA
>P_taeda_snoR72-7_HP2
ATCATTTTATAACATTTTAAAAAGTATTTTGAAACTTTTATTTAAGTGTTTATTA
>P_taeda_snoR72-8_HP2
GTCATTTTATAACATTTTAAAAAGTATTTTGAAAATTTTATTTAAGTGTTTATTA
>P_taeda_snoR72-9_HP2
TAATCATTTTATAACATTTTAAAAAGTATTTTGAAACTTTTATCTAAGTGTTTATT
>P_taeda_snoR72-10_HP2
ATGATTTGATAACATTTTAAAAAGTATTTTGAAACTTTTAATTAAGTGTTTATT
>P_taeda_snoR72-11_HP2
AACAGTTTCAAGGATTATGATTGAACATATTTAATTAGTAGAACTTGAATATTTTGTAAATAT
>P_taeda_snoR72-12_HP2
ATGATTTGATAACATTTTAAAAAGTATTTTGAAACTTTTAATTAAGTGTTTATT
>P_taeda_snoR72-13_HP2
ATCATTTTATAACATTTTAAAAAGTATTTTGAAAATTTTATTTAAGTGTTTATTA
>P_taeda_snoR72-14_HP2
ATGATTTGATAACATTTTAAAAAGTATTTTGAAACTTTTAATTAAGTGTTTATT
>P_taeda_snoR72-15_HP2
ATCATTTTATAACATTTTAAAAAGTATTTTGAAACTTTTATCTAAGTGTTTATTA
>P_taeda_snoR72-16_HP2
ATGATTTGATAACATTTTAAAAAGTATTTTGAAACTTTTAATTAAGTGTTTATT
>P_taeda_snoR72-17_HP2
ATGATTTGATAACATTTTAAAAAGTATTTTGAAACTTTTAATTAAGTGTTTATT
>P_taeda_snoR72-18_HP2
ATGATTTGATAACATTTTAAAAAGTATTTTGAAACTTTTAATTAAGTGTTTATT
>P_taeda_snoR72-19_HP2
AATTATTATTTTTTTTAATAAGTGATTTGGAATATACTGCAAT
>P_taeda_snoR72-20_HP2
TAAGCCCTAATGATTTTATAACATTTTAAAAAGTATTTTGAAACTTTTATTTAAGTGTTTACTA
>P_taeda_snoR72-21_HP2
ATGATTTAATATCAGTTTAAAAAGTTTTTTGTAACCTTTTTCATTGTTTAATA
>P_taeda_snoR72-22_HP2
ATCATTTTATAACATTTTATAAAGTATTTTGAAACTTTTATTTAAGTGTTTATTA
>P_taeda_snoR72-23_HP2
ATGATTTTATAACATTTTAAAAAGTGTTTTATAATTTTTATTTAACTATTTATTA
>P_taeda_snoR72-24_HP2
GTGATTTTATAGAATTTTAAAAAGTATTTTGAAAATTTCATTTAAGTGTTTATT
>P_taeda_snoR72-25_HP2
ATCATTTTATGACACTTTAAAAAGTATTTTGTAATTTTTTTTTAAGTGTTTATTA
>P_taeda_snoR72-26_HP2
ATCATTTTATAACATTTTAAAAAGTATTTTGAAACATTTATTTAAGTGTTTATTA
>P_taeda_snoR72-27_HP2
ATCATTTTATGACAATTTAAAAAGTGTTTTGTAATTTTTATTTAAGTATTTATTA
>P_taeda_snoR72-28_HP2
ATGATTTAATATCACTTTAAAAAGTGTTTTGTAACATTTTTCATTGTTTACTA
>P_taeda_snoR72-29_HP2
ATATATAAAACTACTCTAGATATATAGTAAGATCAAAATATAGATATATATTA
>P_taeda_snoR72-30_HP2
ATCGTTTTATTACATTTTTAAAAGTATTTTGAAACTTTTATTTAAGTGTTTATTA
>P_taeda_snoR72-31_HP2
ATGATTTAATATCTGTTTAAAAAGTGTTTTGTAACCTTTTTCATTGTTTACTA
>P_taeda_snoR72-32_HP2
ATGATTTTATAACATTTTAAAAAGTGTTTTATAATTTTTATTTAACTATTTATTA
>P_taeda_snoR72-33_HP2
ATGATATTATGACATTTTAAAAAGTTTTTTGTAATTTTTATTTAGGTGTTTATTA
>P_taeda_snoR72-34_HP2
ACTAAAATTATACTTTTTGATTATGAAGTTTAAAATTTTGAATTTATATTTA
>P_taeda_snoR72-35_HP2
GTGATTTTATAGAATTTTAAAAAGTATTTTGAAAATTTCATTTAAGTGTTTATT
>P_taeda_snoR72-36_HP2
ATGATTTAATATCAGTTTAAAAAGTGTTTTGTAACCTTTTTCATTATTTACTA
>P_taeda_snoR72-37_HP2
GTCATTTTATAACATTTTAAAAAGTATTTTGAAAATTTTATTTAAGTGTTTATTA
>P_taeda_snoR72-38_HP2
ATGATTTTATAACATTTTAACAAGTATTTTGAAACTTTTATTTAAGTGTTTACTA
>P_taeda_snoR72-39_HP2
GTCATTTTATAACATTTTAAAAAGTATTTTGAAAATTTTATTTAAGTGTTTATTA
>P_taeda_snoR72-40_HP2
ATGATTTTATAACATTTTAACAAGTATTTTGAAACTTTTATTTAAGTGTTTACTA
>P_taeda_snoR72-41_HP2
GTCATTTTATAACATTTTAAAAAGTATTTTGAAAATTTTATTTAAGTGTTTATTA
>P_taeda_snoR72-42_HP2
ATCATTTTATAACATTTGAAAAAGTATTTTGAAACTTTTATCTATGTGTTTTTT
>P_taeda_snoR72-43_HP2
ATCATTTTATAACATTTTAAAAATGTTTTGTAACTTTTATTTAAGTGTTTATTA
>P_taeda_snoR72-44_HP2
ATGATTTTATAACATTTTAACAAGTATTTTGAAACTTTTATTTAAGTGTTTACTA
>P_taeda_snoR72-45_HP2
ATCATTTTATAACATTTTAAAAAGTATTTTTAAACTTTTATTTAAGTGTTTATTA
>P_taeda_snoR72-46_HP2
ATGATTTTATAACATTTTAACAAGTATTTTGAAACTTTTATTTAAGTGTTTACTA
>P_taeda_snoR72-47_HP2
TATACCCTAGTCATTTTATAACATTTTAAAAAGTATTTTGAAAATTTTATTTAAGTGTTTATT
>P_taeda_snoR72-48_HP2
ATGATTTTATAACATTTTAACAAGTATTTTGAAACTTTTATTTAAGTGTTTACTA
>P_taeda_snoR72-49_HP2
ATATGAAGATAATATTTTATATACAACAAATGTTGAAAAGTGTGTCTGAATGTATATTA
>P_taeda_snoR72-50_HP2
ATGATTTTATAACATTTTAACAAGTATTTTGAAACTTTTATTTAAGTGTTTACTA
>P_taeda_snoR72-51_HP2
TATACCCTAGTCATTTTATAACATTTTAAAAAGTATTTTGAAAATTTTATTTAAGTGTTTATT
>P_taeda_snoR72-52_HP2
ATGATTTTATAACATTTTAACAAGTATTTTGAAACTTTTATTTAAGTGTTTACTA
>P_taeda_snoR72-53_HP2
GTCATTTTATAACATTTTAAAAAGTATTTTGAAAATTTTATTTAAGTGTTTATTA
>P_taeda_snoR72-54_HP2
ATGATTTTATAACATTTTAACAAGTATTTTGAAACTTTTATTTAAGTGTTTACTA
>P_taeda_snoR72-55_HP2
ATGATTTTATAACATTTTAACAAGTATTTTGAAACTTTTATTTAAGTGTTTACTA
>P_taeda_snoR72-56_HP2
ATGATTTTATAACATTTTAACAAGTATTTTGAAACTTTTATTTAAGTGTTTACTA
>P_taeda_snoR72-57_HP2
ATGGTTATTTACTCATGAATTAATATTTTGAATGAATAATTTAAGCTATATATATTA
>P_taeda_snoR72-58_HP2
ATCATTTGATAACATTTTGAAAAGTATTTTGAAAATTCTATTTAAGTGTTTATTA
>P_taeda_snoR72-59_HP2
ATCGTTTTATAACATTTTAAAAAGTATTTTGAAACTTCTATTTAAGTGTTTATTA
>P_taeda_snoR72-60_HP2
ATAAAGAAACTATCTTTCGTATATGTGAAAATTTTGTTTATATATATAT
>P_taeda_snoR72-61_HP2
CTAAAGAATATTTAATATAGAAAAAATATTAAAAATTACTTTTGCATATATATTA
>P_taeda_snoR72-62_HP2
ATGAATATTACACTTATTTTATATAATGAA
>P_taeda_snoR72-63_HP2
ATGATTTAATATCAGTTTAAAAAGTTTTTTGTAACTTTTTTCATTGTTTACTA
>P_taeda_snoR72-64_HP2
AGCATTTTATAACATTTAAAAAGTGTTTTGTAATTTTTATTTAAGTTTTTATTA
>P_taeda_snoR72-65_HP2
TCCACCTTCATGTTATTAATGAATATAAGTTTTAGCAAGTATTTTGATAACTTTGTCCTATTTTTCATAGACA
>P_taeda_snoR72-66_HP2
CTTGAATCTTACTATTCATATAAATATCATACTCTTTAACCATTATCTTATTAATTTTTATTATATATATTT
>P_taeda_snoR72-67_HP2
TTATGTGCTTAATGAATAGTGTACTTAATAAGTACCTTGAAAATTTTGTGTTGGTATTTAT
>P_taeda_snoR72-68_HP2
ATGATGTATAATCTTTCATAGTATTTGTAATATTCCATAAATATTAA
>P_taeda_snoR72-69_HP2
ATGTTTATGATGAATAACATACTTCATAAGTACATTGATAATTTTGTACCATTATTT
>P_taeda_snoR72-70_HP2
TTCCTCAAATGATTAAGATTCTCTTTTTTTGTCTAATTGAAAATTATATCATCATCTAAAT
>P_taeda_snoR72-71_HP2
TTCCTCAAATGATTAAGATTCTCTTTTTTTGTCTAATTGAAAATTATATCATCATCTAAAT
>P_taeda_snoR72-72_HP2
CATGTAATTTTTACAATTATCAATAGAATTTTGTCTATATATTT
>P_taeda_snoR72-73_HP2
TTTATGAGCTTAATGAATATCCTTCTTAATAAGTAACTTG
>P_taeda_snoR72-74_HP2
ACCTTTATGTTGTTAATGAACATTCTACTTAATAAGTACCTTGATAAATTTGTGTTGGTATTTAT
>P_taeda_snoR72-75_HP2
ATGAATATTTCCATTATTTAGTAAATTGAAAAGTATTTTCCTATTTTTTGAGAACC
>P_taeda_snoR72-76_HP2
TAAATAAATAAATGATTTATTTATTATTTTGAAAATGTAGTTAAATAATAATAA
>P_taeda_snoR72-77_HP2
ATCATTTTATAACATTTTAAAAAGAATTTTAAAAATTTTGTTTAAGTTTTCATTA
>P_taeda_snoR72-78_HP2
ATAAAAATAAGATGAATATACTCTTTGATTAAGTAATAAAAAATATATATTTATTTTAATA
>P_taeda_snoR72-79_HP2
ATCTTGAATATTCTTCTTTATAGGTGGGTAGTAATATCTTTCGTTATATTAAGTAA
>P_taeda_snoR72-80_HP2
ATCATTATTATTATTTAATAATTATTATTACTATATTGTTTATTTCTTT
>P_taeda_snoR72-81_HP2
ACCTTTATGCTCTTGATGAACAACATAATTAATAAGTATCTGGATAATTTTGTGTTGGTACTT
>P_taeda_snoR72-82_HP2
ATATTATTAATAAACTTTATTATTATTTTTTTTGAGAAAATCGGCTGCTATATTAA
>P_taeda_snoR72-83_HP2
TTTATCTGCTTAATCAAGAATGTACTTAATAAGTACCTTGATAAATTTGTGTTAGTATATATAAACA
>P_taeda_snoR72-84_HP2
AACAAAACTATACTCAATAAAATTAAGTAGTGAAAATTTTGACTCTAAATATATAA
>P_taeda_snoR72-85_HP2
ATGTGGAGAAAATTTTTTCATAAATATTATTAAAATTTTAATATATAATATTAT
>P_taeda_snoR72-86_HP2
TGCCAATATCATTAATATACATTTTTTATATATAAATTTAAAATAATATTTATATATTAA
>P_taeda_snoR72-87_HP2
ATGAATATATATTTTTAAAACTATATTGT
>P_taeda_snoR72-88_HP2
TTAATAAGTATCTTGATAATTTTGTGTTGGTACTTATAGATG
>P_taeda_snoR72-89_HP2
TTCCTCAAATGATTAAGATTCTTTTTTTTTGTCTAATTGAAAATTAGATCACCATCTAAAT
>P_taeda_snoR72-90_HP2
TTCCTCAAATGATTAAGATTCTCTTTTTTTGTCTAATTGAAAATTAGATCATCATCTAAAT
>P_taeda_snoR72-91_HP2
ATGCATTATATAATATTAAATAAGAATGATATTTATTGTAAATATATTAATAATCT
>P_taeda_snoR72-92_HP2
AAGGTAAACAACAACAGAAATAATTATAATAAAAATTTATTTTATGTATTAATAA
>P_taeda_snoR72-93_HP2
TAGCTTTAATATCTAAAGTTAATAATTTTATTTATATATTCATAAATAATTTTATTT
>P_taeda_snoR72-94_HP2
ATGTGGAGAAAATTTTTTCATAAATATTATTAAAATTTTAATATATAATATTAT
>P_taeda_snoR72-95_HP2
AATTTATCTCATAATGTGGAGAATATTTTTTCATAAATATTATTAAAATTTTAATATATAATATTATA
>P_taeda_snoR72-96_HP2
TGTTAAATAATTTTTAAATATAAATATATTAAATCTTTTCTAAATATTAATAA
>P_taeda_snoR72-97_HP2
TTCCTCAAATGATTAAGATTCTCTTTTTTTGTCTAATTGAAAATTAGATCATCATCTAAAT
>P_taeda_snoR72-98_HP2
ATCATTTTGTGACATTTTAAAAAGTGTTTTGTAATTTTTGTTTAAGTGTTTATAA
>P_taeda_snoR72-99_HP2
TTATACTAATCATTATCATTATTTAATAACATATTA
>P_taeda_snoR72-100_HP2
ATCATTTTGTGACATTTTAAAAAGTATTTTGTAATTTTTGTTTAAGTGTTTATTA
>P_taeda_snoR72-101_HP2
ATCATTTTGTGACATTTTAATAAGTGTTTTGTAATTTTTGTTTAAGTGTTTATTA
>P_taeda_snoR72-102_HP2
ATCATTTTGTGACATTTTAAAAAGTGTTTTGTAATTTTTGTTTAATTGTTTATTA
>P_taeda_snoR72-103_HP2
TAATATTGATGATGGAACTTTACTTTTCAAGAAATTTGGAA
>P_taeda_snoR72-104_HP2
ATTTTGATAATTATATTTTAAATTTTGTCTATTATTTTA
>P_taeda_snoR72-105_HP2
ATCATATGTTTTCCATAAAGTTGAATATATTGTTTAATCAGAATTTGGCCAAGTGTTTCACTATTTTA
>P_taeda_snoR72-106_HP2
CTTTCTACCTAATCGTAAATACACTCCAAAATAAATCTACGTTGAAAACAATTTTTAATTGCTAATAAA
>P_taeda_snoR72-107_HP2
TACTTAATAAGTACCTTGATAATTATGTGTTGCTATTT
>P_taeda_snoR72-108_HP2
ACTTTTATGTGCTTAATGAAAAATGTCCTTAACAAGTATCTTGATAATTTTTTATTAGTATTTATACATT
>P_taeda_snoR72-109_HP2
AGGCGGATGAGAATATACTATTTAAAAAATATTTTTCAAATAATGACATATGTTAGTAA
>P_taeda_snoR72-110_HP2
TTTGTTAGGATCACACTTCAAAATGTATGCAGATAATTTTGTGCTAAGATATATAGTCA
>P_taeda_snoR72-111_HP2
TTGTTAAATATCATGCATAATGATTATTGTAAATTTTGTTATAATATTAATAAT
>P_taeda_snoR72-112_HP2
TAGAAATCAATATTAATATACTATTTTATTAATATCTTAATTCTTATTAT
>P_taeda_snoR72-113_HP2
TCTTTACTAATGAAGAATCTCCTTGATAATGGTTGAAAATATTGTTACATATTATTTG
>P_taeda_snoR72-114_HP2
TAAAGAGTATTTTGAAAATTTTGTTTAAGTGTTTTTA
>P_taeda_snoR72-115_HP2
TAATTAAAATATTTTATCTATAATTAATTA
>P_taeda_snoR72-116_HP2
TCTCAACACACGGCAAATTCATCATCTTTTGGTAAGTACTTGGCT
>P_taeda_snoR72-117_HP2
TTAAGAGAGTGACGAATGATGTGTTTCATCATTTTGTTGATAAGTTTGTCATAGTCTATCTGGATG
>P_taeda_snoR72-118_HP2
TTATGAGAGTGATGAATGATGTGTTTCATCATTTTTTTGATAAGTTTGTCATAGTCTATCTAGATG
>P_taeda_snoR72-119_HP2
TGGATGATGTCTTGCATCATTTTCTTGATTATTTCATTATTGTCTACTTAG
>P_taeda_snoR72-120_HP2
TATTTCATCATTATCTAGACAAGTTTGTGATTGTTTTCATTGATG
>P_taeda_snoR72-121_HP2
TTTATGAGAGTGATGAATGATGTGTTTCATGTGTTTATTGATAAGTTTTTC
>P_taeda_snoR72-122_HP2
CTAAATGATGTGTTTCATTATTTTCTTGATAAGTTTGTC
>P_taeda_snoR72-123_HP2
TGAATGATGTGTTGAGGCCATTTCTTGATGAGTTTGTTATAGTCTACTTAGATG
>P_taeda_snoR72-124_HP2
TTTATGAGAGTGACGAATGATGTTTTTCATTATTTTATTAATAAGTTTGTCATAGTCTATCTAGATG
>P_taeda_snoR72-125_HP2
TTTATGAGAGTGATGAATGATGTGTTTCATCCTTTTCTTGATAAGTTTGTC
>P_taeda_snoR72-126_HP2
TTCATGAGCATGATGAATGATGTTTTCAGGCCTTTTATTGATGATTTTGTACTTGTGTATCTTGATG
>P_taeda_snoR72-127_HP2
TTATGAAAGTGATGAATGATGTTTTTCGTCCTTTATTTGATAAGTTTGTCATTGTCTATCTGGATG
>P_taeda_snoR72-128_HP2
TTTATGAGAGTGATGAATGTTGTTTTTCGTCCTTTTATTGATAAGTTTGTGATAGTCTATCTAGATG
>P_taeda_snoR72-129_HP2
TTATGAGATTGATGAATGATATGTTAAAGGAATTTATTGG
>P_taeda_snoR72-130_HP2
TTATGAGAGTGATGAATGATGTGTTTCATCCTTTTTTTGATAAGTTTGTC
>P_taeda_snoR72-131_HP2
ACTTTTATGAGAGTGATGAATGATGTTTTTCATCCTTTTATTGATAAGTTTGTCATAGTTTATCTGGATG
>P_taeda_snoR72-132_HP2
TTTATGAGAGTGATGAATGATGTGTTTCATCCTTTTCTTGATAAGTTTGTCATAGTCTATCTAGATG
>P_taeda_snoR72-133_HP2
ATGCAAGTTAGGAATGATGTCTTAAGGCCTTTTATTGATGATTTTGTAATTGTCTACTTAGATG
>P_taeda_snoR72-134_HP2
TTTATGAGAGTGATGAATGATGTGTTTCTTCCTTTTATTGATAAGTTTGTCATAGTCTATCTTGATG
>P_taeda_snoR72-135_HP2
TTTATGAGAGTGATGAATGATGTTTTTCATCCTTTTATTGATAAGTTTGTC
>P_taeda_snoR72-136_HP2
TTTAAGAGAGTTATGAATGATGTTTTTCATCCTTTTATTGATAAGTTTGTCATAGTCTATCTCGATG
>P_taeda_snoR72-137_HP2
TTTATGAGAGTGATGAATGATGTTTTTCATCATTTTATTGATAAGTTTTTC
>P_taeda_snoR72-138_HP2
TTTATGAGAGTGATGAATGATGTTTTTCATCCTTTTATTGATAAGTTTGTCATAGTCTATCTGGATG
>P_taeda_snoR72-139_HP2
TTAATGAGAATGATGAATGATGTGTTTCGTTATTTTCTTGATAAGTTTGTCATAGTCTATCTCGATG
>P_taeda_snoR72-140_HP2
CTTTTATGAGAGTGATGAATGATTTTTTTCATCATTTTATTGATACGTTTGTC
>P_taeda_snoR72-141_HP2
TTTATGAGAATGATGAATGATGTTTTTCGTTCTTTTCTTGATAAGTTTGTCATAGTCTATCTGGATG
>P_taeda_snoR72-142_HP2
TTTATGAGACTGATGAATGATGTTTTTCATCCTTTTATTGATAAGTTTGTC
>P_taeda_snoR72-143_HP2
ACTTTTGTGAGAGTGATGAATGATGTTTTTCATCCTTTTATTGATAAGTTTGTCATAGTCTATCTGGATG
>P_taeda_snoR72-144_HP2
ACTTTTATGAGAGTGATGAATGATGTTTTTCATTTTTTTATTGATAAGTTTGTCATAGTCTATCTAGATG
>P_taeda_snoR72-145_HP2
TTTTATGAGAGTGATGAATGATGTTTTTCATCCTTTTATTGATAAGTTTGTC
>P_taeda_snoR72-146_HP2
ATTATATTCATGAGGGTAATGAATGATGTCTTTCAGAATTTTCTAGATGATTTTGTGCTTATGTATCT
>P_taeda_snoR72-147_HP2
TTCATGCGCCTCATGAATGGTATATTTTAGAAGTATTTTGACGATTTTGTGC
>P_taeda_snoR72-148_HP2
ATGAATGATATATTGCACCCTTTTTTAGATTCATTTGTTATTTTCTATCT
>P_taeda_snoR72-149_HP2
AAAAGGTTAATGAATGATATATTTCACCATTTTAT
>P_taeda_snoR72-150_HP2
TTTATGCAACTAATGAATTATGTCTTTAGGCCATTTATTGATGATTTTGTCATTGTATATTT
>P_taeda_snoR72-151_HP2
TTATAGATTCATTTGTTATTTT
>P_taeda_snoR72-152_HP2
TCATTTGTAAATACTTTG
>P_taeda_snoR72-153_HP2
ATGAGAGTGATGAATGATATCTTTAGGAATTTTCTTGATGATTTTGTGCTTGTGTATCTTAATG
>P_taeda_snoR72-154_HP2
TATGAATTTCATTTTCCATAATTTTTTGAATAAATTTTCATTTATTTTTTAATG
>P_taeda_snoR72-155_HP2
TTCATGAATCTTATGAATAGTATTTTTCATAAGTATCTTGACCACTTTGT
>P_taeda_snoR72-156_HP2
ATGCGGCTTATGAATGAAACCTTGAATGAGTTCATTGTTAAGTTTGTCATTGTTTACTTGGATG
>P_taeda_snoR72-157_HP2
TGTTTACGAGATTAATGAATGATATGTTGCACCATTTTATAAATTATTTTTTTATTTT
>P_taeda_snoR72-158_HP2
TATTTGTGTGCCTAATGAATGGTGTCTTTAGTAAGTTCCTAG
>P_taeda_snoR72-159_HP2
TATTCATGAGGGTAATGAATGATGGTTTTCAACCTTTTCTAGATGATTTTGTGCTTGTGTATCT
>P_taeda_snoR72-160_HP2
ACTATGTTTATGAGGTTAATGAATGATATGTTGCACCATTTT
>P_taeda_snoR72-161_HP2
TT
>P_taeda_snoR72-162_HP2
ATGAATGATGTACTCATGCCTTTTATTGATGATTTTGTCATTGT
>P_taeda_snoR72-163_HP2
TTTCTTGATGATTTTGTACTTGTGTATCTTGATG
>P_taeda_snoR72-164_HP2
AATGAGTAATGTTTTTCATGATTTAATAGCTTGCAATGTCATTTCATATCTTG
>P_taeda_snoR72-165_HP2
CATAATTTT
>P_taeda_snoR72-166_HP2
TTCAAGCAGGTAATGGATGATATCTTACATCCTTTTATTGATGATTTCATTATTGTCTACTT
>P_taeda_snoR72-167_HP2
ATGCCATCAATGAATGATGTATTTCAATTATTTTTAGATGATTTTGTGCTTTT
>P_taeda_snoR72-168_HP2
TTTTTATTGATTCATTTTTTATTTTTTATTTGTATG
>P_taeda_snoR72-169_HP2

>P_taeda_snoR72-170_HP2
ATGAGTTTAATGCATGGCATCTTTCATCCTTTTTTGGATAATTTTGTCCTGATATTT
>P_taeda_snoR72-171_HP2
CAACCACCTTTCTACGGGTTATGAATGATATATTTCATCTTTTCATTAATGATTTTGTTCTTGT
>P_taeda_snoR72-172_HP2
TGCATAATTATTTGG
>P_taeda_snoR72-173_HP2
ATGAGATTAATGAATGATATATGTACTAATATCTAGATTCATTTGTCATTATTTATTTAG
>P_taeda_snoR72-174_HP2
CAATGCTCTAACCACATTCATGAGGGTGATGAATGATATTTTC
>P_taeda_snoR72-175_HP2
TGTTTAGTAAGTATCTAGATAAGTTTGTATTTATTTTC
>P_taeda_snoR72-176_HP2
TACTAGAAATTTTCATGAGCCTCATGAATGGCGTGTTCCAGAAGTATTTTAACCACTTTGTGCAATTATTTTTC
>P_taeda_snoR72-177_HP2
ATGCCTCTGATGAATGACATATT
>P_taeda_snoR72-178_HP2
CAGCCTTTCATTGATGAGTTTGTTCTTATGTATTT
>P_taeda_snoR72-179_HP2
ATTAGGTTAATGAATGATATATTTC
>P_taeda_snoR72-180_HP2
CAGCCTTTCATTGATGATTTTGTTCTTGT
>P_taeda_snoR72-181_HP2

>P_taeda_snoR72-182_HP2
ATGAATGATGTACTCA
>P_taeda_snoR72-183_HP2
CTTCCTTTT
>P_taeda_snoR72-184_HP2
TTCATGAGGGTGATGAATGATATTTTC
>P_taeda_snoR72-185_HP2

>P_taeda_snoR72-186_HP2
ATGCAAGTAATGAATGATATATTTATACCATTCATTGATGATTTTGTAATAGTCTATTTAG
>P_taeda_snoR72-187_HP2
TTCGTGCATGTAATGAATGATGTATTTCAACCATTCTTAGATGATTTTGTGCTTGT
>P_taeda_snoR72-188_HP2
AAATGATTTTTTACATAATTTTTTTTGATGAATTGGTTAGTTATTTTAA
>P_taeda_snoR72-189_HP2
TAACTATTCATTTTCCTTTCTTT
>P_taeda_snoR72-190_HP2
TTTTGCGAGAGAATTAAAAAAAGC
>P_taeda_snoR72-191_HP2
TTAGGCGAACCATATTC
>P_taeda_snoR72-192_HP2
ATTAGCTCTGTGCTTCTACTGTTACTATTTAACTGCTC
>A_trichopoda_snoR72-1_HP2
CTTGCGACACAGATTGCTCTGTACCATGATCTTTCTGTTACTTTTATCCCTGTTT
>P_dactylifera_snoR72-1_HP2
CTTGCGACACTGGTTGCTCTTCTTCCATGAGCTTCCTGTTACTTTTACCCTGCTT
>P_dactylifera_snoR72-2_HP2
CTTGCGACACTGGTTGCTCTTCTTCCATGAGCTTCCTGTTACTTTTACCCTGCTT
>P_dactylifera_snoR72-3_HP2
CTTGCGACACTGGTTGCTCTTCTTCAATGAGCTTCCTGTTACTTTTACCCTGCTT
>Z_mays_snoR72-1_HP2
GCTGCTCTTCGACCATGAGCTTCTTGTTACTATTCCCCCGCG
>Z_mays_snoR72-2_HP2
CTTGCGACACTAGTTGCTCACTTATGAGCTTCGAGTTACTATATGCCCGTGT
>Z_mays_snoR72-3_HP2
GTTGCTCACTTATGAGCTTCGAGTTACTATATGCCCGTGT
>Z_mays_snoR72-4_HP2
GTTGCTCACTTATGAGCTTCGAGTTACTATATGCCCGTGT
>Z_mays_snoR72-5_HP2
GTTGCTCACTTATGAGCTTCGAGTTACTATATGCCCGTGT
>Z_mays_snoR72-6_HP2
GTTGCTCACTTATGAGCTTCGAGTTACTATATGCCCGTGT
>Z_mays_snoR72-7_HP2
GTTGCTCACTTATGAGCTTCGAGTTACTATATGCTCGTGT
>S_bicolor_snoR72-1_HP2
GTTGCTCATTTATGAGCTTCCAGTTACTATATGCCCGTTT
>S_bicolor_snoR72-2_HP2
GCTGCTCTTCAACCATGAGCTTCCTGTTACTATTCCCCCGCG
>S_bicolor_snoR72-3_HP2
CTTGTTTAGATTCAATTTTTTTTGAATTTTGATACTATAACATTTTCATTTTATTTG
>O_sativa_snoR72-1_HP2
GTTGCTGCTATATGAGCTTCTAGTTACTATATACCCGTTT
>O_sativa_snoR72-2_HP2
GTTGCTACTATATGAGCTTCTAGTTACTATATACCCGTTT
>O_sativa_snoR72-3_HP2
ATGGCTCCTGTATGAGCCTCCAATTACTATATAGCCGTTT
>O_sativa_snoR72-4_HP2
GTGGTTCCTCTATGATCCTCCAATTACTATATAGCTGTTT
>T_aestivum_snoR72-1_HP2
GCTGCTCCTCATCAACTTCTAGTTACAACATATAGTCGTTT
>T_aestivum_snoR72-2_HP2
GCTGCTCCTAATGAACCTCTAGCTACTATATACCCATTT
>T_aestivum_snoR72-3_HP2
GCTGCTCCTAATGAGCCTCTAGTTACTATATACCTGTTT
>T_aestivum_snoR72-4_HP2
GCTGCTCCTAATGAGCCTCTGGTTACTATATACCCATTT
>T_aestivum_snoR72-5_HP2
GCTGCTCCTAATGACCCTCCTAGTTACTATATACCCATTT
>T_aestivum_snoR72-6_HP2
GCTGCTCATAATGAGCCTCTAAGTTACTATATACTACCTGTTT
>T_aestivum_snoR72-7_HP2
GCTGCTCTCATACCAGGAGCTTCCTGTTACT
>T_aestivum_snoR72-8_HP2
GCTCCTCTTATACCAGGAGCTTCCTGTTACTATACCCCCGTTT
>T_aestivum_snoR72-9_HP2
GCTGCTCTCATACCAGGAGCTTCCTGTTACTATACCCCCGTTT
>T_aestivum_snoR72-10_HP2
GCTGCTCTCATACCAGGAGCTTCCTGTTACT
>T_aestivum_snoR72-11_HP2
GCTGCTCCCATACCAGGAGCTTCCTGTTACTATACCCCCGTTT
>T_aestivum_snoR72-12_HP2
GCTGCTCCCATACCAGGAGCTTCCTGTTACT
>T_aestivum_snoR72-13_HP2
GCTGCTCCCGTACCAGGAGCTTCCTGTTACT
>T_aestivum_snoR72-14_HP2
GCTGCTCTCATACCAGGAGCTTCCGGTTACTATACCCCCGTTT
>T_aestivum_snoR72-15_HP2
GCTGCTCTAGTACCAGGAGCTTTCTGTTACTATACCCCCGTTT
>T_aestivum_snoR72-16_HP2
GCTGCTCCCATACCAGGAGCTTCCTGTTACTATACCCCCGTTT
>T_aestivum_snoR72-17_HP2
GCTGCTCTAGTACCAGGAGCTTTCTGTTACTACACCCCCGTTT
>T_aestivum_snoR72-18_HP2
GCTGCTCTAGTACCAGGAGCTTTCTGTTACT
>T_aestivum_snoR72-19_HP2
GCTGCTCCCATACCAGGAGCTTCCTGTTACTATACCCCCGCTT
>T_aestivum_snoR72-20_HP2
GCTGCTCCCATACCCGGAGCTTCCTGTTACTATACCCCCGTTT
>T_aestivum_snoR72-21_HP2
GTGCACTGACTGCTTTTATACCAGGAGCTTTCTGTTACTATACCCCCGTTT
>T_aestivum_snoR72-22_HP2
TGCAGCACTGGCTGCTCATAATGTGCCTCTAGTGACT
>T_aestivum_snoR72-23_HP2
GTTGCTCTCATACCAGGAGCTTCCTGTTACTATACCCCCGTTT
>T_aestivum_snoR72-24_HP2
GTTTTTGCGGCACTGACTGCTTTCATACCAGGATTTTTCTGTTACTATACCCCCGTTT
>H_vulgare_snoR72-1_HP2
ACTGCTTTCATACCAGGAGCTTTCTGTTATTATAACCCCGTTT
>H_vulgare_snoR72-2_HP2
ACTGCTTTCATACCAGGAGCTTTCTGTTGCTAAAACCCCGTTA
>H_vulgare_snoR72-3_HP2
GTTGCTCTCATACAAGGAGCTTCCTGTTACTATACCCCCGTTT
>H_vulgare_snoR72-4_HP2
GCTGCTCTCATACAAGGAGCTTCCTATTACTATACCCCCGTTT
>H_vulgare_snoR72-5_HP2
GCTGCTCTCATACAAGGAGCTTCCTGTTACTATACCCCCGTTT
>H_vulgare_snoR72-6_HP2
GCTGCTCTCATACCAGGAGCTTTCTGTTACTATACCCCCGTTT
>H_vulgare_snoR72-7_HP2
GCTGCTCCCACACCAGGAGCTTCTTGTTACTATACCCCCGTTT
>H_vulgare_snoR72-8_HP2
GCTGCTCTCATAGAAGGAGCTTCCTGTTACTATAACCCCGTTT
>H_vulgare_snoR72-9_HP2
GGCTGCTCTCATACAAGGAGCTTCCTGTTACTATACCCCCGTTT
>H_vulgare_snoR72-10_HP2
GCTGCTCTCATACAAGGAGCTTCCTGTTACTATACCTCGTTT
>H_vulgare_snoR72-11_HP2
GCTCTCATTCCAGGAGCTTTCTGTTACTATACCCCCGTTT
>H_vulgare_snoR72-12_HP2
GATTGTTCTTATACAAGGAGCTTCCTGTTACTATACCCCCGTTT
>H_vulgare_snoR72-13_HP2
GCTGCTCTCATACAAGGAGCTTCCTGTTACT
>H_vulgare_snoR72-14_HP2
GCTGCTCTTAATGAGCCTCCAGTTACTATATACCCGTTT
>H_vulgare_snoR72-15_HP2
GCTGCTCGTAATGAGCTTCTAGTTACTATATACCCATTT
>B_vulgaris_snoR72-1_HP2
TTTGCGACACAGATTGCTTAATATACTTCATAAGTTTTCTGTTACTTTTTTCTCTGTTT
>D_purpurea_snoR72-1_HP2

>D_purpurea_snoR72-2_HP2

>D_purpurea_snoR72-3_HP2

>D_purpurea_snoR72-4_HP2

>D_purpurea_snoR72-5_HP2
ACTATATTTATGTGATATGATAATTAGCTCCATAATT
>D_purpurea_snoR72-6_HP2
ACTATATTTATGTGATATGATAATTAGCTCCATAATT
>D_purpurea_snoR72-7_HP2
ATGAATAAGGTGTTTCACCCATACTTGGATAAATTTGTTGTGGTCGATCTCGATGAC
>D_purpurea_snoR72-8_HP2
ATGAATAAGGTGTTTCACCCATACTTGGATAAATTTGTTGTGGTCGATCTCGATGAC
>D_purpurea_snoR72-9_HP2
ATGAATAAGGTGTTTCACCCATACTTGGATAAATTTGTTGTGGTCGATCTCGATGAC
>D_purpurea_snoR72-10_HP2
TAAATTTTGTTTAGTTTATATTGATG
>D_purpurea_snoR72-11_HP2
TAAATTTTGTTTAGTTTATATTGATG
>D_purpurea_snoR72-12_HP2
TAAATTTTGTTTAGTTTATATTGATG
>D_purpurea_snoR72-13_HP2
TTTCGTTTTGAACAATTGATCCAGGTTTCTCTCTACCTGAATTTATCAATTATTTTGGTGTAATCTAGCTTGTTG
>D_purpurea_snoR72-14_HP2
TTTCGTTTTGAACAATTGATCCAGGTTTCTCTCTACCTGAATTTATCAATTATTTTGGTGTAATCTAGCTTGTTG
>D_purpurea_snoR72-15_HP2
TTTCGTTTTGAACAATTGATCCAGGTTTCTCTCTACCTGAATTTATCAATTATTTTGGTGTAATCTAGCTTGTTG
>D_purpurea_snoR72-16_HP2
TCATGAGATTAATGAACCATGTTATGCGTGAATTCATTGGCAAGTTTGTTGTGGTGTACTTTGATG
>D_purpurea_snoR72-17_HP2
TGTATTGGTCTTCTTTGATGAT
>D_purpurea_snoR72-18_HP2
TATTTCAGCCATACCTAGGGAGTTTTGTACTTGTGTTCTTCGATG
>D_purpurea_snoR72-19_HP2
TTTTCCGGTCATACTTAGACAAGTTTGTCGTTATCTTTATTGATG
>D_purpurea_snoR72-20_HP2
TTTTCCGGGAGTACTTAGACAAGTTTGTCGTTATTTTCATCGACG
>D_purpurea_snoR72-21_HP2
TTTTCCGGGAGTACTTAGACAAGTTTGTCGTTATTTTCATCGACG
>D_purpurea_snoR72-22_HP2
TTTTCCGGGAGTACTTAGACAAGTTTGTCGTTATTTTCATCGACG
>D_purpurea_snoR72-23_HP2
TCTTCCGACCCTACTTGGACAAGTTTGTCGTTATCTTCATCGACG
>D_purpurea_snoR72-24_HP2
TCTTCCGACCCTACTTGGACAAGTTTGTCGTTATCTTCATCGACG
>D_purpurea_snoR72-25_HP2
TATTCCGACCCTACCTGGATAAGTTCGTCGTTATCTTCATCGACG
>D_purpurea_snoR72-26_HP2
TATTCCGACCCTACCTGGATAAGTTCGTCGTTATCTTCATCGACG
>D_purpurea_snoR72-27_HP2
TATTCCGACCCTACCTGGATAAGTTCGTCGTTATCTTCATCGACG
>D_purpurea_snoR72-28_HP2
TATTCCGACCCTACCTGGATAAGTTCGTCGTTATCTTCATCGACG
>D_purpurea_snoR72-29_HP2
TATTCAAAGCAGCACTGGGAAAGTTTGTATTGGTCTTCTTTGATG
>D_purpurea_snoR72-30_HP2
TATTCCAAAGCTTTCTACGCAAATTCCTCCTGGTTTTTTTTGATG
>D_purpurea_snoR72-31_HP2
TATTCCAAAGCTGCCTACGGAAGTTTCTATTGGTTTTCTTTGATG
>D_purpurea_snoR72-32_HP2
TTTTTGACAAGTATCTAAGAAAATTCCTGCTGGTTTTCTTTGATG
>D_purpurea_snoR72-33_HP2

>D_purpurea_snoR72-34_HP2

>D_purpurea_snoR72-35_HP2

>D_purpurea_snoR72-36_HP2

>D_purpurea_snoR72-37_HP2
AAAAAAGATTA
>D_purpurea_snoR72-38_HP2
AGAATTT
