# Supplementary material for: Phylogenetic distribution of plant snoRNA families
Source: BMC Genomics. 2016 Nov 24;17:969. doi: 10.1186/s12864-016-3301-2 (PMC5122169; doi:10.1186/s12864-016-3301-2)
Supplement: Additional file 5 — Targets. Complete archive of the rRNA and snRNA targets is provided. These are.txt files, which include RNAsnoop and Plexy output. (ZIP 139 kb) [file 12864_2016_3301_MOESM5_ESM.zip › Additional_folder_3/snoR6_targets_2]

V.vinifera	CD_snoR6-2-Dprime	18S.de-53	18S.de-NA	-10.30	.((((((((.&.)))))))). GCCUAmCUAUGGUAUUGACGG&TTAATTGAGACGTGGTGGAGCCAA
P.persica	CD_snoR6-1-Dprime	18S.de-57	18S.de-NA	-11.80	.((((((((.(.&.).)))))))). AUCUAmCUACUCGGAUAACCG&TTGTTTGAGGTGTAGTGGAACTGA
P.persica	CD_snoR6-2-Dprime	18S.de-57	18S.de-NA	-11.50	.((((((((.(.&.).)))))))). AUCUAmCUACUCGGAUAACCG&TTGTTTGAGGTGTGGTGGAGCTGA
