# Supplementary material for: Phylogenetic distribution of plant snoRNA families
Source: BMC Genomics. 2016 Nov 24;17:969. doi: 10.1186/s12864-016-3301-2 (PMC5122169; doi:10.1186/s12864-016-3301-2)
Supplement: Additional file 5 — Targets. Complete archive of the rRNA and snRNA targets is provided. These are.txt files, which include RNAsnoop and Plexy output. (ZIP 139 kb) [file 12864_2016_3301_MOESM5_ESM.zip › Additional_folder_3/snoR161a_targets_2]

T_aestivum	CD_snoR161a-1-Dprime	18S-24	18S-NA	-8.50	.((((((((.&.)))))))). AAGAUmUAAGCCAUGCAUGUG&GTACAGGCTCGCTTAATTATGCGA
T_aestivum	CD_snoR161a-2-Dprime	18S-24	18S-NA	-8.50	.((((((((.&.)))))))). AAGAUmUAAGCCAUGCAUGUG&GTACAGGCTCGCTTAATTATGCGA
T_aestivum	CD_snoR161a-3-Dprime	18S-24	18S-NA	-8.50	.((((((((.&.)))))))). AAGAUmUAAGCCAUGCAUGUG&GTACAGGCTCGCTTAATTATGCGA
T_aestivum	CD_snoR161a-5-Dprime	18S-24	18S-NA	-8.50	.((((((((.&.)))))))). AAGAUmUAAGCCAUGCAUGUG&GTACAGGCTCGCTTAATTATGCGA
T_aestivum	CD_snoR161a-6-Dprime	18S-24	18S-NA	-10.60	.((((((((.&.)))))))). AAGAUmUAAGCCAUGCAUGUG&GTACAGGCTCGCTTAATCATGCGA
T_aestivum	CD_snoR161a-7-Dprime	18S-24	18S-NA	-8.50	.((((((((.&.)))))))). AAGAUmUAAGCCAUGCAUGUG&GTACAGGCTCGCTTAATTATGCGA
H_vulgare	CD_snoR161a-3-Dprime	18S-72	18S-NA	-7.80	.(((((((.&.))))))). AGGUAmGUGACAAU&GCGGTGTCAGCTCGCTATATGCGA
