# Supplementary material for: Phylogenetic distribution of plant snoRNA families
Source: BMC Genomics. 2016 Nov 24;17:969. doi: 10.1186/s12864-016-3301-2 (PMC5122169; doi:10.1186/s12864-016-3301-2)
Supplement: Additional file 5 — Targets. Complete archive of the rRNA and snRNA targets is provided. These are.txt files, which include RNAsnoop and Plexy output. (ZIP 139 kb) [file 12864_2016_3301_MOESM5_ESM.zip › Additional_folder_3/snoR59_targets_1]

B_vulgaris	CD_snoR59-1-D	16S-60	16S-NA	-8.90	.(((((((.&.))))))). AUCGGmGUUGAAAGUGAAAGU&AAACGTTATGGAGACCTGAACTGA
B_vulgaris	CD_snoR59-2-D	16S-60	16S-NA	-8.90	.(((((((.&.))))))). AUCGGmGUUGAAAGUGAAAGU&AAACTATTTGGAGACCTGAACTGA
B_vulgaris	CD_snoR59-3-D	16S-60	16S-NA	-8.90	.(((((((.&.))))))). AUCGGmGUUGAAAGUGAAAGU&AAAAAAATTGGAGACCTGAACTGA
V_vinifera	CD_snoR59-1-D	16S-34	16S-NA	-7.40	.(((((.&.))))). CUCAGmGAUGAACGCUGGCGG&GAATGCTTTGGAGACCTGAACTGA
R_communis	CD_snoR59-1-D	16S-5	16S-NA	-7.40	.(((((.&.))))). CUCAGmGAUGAACGCUGGCGG&AATTATAATGGAGACCTGAACTGA
R_communis	CD_snoR59-2-D	16S-5	16S-NA	-7.40	.(((((.&.))))). CUCAGmGAUGAACGCUGGCGG&AATTATAATGGAGACCTGAACTGA
R_communis	CD_snoR59-3-D	16S-5	16S-NA	-7.40	.(((((.&.))))). CUCAGmGAUGAACGCUGGCGG&AATTATAATGGAGACCTGAACTGA
R_communis	CD_snoR59-4-D	16S-5	16S-NA	-7.40	.(((((.&.))))). CUCAGmGAUGAACGCUGGCGG&ACATTTTTTGGAGACCTGAACTGA
L_japonicus	CD_snoR59-1-D	16S-28	16S-NA	-7.40	.(((((.&.))))). CUCAGmGAUGAACGCUGGCGG&AAAATACATGGAGACCTGAACTGA
L_japonicus	CD_snoR59-2-D	16S-28	16S-NA	-7.40	.(((((.&.))))). CUCAGmGAUGAACGCUGGCGG&AAAATTCATGGAGACCTGAACTGA
P_persica	CD_snoR59-1-D	16S-28	16S-NA	-7.40	.(((((.&.))))). CUCAGmGAUGAACGCUGGCGG&TGAGAAACTGGAGACCTGAACTGA
P_persica	CD_snoR59-2-D	16S-28	16S-NA	-7.40	.(((((.&.))))). CUCAGmGAUGAACGCUGGCGG&ATAAAATTTGGAGACCTGAACTGA
P_persica	CD_snoR59-3-D	16S-28	16S-NA	-7.40	.(((((.&.))))). CUCAGmGAUGAACGCUGGCGG&GAAAAATTTGGAGACCTGAACTGA
G_raimondii	CD_snoR59-1-D	16S-28	16S-NA	-7.40	.(((((.&.))))). CUCAGmGAUGAACGCUGGCGG&AAAATTGCTGGAGACCTGAACTGA
G_raimondii	CD_snoR59-2-D	16S-28	16S-NA	-10.10	((((((.&.)))))) CUCAGmGAUGAACGCUGGCGG&TTTCTATATGGAGACCTGAGCTGA
G_raimondii	CD_snoR59-3-D	16S-28	16S-NA	-7.40	.(((((.&.))))). CUCAGmGAUGAACGCUGGCGG&AAAATTTCTGGAGACCTGAACTGA
C_sinensis	CD_snoR59-1-D	16S-28	16S-NA	-7.40	.(((((.&.))))). CUCAGmGAUGAACGCUGGCGG&AAACATTTTGGAGACCTGAACTGA
C_sinensis	CD_snoR59-2-D	16S-28	16S-NA	-7.40	.(((((.&.))))). CUCAGmGAUGAACGCUGGCGG&AATCCATATGGCGACCTGAACTGA
