# Supplementary material for: Phylogenetic distribution of plant snoRNA families
Source: BMC Genomics. 2016 Nov 24;17:969. doi: 10.1186/s12864-016-3301-2 (PMC5122169; doi:10.1186/s12864-016-3301-2)
Supplement: Additional file 5 — Targets. Complete archive of the rRNA and snRNA targets is provided. These are.txt files, which include RNAsnoop and Plexy output. (ZIP 139 kb) [file 12864_2016_3301_MOESM5_ESM.zip › Additional_folder_3/snoR15_targets_1]

P_dactylifera	CD_snoR15-3-D	18S-14	18S-NA	-7.50	(((((.(((.&.))).))))) GUCUCmAAAGAUUAAGCCAUG&CCTGTCATCACCTTGGAGATCTGA
P_dactylifera	CD_snoR15-4-D	18S-14	18S-NA	-7.50	(((((.(((.&.))).))))) GUCUCmAAAGAUUAAGCCAUG&CCTATTATCACCTTGGAGATCTGA
O_sativa	CD_snoR15-1-D	18S-19	18S-NA	-7.50	(((((.(((.&.))).))))) GUCUCmAAAGAUUAAGCCAUG&CCCTTTTTCACCTTGGAGATCTGA
T_aestivum	CD_snoR15-1-D	18S-18	18S-NA	-7.50	(((((.(((.&.))).))))) GUCUCmAAAGAUUAAGCCAUG&ACCCTTTTCACCTTGGAGATCTGA
T_aestivum	CD_snoR15-6-D	18S-18	18S-NA	-7.50	(((((.(((.&.))).))))) GUCUCmAAAGAUUAAGCCAUG&ACCCTTTTCACCTTGGAGATCTGA
T_aestivum	CD_snoR15-7-D	18S-18	18S-NA	-7.50	(((((.(((.&.))).))))) GUCUCmAAAGAUUAAGCCAUG&ACCCTTTTCACCTTGGAGATCTGA
T_aestivum	CD_snoR15-8-D	18S-18	18S-NA	-7.50	(((((.(((.&.))).))))) GUCUCmAAAGAUUAAGCCAUG&ACCCTTTTCACCTTGGAGATCTGA
T_aestivum	CD_snoR15-9-D	18S-18	18S-NA	-7.50	(((((.(((.&.))).))))) GUCUCmAAAGAUUAAGCCAUG&ACCCTTTTCACCTTGGAGATCTGA
T_aestivum	CD_snoR15-10-D	18S-18	18S-NA	-7.50	(((((.(((.&.))).))))) GUCUCmAAAGAUUAAGCCAUG&ACCCTTTTCACCTTGGAGATCTGA
T_aestivum	CD_snoR15-11-D	18S-18	18S-NA	-7.50	(((((.(((.&.))).))))) GUCUCmAAAGAUUAAGCCAUG&ACCCTTTTCACCTTGGAGATCTGA
T_aestivum	CD_snoR15-12-D	18S-18	18S-NA	-7.50	(((((.(((.&.))).))))) GUCUCmAAAGAUUAAGCCAUG&ACCCTTTTCACCTTGGAGATCTGA
T_aestivum	CD_snoR15-13-D	18S-18	18S-NA	-7.50	(((((.(((.&.))).))))) GUCUCmAAAGAUUAAGCCAUG&CTCTTTTTCACCTTGGAGATCTGA
T_aestivum	CD_snoR15-14-D	18S-18	18S-NA	-7.50	(((((.(((.&.))).))))) GUCUCmAAAGAUUAAGCCAUG&ACCCTTTTCACCTTGGAGATCTGA
T_aestivum	CD_snoR15-15-D	18S-18	18S-NA	-7.50	(((((.(((.&.))).))))) GUCUCmAAAGAUUAAGCCAUG&ACCCTTTTCACCTTGGAGATCTGA
T_aestivum	CD_snoR15-16-D	18S-18	18S-NA	-7.50	(((((.(((.&.))).))))) GUCUCmAAAGAUUAAGCCAUG&ACCCTTTTCACCTTGGAGATCTGA
T_aestivum	CD_snoR15-17-D	18S-18	18S-NA	-7.50	(((((.(((.&.))).))))) GUCUCmAAAGAUUAAGCCAUG&ACCCTTTTCACCTTGGAGATCTGA
T_aestivum	CD_snoR15-18-D	18S-18	18S-NA	-7.50	(((((.(((.&.))).))))) GUCUCmAAAGAUUAAGCCAUG&CTCTTTTTCACCTTGGAGATCTGA
T_aestivum	CD_snoR15-19-D	18S-18	18S-NA	-7.50	(((((.(((.&.))).))))) GUCUCmAAAGAUUAAGCCAUG&ACCCTTTTCACCTTGGAGATCTGA
T_aestivum	CD_snoR15-20-D	18S-18	18S-NA	-7.50	(((((.(((.&.))).))))) GUCUCmAAAGAUUAAGCCAUG&CTCTTTTTCACCTTGGAGATCTGA
T_aestivum	CD_snoR15-21-D	18S-18	18S-NA	-7.50	(((((.(((.&.))).))))) GUCUCmAAAGAUUAAGCCAUG&CTCTTTTTCACCTTGGAGATCTGA
T_aestivum	CD_snoR15-22-D	18S-18	18S-NA	-7.50	(((((.(((.&.))).))))) GUCUCmAAAGAUUAAGCCAUG&ACTCTTTTCACCTTGGAGATCTGA
T_aestivum	CD_snoR15-23-D	18S-18	18S-NA	-7.50	(((((.(((.&.))).))))) GUCUCmAAAGAUUAAGCCAUG&ACTCTTTTCACCTTGGAGATCTGA
T_aestivum	CD_snoR15-24-D	18S-18	18S-NA	-7.30	(((((.(((.&.))).))))) GUCUCmAAAGAUUAAGCCAUG&CTCTTTTTCAGCTTGGAGATCTGA
T_aestivum	CD_snoR15-25-D	18S-18	18S-NA	-7.50	(((((.(((.&.))).))))) GUCUCmAAAGAUUAAGCCAUG&ACCCTTTTCACCTTGGAGATCTGA
T_aestivum	CD_snoR15-26-D	18S-18	18S-NA	-7.50	(((((.(((.&.))).))))) GUCUCmAAAGAUUAAGCCAUG&ACTCTTTTCACCTTGGAGATCTGA
T_aestivum	CD_snoR15-27-D	18S-18	18S-NA	-7.50	(((((.(((.&.))).))))) GUCUCmAAAGAUUAAGCCAUG&GCTCTTTTCACCTTGGAGATCTGA
T_aestivum	CD_snoR15-28-D	18S-18	18S-NA	-7.50	(((((.(((.&.))).))))) GUCUCmAAAGAUUAAGCCAUG&CTCTTTTTCACCTTGGAGATCTGA
T_aestivum	CD_snoR15-29-D	18S-18	18S-NA	-7.50	(((((.(((.&.))).))))) GUCUCmAAAGAUUAAGCCAUG&CTCTTTTTCACCTTGGAGATCTGA
T_aestivum	CD_snoR15-30-D	18S-18	18S-NA	-7.50	(((((.(((.&.))).))))) GUCUCmAAAGAUUAAGCCAUG&ACCCTTTTCACCTTGGAGATCTGA
T_aestivum	CD_snoR15-31-D	18S-18	18S-NA	-7.50	(((((.(((.&.))).))))) GUCUCmAAAGAUUAAGCCAUG&CTCTTTTTCACCTTGGAGATCTGA
T_aestivum	CD_snoR15-33-D	18S-18	18S-NA	-7.50	(((((.(((.&.))).))))) GUCUCmAAAGAUUAAGCCAUG&ACCCTTTTCACCTTGGAGATCTGA
T_aestivum	CD_snoR15-34-D	18S-18	18S-NA	-7.50	(((((.(((.&.))).))))) GUCUCmAAAGAUUAAGCCAUG&CTCCTTTTCACCTTGGAGATCTGA
T_aestivum	CD_snoR15-35-D	18S-18	18S-NA	-7.50	(((((.(((.&.))).))))) GUCUCmAAAGAUUAAGCCAUG&CTCTTTTTCACCTTGGAGATCTGA
T_aestivum	CD_snoR15-36-D	18S-18	18S-NA	-7.50	(((((.(((.&.))).))))) GUCUCmAAAGAUUAAGCCAUG&CTCTTTTTCACCTTGGAGATCTGA
T_aestivum	CD_snoR15-37-D	18S-18	18S-NA	-7.50	(((((.(((.&.))).))))) GUCUCmAAAGAUUAAGCCAUG&CTCTTTTTCACCTTGGAGATCTGA
T_aestivum	CD_snoR15-38-D	18S-18	18S-NA	-7.50	(((((.(((.&.))).))))) GUCUCmAAAGAUUAAGCCAUG&CACTCTTTCACCTTGGAGATCTGA
T_aestivum	CD_snoR15-40-D	18S-18	18S-NA	-7.50	(((((.(((.&.))).))))) GUCUCmAAAGAUUAAGCCAUG&ACTCTTTTCACCTTGGAGATCTGA
T_aestivum	CD_snoR15-41-D	18S-18	18S-NA	-7.50	(((((.(((.&.))).))))) GUCUCmAAAGAUUAAGCCAUG&CACTCTTTCACCTTGGAGATCTGA
T_aestivum	CD_snoR15-42-D	18S-18	18S-NA	-7.50	(((((.(((.&.))).))))) GUCUCmAAAGAUUAAGCCAUG&CACTCTTTCACCTTGGAGATCTGA
T_aestivum	CD_snoR15-44-D	18S-18	18S-NA	-7.50	(((((.(((.&.))).))))) GUCUCmAAAGAUUAAGCCAUG&ACCCTTTTCACCTTGGAGATCTGA
T_aestivum	CD_snoR15-47-D	18S-18	18S-NA	-7.50	(((((.(((.&.))).))))) GUCUCmAAAGAUUAAGCCAUG&CACTCTTTCACCTTGGAGATCTGA
T_aestivum	CD_snoR15-48-D	18S-18	18S-NA	-7.50	(((((.(((.&.))).))))) GUCUCmAAAGAUUAAGCCAUG&ACTCTTTTCACCTTGGAGATCTGA
H_vulgare	CD_snoR15-1-D	16S-5	16S-NA	-14.70	(((((((((.(((.&.))).))))))))) AUCUCmAUGGAGAGUUUGAUC&ACTCTTTTTCACCATGAGATCTGA
V_vinifera	CD_snoR15-1-D	18S-33	18S-NA	-12.60	.((((.(.(((.((((((.&.)))))).))).).)))). CUUUCmGAUGGUAGGAUAGGG&TGCTATTTCACCTTGGAGAACTGA
R_communis	CD_snoR15-2-D	16S-60	16S-NA	-11.70	((((((((.&.)))))))) GUUUCmCAGUGGCGGACGGGU&GATGATATCATCCTGGAGACCTGA
