# Supplementary material for: Phylogenetic distribution of plant snoRNA families
Source: BMC Genomics. 2016 Nov 24;17:969. doi: 10.1186/s12864-016-3301-2 (PMC5122169; doi:10.1186/s12864-016-3301-2)
Supplement: Additional file 5 — Targets. Complete archive of the rRNA and snRNA targets is provided. These are.txt files, which include RNAsnoop and Plexy output. (ZIP 139 kb) [file 12864_2016_3301_MOESM5_ESM.zip › Additional_folder_3/U18_targets_2]

O_sativa	CD_U18-3-Dprime	18S-46	18S-NA	-7.10	(((((((.(((((((.&.))))))).))))))) AAGUAmUGAACUAAUUCGAAC&GAAAAGGTTGGTCCGTGTTTCTGA
T_aestivum	CD_U18-1-Dprime	18S-45	18S-NA	-9.40	(((((((.(((((((.&.))))))).))))))) AAGUAmUGAACCAAUUUGAAC&AGAACAATTGGTCCGTGTTTCTGA
T_aestivum	CD_U18-2-Dprime	18S-45	18S-NA	-9.40	(((((((.(((((((.&.))))))).))))))) AAGUAmUGAACCAAUUUGAAC&AGAACAATTGGTCCGTGTTTCTGA
T_aestivum	CD_U18-3-Dprime	18S-45	18S-NA	-9.40	(((((((.(((((((.&.))))))).))))))) AAGUAmUGAACCAAUUUGAAC&AGAACAATTGGTCCGTGTTTCTGA
T_aestivum	CD_U18-4-Dprime	18S-45	18S-NA	-9.40	(((((((.(((((((.&.))))))).))))))) AAGUAmUGAACCAAUUUGAAC&AGAACAATTGGTCCGTGTTTCTGA
T_aestivum	CD_U18-5-Dprime	18S-45	18S-NA	-9.40	(((((((.(((((((.&.))))))).))))))) AAGUAmUGAACCAAUUUGAAC&AGAACAATTGGTCCGTGTTTCTGA
T_aestivum	CD_U18-6-Dprime	18S-45	18S-NA	-9.40	(((((((.(((((((.&.))))))).))))))) AAGUAmUGAACCAAUUUGAAC&AGAGCAATTGGTCCGTGTTTCTGA
T_aestivum	CD_U18-7-Dprime	18S-45	18S-NA	-9.40	(((((((.(((((((.&.))))))).))))))) AAGUAmUGAACCAAUUUGAAC&AGAACAATTGGTCCGTGTTTCTGA
T_aestivum	CD_U18-8-Dprime	18S-45	18S-NA	-9.40	(((((((.(((((((.&.))))))).))))))) AAGUAmUGAACCAAUUUGAAC&AGGACAATTGGTCCGTGTTTCTGA
T_aestivum	CD_U18-9-Dprime	18S-45	18S-NA	-9.40	(((((((.(((((((.&.))))))).))))))) AAGUAmUGAACCAAUUUGAAC&AGAACAATTGGTCCGTGTTTCTGA
T_aestivum	CD_U18-10-Dprime	18S-45	18S-NA	-9.60	((((((((.((((((.&.)))))).)))))))) AAGUAmUGAACCAAUUUGAAC&AGGACAATTGGCTCGTGTTTCTGA
T_aestivum	CD_U18-11-Dprime	18S-45	18S-NA	-9.80	(((((((.(((((((.&.))))))).))))))) AAGUAmUGAACCAAUUUGAAC&AGAACAATTGGTCCATGTTTTTGA
T_aestivum	CD_U18-12-Dprime	18S-45	18S-NA	-8.50	(((.(((.(((((((.&.))))))).))).))) AAGUAmUGAACCAAUUUGAAC&AGAACAATTGGTCCATTTTTTTGA
T_aestivum	CD_U18-16-Dprime	18S-45	18S-NA	-13.80	(((((((.((((((((.&.)))))))).))))))) AAGUAmUGAACCAAUUUGAAC&AGAAAAGTTGGTCCGTATTTCTGA
T_aestivum	CD_U18-17-Dprime	18S-45	18S-NA	-8.40	(((((((.((((((((.&.)))))))).))))))) AAGUAmUGAACCAAUUUGAAC&AGAAAAGTTGGTCTGTGTTTCTGA
T_aestivum	CD_U18-18-Dprime	18S-45	18S-NA	-10.80	(((((((.((((((((.&.)))))))).))))))) AAGUAmUGAACCAAUUUGAAC&AGAAAAGTTGGTCCGTGTTTCTGA
T_aestivum	CD_U18-19-Dprime	18S-45	18S-NA	-10.80	(((((((.((((((((.&.)))))))).))))))) AAGUAmUGAACCAAUUUGAAC&AGAAAAGTTGGTCCGTGTTTCTGA
T_aestivum	CD_U18-20-Dprime	18S-45	18S-NA	-10.80	(((((((.((((((((.&.)))))))).))))))) AAGUAmUGAACCAAUUUGAAC&AGAAAAGTTGGTCCGTGTTTCTGA
T_aestivum	CD_U18-21-Dprime	18S-45	18S-NA	-10.80	(((((((.((((((((.&.)))))))).))))))) AAGUAmUGAACCAAUUUGAAC&AGAAAAGTTGGTCCGTGTTTCTGA
T_aestivum	CD_U18-22-Dprime	18S-45	18S-NA	-10.80	(((((((.((((((((.&.)))))))).))))))) AAGUAmUGAACCAAUUUGAAC&AGAAAAGTTGGTCCGTGTTTCTGA
T_aestivum	CD_U18-23-Dprime	18S-45	18S-NA	-10.90	(((((((.((((((((.&.)))))))).))))))) AAGUAmUGAACCAAUUUGAAC&AGAGAAGTTGGTCCGTGTTTCTGA
T_aestivum	CD_U18-24-Dprime	18S-45	18S-NA	-10.80	(((((((.((((((((.&.)))))))).))))))) AAGUAmUGAACCAAUUUGAAC&AGAAAAGTTGGTCCGTGTTTCTGA
T_aestivum	CD_U18-25-Dprime	18S-45	18S-NA	-10.80	(((((((.((((((((.&.)))))))).))))))) AAGUAmUGAACCAAUUUGAAC&AGAAAAGTTGGTCCGTGTTTCTGA
T_aestivum	CD_U18-26-Dprime	18S-45	18S-NA	-11.40	(((((((.((((((((.&.)))))))).))))))) AAGUAmUGAACCAAUUUGAAC&AGCAAAGTTGGTCTGTATTTCTGA
T_aestivum	CD_U18-27-Dprime	18S-45	18S-NA	-11.40	(((((((.((((((((.&.)))))))).))))))) AAGUAmUGAACCAAUUUGAAC&AGCAAAGTTGGTCTGTATTTCTGA
H_vulgare	CD_U18-1-Dprime	18S-62	18S-NA	-11.20	.((((((((.&.)))))))). UGACAmCGGGGAGGUAGUGAC&AGCAAAGTTGGTCCGTGTTTCTGA
H_vulgare	CD_U18-3-Dprime	18S-62	18S-NA	-11.20	.((((((((.&.)))))))). UGACAmCGGGGAGGUAGUGAC&AGAACAATTGGTCCGTGTTTCTGA
H_vulgare	CD_U18-12-Dprime	18S-62	18S-NA	-11.20	.((((((((.&.)))))))). UGACAmCGGGGAGGUAGUGAC&AGAACAATTGGTCCGTGTTTCTGA
H_vulgare	CD_U18-14-Dprime	18S-62	18S-NA	-11.20	.((((((((.&.)))))))). UGACAmCGGGGAGGUAGUGAC&AGAACAATTGGTCCGTGTTTCTGA
H_vulgare	CD_U18-15-Dprime	18S-62	18S-NA	-11.20	.((((((((.&.)))))))). UGACAmCGGGGAGGUAGUGAC&AGAAGAATTGGTCCGTGTTTCTGA
B_vulgaris	CD_U18-1-Dprime	16S-43	16S-NA	-7.10	(((((((.&.))))))) GGGCAmCGUAGGCGGUGAAUC&ATACATTTTGGTCCGTGTTTCTGA
S_lycopersicum	CD_U18-3-Dprime	18S-31	18S-NA	-9.00	.((((((.&.)))))). UCGCAmCGGCCAUCGUGCCGG&AACAAAATTCGTCCGTGTTTCTGA
V_vinifera	CD_U18-1-Dprime	18S-45	18S-NA	-13.30	(((((.(((((.&.))))).))))) GGAUAmGGGGCCUACUAUGGU&TGCTTTTTTGGTCCGTGTTTCTGA
