# Supplementary material for: Phylogenetic distribution of plant snoRNA families
Source: BMC Genomics. 2016 Nov 24;17:969. doi: 10.1186/s12864-016-3301-2 (PMC5122169; doi:10.1186/s12864-016-3301-2)
Supplement: Additional file 5 — Targets. Complete archive of the rRNA and snRNA targets is provided. These are.txt files, which include RNAsnoop and Plexy output. (ZIP 139 kb) [file 12864_2016_3301_MOESM5_ESM.zip › Additional_folder_3/Z108_targets_1]

P_dactylifera	CD_Z108-1-D	16S-42	16S-NA	-10.10	(((.(((.&.))).))) UGGCGmGCAUGCUUAACACAU&ATTACTTTTAATCGCCACCACTGA
P_dactylifera	CD_Z108-1-D	16S-76	16S-NA	-9.10	.((((((.&.)))))). AAGUGmGUGU&ATTACTTTTAATCGCCACCACTGA
S_bicolor	CD_Z108-1-D	16S-43	16S-NA	-11.00	(((.((((.&.)))).))) UGGCGmGCAUGCUUAACACAU&CCAATAACCTATTGCCACCACTGA
S_bicolor	CD_Z108-2-D	16S-77	16S-NA	-7.80	.(((((.&.))))). AAGUGmGUG&AATGAACCTTATTGCCACAACTGA
H_vulgare	CD_Z108-1-D	16S-43	16S-NA	-12.40	(((.(((((.&.))))).))) UGGCGmGCAUGCUUAACACAU&CCATTTAAACAATGCCACCACTGA
H_vulgare	CD_Z108-2-D	16S-43	16S-NA	-11.00	(((.((((.&.)))).))) UGGCGmGCAUGCUUAACACAU&CCTATTAAATATTGCCACCACTGA
H_vulgare	CD_Z108-3-D	16S-43	16S-NA	-11.00	(((.((((.&.)))).))) UGGCGmGCAUGCUUAACACAU&CCAATTAAATATTGCCACCACTGA
H_vulgare	CD_Z108-4-D	16S-43	16S-NA	-11.00	(((.((((.&.)))).))) UGGCGmGCAUGCUUAACACAU&CCAAATAAATATTGCCACCACTGA
L_japonicus	CD_Z108-1-D	16S-42	16S-NA	-7.40	(((.(((.&.))).))) UGGCGmGCAUGCCUUACACAU&CCATATAACTTTAGCCATCACTGA
L_japonicus	CD_Z108-2-D	16S-42	16S-NA	-11.00	(((.((((.&.)))).))) UGGCGmGCAUGCCUUACACAU&ACCATAAACTATTGCCACCACTGA
P_persica	CD_Z108-1-D	16S-42	16S-NA	-10.10	(((.(((.&.))).))) UGGCGmGCAUGCUUAACACAU&TAATTATTATATCGCCACCACTGA
P_persica	CD_Z108-1-D	16S-76	16S-NA	-9.10	.((((((.&.)))))). AAGUGmGUGU&TAATTATTATATCGCCACCACTGA
V_vinifera	CD_Z108-1-D	18S-37	18S-NA	-10.50	.((((((((.&.)))))))). CGAUGmGUAGGAUAGGGGCCU&CACAAACTAAATTGCCATCACTGA
V_vinifera	CD_Z108-1-D	16S-48	16S-NA	-8.30	(((.((((.&.)))).))) UGGCGmGCAUGCUUAACACAU&CACAAACTAAATTGCCATCACTGA
V_vinifera	CD_Z108-2-D	16S-48	16S-NA	-11.00	(((.((((.&.)))).))) UGGCGmGCAUGCUUAACACAU&CATAAACAAAATTGCCACCACTGA
R_communis	CD_Z108-1-D	16S-65	16S-NA	-10.70	.((((((.&.)))))). CAGUGmGCGGACGGGUGAGUA&CTATAATTTTTTAGCCACTACTGA
R_communis	CD_Z108-1-D	16S-53	16S-NA	-8.60	.((((((.&.)))))). AAGUGmGUGUUUCCAGUGGCG&CTATAATTTTTTAGCCACTACTGA
R_communis	CD_Z108-1-D	16S-19	16S-NA	-7.80	(((.(((.&.))).))) UGGCGmGCAUGCUUAACACAU&CTATAATTTTTTAGCCACTACTGA
R_communis	CD_Z108-2-D	16S-19	16S-NA	-14.10	((((((((.&.)))))))) UGGCGmGCAUGCUUAACACAU&TAACTTTGCTTTTGCCGCTACTGA
R_communis	CD_Z108-2-D	16S-65	16S-NA	-12.30	.(((((((((.(.&.).))))))))). CAGUGmGCGGACGGGUGAGUA&TAACTTTGCTTTTGCCGCTACTGA
G_raimondii	CD_Z108-1-D	16S-42	16S-NA	-10.10	(((.(((.&.))).))) UGGCGmGCAUGCUUAACACAU&CTATAACTTTTTCGCCACCACTGA
G_raimondii	CD_Z108-1-D	16S-76	16S-NA	-9.10	.((((((.&.)))))). AAGUGmGUGU&CTATAACTTTTTCGCCACCACTGA
G_raimondii	CD_Z108-2-D	16S-42	16S-NA	-10.10	(((.(((.&.))).))) UGGCGmGCAUGCUUAACACAU&CTATAACTTTATCGCCACCACTGA
G_raimondii	CD_Z108-2-D	16S-76	16S-NA	-9.10	.((((((.&.)))))). AAGUGmGUGU&CTATAACTTTATCGCCACCACTGA
C_sinensis	CD_Z108-1-D	16S-42	16S-NA	-11.00	(((.((((.&.)))).))) UGGCGmGCAUGCUUAACACAU&TATGACTTTTATTGCCACCACTGA
