# Supplementary material for: Phylogenetic distribution of plant snoRNA families
Source: BMC Genomics. 2016 Nov 24;17:969. doi: 10.1186/s12864-016-3301-2 (PMC5122169; doi:10.1186/s12864-016-3301-2)
Supplement: Additional file 5 — Targets. Complete archive of the rRNA and snRNA targets is provided. These are.txt files, which include RNAsnoop and Plexy output. (ZIP 139 kb) [file 12864_2016_3301_MOESM5_ESM.zip › Additional_folder_3/snoR28_targets_2]

P_dactylifera	CD_snoR28-2-Dprime	16S-16	16S-NA	-7.60	.((((((.&.)))))). GUUCGmAUCCUGGCUCAGGAU&CTTTCCCCAAATGATCGACGCTGA
P_dactylifera	CD_snoR28-4-Dprime	16S-16	16S-NA	-7.60	.((((((.&.)))))). GUUCGmAUCCUGGCUCAGGAU&CTTTCCCCACATGATCGACGCTGA
Z_mays	CD_snoR28-1-Dprime	18S-72	18S-NA	-9.70	.(((((.((((.&.)))).))))). AGUCGmAACGUUGU&CTTTCCCCAGATGATCGACAATGA
Z_mays	CD_snoR28-2-Dprime	18S-72	18S-NA	-9.60	.(((((.((((.&.)))).))))). AGUCGmAACGUUGU&CTTTCCCCAGATGATCGACGCTGA
Z_mays	CD_snoR28-3-Dprime	18S-72	18S-NA	-9.70	.(((((.((((.&.)))).))))). AGUCGmAACGUUGU&CTTTCCCCAGATGATCGACAGTGA
Z_mays	CD_snoR28-5-Dprime	18S-72	18S-NA	-11.50	.(((((.((((.&.)))).))))). AGUCGmAACGUUGU&CTTTCTCCAGACGATCGACAGTGA
Z_mays	CD_snoR28-6-Dprime	18S-72	18S-NA	-9.10	.(((((.((((.&.)))).))))). AGUCGmAACGUUGU&CTTTCCCCAGATGATCGGCAATGA
Z_mays	CD_snoR28-7-Dprime	18S-72	18S-NA	-9.70	.(((((.((((.&.)))).))))). AGUCGmAACGUUGU&CTTTCCCCAGATGATCGACAATGA
Z_mays	CD_snoR28-10-Dprime	18S-72	18S-NA	-7.90	((((((.&.)))))) AGUCGmAACGUUGU&CTTTCCCCAAATTATCGACTATGA
Z_mays	CD_snoR28-11-Dprime	18S-72	18S-NA	-8.10	((((((.((.&.)).)))))) AGUCGmAACGUUGU&CTTTCCCCAGCTGATCGACTACGA
S_bicolor	CD_snoR28-1-Dprime	18S-72	18S-NA	-9.70	.(((((.((((.&.)))).))))). AGUCGmAACGUUGU&CTTTCCCCAGATGATCGACAATGA
S_bicolor	CD_snoR28-1-Dprime	16S-17	16S-NA	-7.60	.((((((.&.)))))). GUUCGmAUCCUGGCUCAGGAU&CTTTCCCCAGATGATCGACAATGA
S_bicolor	CD_snoR28-1-Dprime	16S-66	16S-NA	-7.10	.(((((.&.))))). AGUCGmAACGGGAAGUGGUG&CTTTCCCCAGATGATCGACAATGA
S_bicolor	CD_snoR28-2-Dprime	18S-72	18S-NA	-9.70	.(((((.((((.&.)))).))))). AGUCGmAACGUUGU&CTTTCCCCAGATGATCGACAATGA
S_bicolor	CD_snoR28-2-Dprime	16S-17	16S-NA	-7.60	.((((((.&.)))))). GUUCGmAUCCUGGCUCAGGAU&CTTTCCCCAGATGATCGACAATGA
S_bicolor	CD_snoR28-2-Dprime	16S-66	16S-NA	-7.10	.(((((.&.))))). AGUCGmAACGGGAAGUGGUG&CTTTCCCCAGATGATCGACAATGA
S_bicolor	CD_snoR28-3-Dprime	18S-72	18S-NA	-9.70	.(((((.((((.&.)))).))))). AGUCGmAACGUUGU&CTTTCCCCAGATGATCGACAGTGA
S_bicolor	CD_snoR28-3-Dprime	16S-17	16S-NA	-7.60	.((((((.&.)))))). GUUCGmAUCCUGGCUCAGGAU&CTTTCCCCAGATGATCGACAGTGA
S_bicolor	CD_snoR28-3-Dprime	16S-66	16S-NA	-7.10	.(((((.&.))))). AGUCGmAACGGGAAGUGGUG&CTTTCCCCAGATGATCGACAGTGA
S_bicolor	CD_snoR28-4-Dprime	18S-72	18S-NA	-9.70	.(((((.((((.&.)))).))))). AGUCGmAACGUUGU&CTTTCCCCAGATGATCGACAGTGA
S_bicolor	CD_snoR28-4-Dprime	16S-17	16S-NA	-7.60	.((((((.&.)))))). GUUCGmAUCCUGGCUCAGGAU&CTTTCCCCAGATGATCGACAGTGA
S_bicolor	CD_snoR28-4-Dprime	16S-66	16S-NA	-7.10	.(((((.&.))))). AGUCGmAACGGGAAGUGGUG&CTTTCCCCAGATGATCGACAGTGA
S_bicolor	CD_snoR28-5-Dprime	18S-72	18S-NA	-9.70	.(((((.((((.&.)))).))))). AGUCGmAACGUUGU&CTTTCCCCAGATGATCGACAGTGA
S_bicolor	CD_snoR28-5-Dprime	16S-17	16S-NA	-7.60	.((((((.&.)))))). GUUCGmAUCCUGGCUCAGGAU&CTTTCCCCAGATGATCGACAGTGA
S_bicolor	CD_snoR28-5-Dprime	16S-66	16S-NA	-7.10	.(((((.&.))))). AGUCGmAACGGGAAGUGGUG&CTTTCCCCAGATGATCGACAGTGA
S_bicolor	CD_snoR28-6-Dprime	18S-72	18S-NA	-9.70	.(((((.((((.&.)))).))))). AGUCGmAACGUUGU&CTTTCCCCAGATGATCGACAGTGA
S_bicolor	CD_snoR28-6-Dprime	16S-17	16S-NA	-7.60	.((((((.&.)))))). GUUCGmAUCCUGGCUCAGGAU&CTTTCCCCAGATGATCGACAGTGA
S_bicolor	CD_snoR28-6-Dprime	16S-66	16S-NA	-7.10	.(((((.&.))))). AGUCGmAACGGGAAGUGGUG&CTTTCCCCAGATGATCGACAGTGA
S_bicolor	CD_snoR28-7-Dprime	18S-72	18S-NA	-9.70	.(((((.((((.&.)))).))))). AGUCGmAACGUUGU&CTTTCCCCAGATGATCGACAATGA
S_bicolor	CD_snoR28-7-Dprime	16S-17	16S-NA	-7.60	.((((((.&.)))))). GUUCGmAUCCUGGCUCAGGAU&CTTTCCCCAGATGATCGACAATGA
S_bicolor	CD_snoR28-7-Dprime	16S-66	16S-NA	-7.10	.(((((.&.))))). AGUCGmAACGGGAAGUGGUG&CTTTCCCCAGATGATCGACAATGA
S_bicolor	CD_snoR28-8-Dprime	18S-72	18S-NA	-9.70	.(((((.((((.&.)))).))))). AGUCGmAACGUUGU&CTTTCCCCAGATGATCGACAGTGA
S_bicolor	CD_snoR28-8-Dprime	16S-17	16S-NA	-7.60	.((((((.&.)))))). GUUCGmAUCCUGGCUCAGGAU&CTTTCCCCAGATGATCGACAGTGA
S_bicolor	CD_snoR28-8-Dprime	16S-66	16S-NA	-7.10	.(((((.&.))))). AGUCGmAACGGGAAGUGGUG&CTTTCCCCAGATGATCGACAGTGA
S_bicolor	CD_snoR28-9-Dprime	18S-72	18S-NA	-9.70	.(((((.((((.&.)))).))))). AGUCGmAACGUUGU&CTTTCCCCAGATGATCGACAGTGA
S_bicolor	CD_snoR28-9-Dprime	16S-17	16S-NA	-7.60	.((((((.&.)))))). GUUCGmAUCCUGGCUCAGGAU&CTTTCCCCAGATGATCGACAGTGA
S_bicolor	CD_snoR28-9-Dprime	16S-66	16S-NA	-7.10	.(((((.&.))))). AGUCGmAACGGGAAGUGGUG&CTTTCCCCAGATGATCGACAGTGA
S_bicolor	CD_snoR28-10-Dprime	18S-72	18S-NA	-9.70	.(((((.((((.&.)))).))))). AGUCGmAACGUUGU&CTTTCCCCAGATGATCGACAGTGA
S_bicolor	CD_snoR28-10-Dprime	16S-17	16S-NA	-7.60	.((((((.&.)))))). GUUCGmAUCCUGGCUCAGGAU&CTTTCCCCAGATGATCGACAGTGA
S_bicolor	CD_snoR28-10-Dprime	16S-66	16S-NA	-7.10	.(((((.&.))))). AGUCGmAACGGGAAGUGGUG&CTTTCCCCAGATGATCGACAGTGA
H_vulgare	CD_snoR28-1-Dprime	16S-66	16S-NA	-7.10	.(((((.&.))))). AGUCGmAACGGGAAGUGGUG&CTTTCCCCAGATGATCGACAGTGA
H_vulgare	CD_snoR28-5-Dprime	16S-66	16S-NA	-7.90	((((((.((.&.)).)))))) AGUCGmAACGGGAAGUGGUG&CTTTCCCCAAATGATCGACTATGG
H_vulgare	CD_snoR28-6-Dprime	16S-66	16S-NA	-7.90	((((((.&.)))))) AGUCGmAACGGGAAGUGGUG&CTTTCCCCAAATTATCGACTATGA
H_vulgare	CD_snoR28-7-Dprime	16S-66	16S-NA	-7.90	((((((.((.&.)).)))))) AGUCGmAACGGGAAGUGGUG&CTTTCCCCAAATGATCGACTATGA
H_vulgare	CD_snoR28-12-Dprime	16S-66	16S-NA	-11.50	((((((.(((.&.))).)))))) AGUCGmAACGGGAAGUGGUG&CTTTCCCCAACTGATCGACTATGA
H_vulgare	CD_snoR28-14-Dprime	16S-66	16S-NA	-7.90	((((((.((.&.)).)))))) AGUCGmAACGGGAAGUGGUG&CTTTCCCCAAATGATCGACTATGA
H_vulgare	CD_snoR28-16-Dprime	16S-66	16S-NA	-7.90	((((((.((.&.)).)))))) AGUCGmAACGGGAAGUGGUG&CTTTCCCCAAATGATCGACTATGA
H_vulgare	CD_snoR28-17-Dprime	16S-66	16S-NA	-7.90	((((((.((.&.)).)))))) AGUCGmAACGGGAAGUGGUG&CTTTCCCCAAATGATCGACTATGG
H_vulgare	CD_snoR28-18-Dprime	16S-66	16S-NA	-11.30	((((((.(((.&.))).)))))) AGUCGmAACGGGAAGUGGUG&CTTTCCCCAGCTGATCGACTATGA
H_vulgare	CD_snoR28-19-Dprime	16S-66	16S-NA	-11.30	((((((.(((.&.))).)))))) AGUCGmAACGGGAAGUGGUG&CTTTCCCCAGCTGATCGACTATGA
H_vulgare	CD_snoR28-20-Dprime	16S-66	16S-NA	-11.30	((((((.(((.&.))).)))))) AGUCGmAACGGGAAGUGGUG&CTTTCCCCAGCTGATCGACTATGA
L_japonicus	CD_snoR28-1-Dprime	16S-16	16S-NA	-8.60	.(((((((.&.))))))). GUUCGmAUCCUGGCUCAGGAU&CTTTCCCCAGATGATCGAAGCTGA
L_japonicus	CD_snoR28-2-Dprime	16S-16	16S-NA	-8.60	.(((((((.&.))))))). GUUCGmAUCCUGGCUCAGGAU&ATTTCCCCAGATGATCGAAGCTGA
L_japonicus	CD_snoR28-3-Dprime	16S-16	16S-NA	-8.60	.(((((((.&.))))))). GUUCGmAUCCUGGCUCAGGAU&ATTTCCCCAGATGATCGAAGCTGA
M_truncatula	CD_snoR28-6-Dprime	18S-73	18S-NA	-7.70	((((((.&.)))))) CUGCGmAAUGGCU&ATTTCCCCAGATGATCGTAGCTGA
P_persica	CD_snoR28-1-Dprime	16S-16	16S-NA	-8.60	.(((((((.&.))))))). GUUCGmAUCCUGGCUCAGGAU&ATTTCCCCAAATGATCGAAACTGA
P_persica	CD_snoR28-2-Dprime	16S-16	16S-NA	-8.60	.(((((((.&.))))))). GUUCGmAUCCUGGCUCAGGAU&ATTTCCCCAAATGATCGAAACTGA
P_persica	CD_snoR28-3-Dprime	16S-16	16S-NA	-8.60	.(((((((.&.))))))). GUUCGmAUCCUGGCUCAGGAU&ATTTCCCCAAATGATCGAAGCTGA
G_raimondii	CD_snoR28-1-Dprime	16S-16	16S-NA	-8.60	.(((((((.&.))))))). GUUCGmAUCCUGGCUCAGGAU&ATTTCCCCAGATGATCGAAGCTGA
G_raimondii	CD_snoR28-3-Dprime	16S-16	16S-NA	-8.60	.(((((((.&.))))))). GUUCGmAUCCUGGCUCAGGAU&ATTTCCCCAGATGATCGAAGCTGA
G_raimondii	CD_snoR28-4-Dprime	16S-16	16S-NA	-8.60	.(((((((.&.))))))). GUUCGmAUCCUGGCUCAGGAU&ATTTCCCCAGATGATCGAAGCTGA
C_sinensis	CD_snoR28-1-Dprime	16S-16	16S-NA	-7.60	.((((((.&.)))))). GUUCGmAUCCUGGCUCAGGAU&ATTTCCCCAGATGATCGACAATGA
