# Supplementary material for: Phylogenetic distribution of plant snoRNA families
Source: BMC Genomics. 2016 Nov 24;17:969. doi: 10.1186/s12864-016-3301-2 (PMC5122169; doi:10.1186/s12864-016-3301-2)
Supplement: Additional file 5 — Targets. Complete archive of the rRNA and snRNA targets is provided. These are.txt files, which include RNAsnoop and Plexy output. (ZIP 139 kb) [file 12864_2016_3301_MOESM5_ESM.zip › Additional_folder_3/Z111_targets_1]

T_aestivum	CD_Z111-1-D	18S-29	18S-NA	-7.10	.(((((.&.))))). UAAGCmCAUGCAUGUGCAAGU&GACGATATTTCTGCGGCTTTCTGA
T_aestivum	CD_Z111-7-D	18S-29	18S-NA	-7.10	.(((((.&.))))). UAAGCmCAUGCAUGUGCAAGU&GATGATATTTTTGCGGCTTTCTGA
T_aestivum	CD_Z111-12-D	18S-29	18S-NA	-7.10	.(((((.&.))))). UAAGCmCAUGCAUGUGCAAGU&GATGATATTTTTGCGGCTTTCTGA
T_aestivum	CD_Z111-13-D	18S-29	18S-NA	-7.10	.(((((.&.))))). UAAGCmCAUGCAUGUGCAAGU&GACGATATATTTGCGGCTTTCTGA
T_aestivum	CD_Z111-18-D	18S-29	18S-NA	-7.10	.(((((.&.))))). UAAGCmCAUGCAUGUGCAAGU&GACGATATTTGTGCGGCTTTCTGA
T_aestivum	CD_Z111-19-D	18S-29	18S-NA	-7.10	.(((((.&.))))). UAAGCmCAUGCAUGUGCAAGU&GATGATATTTTTGCGGCTTTCTGA
T_aestivum	CD_Z111-20-D	18S-29	18S-NA	-7.10	.(((((.&.))))). UAAGCmCAUGCAUGUGCAAGU&GATGATATTTTTGCGGCTTTCTGA
T_aestivum	CD_Z111-21-D	18S-29	18S-NA	-7.10	.(((((.&.))))). UAAGCmCAUGCAUGUGCAAGU&GTCGTTTTTTTTTCGGCTTTCTGA
T_aestivum	CD_Z111-22-D	18S-29	18S-NA	-7.10	.(((((.&.))))). UAAGCmCAUGCAUGUGCAAGU&GACGATATATTTGCGGCTTTCTGA
T_aestivum	CD_Z111-23-D	18S-29	18S-NA	-7.10	.(((((.&.))))). UAAGCmCAUGCAUGUGCAAGU&GACGATATATTTGCGGCTTTCTGA
T_aestivum	CD_Z111-24-D	18S-29	18S-NA	-7.10	.(((((.&.))))). UAAGCmCAUGCAUGUGCAAGU&GATGATATATTTGCGGCTTTCTGA
T_aestivum	CD_Z111-25-D	18S-29	18S-NA	-9.40	.(((((((.&.))))))). UAAGCmCAUGCAUGUGCAAGU&GACGATATTTTTGTGGCTTTCTGA
T_aestivum	CD_Z111-26-D	18S-29	18S-NA	-7.10	.(((((.&.))))). UAAGCmCAUGCAUGUGCAAGU&GATGATATTTTTGCGGCTTTCTGA
T_aestivum	CD_Z111-28-D	18S-29	18S-NA	-7.10	.(((((.&.))))). UAAGCmCAUGCAUGUGCAAGU&GATGATACTTTTGCGGCTTTCTGA
T_aestivum	CD_Z111-29-D	18S-29	18S-NA	-7.10	.(((((.&.))))). UAAGCmCAUGCAUGUGCAAGU&GATGATACTTTTGCGGCTTTCTGA
T_aestivum	CD_Z111-30-D	18S-29	18S-NA	-9.40	.(((((((.&.))))))). UAAGCmCAUGCAUGUGCAAGU&ACTGATATTTTTGTGGCTTTCCGA
H_vulgare	CD_Z111-1-D	18S-32	18S-NA	-9.40	(((((.(((((.&.))))).))))) AAGGCmAGCAGGCGCGCAAAU&GACGATATTTTTGCGGCTTTCTGA
H_vulgare	CD_Z111-2-D	18S-32	18S-NA	-9.40	(((((.(((((.&.))))).))))) AAGGCmAGCAGGCGCGCAAAU&ACGATATATTTTGCGGCTTTCTGA
H_vulgare	CD_Z111-3-D	18S-32	18S-NA	-9.40	(((((.(((((.&.))))).))))) AAGGCmAGCAGGCGCGCAAAU&GACGATATTTTTGCGGCTTTCTGA
H_vulgare	CD_Z111-4-D	18S-32	18S-NA	-9.40	(((((.(((((.&.))))).))))) AAGGCmAGCAGGCGCGCAAAU&GATGATATTTTTGCGGCTTTCTGA
H_vulgare	CD_Z111-5-D	18S-32	18S-NA	-9.40	(((((.(((((.&.))))).))))) AAGGCmAGCAGGCGCGCAAAU&GACGATATTTTTGCGGCTTTCTGA
