# Supplementary material for: Phylogenetic distribution of plant snoRNA families
Source: BMC Genomics. 2016 Nov 24;17:969. doi: 10.1186/s12864-016-3301-2 (PMC5122169; doi:10.1186/s12864-016-3301-2)
Supplement: Additional file 5 — Targets. Complete archive of the rRNA and snRNA targets is provided. These are.txt files, which include RNAsnoop and Plexy output. (ZIP 139 kb) [file 12864_2016_3301_MOESM5_ESM.zip › Additional_folder_3/snoR15_targets_2]

A_thaliana	CD_snoR15-1-Dprime	18S-16	18S-NA	-8.70	.((((((((.&.)))))))). CCGCAmGGUUCACCUACGGAA&AACAAATGGGTAATTTGCGACTGA
P_dactylifera	CD_snoR15-1-Dprime	16S-60	16S-NA	-7.40	((((((((.&.)))))))) AUGCAmAGUCGGACGGGAAGU&ATTAAATGGGTAATTTGCGTCTGA
P_dactylifera	CD_snoR15-2-Dprime	16S-60	16S-NA	-7.40	((((((((.&.)))))))) AUGCAmAGUCGGACGGGAAGU&TTTAAATGGGTAATTTGCGTCTGA
P_dactylifera	CD_snoR15-3-Dprime	16S-60	16S-NA	-7.80	((((((((.&.)))))))) AUGCAmAGUCGGACGGGAAGU&TTTTAATGGGTAATTTGCATCTAA
P_dactylifera	CD_snoR15-4-Dprime	16S-60	16S-NA	-7.80	((((((((.&.)))))))) AUGCAmAGUCGGACGGGAAGU&TTTTAATGGGTAATTTGCATCTGA
Z_mays	CD_snoR15-1-Dprime	18S-67	18S-NA	-7.80	((((((((.&.)))))))) AUGCAmAGUCGAACGUUGU&TTTTAATGGGTAATTTGCATCTGA
Z_mays	CD_snoR15-2-Dprime	18S-67	18S-NA	-7.80	((((((((.&.)))))))) AUGCAmAGUCGAACGUUGU&TTGTAATGGGTAATTTGCATCTGA
Z_mays	CD_snoR15-3-Dprime	18S-67	18S-NA	-7.80	((((((((.&.)))))))) AUGCAmAGUCGAACGUUGU&AAGATATGGGTAATTTGCATCTGA
S_bicolor	CD_snoR15-1-Dprime	16S-61	16S-NA	-7.80	((((((((.&.)))))))) AUGCAmAGUCGAACGGGAAGU&TTTTAATGGGTAATTTGCATCTGA
S_bicolor	CD_snoR15-1-Dprime	18S-67	18S-NA	-7.80	((((((((.&.)))))))) AUGCAmAGUCGAACGUUGU&TTTTAATGGGTAATTTGCATCTGA
S_bicolor	CD_snoR15-2-Dprime	16S-61	16S-NA	-7.40	((((((((.&.)))))))) AUGCAmAGUCGAACGGGAAGU&TTTTAATGGGTAATTTGCGTCTGA
S_bicolor	CD_snoR15-2-Dprime	18S-67	18S-NA	-7.40	((((((((.&.)))))))) AUGCAmAGUCGAACGUUGU&TTTTAATGGGTAATTTGCGTCTGA
T_aestivum	CD_snoR15-20-Dprime	18S-41	18S-NA	-8.30	((((((((.&.)))))))) GUGCAmAGUAUGAACCAAUUU&AGTTTATGGGTAATTTGCATCTGA
T_aestivum	CD_snoR15-21-Dprime	18S-41	18S-NA	-8.30	((((((((.&.)))))))) GUGCAmAGUAUGAACCAAUUU&AGTTTATGGGTAATTTGCATCTGA
T_aestivum	CD_snoR15-28-Dprime	18S-41	18S-NA	-8.30	((((((((.&.)))))))) GUGCAmAGUAUGAACCAAUUU&AGCTTATGGGTAATTTGCATCTGA
T_aestivum	CD_snoR15-29-Dprime	18S-41	18S-NA	-8.30	((((((((.&.)))))))) GUGCAmAGUAUGAACCAAUUU&AGCTTATGGGTAATTTGCATCTGA
T_aestivum	CD_snoR15-31-Dprime	18S-41	18S-NA	-8.30	((((((((.&.)))))))) GUGCAmAGUAUGAACCAAUUU&AGTTTATGGGTAATTTGCATCTGA
T_aestivum	CD_snoR15-35-Dprime	18S-41	18S-NA	-8.30	((((((((.&.)))))))) GUGCAmAGUAUGAACCAAUUU&AGCTTATGGGTAATTTGCATCTGA
T_aestivum	CD_snoR15-36-Dprime	18S-41	18S-NA	-8.30	((((((((.&.)))))))) GUGCAmAGUAUGAACCAAUUU&AGCTTATGGGTAATTTGCATCTGA
T_aestivum	CD_snoR15-37-Dprime	18S-41	18S-NA	-8.30	((((((((.&.)))))))) GUGCAmAGUAUGAACCAAUUU&AGTTTATGGTTAATTTGCATCTGA
T_aestivum	CD_snoR15-38-Dprime	18S-41	18S-NA	-8.30	((((((((.&.)))))))) GUGCAmAGUAUGAACCAAUUU&AGTTTATGGTTAATTTGCATCTGA
T_aestivum	CD_snoR15-47-Dprime	18S-41	18S-NA	-8.30	((((((((.&.)))))))) GUGCAmAGUAUGAACCAAUUU&AGTTTATGGGTAATTTGCATCTGA
H_vulgare	CD_snoR15-1-Dprime	18S-36	18S-NA	-7.90	.((((((.&.)))))). CAGCAmGGCGCGCAAAUUACC&CAGTTTTGTGAAGTTTGCATCTCA
H_vulgare	CD_snoR15-2-Dprime	18S-44	18S-NA	-19.20	(.((((((((((((.&.)))))))))))).) GCGCAmAAUUACCCAAUCCUG&AGATTATGGGTAATTTGCACCTGA
H_vulgare	CD_snoR15-3-Dprime	18S-44	18S-NA	-19.20	.((((((((((((.&.)))))))))))). GCGCAmAAUUACCCAAUCCUG&AGTTTATGGGTAATTTGCATCCGA
H_vulgare	CD_snoR15-3-Dprime	16S-61	16S-NA	-7.80	((((((((.&.)))))))) AUGCAmAGUCGAACGGGAAGU&AGTTTATGGGTAATTTGCATCCGA
H_vulgare	CD_snoR15-4-Dprime	18S-44	18S-NA	-13.60	(((((((((((.((.&.)).))))))))))) GCGCAmAAUUACCCAAUCCUG&AGTTTATGTGTAATTTGTGTCAGC
H_vulgare	CD_snoR15-4-Dprime	18S-33	18S-NA	-8.98	(.((((...(((((.(((((&))))).)))))...)))).) AGGCAmGCAGGCGCGCAAAUU&AGTTTATGTGTAATTTGTGTCAGC
H_vulgare	CD_snoR15-5-Dprime	18S-44	18S-NA	-19.20	.((((((((((((.&.)))))))))))). GCGCAmAAUUACCCAAUCCUG&AGTTTATGGGTAATTTGCATCTGA
H_vulgare	CD_snoR15-5-Dprime	16S-61	16S-NA	-7.80	((((((((.&.)))))))) AUGCAmAGUCGAACGGGAAGU&AGTTTATGGGTAATTTGCATCTGA
H_vulgare	CD_snoR15-6-Dprime	18S-44	18S-NA	-22.70	((((((((((((((.&.)))))))))))))) GCGCAmAAUUACCCAAUCCUG&AGTTTATGGGTAATTTGCGTCTGA
H_vulgare	CD_snoR15-6-Dprime	16S-61	16S-NA	-7.40	((((((((.&.)))))))) AUGCAmAGUCGAACGGGAAGU&AGTTTATGGGTAATTTGCGTCTGA
H_vulgare	CD_snoR15-7-Dprime	18S-44	18S-NA	-22.70	((((((((((((((.&.)))))))))))))) GCGCAmAAUUACCCAAUCCUG&AGTTTATGGGTAATTTGCGTCTGA
H_vulgare	CD_snoR15-7-Dprime	16S-61	16S-NA	-7.40	((((((((.&.)))))))) AUGCAmAGUCGAACGGGAAGU&AGTTTATGGGTAATTTGCGTCTGA
H_vulgare	CD_snoR15-8-Dprime	18S-44	18S-NA	-22.70	((((((((((((((.&.)))))))))))))) GCGCAmAAUUACCCAAUCCUG&GTTTTATGGGTAATTTGCGTCTGA
H_vulgare	CD_snoR15-8-Dprime	16S-61	16S-NA	-7.40	((((((((.&.)))))))) AUGCAmAGUCGAACGGGAAGU&GTTTTATGGGTAATTTGCGTCTGA
H_vulgare	CD_snoR15-9-Dprime	18S-44	18S-NA	-22.70	((((((((((((((.&.)))))))))))))) GCGCAmAAUUACCCAAUCCUG&GTTTTATGGGTAATTTGCGTCTGA
H_vulgare	CD_snoR15-9-Dprime	16S-61	16S-NA	-7.40	((((((((.&.)))))))) AUGCAmAGUCGAACGGGAAGU&GTTTTATGGGTAATTTGCGTCTGA
H_vulgare	CD_snoR15-10-Dprime	18S-44	18S-NA	-22.70	((((((((((((((.&.)))))))))))))) GCGCAmAAUUACCCAAUCCUG&GTTTTATGGGTAATTTGCGTCTGA
H_vulgare	CD_snoR15-10-Dprime	16S-61	16S-NA	-7.40	((((((((.&.)))))))) AUGCAmAGUCGAACGGGAAGU&GTTTTATGGGTAATTTGCGTCTGA
H_vulgare	CD_snoR15-11-Dprime	18S-44	18S-NA	-22.70	((((((((((((((.&.)))))))))))))) GCGCAmAAUUACCCAAUCCUG&GTTTTATGGGTAATTTGCGTCTGA
H_vulgare	CD_snoR15-11-Dprime	16S-61	16S-NA	-7.40	((((((((.&.)))))))) AUGCAmAGUCGAACGGGAAGU&GTTTTATGGGTAATTTGCGTCTGA
H_vulgare	CD_snoR15-12-Dprime	18S-44	18S-NA	-22.70	((((((((((((((.&.)))))))))))))) GCGCAmAAUUACCCAAUCCUG&TTTTTGTGGGTAATTTGCGTCTGA
H_vulgare	CD_snoR15-12-Dprime	16S-61	16S-NA	-7.40	((((((((.&.)))))))) AUGCAmAGUCGAACGGGAAGU&TTTTTGTGGGTAATTTGCGTCTGA
V_vinifera	CD_snoR15-1-Dprime	16S-66	16S-NA	-7.40	((((((((.&.)))))))) AUGCAmAGUCGGACGGGAAG&AAGTAATGGGTAATTTGCGTCTGA
V_vinifera	CD_snoR15-2-Dprime	16S-66	16S-NA	-7.40	((((((((.&.)))))))) AUGCAmAGUCGGACGGGAAG&AACTTATGGGTAATTTGCGTCTGA
L_japonicus	CD_snoR15-1-Dprime	16S-60	16S-NA	-7.40	((((((((.&.)))))))) AUGCAmAGUCGGACGGGAAGU&AACTAATGGGTAATTTGCGTCTGA
L_japonicus	CD_snoR15-2-Dprime	16S-60	16S-NA	-7.40	((((((((.&.)))))))) AUGCAmAGUCGGACGGGAAGU&TGTAAATGGGTAATTTGCGTCTGA
L_japonicus	CD_snoR15-3-Dprime	16S-60	16S-NA	-7.80	((((((((.&.)))))))) AUGCAmAGUCGGACGGGAAGU&GTAAATTGGGTAATTTGCATCTGA
L_japonicus	CD_snoR15-4-Dprime	16S-60	16S-NA	-7.80	((((((((.&.)))))))) AUGCAmAGUCGGACGGGAAGU&GTAAATTGGGTAATTTGCATCTGA
L_japonicus	CD_snoR15-5-Dprime	16S-60	16S-NA	-7.80	((((((((.&.)))))))) AUGCAmAGUCGGACGGGAAGU&GTAAATTGGGTAATTTGCATCTGA
P_persica	CD_snoR15-1-Dprime	16S-60	16S-NA	-7.40	((((((((.&.)))))))) AUGCAmAGUCGGACGGGAAGU&TATTAATGGGTAATTTGCGTCTGA
P_persica	CD_snoR15-2-Dprime	16S-60	16S-NA	-7.80	((((((((.&.)))))))) AUGCAmAGUCGGACGGGAAGU&TATTAATGGGTAATTTGCATCTGA
P_persica	CD_snoR15-3-Dprime	16S-60	16S-NA	-7.80	((((((((.&.)))))))) AUGCAmAGUCGGACGGGAAGU&ATATAATGGGTAATTTGCATCTGA
G_raimondii	CD_snoR15-1-Dprime	16S-60	16S-NA	-7.40	((((((((.&.)))))))) AUGCAmAGUCGGACGGGAAGU&TTTTAATGGGTAATTTGCGTCTGA
G_raimondii	CD_snoR15-2-Dprime	16S-60	16S-NA	-7.40	((((((((.&.)))))))) AUGCAmAGUCGGACGGGAAGU&TTGTAATGGGTAATTTGCGTCTGA
G_raimondii	CD_snoR15-3-Dprime	16S-60	16S-NA	-7.40	((((((((.&.)))))))) AUGCAmAGUCGGACGGGAAGU&ATGCAATGGGTAATTTGCGTCTGA
C_sinensis	CD_snoR15-1-Dprime	16S-60	16S-NA	-7.40	((((((((.&.)))))))) AUGCAmAGUCGGACGGGAAGU&ATTTAATGGGTAATTTGCGTCTGA
C_sinensis	CD_snoR15-2-Dprime	16S-60	16S-NA	-7.40	((((((((.&.)))))))) AUGCAmAGUCGGACGGGAAGU&TTTTAATGGGTAATTTGCGTCTGA
