# Supplementary material for: Phylogenetic distribution of plant snoRNA families
Source: BMC Genomics. 2016 Nov 24;17:969. doi: 10.1186/s12864-016-3301-2 (PMC5122169; doi:10.1186/s12864-016-3301-2)
Supplement: Additional file 5 — Targets. Complete archive of the rRNA and snRNA targets is provided. These are.txt files, which include RNAsnoop and Plexy output. (ZIP 139 kb) [file 12864_2016_3301_MOESM5_ESM.zip › Additional_folder_3/snoR122_targets_1]

O_sativa	CD_snoR122-1-D	18S-78	18S-NA	-7.70	((((((.&.)))))) AAUGGmCU&CAAAGAACTGATTTGCCGTTCTGA
O_sativa	CD_snoR122-1-D	18S-71	18S-NA	-7.50	(((.((((((.&.)))))).))) AACUGmCGAAUGGCU&CAAAGAACTGATTTGCCGTTCTGA
S_bicolor	CD_snoR122-1-D	16S-44	16S-NA	-10.40	(((((((.&.))))))) GGCGGmCAUGCUUAACACAUG&AAAAGAACTGATTTGCCGTTCTGA
S_bicolor	CD_snoR122-2-D	16S-44	16S-NA	-10.40	(((((((.&.))))))) GGCGGmCAUGCUUAACACAUG&ACAAAAACTGATTTGCCGTTCTGA
H_vulgare	CD_snoR122-1-D	18S-31	18S-NA	-8.10	.((((((.&.)))))). GAAGGmCAGCAGGCGCGCAAA&CAAATAACTGATTTGCCTATCTGA
H_vulgare	CD_snoR122-2-D	18S-31	18S-NA	-8.10	.((((((.&.)))))). GAAGGmCAGCAGGCGCGCAAA&AAAATTACTGATTTGCCTATCTGA
H_vulgare	CD_snoR122-3-D	18S-31	18S-NA	-8.10	.((((((.&.)))))). GAAGGmCAGCAGGCGCGCAAA&ACAATAACTGATTTGCCTATCTGA
H_vulgare	CD_snoR122-4-D	18S-31	18S-NA	-8.10	.((((((.&.)))))). GAAGGmCAGCAGGCGCGCAAA&CAAATAACTGATTTGCCTATCTGA
