# Supplementary material for: Phylogenetic distribution of plant snoRNA families
Source: BMC Genomics. 2016 Nov 24;17:969. doi: 10.1186/s12864-016-3301-2 (PMC5122169; doi:10.1186/s12864-016-3301-2)
Supplement: Additional file 5 — Targets. Complete archive of the rRNA and snRNA targets is provided. These are.txt files, which include RNAsnoop and Plexy output. (ZIP 139 kb) [file 12864_2016_3301_MOESM5_ESM.zip › Additional_folder_3/snoR97_targets_HP2.fa]

>A_trichopoda_snoR97-1_HP2
TCAAAAAATCAATGTGTTGTCATCAGCTTTTTCCTTGCTTTTCATGGGGAACAGAGTTAAACAACAACACA
>P_dactylifera_snoR97-1_HP2
CTCAGAAATTGAGTGTTGTCATCAGCTTCGTCTCTCATCAAATGAGATTGGAGTTAAATAACAGCACA
>P_dactylifera_snoR97-2_HP2
CTCAGAAATTGAGTGTTGTCATCAGCTTCGTCTCTCATCAAATGAGATTGGAGTTAAATAACAGCACA
>Z_mays_snoR97-1_HP2
CTCGGAGAATGCGTGTTGTCATCAGCTTCGGCTCTGTGCTGTGAGTTGGGAGTTAAATAACAGCACA
>Z_mays_snoR97-2_HP2
CTCGGATAGTTTGTGTTGTCATCAGCTTCGGCTCTGTACTGTGAGTTGGGAGTTAAATAACAGCACG
>Z_mays_snoR97-3_HP2
GCTCGGAGAGCGTGTGTTGTCATCAGCTTCGTCTCTGTTTACTGTGAGTTGGGAGTTAAATAACAGCACG
>S_bicolor_snoR97-1_HP2
CTCGGAACAGCCTGTGTTGTCATCAGCTTCGTCTCTTATTACACTGTGAGATGGGAGTTAAATAACAGCACG
>S_bicolor_snoR97-2_HP2
CTCGGAAAGTGTGTGTTGTCATCAGCTTCGGCTCTGTACTTGTGAGTTGGGAGTTAAATAACAGCACA
>S_bicolor_snoR97-3_HP2
CTCGAAAGTGTGTGTTGTCATCAGCTTCGGCTCTGTACTTGTGAGTTGGGAGTTAAATAACAGCACA
>O_sativa_snoR97-1_HP2
GCTCGGAGATTGTGTGTTGACATCAGCTTCGTCTCTATTAACCGTGGGATGGGAGTTAAATGACAGCACG
>O_sativa_snoR97-2_HP2
GCTCGGAGATTGTGTGTTGACATCAGCTTCGTCTCTTTATGTCTGTGAGATGGGAGTTAAATGACAGCACG
>T_aestivum_snoR97-1_HP2
TCGGGAGAGCGTGTGTTGTCATCAGCTTCGTCTCTTGTTCCTACGAGATGGGAGTTAAATAACGACACG
>T_aestivum_snoR97-2_HP2
TCGGGAGAGCGTGTGTTGTCATCAGCTTCGTCTCTTGTTCCTACGAGATGGGAGTTAAATAACGACACG
>T_aestivum_snoR97-3_HP2
TCGGTAGAGCGTGTGTTGTCATCAGCTTCGTCTCTTGATCCTACGAGATGGGAGTTAAATAACGGCACG
>T_aestivum_snoR97-4_HP2
TCGGTACATCATGTGTTGTCATCAGCTTCGTCTCTTGATCCTACGAGATGGGAGTTAAATAACGGCACG
>T_aestivum_snoR97-5_HP2
TCGGTAGAGCGTGTGTTGTCATCAGCTTCGTCTCTTTACCCTACGAGATGGGATTTAAATAACGGCACG
>T_aestivum_snoR97-6_HP2
TCGGTAGAGCGTGTGTTGTCATCAGCTTTGTCTCTTGTTCCTACGAGATGGGAGTTAAATAATGACACG
>T_aestivum_snoR97-7_HP2
TCGGTAGAGCATGTGTTGTCATCAGCTTTGTCTCTTGTTCCTACGAGATGGGAGTTAAATAACGACGTG
>T_aestivum_snoR97-8_HP2
TCGGGAGACCATGTGTGGTCATCAGCTTCATCTCTTGTTCCTACGAGATGGGAGTTAAATAATGAC
>T_aestivum_snoR97-9_HP2
TCGGGAGACCATGTGTGGTCATCAGCTTCATCTCTTGTTCCTACGAGATGGGAGTTAAATAATGAC
>T_aestivum_snoR97-10_HP2
TTGGTAGAGCGTGTGTTGTCATCAGCATTGTCTCTTGTTCCTACGAGATGTGAGTTAAATAATGAC
>T_aestivum_snoR97-11_HP2
TTGGTAGAGCGTGTGTTGTCATCAGCATTGTCTCTTGTTCCTACGAGATGTGAGTTAAATAATGAC
>T_aestivum_snoR97-12_HP2
TTGGTAGAGCGTGTGTTGTCATCAGCATTGTCTCTTGTTCCTACGAGATGTGAGTTAAATAATGAC
>T_aestivum_snoR97-13_HP2
TCAGGAGACCATGTATTGTCACCAGCTTCATCTTTTGTTCCTACGAGATGGGAGTTAAATAACG
>T_aestivum_snoR97-14_HP2
TCAGGAGACCATGTATTGTCACCAGCTTCATCTTTTGTTCCTACGAGATGGGAGTTAAATAACG
>T_aestivum_snoR97-15_HP2
TCAGGAGACCATGTATTGTCACCAGCTTCATCTTTTGTTCCTACGAGATGGGAGTTAAATAACG
>T_aestivum_snoR97-16_HP2
TCAGGAGACCATGTATTGTCACCAGCTTCATCTTTTGTTCCTACGAGATGGGAGTTAAATAACG
>T_aestivum_snoR97-17_HP2
TCAGGAGACCATGTATTGTCACCAGCTTCATCTTTTGTTCCTACGAGATGGGAGTTAAATAACG
>T_aestivum_snoR97-18_HP2
CTCGCAGATTGTGTGTTGTCATCAGCTTCGTCTCTTTGTCCTACGAGATGGGAGTTAAATAACGACACC
>T_aestivum_snoR97-19_HP2
CTTGCAGACCGTGTGTTGTCATCAGCTTTGTCTCTTGTTCCTACGAGATGGGAGTTAAATAACGACACG
>T_aestivum_snoR97-20_HP2
CTCGCAGATGGTGTGTTGTCATCAGCTTCGTCTCTTGGTCCTACGAGATGGGAGTTAAATAACGACACC
>T_aestivum_snoR97-21_HP2
TTGGGATAGTGTGTGTTGTCATCAGCTTCATCTCTTTGTTTCTACTAGATGGCAGTTAAATAACG
>T_aestivum_snoR97-22_HP2
CTCGCAGATTGTGTGTTGTCATCAGCTTCGTCTCTTGGTCCTACGAGATGGGAGTTAAATAACGACACC
>H_vulgare_snoR97-1_HP2
CTTGCAGATCGTGTGTTGTCATCAGCTTTGTCTCTTGCTCCTATGAGATGGGAGTTAAATAACGGCACA
>H_vulgare_snoR97-2_HP2
CTCGCAGATTGTGTGTTGTCATCAGCTTCGTCTCTCTGCCCTACGAGATGGGAGTTAAATAACGACACC
>H_vulgare_snoR97-3_HP2
TCGGGAGAGCGTGTGTTGTCATCAGCTTCGTCTCTTGTTCCTACGAGATGGGAGTTAAATAACAGCATG
>H_vulgare_snoR97-4_HP2
TCGGGAGAGTGTGTGTTGTCATCAGCTTCGTCTCTTGTTCCTACGAGATGGGAGTTAAATAACATCACG
>H_vulgare_snoR97-5_HP2
TCGGGAGAATGTGTGTTGTCATCAGCTTCGTCTCTTGTTCCTACGAGATGGGAGTTAAATAACAGCACG
>B_vulgaris_snoR97-1_HP2
CTCAGAAAGTGAGTGTTGTCATCAGCTTCGTCCTTTTGTTAATTACGGGATTGGAGTTAAATAACAGCACT
>B_vulgaris_snoR97-2_HP2
ACTCAGAAAGTGAGTGTTGTCATCAGCTTCGTCCTTTTGTTAATTACGGGATTGGAGTTAAATAACAGCACT
>D_purpurea_snoR97-1_HP2
CTCGTATAATGATGTGTTGTCTATCAGCTTCATCTTTTGAATTTCTCACGGGACTGGAGTTAAATATCAGCACT
>D_purpurea_snoR97-2_HP2
CTCGTATAATGATGTGTTGTCTATCAGCTTCATCTTTTGAATTTCTCACGGGACTGGAGTTAAATATCAGCACC
>D_purpurea_snoR97-3_HP2
CTCGTATAATGATGTGTTGTCTATCAGCTTCATCTTTTGAATTTCTCACGGGACTGGAGTTAAATATCAGCACC
>D_purpurea_snoR97-4_HP2
CTCGTATAATGATGTGTTGTCTATCAGCTTCATCTTTTGAATTTCTCACGGGACTGGAGTTAAATATCAGCACC
>D_purpurea_snoR97-5_HP2
CTCGTATAATGATGTGTTGTCTATCAGCTTCATCTTTTGAATTTCTCACGGGACTGGAGTTAAATATCAGCACC
>D_purpurea_snoR97-6_HP2
CTCGTATAATGATGTGTTGTCTATCAGCTTCATCTTTTGAATTTCTCACGGGACTGGAGTTAAATATCAGCACC
>D_purpurea_snoR97-7_HP2
CTCACATAACGTCGTGTTGTCTATCAGCTTCATCTCTTGAAATTTCTCACGAGACTGGAGTTAAATATCAGCACC
>D_purpurea_snoR97-8_HP2
CTCACATAACGTCGTGTTGTCTATCAGCTTCATCTCTTGAAATTTCTCACGAGACTGGAGTTAAATATCAGCACC
>D_purpurea_snoR97-9_HP2
CTCACATAACGTCGTGTTGTCTATCAGCTTCATCTCTTGAAATTTCTCACGAGACTGGAGTTAAATATCAGCACC
>S_tuberosum_snoR97-1_HP2
GCTCATAAATTGTGTGCAGTCCATCACCTCCTATCTTGCATATTTCACTAAGATTGGAGTTAAATATCAGCACT
>S_tuberosum_snoR97-2_HP2
CTCAGAAAGTTAGTGCTGTTTATCAGCTTCTTCTCTTGAATAATTCAACGAGATGGAGTTAAATCATGGCACT
>S_tuberosum_snoR97-3_HP2
TCATATAGTGTTATGAGTGTTGTCATCAGCTTCTTCTTTTGTATCAACATGTTTGGAGTTAAATAACAGCACT
>S_lycopersicum_snoR97-1_HP2
TCATATAGTGTTTATGAGGTGTTGTCATCAGCTTCTTCTTTTGTATCAAACATGTTTGGAGTTAAATAACAGCACT
>S_lycopersicum_snoR97-2_HP2
CTCAGAAAATTAGTGCTGTTTATCAGCTTCTTCTCTTGAATAATTCAACGAGATGGAGTTAAATCATGGCACT
>S_lycopersicum_snoR97-3_HP2
CTCGAAAAATTAGTGCTGTTTATCAGCTTCTTCTCTTGAATAATTCAACGAGATGGAGTTAAATCATGGCACT
>S_lycopersicum_snoR97-4_HP2
CTCATAAATTGCGTGCAGTCCATCACCTCCTATCTTGCATATTTCACTAAGATTGGAGTTAAATATCAGCACT
>S_lycopersicum_snoR97-5_HP2
CTCATAAATTGCGTGCAGTCCATCACCTCCTATCTTGCATATTATACTAAGATTGGAGTTAAATATCAGCACT
>V_vinifera_snoR97-1_HP2
TCAGAAAGTGTGTGTTGTCATCAGCTTCTTCTCTTGTATGTCAACGAGATTGGAGTTAAATAACAGCACT
>V_vinifera_snoR97-2_HP2
CTCAGAAAGTTAGGTGTTGTAATCAGCTTCTTCTCCCCTTTACCACGAGACTGGAGTTAAATGCCATCACT
>R_communis_snoR97-1_HP2
TCAGACAGTTGGTGTTGTCATCAGCTTCATCTCTATAATACCCACGAGATAGGAGTTAAATAACAGCACT
>L_japonicus_snoR97-1_HP2
GCTCAGAGATTTTTGTGTTGTCTATCAGCTTCATCTCTTGTAAAATCCACGAGAATGGAGTTAAATA
>M_truncatula_snoR97-1_HP2
CTCATAGAGTTAGTGTTGTCTATCAGCTTCATCTTTTGATAACCACGAGAATGGAGTTAAATAACAGCACA
>P_persica_snoR97-1_HP2
TCATAAATTTTGGTGTTGTCTATCAGCTTCATCTCTTGTTACTGGTGGAGAATGAAGTTAAACAACAACACT
>G_raimondii_snoR97-1_HP2
TCATATAGTCATGTGTTGTCATCAGCTTCTTCTCTTGCACTTTTCACGAGATTGGAGTTAAATAACAGCACT
>B_rapa_snoR97-1_HP2
CTCATAAATTGCTAGTGTTCTCATCAGCTTCTTCTCTCGCTTTAATTAAGAGACTGGAGTTAAACAAGAACTCT
>B_rapa_snoR97-2_HP2
CTCAGAAATTGTCAGTGTTCTCATCAGCTTTGTCTCTTTATCTAATTATGAGACTTCGAGTTAAACAAGAACACT
>A_thaliana_snoR97-1_HP2
CTCATAAATTCTCAGTGTTCTCATCAGCTTCCGTCTCCTTAACCATGAGACTTGAGTTAAACAAGATCACT
>A_thaliana_snoR97-2_HP2
CTCATAAATTACCAGTGTTCTCATCAGCTTTGGTCTCCTTAACCATGAGACTTGAGTTAAACAAGATCACT
>C_sinensis_snoR97-1_HP2
TCAGAGATTGATGTGTTGTCATCAGCTTCTTCTCTTGTATTTCAAAGAGTGTGGAGTTAAATAACAGCACT
