# Supplementary material for: Phylogenetic distribution of plant snoRNA families
Source: BMC Genomics. 2016 Nov 24;17:969. doi: 10.1186/s12864-016-3301-2 (PMC5122169; doi:10.1186/s12864-016-3301-2)
Supplement: Additional file 5 — Targets. Complete archive of the rRNA and snRNA targets is provided. These are.txt files, which include RNAsnoop and Plexy output. (ZIP 139 kb) [file 12864_2016_3301_MOESM5_ESM.zip › Additional_folder_3/snoR26_targets_2]

T_aestivum	CD_snoR26-1-Dprime	18S-40	18S-NA	-14.80	.(((((((.((((.&.)))).))))))). UGUGCmAAGUAUGAACCAAUU&CTTTTACTCATCCTTGCACTTTGA
H_vulgare	CD_snoR26-1-Dprime	16S-60	16S-NA	-7.60	.((((((.&.)))))). CAUGCmAAGUCGAACGGGAAG&CTTTTACTCATCCTTGCACTTTGA
V_vinifera	CD_snoR26-1-Dprime	16S-65	16S-NA	-7.60	.((((((.&.)))))). CAUGCmAAGUCGGACGGGAAG&TCCTTTGTTATCCTTGCACTATGA
L_japonicus	CD_snoR26-1-Dprime	16S-59	16S-NA	-7.60	.((((((.&.)))))). CAUGCmAAGUCGGACGGGAAG&CAATTCGTTATCCTTGCACTTTGA
P_persica	CD_snoR26-1-Dprime	16S-59	16S-NA	-7.60	.((((((.&.)))))). CAUGCmAAGUCGGACGGGAAG&TTAATCGTTATCCTTGCACTATGA
G_raimondii	CD_snoR26-1-Dprime	16S-59	16S-NA	-7.60	.((((((.&.)))))). CAUGCmAAGUCGGACGGGAAG&TAAATTGTTATCCTTGCACTATGA
G_raimondii	CD_snoR26-2-Dprime	16S-59	16S-NA	-7.60	.((((((.&.)))))). CAUGCmAAGUCGGACGGGAAG&TAAATTGTTATCCTTGCACTTCGA
C_sinensis	CD_snoR26-1-Dprime	16S-59	16S-NA	-7.60	.((((((.&.)))))). CAUGCmAAGUCGGACGGGAAG&AAAATTGTTATCCTTGCACTTTGA
