# Supplementary material for: Phylogenetic distribution of plant snoRNA families
Source: BMC Genomics. 2016 Nov 24;17:969. doi: 10.1186/s12864-016-3301-2 (PMC5122169; doi:10.1186/s12864-016-3301-2)
Supplement: Additional file 5 — Targets. Complete archive of the rRNA and snRNA targets is provided. These are.txt files, which include RNAsnoop and Plexy output. (ZIP 139 kb) [file 12864_2016_3301_MOESM5_ESM.zip › Additional_folder_3/snoR104_targets_HP1.fa]

>T_aestivum_snoR104-1_HP1
AAGGTAGCATCCAAAAGATAAGATGCCTGCCTG
>T_aestivum_snoR104-2_HP1
AAGGTAGCATCCAAAAGATAAGATGCCTGCCTG
>T_aestivum_snoR104-3_HP1
GAAAGGTAGCATCCAAAAGATAAGATGCCTGCCCG
>T_aestivum_snoR104-4_HP1
AAGGTAGCATCCAAAAGATAAAATGGCTACCCG
>T_aestivum_snoR104-5_HP1
AAGGTAGCATCCAAAAGATAAAATGGCTACCCG
>H_vulgare_snoR104-1_HP1
GAATGGTGGCATTCAAAGGACAACATGCCTACCTG
>H_vulgare_snoR104-2_HP1
TATGCTATGGATGAAAAGCATTTAAAGGATACCTG
>H_vulgare_snoR104-3_HP1
GCTGGCATTTAAAGAACAACATGCCTACCTG
>H_vulgare_snoR104-4_HP1
AGAAAGGTAGCATCCAAAAGATAAGGTGCCTACCCG
>H_vulgare_snoR104-5_HP1
AGAATGGTAGCATCCAAAAGATAAGGTGCATGCCCG
>H_vulgare_snoR104-6_HP1
ATAATGGCAGCATCCAAAAGATAAGATGCCTGCCCG
>H_vulgare_snoR104-7_HP1
AGAATGGCAGCATCCGGAAGATAAGATGCCTGCCCG
>H_vulgare_snoR104-8_HP1
AGAATGGCAGCATCCAAAAGATAAGATGCCTGCCCG
>H_vulgare_snoR104-9_HP1
TAATGGTAGCATCAAAAGGATAAGATGCCTGCCCG
>H_vulgare_snoR104-10_HP1
ACAAAGGTAGCATCCAAAAGATAAGATGCCTACCCG
>B_vulgaris_snoR104-1_HP1
AGAATGGCATCTATAAGCATGAGATGTTATCCG
>V_vinifera_snoR104-1_HP1
AGGGGAGCATCCTAAAGCTGAGATGTTACCTG
>R_communis_snoR104-1_HP1
AAGAAGGGGAGCATCTGAAAGCTGAGATGCTACCTG
>L_japonicus_snoR104-1_HP1
ATAGAAGGGGAGCATCCATATGCTGGGATGTTGCCTG
>M_truncatula_snoR104-1_HP1
AAGAATAGAAGGGGAGCATCCATATGCCGAGATGTTGCCTG
>P_persica_snoR104-1_HP1
AAAGAAGAGGAGCATCCAAAAGTTAGGATGTTACCTG
>G_raimondii_snoR104-1_HP1
TGAAGAAGGGGAGCATCACAGAGATGAGATGTTGCCTG
>G_raimondii_snoR104-2_HP1
TAAGAAGGGAAGCATCAAAAAGATATGACGTTT
>B_rapa_snoR104-1_HP1
AGGATAGCATCAAAGAGTTGTGATGTTATCTG
>B_rapa_snoR104-2_HP1
AGGGGAGCATCAAAGAGTTGTGATGTTATCTG
>B_rapa_snoR104-3_HP1
AGGGAAGCATCAAAGAGTTGTGTGATGTTATCTG
>A_thaliana_snoR104-1_HP1
GGGGAGCATCAAAGAGTTGTGATGTTATCTG
>C_sinensis_snoR104-1_HP1
GTGAAGAAGGGGAACATCCAAGAGTTGAGATGTTGCCTG
