# Supplementary material for: Phylogenetic distribution of plant snoRNA families
Source: BMC Genomics. 2016 Nov 24;17:969. doi: 10.1186/s12864-016-3301-2 (PMC5122169; doi:10.1186/s12864-016-3301-2)
Supplement: Additional file 5 — Targets. Complete archive of the rRNA and snRNA targets is provided. These are.txt files, which include RNAsnoop and Plexy output. (ZIP 139 kb) [file 12864_2016_3301_MOESM5_ESM.zip › Additional_folder_3/U60_targets_2]

P_dactylifera	CD_U60-1-Dprime	16S-69	16S-NA	-8.80	(((.(((((.&.))))).))) GGACGmGGAAGUGGUGU&AAGTACTCGGATTCCCCTTCAAGA
S_bicolor	CD_U60-3-Dprime	16S-70	16S-NA	-9.30	(((.(((((.&.))))).))) GAACGmGGAAGUGGUG&TCTTACTCGGATTCCCCTTCAGGA
H_vulgare	CD_U60-1-Dprime	16S-70	16S-NA	-9.30	(((.(((((.&.))))).))) GAACGmGGAAGUGGUG&CTTTACTCGGATTCCCCTTCAGGA
H_vulgare	CD_U60-2-Dprime	16S-70	16S-NA	-9.30	(((.(((((.&.))))).))) GAACGmGGAAGUGGUG&GCTTACTCGGATTCCCCTTCAGGA
H_vulgare	CD_U60-3-Dprime	18S-66	18S-NA	-10.30	.((((((.&.)))))). ACGGGmGAGGUAGUGACAAU&AGCTTACTCGGATTCCCCTTCAGG
H_vulgare	CD_U60-4-Dprime	18S-66	18S-NA	-10.30	.((((((.&.)))))). ACGGGmGAGGUAGUGACAAU&AGCTAACTCGGATTCCCCTTCAGG
B_vulgaris	CD_U60-1-Dprime	16S-5	16S-NA	-12.40	((((((((.&.)))))))) GGGGGmGGGCAAGUGUUCUUC&AGCTTATCGGATTCCCCTTCAAGA
B_vulgaris	CD_U60-2-Dprime	16S-5	16S-NA	-12.40	((((((((.&.)))))))) GGGGGmGGGCAAGUGUUCUUC&ATTTCTTCGGATTCCCCTTCAAGA
V_vinifera	CD_U60-1-Dprime	16S-75	16S-NA	-8.80	(((.(((((.&.))))).))) GGACGmGGAAG&AGTTACTCGGATTCCCCTTCAAGA
V_vinifera	CD_U60-2-Dprime	16S-75	16S-NA	-8.80	(((.(((((.&.))))).))) GGACGmGGAAG&AATTACTCGGATTCCCCTTCAAGA
R_communis	CD_U60-1-Dprime	16S-46	16S-NA	-8.80	(((.(((((.&.))))).))) GGACGmGGAAGUGGUGUUUCC&ATTTACTCGGATTCCCCTTCAGGA
L_japonicus	CD_U60-1-Dprime	16S-69	16S-NA	-8.80	(((.(((((.&.))))).))) GGACGmGGAAGUGGUGU&AGTTACTCGGATTCCCCTTCAAGA
L_japonicus	CD_U60-2-Dprime	16S-69	16S-NA	-8.80	(((.(((((.&.))))).))) GGACGmGGAAGUGGUGU&AGTACTCGGGATTCCCCTTCAAGA
L_japonicus	CD_U60-3-Dprime	16S-69	16S-NA	-8.80	(((.(((((.&.))))).))) GGACGmGGAAGUGGUGU&AGCTACTCGGATTCCCCTTCAAGA
P_persica	CD_U60-1-Dprime	16S-69	16S-NA	-8.80	(((.(((((.&.))))).))) GGACGmGGAAGUGGUGU&AAGTACTCGGATTCCCCTTCAAGA
P_persica	CD_U60-2-Dprime	16S-69	16S-NA	-8.80	(((.(((((.&.))))).))) GGACGmGGAAGUGGUGU&GTTAACTCGGATTCCCCTTCAGGA
P_persica	CD_U60-3-Dprime	16S-69	16S-NA	-8.80	(((.(((((.&.))))).))) GGACGmGGAAGUGGUGU&GTTAACTCGGATTCCCCTTCAGGA
P_persica	CD_U60-4-Dprime	16S-69	16S-NA	-8.80	(((.(((((.&.))))).))) GGACGmGGAAGUGGUGU&AAGTACTCGGATTCCCCTTCAAGA
G_raimondii	CD_U60-1-Dprime	16S-11	16S-NA	-9.90	((.((((((((.&.)))))))).)) GGAGAmGUUCGAUCCUGGCUC&GATGGATGCTTGGATTCCCCTTGA
G_raimondii	CD_U60-1-Dprime	16S-72	16S-NA	-7.20	.(((((.&.))))). CGGGAmAGUGGUGU&GATGGATGCTTGGATTCCCCTTGA
G_raimondii	CD_U60-2-Dprime	16S-69	16S-NA	-8.80	(((.(((((.&.))))).))) GGACGmGGAAGUGGUGU&CTCTACTCGGATTCCCCTTCAAGA
G_raimondii	CD_U60-3-Dprime	16S-69	16S-NA	-8.80	(((.(((((.&.))))).))) GGACGmGGAAGUGGUGU&CTCTACTCGGATTCCCCTTCAAGA
G_raimondii	CD_U60-4-Dprime	16S-69	16S-NA	-8.80	(((.(((((.&.))))).))) GGACGmGGAAGUGGUGU&AAGTACTCGGATTCCCCTTCAAGA
C_sinensis	CD_U60-2-Dprime	16S-69	16S-NA	-8.80	(((.(((((.&.))))).))) GGACGmGGAAGUGGUGU&ATTTGCTCGGATTCCCCTTCAAGA
