# Supplementary material for: Phylogenetic distribution of plant snoRNA families
Source: BMC Genomics. 2016 Nov 24;17:969. doi: 10.1186/s12864-016-3301-2 (PMC5122169; doi:10.1186/s12864-016-3301-2)
Supplement: Additional file 5 — Targets. Complete archive of the rRNA and snRNA targets is provided. These are.txt files, which include RNAsnoop and Plexy output. (ZIP 139 kb) [file 12864_2016_3301_MOESM5_ESM.zip › Additional_folder_3/snoR74_targets_HP1.fa]

>P_patens_snoR74-1_HP1
ACGAG
>S_moellendorffii_snoR74-1_HP1
CTGGTA
>S_moellendorffii_snoR74-2_HP1
CTGGTA
>A_trichopoda_snoR74-1_HP1
GA
>A_trichopoda_snoR74-2_HP1
GAAA
>A_trichopoda_snoR74-3_HP1
GAAA
>A_trichopoda_snoR74-4_HP1
GAAA
>A_trichopoda_snoR74-5_HP1
GAAA
>A_trichopoda_snoR74-6_HP1
GAAA
>A_trichopoda_snoR74-7_HP1
GAAA
>A_trichopoda_snoR74-8_HP1
GAAA
>A_trichopoda_snoR74-9_HP1
GAAA
>A_trichopoda_snoR74-10_HP1
GAAA
>A_trichopoda_snoR74-11_HP1
GAAA
>P_dactylifera_snoR74-1_HP1
AGAAA
>P_dactylifera_snoR74-2_HP1
GGAGA
>P_dactylifera_snoR74-3_HP1
AGAAA
>P_dactylifera_snoR74-4_HP1
AAAGATA
>P_dactylifera_snoR74-5_HP1
GAAA
>Z_mays_snoR74-1_HP1
CCTAAAGAAA
>S_bicolor_snoR74-1_HP1
CCCTAAAGAAA
>S_bicolor_snoR74-2_HP1
CCCTAAAGAAT
>S_bicolor_snoR74-3_HP1
ATACCCTAAAGAA
>O_sativa_snoR74-1_HP1
GCCTAAAGAAA
>O_sativa_snoR74-2_HP1
CCCTAAATAAA
>O_sativa_snoR74-3_HP1
ACCTAAAGA
>T_aestivum_snoR74-1_HP1
TCAGCCTAAAGTAAA
>T_aestivum_snoR74-2_HP1
ACCCTAAAGTAAA
>T_aestivum_snoR74-3_HP1
ATCCTAAAGAAA
>T_aestivum_snoR74-4_HP1
ATCCTAAAGAAAA
>T_aestivum_snoR74-5_HP1
TCCTAAAGAAAA
>T_aestivum_snoR74-6_HP1
ACCCTAAAGAAAAA
>T_aestivum_snoR74-7_HP1
ACCCTAAAGTAAAA
>T_aestivum_snoR74-8_HP1
CCCTAAAGAAAAA
>H_vulgare_snoR74-1_HP1
GACCCTAAAGTACAA
>H_vulgare_snoR74-2_HP1
CATCCTAAAGAAAA
>H_vulgare_snoR74-3_HP1
CAACCTAAAGTAAA
>B_vulgaris_snoR74-1_HP1
ATGAAA
>B_vulgaris_snoR74-2_HP1
ATTAAA
>B_vulgaris_snoR74-3_HP1
ATGAAA
>B_vulgaris_snoR74-4_HP1
ATGAAA
>B_vulgaris_snoR74-5_HP1
ATGAAA
>S_tuberosum_snoR74-1_HP1
TGATGAAA
>S_tuberosum_snoR74-2_HP1
TGATTAAA
>S_tuberosum_snoR74-3_HP1
CTGATGAAA
>S_lycopersicum_snoR74-1_HP1
ACCTGATGAAA
>S_lycopersicum_snoR74-2_HP1
CTGATTAAA
>S_lycopersicum_snoR74-3_HP1
CTGATGAAA
>V_vinifera_snoR74-1_HP1
CTGATGAGAA
>V_vinifera_snoR74-2_HP1
GATGAAA
>V_vinifera_snoR74-3_HP1
TGATGGAA
>V_vinifera_snoR74-4_HP1
TGATGAAA
>V_vinifera_snoR74-5_HP1
TGATGAAA
>V_vinifera_snoR74-6_HP1
TGATGAAA
>V_vinifera_snoR74-7_HP1
GATGAAA
>V_vinifera_snoR74-8_HP1
GATGAAAA
>V_vinifera_snoR74-9_HP1
TGATGAAA
>V_vinifera_snoR74-10_HP1
TAATGAAA
>V_vinifera_snoR74-11_HP1
AGGAAA
>V_vinifera_snoR74-12_HP1
CCTGATGAAA
>V_vinifera_snoR74-13_HP1
ATAA
>V_vinifera_snoR74-14_HP1
AATGAAA
>R_communis_snoR74-1_HP1
CTGATGAAA
>R_communis_snoR74-2_HP1
CTGATGAAA
>R_communis_snoR74-3_HP1
CTGATGAAA
>R_communis_snoR74-4_HP1
CTGATGAAA
>L_japonicus_snoR74-1_HP1
AACCTGATGATA
>L_japonicus_snoR74-2_HP1
AACCTGATGAAAA
>L_japonicus_snoR74-3_HP1
AAACCTGATGAAA
>L_japonicus_snoR74-4_HP1
ACCTGATGATA
>P_persica_snoR74-1_HP1
AACCTGATTATA
>P_persica_snoR74-2_HP1
CCTGATTATA
>P_persica_snoR74-3_HP1
CCTGATGAAA
>G_raimondii_snoR74-1_HP1
CCTGATGACA
>G_raimondii_snoR74-2_HP1
GATGGATAA
>B_rapa_snoR74-1_HP1
AAGCAGGGCTCTGTTGTT
>B_rapa_snoR74-2_HP1
AGCAGGGTTCTGTTTTGT
>B_rapa_snoR74-3_HP1
AAGCAGGGCTCTGTTTTGTAC
>B_rapa_snoR74-4_HP1
AGCAGGGCTCTGTTTTCGT
>B_rapa_snoR74-5_HP1
AGAA
>B_rapa_snoR74-6_HP1
AGAA
>B_rapa_snoR74-7_HP1
AGAA
>A_thaliana_snoR74-1_HP1
GAA
>A_thaliana_snoR74-2_HP1
GCAGGGTTCTGTTTT
>C_sinensis_snoR74-1_HP1
GATGAAAAAA
>C_sinensis_snoR74-2_HP1
CTGATGAAA
>C_sinensis_snoR74-3_HP1
CTGGTGAAA
