# Supplementary material for: Phylogenetic distribution of plant snoRNA families
Source: BMC Genomics. 2016 Nov 24;17:969. doi: 10.1186/s12864-016-3301-2 (PMC5122169; doi:10.1186/s12864-016-3301-2)
Supplement: Additional file 5 — Targets. Complete archive of the rRNA and snRNA targets is provided. These are.txt files, which include RNAsnoop and Plexy output. (ZIP 139 kb) [file 12864_2016_3301_MOESM5_ESM.zip › Additional_folder_3/snoR80_targets_HP2.fa]

>P_taeda_snoR80-1_HP2
TGTCCACTGATGCAATGGCTTGGGTGCTATAACAAACTCTCTTGTGGCCATTCTGACCAACGGCTTTCTACTCTGTGCTCTTGGCCCGGGAAACTCCACAT
>P_dactylifera_snoR80-1_HP2
GGTTCCTCTTGGTATAATGGCACGGACGCTATATTTAGTCTTATGTGGTCATCCTGATCTATGGTTTCGCCATCTGTGCCATTTGATCCTGGAAACGCCACAT
>P_dactylifera_snoR80-2_HP2
ATGGGTTCCTCTAGGCATAATGGCTCGGGCGCTACATTAAATTTATGTGGCTATCCTGGTCTCTGGCTTGATTTATGGGTGCCATTTGATCCTGGAAACACC
>Z_mays_snoR80-1_HP2
CTCTGTTCCTCTTTGTATAATGGCTCGGACGCCACATGGTATTCTAAAATAGTTGTGTGGTTATATCCTGATTGGTTGCGTTCTTTTATGGCAATCCAATCCTGGAAAGGCCGCAT
>S_bicolor_snoR80-1_HP2
CTCTGTTCCTCTTTGTATAATGGCTTGGACGCGACATGCTATTCTAGTAAATAGATGTGTGGTTATATCCTGATTGGTGGTGTTCTTTGTGCCAATCCAATCCTGGAAAGGCCACAT
>S_bicolor_snoR80-2_HP2
CTCTGTTCCTCTTTGTATAATGTCTTGGACGCGACATGCTATTCTAGTAAATAGTTGTATGGTTATATCCTGATTGGTGGTGTTCTTTGTGCCAATCCAATCCTGGAAAGGCCACAT
>S_bicolor_snoR80-3_HP2
ATTCGTTCCTCACGGTATAATGGCTCGGGCGCAACATGCTATTCTTTTGATGTGCGGTTATATCCTGATTGGTGGCGTTCTAATGCCAATCCGATCCTGGAAAGGCCACAT
>O_sativa_snoR80-1_HP2
TTCAGTTCTTCACGGTATAATGGCTCGGACGCCAGATGATATTCTTCTGATGTGTGGTCATATCCTGATTGTTGGCGTTCTTGGTGCCAGTCTAATCCTGGAAACGCCACAT
>O_sativa_snoR80-2_HP2
TACTGTTCCTCACGGTGTAATGGCTCGGACGCTAGATGATATTCTTTGATGTGTGGTCATATCCTGATTGTTGGTGTTCTTGGTGCCATTCTAATCCTGGAAACGCC
>T_aestivum_snoR80-1_HP2
TTTGTGTTCCTCACGGGGTAATGGCTCGGACGCTAGAAGCGATTCTTGTGTGGTGATATCCTGATTGGTGGCGTCCTCGGTGCCAGCTTATCCTGGAAACGCCTCAT
>T_aestivum_snoR80-2_HP2
TTTGTGTTCCTCACGGGGTAATGGCTCGGACGCTAGAAGCGATTCATGTGTGGTGATATCCTGATTGGTGGCGTTCTCAGTGCCAGCTTATCCTGGAAACGCCTCAT
>T_aestivum_snoR80-3_HP2
TTTGTGTTCCTCACGGGGTAATGGCTCAGACGCTAGAAGCGATTCTCTGTGGGGTGATATCCTGATTGGTGGCGTTCTCGGTGTCAGCTTATCCTGGAAACGCCTCAT
>T_aestivum_snoR80-4_HP2
TTTGTGTTCCTCGCGGCAATTAGTCTCGGACGCCACATGCGATTCTCTCATGTGTGGTATATCCTGATTGGTGGCGTCCTCTGTGCCAGCTTATCCTGGAAACGCCACAT
>T_aestivum_snoR80-5_HP2
TTTGTGTTCCTCATGGCGATTAGTCTCGGACGCTACATGCGATTCTCTGATGTGTGGTATATCCTGATTGGTGGCGTCCTCTGTGCCAGCTTATCCTGGAAACGCCACAT
>T_aestivum_snoR80-6_HP2
TTTGTGTTCCTCATGGCGATTAGTCTCGGACGCTACATGCGATTCTCTGATGTGTGGTATATCCTGATTGGTGGCGTCCTCTGTGCCAGCTTATCCTGGAAACGCCACAT
>T_aestivum_snoR80-7_HP2
TTTTTGTTCCTCGTGGTAATTAGTCTCGGACGCTACATGCGATTCTCTAATGTGTGGTATATCCTGATTGGTGGCGTCCTCTGTGCCAGCTTATCCTGGAAACGCCACAT
>T_aestivum_snoR80-8_HP2
CTTGTGTTCCTCGCGGTAATTAGTCTCGGACGCCACATGCGATTCTCTCATGTGTGGTATATCATGATTGGTGGCGTTCCCTGTGCCGGGTTATCCTGGAAACGCCACAT
>T_aestivum_snoR80-9_HP2
TTTGTGTTCCTCATGGCGATTAGTCTTGGACGCTACATGCGATTTTCTGATGTGTGGTATATCCTGATTGGTGGCGTCCTCTGTGCCAGCTTATCCTGGAAACGCCACAT
>T_aestivum_snoR80-10_HP2
TTTGTGTTCCTCATGGCGATTAGTCTCGGACGCTACACGCGATTCTTTGATGTGTGGTATATCCTGATTGGTGGCGTCCTCTGTGCCAGCTTATCCTGGAAACGCCACAT
>T_aestivum_snoR80-11_HP2
TTTGTGTTCCTCATGGCGATTAGTCTCGGACGCTACACGCGATTCTCTAATGTGTGGTATATCCTGATTGGTGGCGTCCTTTGTGCCAGCTTATCCTGGAAACGCCACAT
>T_aestivum_snoR80-12_HP2
TTTGTGTTCCTCATGGCGATTAGTCTCGGACGCTACACATGATTCTCTGATGTGTGGTATATCCTGATTGGTGGCATCCTCTGTGCCAGCTTATCCTGGAAACGCCACAT
>T_aestivum_snoR80-13_HP2
TTTTTGTTCCTCACAAGGTAATGGCTCGGACGCTAGAATTGATTCTGTGGTGATATCCTGATTGGTGGCGTTCTTGGTGCCAGCTTATCCTGGAAAAGCCACAT
>T_aestivum_snoR80-14_HP2
TCTGTGTTCCTCATGGCGATTAGTCTCGGACGCTACAAGCTATTCTCTGCTGTGTGGTATATCCTGATTGGTGGCATTCTCAGTGCCAAGTTATCCTGGAAACGACACAT
>T_aestivum_snoR80-15_HP2
TTTGCGTTCCTCATGGCAATTAGTCTCGGACGCTACAAGCTATTCTCTGTTGTGTGGTATATCCTGATTGGTGGCATTCTTAGTGCCAACATATCCTGGAAACGACACAT
>T_aestivum_snoR80-16_HP2
TTTGTGTTCCTCATGGCGATTCGTCTCGGACGCTACAAGCTATTCTTTGTTGTGTGGTATATCCTGATTGGTGGCATTCTATGTGCCAACTTATCCTGGAAACGACACAT
>T_aestivum_snoR80-17_HP2
TTTGTGTTCCTCATGGCGATTAGTCTCGGACGCTACAAGCTATTCTCTGTTGTGTGGTATATCCTGATTGGTGGCATTCTATGTGCCAACTTATCCTGGAAACGACACAT
>T_aestivum_snoR80-18_HP2
TTTGTGTTCCTCATGGCGATTAGTCTCGGACGCTACAAGCTATTCTCTGTTGTGTGGTATATCCTGATTGGTGGCATTCTATGTGCCAACTTATCCTGGAAACGACACAT
>T_aestivum_snoR80-19_HP2
TTTGTGTTCCTCATGGCGATTAGTCTCGGACGCTACAAGCTATTCTCTGTTGTGTGGTATATCCTGATTGGTGGCATTCTATGTGCCAACTTATCCTGGAAACGACACAT
>T_aestivum_snoR80-20_HP2
TTTGTGTTCCTCATGGAGATTAGTCTCGGACGCTACAAGCTATTCTCTGTTGTGTGGTATATCCTGATTGGTGGCATTCTATGTGCCAACTTATCCTGGAAACGACACAT
>T_aestivum_snoR80-21_HP2
TTTGTGTTCCTCATGGCAATTAGTCTCGGACACTACAAGCTATTCTCTGTTGTGTGGTATATCCTGATTGGTGGCATTCTCAGTGCCAACTTATCCTGGAAACGACACAT
>T_aestivum_snoR80-22_HP2
TTTGTGTTCCTCATGGTGATTAGTCTCGGACGCTACAAGCTATTCTCTGTTGTGTGGTATATCCTGATTGGTGGCATTCTATGTGCCAACTTATCCTGGAAACAAGACAT
>T_aestivum_snoR80-23_HP2
TTTGTGTTCCTCGCGGTAGTTAGTCTTGGACGCTACAAGCGATTCTCTTATGTGGTATATCCTGATTGGTGGCGTCCTCCCTGCCAGCTTATCCTGGAAACGCCACAT
>T_aestivum_snoR80-24_HP2
TTTGTGTTCCTCATGGCGATTAGTCTCGGACGCTACAAGCTATTCTATGTTGTGTTGTATATCCTGATTGGTGGCATTCTATGTGCCAACTTATCCTGGAAACGACACAT
>T_aestivum_snoR80-25_HP2
TTTGTGTTCCTCATGGAGATTAGTCTCGGACGCTACAAGCTATTCTCTGTTGTGTGGTATATCCTAATTTGTGGCATTCTATGTGCCAACTTATCCTGGAAACGACACAT
>T_aestivum_snoR80-26_HP2
TTTGTGTTCCTCATGGAGATTAGTCTCGGACGCTACAAGCTATTCTCTGTTGTGTGGTATATCGTGATTGGTGGCATTCTATGTGCCAACTTATCCTGGAAACAAC
>T_aestivum_snoR80-27_HP2
TTTGTGTTCCTCATGGCGATTAGTCTCGGACGCTACAAGCTATTCTCTATTTTGTGGTATATACTGATTGGTGGCATTCTATGTGCCAACTTATCCTGGAAACAACACAT
>H_vulgare_snoR80-1_HP2
TTTGTGTTCCTCGTGGCACGCGATTCTTTGATGTGTAGTATGTCCTGATTGGTGGTGTCCTCTGTGCCAGCTTATCCTGGAAACGCC
>H_vulgare_snoR80-2_HP2
TTTGTGTTCCTCGCGGTAATTAGTCTCGGACGCTACACGCGATTATCTCATGTGTGGTATATCCTGATTGGTGGCGTCCTCTGTGCCAGCTTATCCTTGAAACGCCACAT
>H_vulgare_snoR80-3_HP2
TTTGTGTTCCTCGCGGTAATTAGTCTCGGACGCTACACGCGAATCTCTGATGTGTGGTATATCCTGATTGGTGGCCTCCTCTGTGCCATTTTATCCTGGAAACGCCACAT
>H_vulgare_snoR80-4_HP2
TTTGTGTTCCTCGCGGTAATTAGTCTCGGACGCTACACGCGATTATCTCATGTGTGGTATATCCTGATTGGTGGCGTTCTCTTTGCCATTTTATCCTGGAAACGCCACAT
>H_vulgare_snoR80-5_HP2
TTTATGCTCCTCGTGGTCATTAGTATCGGACGGTGCAGACGATTTTCTGATGTGTGGTATATTATATCCTGATTGGTGGTGTCCTCTGTGCCAGCTTATCGTGAAAACGCCACACC
>H_vulgare_snoR80-6_HP2
TTTGAGTTCCTCGCGGGGTAATGGCTCGGACGCTAGACGCGATTTTGTGGTGATATCCTGATTGGTGGCGTTCTCGGTGCCAGCTTATCCTGGAAACGCCTCAT
>B_vulgaris_snoR80-1_HP2
AGTTCCTCTTGGCATAATGGCTCGGACGCCAAATTGATGTAATGCAATGTGGTATATCCTGATCCATGACTTTCTTTTTTGTGTCTATTGATCCTGGAAACGCCACTT
>B_vulgaris_snoR80-2_HP2
GAATAATTGTTCCTTATGGCTAAATGGCTTGGATGCTAAAAAAATTGTGGTTTATCCTGATCATTGACTTGTGTCTGTGTCTGTTGATCCTGGAAAGGCTTCAT
>D_purpurea_snoR80-1_HP2
TGTTCCTCTTGATGTAATGGCTTGGACGCGAAATTAACGAATGTGGCTATCCTGATCAATGGATTCTCAATGCCATTAGATCCCGGAAACACCACAC
>D_purpurea_snoR80-2_HP2
TGTTCCTCTTGATGTAATGGCTTGGACGCGAAATTAACGAATGTGGCTATCCTGATCAATGGATTCTCAATGCCATTAGATCCCGGAAACACCACAC
>D_purpurea_snoR80-3_HP2
TGTTCCTCTTGATGTAATGGCTTGGACGCGAAATTAACGAATGTGGCTATCCTGATCAATGGATTCTCAATGCCATTAGATCCCGGAAACACCACAC
>D_purpurea_snoR80-4_HP2
TGTTCCTCTTGATGTAATGGCTTGGACGCGAAATTAACGAATGTGGCTATCCTGATCAATGGATTCTCAATGCCATTAGATCCCGGAAACACCACAC
>S_tuberosum_snoR80-1_HP2
AGTTCCTCTTGGCATAATGGCTCAGACGCAATATTGTGAGTGGTTATATCCTGATTGATGGACTTGTTATACTAGTGCCATATTATCCTGGAAACGCCACTT
>R_communis_snoR80-1_HP2
AGTTCCTCTTGGTATAATGGCTTGGGTGCTATAGTTAAAGTCTCTTGTGGCTTATCCTGATTAATGGCTTTTTCTGTCATGTCATCTAATCCTGGAAACACCACAT
>L_japonicus_snoR80-1_HP2
TGTGTTAGTTCCTTACGGTATAATGGCTCGGACGCTAAATCATCATGTGGTGATCCTGATTTATGGGTTTTCAATACCATTTGATCTTGGAAACGCCTCAA
>M_truncatula_snoR80-1_HP2
TTTAATTGTTCCTTTTGGTGTAATGGCTCGGACGCCAAATTAATAATGTGGTGATCCTGATTTATGGGTTTACTTCAATACCATTTGGTCTTGGAAACGCCTCAA
>M_truncatula_snoR80-2_HP2
TTTAATTGTTCCTTTTGGTGTAATGGCTCGGACGCTAAATTGATTGTGTGGTGATCCTGATTTTTTGGTTTTACTTCAATACCATTTGGTCTTGGAAACGCCTCAT
>P_persica_snoR80-1_HP2
TTATTGGTTCCTCCTGATGTAATGGCTCGGACGCTACATTGACCTATGTGGCCATCCTGATCAATGGATACTCAATGCCATTGGATCCTGGAAACACCCCAT
>P_persica_snoR80-2_HP2
TTATTGGTTCCTCCTGATGTAATGGCTCGGACGCTACATTGACCTATGTGGCCATCCTGATCAATGGATACTCAATGCCATTTGGATCCTGGAAACACCCCAT
>G_raimondii_snoR80-1_HP2
TTAGTTCCTCTTGGCATAGTGGCTTAAACGCTATATTGAAATCTGTGGTTATCCTGATTATTGGCTTTTTCCCATGCCTTTTGATCCTGGAAACGCC
>G_raimondii_snoR80-2_HP2
AGTTCCTCTTGGCATAATGGCTCAGACGCTATATTGAAATATGTGGTTATCCTGATTATTGGCTTTTCCCATGTCTTTTGATCCTGGAAACGCCACAA
>B_rapa_snoR80-1_HP2
AAACAGTTCCTTTAGGTATAATGGCATTGACGCAATATTGATTTGTGGTATATCCTGATCATTTGGCCTTTTCTATGTTTTTTGATCCTGGAAATGCCTCGC
>B_rapa_snoR80-2_HP2
TTCCTTTAGGTATAATGGCACTGACGCAATATTGATTAGGTTGTGGTATATCCTGATCATCTGACTTTTTTCTATGTTAGTTGATCCTGGAAATGCCTC
>B_rapa_snoR80-3_HP2
ATTCTGTTCCTTTAGGTATAATGGCATTGACGCAAGATTGATTAAGTTGTGGTATATCCTGATCATCTTACTTTTTTTCTATGTTATTTGATCCTGGAAATGCCTCGT
>B_rapa_snoR80-4_HP2
ACAGTTTCTTCAGGTATAATGGCTTGTGACGCAATAGTTTTGTGGTATATCCTGATCATCTTGCTTTTTCTCAGTGCCTTTTGATCCTGGAAATGCCTCGC
>B_rapa_snoR80-5_HP2
CAATTCCTTCAGGTATAATGGCTTGTGACGCAATATCAATTTGTGGTATATCCTGATCATCTTGCTCTTTTCACTGCTTTTTGATCCTGGAAATGCCTCGT
>A_thaliana_snoR80-1_HP2
ACAGTTCCTTCAGGTATAATGGCTTGTGACGCTATATTGGTTGTGGTATATCCTGATCTTTTTGCTTTTTTCCATGCCTTTTGATCCTGGAAATGCCTCGC
>A_thaliana_snoR80-2_HP2
ACAGTTCCTTCAGGTATAATGGCTTGTGACGCTATATTGGTTGTGGTATATCCTGATCTTTTTGCTTTTTTCCATGCCTTTTGATCCTGGAAATGCCTCGC
>A_thaliana_snoR80-3_HP2
TTCCTTTAGGTATAATGGCATTGACGCAATATTGATTGTGGTATATCCTGATCATTTGGCTTTTTTTTCTATGTTATTTGATCCTGGAAATGCCTC
