# Supplementary material for: Phylogenetic distribution of plant snoRNA families
Source: BMC Genomics. 2016 Nov 24;17:969. doi: 10.1186/s12864-016-3301-2 (PMC5122169; doi:10.1186/s12864-016-3301-2)
Supplement: Additional file 5 — Targets. Complete archive of the rRNA and snRNA targets is provided. These are.txt files, which include RNAsnoop and Plexy output. (ZIP 139 kb) [file 12864_2016_3301_MOESM5_ESM.zip › Additional_folder_3/snoR68Y_targets_1]

H_vulgare	CD_snoR68Y-1-D	16S-31	16S-NA	-7.30	((((((((.&.)))))))) CAGGAmUGAACGCUGGCGGCA&CTGCTGACACCATTATCTTGCTGA
H_vulgare	CD_snoR68Y-2-D	18S-68	18S-NA	-10.70	.((((((.((((.&.)))).)))))). GGGGAmGGUAGUGACAAU&TGATGACACATTTTCTCTCGCTGA
H_vulgare	CD_snoR68Y-2-D	16S-12	16S-NA	-7.20	.(((((.&.))))). GGAGAmGUUUGAUCCUGGCUC&TGATGACACATTTTCTCTCGCTGA
