# Supplementary material for: Phylogenetic distribution of plant snoRNA families
Source: BMC Genomics. 2016 Nov 24;17:969. doi: 10.1186/s12864-016-3301-2 (PMC5122169; doi:10.1186/s12864-016-3301-2)
Supplement: Additional file 5 — Targets. Complete archive of the rRNA and snRNA targets is provided. These are.txt files, which include RNAsnoop and Plexy output. (ZIP 139 kb) [file 12864_2016_3301_MOESM5_ESM.zip › Additional_folder_3/Z112_targets_2]

H_vulgare	CD_Z112-1-Dprime	16S-45	16S-NA	-11.20	(((((((.&.))))))) GCGGCmAUGCUUAACACAUGC&TCTAGACCAGGAAGTGCCGTATGA
H_vulgare	CD_Z112-1-Dprime	18S-39	18S-NA	-9.30	.(((((.&.))))). CAGGCmGCGCAAAUUACCCAA&TCTAGACCAGGAAGTGCCGTATGA
H_vulgare	CD_Z112-2-Dprime	16S-45	16S-NA	-8.50	(((((((.&.))))))) GCGGCmAUGCUUAACACAUGC&CAGACCATAGGAAGTGTCGTATGA
H_vulgare	CD_Z112-2-Dprime	18S-61	18S-NA	-7.90	.((((((.&.)))))). CUGACmACGGGGAGGUAGUGA&CAGACCATAGGAAGTGTCGTATGA
H_vulgare	CD_Z112-3-Dprime	16S-45	16S-NA	-11.20	(((((((.&.))))))) GCGGCmAUGCUUAACACAUGC&TAGACCATAGGAAGTGCCGTATGA
H_vulgare	CD_Z112-3-Dprime	18S-39	18S-NA	-9.30	.(((((.&.))))). CAGGCmGCGCAAAUUACCCAA&TAGACCATAGGAAGTGCCGTATGA
H_vulgare	CD_Z112-4-Dprime	16S-45	16S-NA	-11.20	(((((((.&.))))))) GCGGCmAUGCUUAACACAUGC&TCTAGACCAGGAAGTGCCGTATGA
H_vulgare	CD_Z112-4-Dprime	18S-39	18S-NA	-9.30	.(((((.&.))))). CAGGCmGCGCAAAUUACCCAA&TCTAGACCAGGAAGTGCCGTATGA
H_vulgare	CD_Z112-5-Dprime	16S-45	16S-NA	-11.20	(((((((.&.))))))) GCGGCmAUGCUUAACACAUGC&TCGGCCATAGGAAGTGCCGTATGA
H_vulgare	CD_Z112-5-Dprime	18S-39	18S-NA	-9.30	.(((((.&.))))). CAGGCmGCGCAAAUUACCCAA&TCGGCCATAGGAAGTGCCGTATGA
H_vulgare	CD_Z112-6-Dprime	16S-45	16S-NA	-11.20	(((((((.&.))))))) GCGGCmAUGCUUAACACAUGC&CTCTGACCAGGAAGTGCCGTATGA
H_vulgare	CD_Z112-6-Dprime	18S-39	18S-NA	-9.30	.(((((.&.))))). CAGGCmGCGCAAAUUACCCAA&CTCTGACCAGGAAGTGCCGTATGA
H_vulgare	CD_Z112-7-Dprime	16S-45	16S-NA	-11.20	(((((((.&.))))))) GCGGCmAUGCUUAACACAUGC&CAGACCATAGGAAGTGCCGTATGA
H_vulgare	CD_Z112-7-Dprime	18S-39	18S-NA	-9.30	.(((((.&.))))). CAGGCmGCGCAAAUUACCCAA&CAGACCATAGGAAGTGCCGTATGA
