# Supplementary material for: Phylogenetic distribution of plant snoRNA families
Source: BMC Genomics. 2016 Nov 24;17:969. doi: 10.1186/s12864-016-3301-2 (PMC5122169; doi:10.1186/s12864-016-3301-2)
Supplement: Additional file 5 — Targets. Complete archive of the rRNA and snRNA targets is provided. These are.txt files, which include RNAsnoop and Plexy output. (ZIP 139 kb) [file 12864_2016_3301_MOESM5_ESM.zip › Additional_folder_3/snoR24_targets_1]

P_dactylifera	CD_snoR24-1-D	18S-26	18S-NA	-11.80	((((((.((.&.)).)))))) AAGCCmAUGCAUGUGUAAGUA&ATACTTGTTACGCTTGGCTTCTGA
P_dactylifera	CD_snoR24-2-D	18S-26	18S-NA	-11.80	((((((.((.&.)).)))))) AAGCCmAUGCAUGUGUAAGUA&ATCCTTGTTACGCTTGGCTTCTGA
P_dactylifera	CD_snoR24-3-D	18S-26	18S-NA	-11.80	((((((.((.&.)).)))))) AAGCCmAUGCAUGUGUAAGUA&ATACTTGTTACGCTTGGCTTCTGA
P_dactylifera	CD_snoR24-4-D	18S-26	18S-NA	-11.80	((((((.((.&.)).)))))) AAGCCmAUGCAUGUGUAAGUA&ATACTTGTTACGCTTGGCTTCTGA
S_bicolor	CD_snoR24-1-D	18S-71	18S-NA	-9.10	(((((((.(((.&.))).))))))) AAGUCmGAACGUUGU&TAAGCTGATACGCTTGGCTTCTGA
S_bicolor	CD_snoR24-1-D	16S-65	16S-NA	-8.50	(((((((.((.&.)).))))))) AAGUCmGAACGGGAAGUGGUG&TAAGCTGATACGCTTGGCTTCTGA
O_sativa	CD_snoR24-1-D	18S-31	18S-NA	-11.80	((((((.((.&.)).)))))) AAGCCmAUGCAUGUGCAAGUA&ATATTTGTTACGCTTGGCTTCTGA
O_sativa	CD_snoR24-2-D	18S-31	18S-NA	-11.80	((((((.((.&.)).)))))) AAGCCmAUGCAUGUGCAAGUA&ATACTTGTTACGCTTGGCTTCTGA
O_sativa	CD_snoR24-3-D	18S-31	18S-NA	-11.80	((((((.((.&.)).)))))) AAGCCmAUGCAUGUGCAAGUA&ACTCTTGTTACGCTTGGCTTCTGA
O_sativa	CD_snoR24-4-D	18S-31	18S-NA	-11.80	((((((.((.&.)).)))))) AAGCCmAUGCAUGUGCAAGUA&ACTCTTGTTACGCTTGGCTTCTGA
O_sativa	CD_snoR24-5-D	18S-31	18S-NA	-11.80	((((((.((.&.)).)))))) AAGCCmAUGCAUGUGCAAGUA&ACTCTTGTTACGCTTGGCTTCTGA
T_aestivum	CD_snoR24-1-D	18S-30	18S-NA	-11.80	((((((.((.&.)).)))))) AAGCCmAUGCAUGUGCAAGUA&TACTAATTTACGCTTGGCTTCTGA
T_aestivum	CD_snoR24-2-D	18S-30	18S-NA	-11.80	((((((.((.&.)).)))))) AAGCCmAUGCAUGUGCAAGUA&TACTAATTTACGCTTGGCTTCTGA
T_aestivum	CD_snoR24-3-D	18S-30	18S-NA	-11.80	((((((.((.&.)).)))))) AAGCCmAUGCAUGUGCAAGUA&TACTAATTTACGCTTGGCTTCTGA
T_aestivum	CD_snoR24-4-D	18S-30	18S-NA	-11.80	((((((.((.&.)).)))))) AAGCCmAUGCAUGUGCAAGUA&TACTAATTTACGCTTGGCTTCTGA
T_aestivum	CD_snoR24-5-D	18S-30	18S-NA	-11.80	((((((.((.&.)).)))))) AAGCCmAUGCAUGUGCAAGUA&TACTAATTTACGCTTGGCTTCTGA
T_aestivum	CD_snoR24-6-D	18S-30	18S-NA	-11.80	((((((.((.&.)).)))))) AAGCCmAUGCAUGUGCAAGUA&TATTCTTTTACGCTTGGCTTCTGA
T_aestivum	CD_snoR24-7-D	18S-30	18S-NA	-11.80	((((((.((.&.)).)))))) AAGCCmAUGCAUGUGCAAGUA&TATTCTTTTACGCTTGGCTTCTGA
T_aestivum	CD_snoR24-8-D	18S-30	18S-NA	-11.80	((((((.((.&.)).)))))) AAGCCmAUGCAUGUGCAAGUA&TATTCTTTTACGCTTGGCTTCTGA
T_aestivum	CD_snoR24-9-D	18S-30	18S-NA	-11.80	((((((.((.&.)).)))))) AAGCCmAUGCAUGUGCAAGUA&TATTCTTTTACGCTTGGCTTCTGA
T_aestivum	CD_snoR24-10-D	18S-30	18S-NA	-11.80	((((((.((.&.)).)))))) AAGCCmAUGCAUGUGCAAGUA&TATTCTTTTACGCTTGGCTTCTGA
T_aestivum	CD_snoR24-11-D	18S-30	18S-NA	-11.80	((((((.((.&.)).)))))) AAGCCmAUGCAUGUGCAAGUA&TATTCTTTTACGCTTGGCTTCTGA
T_aestivum	CD_snoR24-12-D	18S-30	18S-NA	-11.80	((((((.((.&.)).)))))) AAGCCmAUGCAUGUGCAAGUA&TATTCTTTTACGCTTGGCTTCTGA
T_aestivum	CD_snoR24-13-D	18S-30	18S-NA	-11.80	((((((.((.&.)).)))))) AAGCCmAUGCAUGUGCAAGUA&TATTCTTTTACGCTTGGCTTCTGA
T_aestivum	CD_snoR24-14-D	18S-30	18S-NA	-11.80	((((((.((.&.)).)))))) AAGCCmAUGCAUGUGCAAGUA&TATTCTTTTACGCTTGGCTTCTGA
T_aestivum	CD_snoR24-15-D	18S-30	18S-NA	-11.80	((((((.((.&.)).)))))) AAGCCmAUGCAUGUGCAAGUA&TATTCTTTTACGCTTGGCTTCTGA
T_aestivum	CD_snoR24-16-D	18S-30	18S-NA	-11.80	((((((.((.&.)).)))))) AAGCCmAUGCAUGUGCAAGUA&TATTCTTTTACGCTTGGCTTCTGA
T_aestivum	CD_snoR24-17-D	18S-30	18S-NA	-11.80	((((((.((.&.)).)))))) AAGCCmAUGCAUGUGCAAGUA&ATTATTTTTACGCTTGGCTTCTGA
T_aestivum	CD_snoR24-18-D	18S-30	18S-NA	-11.80	((((((.((.&.)).)))))) AAGCCmAUGCAUGUGCAAGUA&ATTATATTTACGCTTGGCTTCTGA
T_aestivum	CD_snoR24-19-D	18S-30	18S-NA	-11.80	((((((.((.&.)).)))))) AAGCCmAUGCAUGUGCAAGUA&ATTATATTTACGCTTGGCTTCTGA
T_aestivum	CD_snoR24-20-D	18S-30	18S-NA	-11.80	((((((.((.&.)).)))))) AAGCCmAUGCAUGUGCAAGUA&ATTATATTTACGCTTGGCTTCTGA
T_aestivum	CD_snoR24-21-D	18S-30	18S-NA	-11.80	((((((.((.&.)).)))))) AAGCCmAUGCAUGUGCAAGUA&ATTATTTTTACGCTTGGCTTCTGA
T_aestivum	CD_snoR24-22-D	18S-30	18S-NA	-11.80	((((((.((.&.)).)))))) AAGCCmAUGCAUGUGCAAGUA&TATTCTTTTACGCTTGGCTTCTGA
T_aestivum	CD_snoR24-23-D	18S-30	18S-NA	-11.80	((((((.((.&.)).)))))) AAGCCmAUGCAUGUGCAAGUA&TATTCATTTACGCTTGGCTTCTGA
T_aestivum	CD_snoR24-24-D	18S-30	18S-NA	-11.80	((((((.((.&.)).)))))) AAGCCmAUGCAUGUGCAAGUA&TATTCATTTACGCTTGGCTTCTGA
T_aestivum	CD_snoR24-25-D	18S-30	18S-NA	-11.80	((((((.((.&.)).)))))) AAGCCmAUGCAUGUGCAAGUA&TATTCTTTTACGCTTGGCTTCTGA
T_aestivum	CD_snoR24-26-D	18S-30	18S-NA	-11.80	((((((.((.&.)).)))))) AAGCCmAUGCAUGUGCAAGUA&TATTCTTTTACGCTTGGCTTCTGA
T_aestivum	CD_snoR24-27-D	18S-30	18S-NA	-11.80	((((((.((.&.)).)))))) AAGCCmAUGCAUGUGCAAGUA&TATTCTTTTACGCTTGGCTTCTGA
T_aestivum	CD_snoR24-28-D	18S-30	18S-NA	-11.80	((((((.((.&.)).)))))) AAGCCmAUGCAUGUGCAAGUA&TATTCATTTACGCTTGGCTTCTGA
T_aestivum	CD_snoR24-29-D	18S-30	18S-NA	-11.80	((((((.((.&.)).)))))) AAGCCmAUGCAUGUGCAAGUA&TATTCATTTACGCTTGGCTTCTGA
T_aestivum	CD_snoR24-30-D	18S-30	18S-NA	-11.80	((((((.((.&.)).)))))) AAGCCmAUGCAUGUGCAAGUA&TATTCATTTACGCTTGGCTTCTGA
T_aestivum	CD_snoR24-34-D	18S-30	18S-NA	-11.80	((((((.((.&.)).)))))) AAGCCmAUGCAUGUGCAAGUA&ATATTTTAAACGCTTGGCTTCTGA
T_aestivum	CD_snoR24-35-D	18S-30	18S-NA	-11.80	((((((.((.&.)).)))))) AAGCCmAUGCAUGUGCAAGUA&ATATTTTAAACGCTTGGCTTCTGA
T_aestivum	CD_snoR24-36-D	18S-30	18S-NA	-11.80	((((((.((.&.)).)))))) AAGCCmAUGCAUGUGCAAGUA&ATATTTTAAACGCTTGGCTTCTGA
T_aestivum	CD_snoR24-37-D	18S-30	18S-NA	-11.80	((((((.((.&.)).)))))) AAGCCmAUGCAUGUGCAAGUA&ATATCATTAACGCTTGGCTTCTGA
T_aestivum	CD_snoR24-38-D	18S-30	18S-NA	-11.80	((((((.((.&.)).)))))) AAGCCmAUGCAUGUGCAAGUA&ATATCATTAACGCTTGGCTTCTGA
H_vulgare	CD_snoR24-1-D	16S-65	16S-NA	-8.50	(((((((.((.&.)).))))))) AAGUCmGAACGGGAAGUGGUG&TACTTTCTTACGCTTGGCTTCTGA
H_vulgare	CD_snoR24-2-D	16S-65	16S-NA	-8.50	(((((((.((.&.)).))))))) AAGUCmGAACGGGAAGUGGUG&TATTCTTTTACGCTTGGCTTCTGA
H_vulgare	CD_snoR24-3-D	16S-65	16S-NA	-8.50	(((((((.((.&.)).))))))) AAGUCmGAACGGGAAGUGGUG&TATTCTTTTACGCTTGGCTTCTGA
H_vulgare	CD_snoR24-4-D	16S-65	16S-NA	-8.50	(((((((.((.&.)).))))))) AAGUCmGAACGGGAAGUGGUG&TATTCTTTTACGCTTGGCTTCTGA
H_vulgare	CD_snoR24-5-D	16S-65	16S-NA	-8.50	(((((((.((.&.)).))))))) AAGUCmGAACGGGAAGUGGUG&TATTCTTTTACGCTTGGCTTCTGA
H_vulgare	CD_snoR24-6-D	16S-65	16S-NA	-8.50	(((((((.((.&.)).))))))) AAGUCmGAACGGGAAGUGGUG&TTTTCCTTTACGCTTGGCTTCTGA
B_vulgaris	CD_snoR24-1-D	16S-9	16S-NA	-13.10	(((.((((((((.&.)))))))).))) GGGGCmAAGUGUUCUUCGGAA&CATTTGTTAACGCTTGGCTTCTGA
D_purpurea	CD_snoR24-1-D	18S-14	18S-NA	-11.80	((((((.((.&.)).)))))) AAGCCmAUGCAUGUGUAAGUA&TCTCTTGTTACGCTTGGCTTCTGA
D_purpurea	CD_snoR24-2-D	18S-14	18S-NA	-11.80	((((((.((.&.)).)))))) AAGCCmAUGCAUGUGUAAGUA&TCTCTTGTTACGCTTGGCTTCTGA
D_purpurea	CD_snoR24-3-D	18S-14	18S-NA	-11.80	((((((.((.&.)).)))))) AAGCCmAUGCAUGUGUAAGUA&TCTCTTGTTACGCTTGGCTTCTGA
D_purpurea	CD_snoR24-4-D	18S-14	18S-NA	-11.80	((((((.((.&.)).)))))) AAGCCmAUGCAUGUGUAAGUA&TCTCTTGTTACGCTTGGCTTCTGA
D_purpurea	CD_snoR24-5-D	18S-14	18S-NA	-11.80	((((((.((.&.)).)))))) AAGCCmAUGCAUGUGUAAGUA&TCTCTTGTTACGCTTGGCTTCTGA
D_purpurea	CD_snoR24-6-D	18S-14	18S-NA	-11.80	((((((.((.&.)).)))))) AAGCCmAUGCAUGUGUAAGUA&TCTCTTGTTACGCTTGGCTTCTGA
D_purpurea	CD_snoR24-7-D	18S-14	18S-NA	-11.80	((((((.((.&.)).)))))) AAGCCmAUGCAUGUGUAAGUA&CTACTTGTTACGCTTGGCTTCTGA
S_tuberosum	CD_snoR24-1-D	18S-50	18S-NA	-11.80	((((((.((.&.)).)))))) AAGCCmAUGCAUGUGUAAGUA&TTTCTTGTTACGCTTGGCTTCTGA
S_tuberosum	CD_snoR24-2-D	18S-50	18S-NA	-11.80	((((((.((.&.)).)))))) AAGCCmAUGCAUGUGUAAGUA&TTTCTTGTTACGCTTGGCTTCTGA
S_lycopersicum	CD_snoR24-1-D	18S-36	18S-NA	-7.20	.(((((.&.))))). CGGCCmAUCGUGCCGGCGACG&TTTCTTGTTACGCTTGGCTTCTGA
S_lycopersicum	CD_snoR24-2-D	18S-36	18S-NA	-7.20	.(((((.&.))))). CGGCCmAUCGUGCCGGCGACG&TTTCTTGTTACGCTTGGCTTCTGA
R_communis	CD_snoR24-1-D	16S-41	16S-NA	-7.70	(((((((.((.&.)).))))))) AAGUCmGGACGGGAAGUGGUG&ATACTTGTTACGCTTGGCTTCTGA
R_communis	CD_snoR24-2-D	16S-41	16S-NA	-7.70	(((((((.((.&.)).))))))) AAGUCmGGACGGGAAGUGGUG&ATACTTGTTACGCTTGGCTTCTGA
R_communis	CD_snoR24-3-D	16S-41	16S-NA	-7.70	(((((((.((.&.)).))))))) AAGUCmGGACGGGAAGUGGUG&ATACTTGTTACGCTTGGCTTCTGA
R_communis	CD_snoR24-4-D	16S-41	16S-NA	-7.70	(((((((.((.&.)).))))))) AAGUCmGGACGGGAAGUGGUG&ATACCTCTTACGCTTGGCTTTTGA
M_truncatula	CD_snoR24-1-D	18S-31	18S-NA	-11.80	((((((.((.&.)).)))))) AAGCCmAUGCAUGUGUAAGUA&TTACTTGTTACGCTTGGCTTCTGA
M_truncatula	CD_snoR24-2-D	18S-31	18S-NA	-11.80	((((((.((.&.)).)))))) AAGCCmAUGCAUGUGUAAGUA&TGATTTGTTACGCTTGGCTTCTGA
M_truncatula	CD_snoR24-3-D	18S-31	18S-NA	-11.80	((((((.((.&.)).)))))) AAGCCmAUGCAUGUGUAAGUA&TTACTTGTTACGCTTGGCTTCTGA
M_truncatula	CD_snoR24-4-D	18S-31	18S-NA	-11.80	((((((.((.&.)).)))))) AAGCCmAUGCAUGUGUAAGUA&TTACTTGTTACGCTTGGCTTCTGA
M_truncatula	CD_snoR24-5-D	18S-31	18S-NA	-11.80	((((((.((.&.)).)))))) AAGCCmAUGCAUGUGUAAGUA&TTACTTGTTACGCTTGGCTTCTGA
G_raimondii	CD_snoR24-4-D	16S-26	16S-NA	-12.30	(((((((((.&.))))))))) GGCUCmAGGAUGAACGCUGGC&TTACGCTTGGCTTCTGGGCTTTGA
B_rapa	CD_snoR24-1-D	18S-20	18S-NA	-11.80	((((((.((.&.)).)))))) AAGCCmAUGCAUGUGUAAGUA&ATATTTGTTACGCTTGGCTTCTGA
B_rapa	CD_snoR24-2-D	18S-20	18S-NA	-11.80	((((((.((.&.)).)))))) AAGCCmAUGCAUGUGUAAGUA&ACATTTGTTACGCTTGGCTTCTGA
B_rapa	CD_snoR24-3-D	18S-20	18S-NA	-11.80	((((((.((.&.)).)))))) AAGCCmAUGCAUGUGUAAGUA&ACATTTGTTACGCTTGGCTTCTGA
B_rapa	CD_snoR24-4-D	18S-20	18S-NA	-11.80	((((((.((.&.)).)))))) AAGCCmAUGCAUGUGUAAGUA&ATATTTGTTACGCTTGGCTTCTGA
B_rapa	CD_snoR24-5-D	18S-20	18S-NA	-11.80	((((((.((.&.)).)))))) AAGCCmAUGCAUGUGUAAGUA&ATATTTGTTACGCTTGGCTTCTGA
B_rapa	CD_snoR24-6-D	18S-21	18S-NA	-13.90	(((((.(((((.&.))))).))))) AGCCAmUGCAUGUGUAAGUAU&TATATTTGTTATGCTTGGCTCTGA
B_rapa	CD_snoR24-7-D	18S-20	18S-NA	-11.80	((((((.((.&.)).)))))) AAGCCmAUGCAUGUGUAAGUA&ATACTTGTTACGCTTGGCTTCTGA
B_rapa	CD_snoR24-8-D	18S-20	18S-NA	-11.80	((((((.((.&.)).)))))) AAGCCmAUGCAUGUGUAAGUA&ATATTTGTTACGCTTGGCTTCTGA
B_rapa	CD_snoR24-9-D	18S-20	18S-NA	-11.80	((((((.((.&.)).)))))) AAGCCmAUGCAUGUGUAAGUA&ATATTTGTTACGCTTGGCTTCTGA
