# Supplementary material for: Phylogenetic distribution of plant snoRNA families
Source: BMC Genomics. 2016 Nov 24;17:969. doi: 10.1186/s12864-016-3301-2 (PMC5122169; doi:10.1186/s12864-016-3301-2)
Supplement: Additional file 5 — Targets. Complete archive of the rRNA and snRNA targets is provided. These are.txt files, which include RNAsnoop and Plexy output. (ZIP 139 kb) [file 12864_2016_3301_MOESM5_ESM.zip › Additional_folder_3/snoR81_targets_HP2.fa]

>A_trichopoda_snoR81-1_HP2
ATTCTCGCATTTCTTATGCTGTGAATTGCAAGTTTGGCTTTTCTGTT
>P_dactylifera_snoR81-1_HP2
ATGCTTGCCTGCCTGCTTCCATTGTGGCTCGCAAGTTTGGCTTTTCTGTT
>P_dactylifera_snoR81-2_HP2
ATGCTTGCCTGCCTGCTTCCATTGTGGCTCGCAAGTTTGGCTTTTCTGTT
>Z_mays_snoR81-1_HP2
ATGCTGGCTGGTTATGATAATGGCATGCCAGTTTGGCTTTTCTGTG
>S_bicolor_snoR81-1_HP2
TGCTGGCTGGCCGTTGCTAATGGCCATCCAGTTTGGCTTTTCTGTG
>S_bicolor_snoR81-2_HP2
TGCTGGCTGGCCGTTGCTAATGGCCGTCCAGTTTGGCTTTTCTGTG
>O_sativa_snoR81-1_HP2
TGCTGGACGGCCCGTCCCAATGGCCACCCAGTTTGGCTTTTCTGTG
>H_vulgare_snoR81-1_HP2
TGCTGGCCGGCCGATCTAGATGGCTCTCCAGTTTGGCTTTTCTGTG
>B_vulgaris_snoR81-1_HP2
AGCCTGGTTTACAAAATGCCTTATGCTTTTGCTTTTTCTGTG
>B_vulgaris_snoR81-2_HP2
TGCTTGTGAACCTTGCTTTGTGGTTCCCAAGTTTGGCTTTTATGTA
>B_vulgaris_snoR81-3_HP2
ATGCTTGTGAACCTTGCTTTGTGGTTTCCAAGTTTGGCTTTTCTGTA
>R_communis_snoR81-1_HP2
TTAATGCTTGTACTCCCCTTTATGTTTGGTTTGCAAGTTTGGCTCTTCTGTG
>L_japonicus_snoR81-1_HP2
TTAATGCTTGCATTGCTTTTTGTTGGCATTGCAAGTTTGGCTCTTGTGTT
>L_japonicus_snoR81-2_HP2
TGAAGTCTCCTACTGCTAGCTTTAGAATTTCTTGGTTTGCAAGATTGCAAGATCTGTG
>M_truncatula_snoR81-1_HP2
AAGTCTCCTACTGCCAGCTTCAGAATTTCTTTGCTTGCAAGATTGCAAGATCTGTGTG
>M_truncatula_snoR81-2_HP2
TTAATGCTTGCACTACTTTTTGTGTGGATAGCAAGTTTGGCTTGTCTTTT
>M_truncatula_snoR81-3_HP2
TTAATGCTTGCACTGCTTTTCATGTGGATTGCAAGTTTGGCTTGTCTTTT
>P_persica_snoR81-1_HP2
TGAAGTCTTCCACTGCCAGTTTTAGAAAATATTCATTTCCAATATTCAA
>P_persica_snoR81-2_HP2
AAGTCATCCACTGCCAATTTTAGGAAATCTTCATTGCCAATATTCAA
>P_persica_snoR81-3_HP2
GTTAATGCTTGTCGTCCTCTTTGTTTGGTTAACAAGTTTGGCTCCTCTGTC
>G_raimondii_snoR81-1_HP2
ATTGACAGGCATTGAAGTCCTCCACTGCTAGTCTTAGGAAATCTTTGTTGCCAATACTCAA
>G_raimondii_snoR81-2_HP2
ACAGGCATTGTAGTCCTCCACTGCTAGTCTAAGGAAATCTTTGTTGCCAATACTCGA
>G_raimondii_snoR81-3_HP2
ATGCTTGCTCTCTGCTTCACATGGAGTGCAAGTTTGGCTCTTCTTTT
>G_raimondii_snoR81-4_HP2
ATGCTTGCGCTCTGCTTCACATGGAGTGCAAGTTTGGCTCTTCTTTT
>G_raimondii_snoR81-5_HP2
TAATGCTTGTGCTTCTCTTCATCTGGTGTGCAAGTTTGGCTCTTCTGTG
>G_raimondii_snoR81-6_HP2
TAATGCTTGTGCACCCTTTTCACTTGGTGTGCAAGTTTGGCTCTTCTATT
>B_rapa_snoR81-1_HP2
TAAAGTCCTCCACAGCTAACTTCAAGATATCAGAGCTGCAA
>B_rapa_snoR81-2_HP2
ATGCTTGTTTTCCTCTCTTCATGGAACTTCAAGTTTGGCTATTCTGTT
>B_rapa_snoR81-3_HP2
ATGCTTGTTTTCTTCATGGAATTTCAAGTTTGGCTATTCTGTT
>B_rapa_snoR81-4_HP2
ATGCTTGATTTCCTCTCTTCATGGAATTTCAAGTTTTGCTATTCTATT
>B_rapa_snoR81-5_HP2
ATGCTTGCTTTCCCATATAGATGGAATCTCAAGTTTGGCTATTCTGTT
>B_rapa_snoR81-6_HP2
ATGCTTGCTTTCCTCTGTTCATGGAATTTTAAGTTTGGCTATTCTGTT
>B_rapa_snoR81-7_HP2
ATGCTTGGTTTCCTCTCTTTATGGACATTCGAGTTTGGCTATTCTGTC
>B_rapa_snoR81-8_HP2
ATGCTTGCTGTCTATCTCTATAGACTTCGAGTTTGGCTTTCTTGTC
>A_thaliana_snoR81-1_HP2
ATGCTTGTGTTCCTCTCTATATGGAACTTCAAGTTTGGCTATTCTGTT
>C_sinensis_snoR81-1_HP2
GATAATGCTTGTAGTCCTCTTTGTTTGGTTTGCAAGTTTGGCTCTTCTGTT
>C_sinensis_snoR81-2_HP2
AAGTCGTCCACTGCTAGTTTTTGGAAGTATTCGTTGCCAATATTTAA
>T_aestivum_snoR81-1_HP2
AGAAATACTGAAATCTTCAATGGCAAAATCTAGA
>T_aestivum_snoR81-2_HP2
AGAAAAACTGAAATCTTCAACGGCAAAATCTAGAAGATCTTGATTGACATG
>T_aestivum_snoR81-3_HP2
ATTGAGAAAAACTGAAATCTTCAACGGCAAAATCTAGA
>S_tuberosum_snoR81-1_HP2
TTTAATGCTTGCATCCAGTGTTTCATGGTTTGCAAGTTTGGCTTCGCTGTA
>S_tuberosum_snoR81-2_HP2
TTGAATGCTTCCACCCAGTGTTTCATGGTTTGCAAGTTTGGCTTCGCTGTA
>S_lycopersicum_snoR81-1_HP2
TATTTAATGATTCTACCCAGTGTTTCATGGTTTGCAAGTTTGGTTTCGCTGTA
>S_lycopersicum_snoR81-2_HP2
TTTAATGCTTGCACCCAGTGTTTCATGGTTTGCAAGTTTGGCTTCGCTGTA
>V_vinifera_snoR81-1_HP2
ATTGAAGTCTTCAACTGCTAGTTTTAGGAAATCTTTGTTGCAGACATGTGA
>V_vinifera_snoR81-2_HP2
TTAATGCTTGTAAATCCTTTTTTTTTGGCATGGTTTGCAAGTTTGTCTCTTTTGTT
>V_vinifera_snoR81-3_HP2
TTAATGCTTGCAATCCTCCTTTATCTTCCATGGTTTTGCAAGTTTGGCTCTTCTGTT
