# Supplementary material for: Phylogenetic distribution of plant snoRNA families
Source: BMC Genomics. 2016 Nov 24;17:969. doi: 10.1186/s12864-016-3301-2 (PMC5122169; doi:10.1186/s12864-016-3301-2)
Supplement: Additional file 5 — Targets. Complete archive of the rRNA and snRNA targets is provided. These are.txt files, which include RNAsnoop and Plexy output. (ZIP 139 kb) [file 12864_2016_3301_MOESM5_ESM.zip › Additional_folder_3/snoR58Y_targets_1]

O.sativa	CD_snoR58Y-1-D	18S.de-46	18S.de-NA	-7.40	.((((((.&.)))))). AAGUAmUGAACUAAUUCGAAC&TGAGAAGACATGTCATACGACTGA
S.tuberosum	CD_snoR58Y-1-D	18S.de-55	18S.de-NA	-7.80	(((((((.(((.&.))).))))))) AUGCAmUGUGUAAGUAUGAAC&ATGAGAAGATATTCATGTATCTGA
G.raimondii	CD_snoR58Y-2-D	16S.de-44	16S.de-NA	-7.20	.((((((.&.)))))). GCGGCmAUGCUUAACACAUGC&GAGAAGAAAAGTCATGTCTTCTGA
P.taeda	CD_snoR58Y-1-D	16S.de-33	16S.de-NA	-7.50	((((((((.&.)))))))) GAUGAmACGCUGGCGGCAUGC&CGATGAGACAAATGTTCATTCTGA
P.taeda	CD_snoR58Y-2-D	16S.de-33	16S.de-NA	-7.50	((((((((.&.)))))))) GAUGAmACGCUGGCGGCAUGC&CGATGAGACAAATGTTCATTCTGA
P.taeda	CD_snoR58Y-3-D	16S.de-33	16S.de-NA	-7.50	((((((((.&.)))))))) GAUGAmACGCUGGCGGCAUGC&CGATGAGACATATGTTCATTCTGA
