# Supplementary material for: Phylogenetic distribution of plant snoRNA families
Source: BMC Genomics. 2016 Nov 24;17:969. doi: 10.1186/s12864-016-3301-2 (PMC5122169; doi:10.1186/s12864-016-3301-2)
Supplement: Additional file 5 — Targets. Complete archive of the rRNA and snRNA targets is provided. These are.txt files, which include RNAsnoop and Plexy output. (ZIP 139 kb) [file 12864_2016_3301_MOESM5_ESM.zip › Additional_folder_3/snoR1_targets_1]

A_thaliana	CD_snoR1-1-D	28S-3680	28S-NA	-9.60	(((((((((.&.))))))))) GGTATmTGTAAGTGGCAGAGT&TGAGCACATTATGCAATACTCTGA
A_thaliana	CD_snoR1-1-D	28S-3276	28S-NA	-8.30	(((((((.((.&.)).))))))) AGTGTmTGGATTGTTCACCCA&TGAGCACATTATGCAATACTCTGA
A_thaliana	CD_snoR1-1-D	28S-1581	28S-NA	-7.20	(((((((.&.))))))) GGTGTmTGGTCGATTAAGACA&TGAGCACATTATGCAATACTCTGA
A_thaliana	CD_snoR1-2-D	28S-3680	28S-NA	-9.60	(((((((((.&.))))))))) GGTATmTGTAAGTGGCAGAGT&TGAGCACATTATGCAATACTCTGA
A_thaliana	CD_snoR1-2-D	28S-3276	28S-NA	-8.30	(((((((.((.&.)).))))))) AGTGTmTGGATTGTTCACCCA&TGAGCACATTATGCAATACTCTGA
A_thaliana	CD_snoR1-2-D	28S-1581	28S-NA	-7.20	(((((((.&.))))))) GGTGTmTGGTCGATTAAGACA&TGAGCACATTATGCAATACTCTGA
S_bicolor	CD_snoR1-1-D	28S-270	28S-NA	-12.80	.(((((((((.(((.&.))).))))))))). CTGGTmTGCTAGCTTGGATTC&TTGAGCAGATTAGCAACTCTCTGA
S_bicolor	CD_snoR1-1-D	28S-2268	28S-NA	-11.40	.(((((((((.&.))))))))). TGAGTmTGTTACACACTCCTT&TTGAGCAGATTAGCAACTCTCTGA
S_bicolor	CD_snoR1-1-D	18S-1162	18S-NA	-10.50	.(.((((((((.&.)))))))).). TGTGTmTGCTGAGACATGCGC&TTGAGCAGATTAGCAACTCTCTGA
S_bicolor	CD_snoR1-1-D	18S-313	18S-NA	-9.10	.(((.(((((((.&.))))))).))). TAGGTmAGTTGGTCAGGTAAA&TTGAGCAGATTAGCAACTCTCTGA
S_bicolor	CD_snoR1-1-D	18S-1415	18S-NA	-8.40	.((((((.&.)))))). CGAGTmTGGCGGCGGAGGAAG&TTGAGCAGATTAGCAACTCTCTGA
S_bicolor	CD_snoR1-1-D	28S-1840	28S-NA	-8.30	(((((((.&.))))))) AGGGTmTGGCAGGCCGTTAAG&TTGAGCAGATTAGCAACTCTCTGA
S_bicolor	CD_snoR1-1-D	28S-1670	28S-NA	-8.30	(((((((.&.))))))) AGGGTmTGGCAGGCCGTTAAG&TTGAGCAGATTAGCAACTCTCTGA
S_bicolor	CD_snoR1-1-D	28S-2515	28S-NA	-8.20	((.(((((.&.))))).)) GGCGTmTGCGCCCCCGATGCC&TTGAGCAGATTAGCAACTCTCTGA
S_bicolor	CD_snoR1-1-D	18S-641	18S-NA	-7.40	.((((((.&.)))))). CGGGTmTGAAAGTGAAAGTCG&TTGAGCAGATTAGCAACTCTCTGA
S_bicolor	CD_snoR1-1-D	28S-3543	28S-NA	-7.40	(((((.((.&.)).))))) GGGGTmCGCGGTCCGAGCAAC&TTGAGCAGATTAGCAACTCTCTGA
S_bicolor	CD_snoR1-1-D	28S-3748	28S-NA	-7.30	.((((((.&.)))))). TGGGTmTGGGAGTGTCTGTTG&TTGAGCAGATTAGCAACTCTCTGA
S_bicolor	CD_snoR1-2-D	18S-1162	18S-NA	-12.90	.(.((((((((.&.)))))))).). TGTGTmTGCTGAGACATGCGC&TGAGCAGATTCAGCAACTCTCTGA
S_bicolor	CD_snoR1-2-D	28S-1023	28S-NA	-12.20	((..(((((((((.&.)))))))))..)) GGTTTmTGCTGGATAGTAGAC&TGAGCAGATTCAGCAACTCTCTGA
S_bicolor	CD_snoR1-2-D	28S-2268	28S-NA	-10.20	.((((((((.&.)))))))). TGAGTmTGTTACACACTCCTT&TGAGCAGATTCAGCAACTCTCTGA
S_bicolor	CD_snoR1-2-D	28S-270	28S-NA	-9.00	.(((((((.&.))))))). CTGGTmTGCTAGCTTGGATTC&TGAGCAGATTCAGCAACTCTCTGA
S_bicolor	CD_snoR1-2-D	18S-1415	18S-NA	-8.40	.((((((.&.)))))). CGAGTmTGGCGGCGGAGGAAG&TGAGCAGATTCAGCAACTCTCTGA
S_bicolor	CD_snoR1-2-D	28S-1840	28S-NA	-8.30	(((((((.&.))))))) AGGGTmTGGCAGGCCGTTAAG&TGAGCAGATTCAGCAACTCTCTGA
S_bicolor	CD_snoR1-2-D	28S-1670	28S-NA	-8.30	(((((((.&.))))))) AGGGTmTGGCAGGCCGTTAAG&TGAGCAGATTCAGCAACTCTCTGA
S_bicolor	CD_snoR1-2-D	28S-2515	28S-NA	-8.20	((.(((((.&.))))).)) GGCGTmTGCGCCCCCGATGCC&TGAGCAGATTCAGCAACTCTCTGA
S_bicolor	CD_snoR1-2-D	18S-641	18S-NA	-7.40	.((((((.&.)))))). CGGGTmTGAAAGTGAAAGTCG&TGAGCAGATTCAGCAACTCTCTGA
S_bicolor	CD_snoR1-2-D	28S-3543	28S-NA	-7.40	(((((.((.&.)).))))) GGGGTmCGCGGTCCGAGCAAC&TGAGCAGATTCAGCAACTCTCTGA
O_sativa	CD_snoR1-1-D	28S-193	28S-NA	-14.10	(((.(((.((.(((((((((&))))))))).)).))).))) ACGCTmTGGTGAATTTTGCTT&GAGCAGAGTATAGCAATTGTCTGA
O_sativa	CD_snoR1-1-D	18S-868	18S-NA	-11.10	.(((((((((.&.))))))))). CCAATmTGCTAGCTGGCATCG&GAGCAGAGTATAGCAATTGTCTGA
O_sativa	CD_snoR1-1-D	28S-2661	28S-NA	-9.20	.((((((((.&.)))))))). TCAATmTGCTCAAACCATGTT&GAGCAGAGTATAGCAATTGTCTGA
O_sativa	CD_snoR1-1-D	28S-554	28S-NA	-7.70	.((((.((((((.&.)))))).)))). CAAATmTCCTATACAATCGCG&GAGCAGAGTATAGCAATTGTCTGA
O_sativa	CD_snoR1-1-D	18S-1323	18S-NA	-7.10	.((((((((.&.)))))))). CCAGTmTGTTTGGTACTGCCC&GAGCAGAGTATAGCAATTGTCTGA
O_sativa	CD_snoR1-2-D	28S-2925	28S-NA	-10.10	.((((((.&.)))))). GTGGTmTGCATGATTTTTAAA&TGAGCAGATTTAGCAACCCTCTGA
O_sativa	CD_snoR1-2-D	28S-767	28S-NA	-8.30	(((((.((.&.)).))))) AGGGTmAGTGGTATTTCATTG&TGAGCAGATTTAGCAACCCTCTGA
O_sativa	CD_snoR1-2-D	28S-3997	28S-NA	-8.00	((((((.&.)))))) AGGGTmTAA&TGAGCAGATTTAGCAACCCTCTGA
O_sativa	CD_snoR1-2-D	28S-3160	28S-NA	-7.10	.(((((.&.))))). CGGGTmTCATCAGGCTTAACC&TGAGCAGATTTAGCAACCCTCTGA
T_aestivum	CD_snoR1-1-D	18S-1125	18S-NA	-7.20	.(((((((.&.))))))). AGATGmTTTGGTCAAGTCCTA&GCAGATTGCAGCAAACATATCTGA
T_aestivum	CD_snoR1-2-D	28S-3302	28S-NA	-15.60	.((((((((((((.&.)))))))))))). CCGGTmTGTTATGCCAATAGC&GAGCAGAGTATAGCAACTGTCTGA
T_aestivum	CD_snoR1-2-D	28S-1579	28S-NA	-9.30	.(((((((.&.))))))). GAAGTmTGCTTTGACTACTGA&GAGCAGAGTATAGCAACTGTCTGA
T_aestivum	CD_snoR1-2-D	28S-334	28S-NA	-9.00	.((((((.(((.&.))).)))))). AAAGTmTGCCGTAGCGCGCCC&GAGCAGAGTATAGCAACTGTCTGA
T_aestivum	CD_snoR1-2-D	28S-3335	28S-NA	-8.90	.(((((.((((.&.)))).))))). TAAGTmTGGTATGGAAGAACT&GAGCAGAGTATAGCAACTGTCTGA
T_aestivum	CD_snoR1-2-D	28S-3154	28S-NA	-8.40	.((((((((.&.)))))))). TCGGTmTGTTCGCCGATGAAA&GAGCAGAGTATAGCAACTGTCTGA
T_aestivum	CD_snoR1-2-D	28S-2183	28S-NA	-8.30	(((((((.&.))))))) ACGGTmTGAAACTTCCAGGAA&GAGCAGAGTATAGCAACTGTCTGA
T_aestivum	CD_snoR1-2-D	28S-1840	28S-NA	-7.90	((.(((((.&.))))).)) GCCGTmTGCGCTTCCGTACAC&GAGCAGAGTATAGCAACTGTCTGA
T_aestivum	CD_snoR1-2-D	18S-938	18S-NA	-7.50	(((((.((.&.)).))))) ACGGTmCGCAAGACCGAAACT&GAGCAGAGTATAGCAACTGTCTGA
T_aestivum	CD_snoR1-2-D	18S-204	18S-NA	-7.10	(((((((.&.))))))) ATAGTmTGAGAACAAAGTGGC&GAGCAGAGTATAGCAACTGTCTGA
T_aestivum	CD_snoR1-3-D	28S-3302	28S-NA	-15.60	.((((((((((((.&.)))))))))))). CCGGTmTGTTATGCCAATAGC&GAGCAGAGTATAGCAACTGTCTGA
T_aestivum	CD_snoR1-3-D	28S-1579	28S-NA	-9.30	.(((((((.&.))))))). GAAGTmTGCTTTGACTACTGA&GAGCAGAGTATAGCAACTGTCTGA
T_aestivum	CD_snoR1-3-D	28S-334	28S-NA	-9.00	.((((((.(((.&.))).)))))). AAAGTmTGCCGTAGCGCGCCC&GAGCAGAGTATAGCAACTGTCTGA
T_aestivum	CD_snoR1-3-D	28S-3335	28S-NA	-8.90	.(((((.((((.&.)))).))))). TAAGTmTGGTATGGAAGAACT&GAGCAGAGTATAGCAACTGTCTGA
T_aestivum	CD_snoR1-3-D	28S-3154	28S-NA	-8.40	.((((((((.&.)))))))). TCGGTmTGTTCGCCGATGAAA&GAGCAGAGTATAGCAACTGTCTGA
T_aestivum	CD_snoR1-3-D	28S-2183	28S-NA	-8.30	(((((((.&.))))))) ACGGTmTGAAACTTCCAGGAA&GAGCAGAGTATAGCAACTGTCTGA
T_aestivum	CD_snoR1-3-D	28S-1840	28S-NA	-7.90	((.(((((.&.))))).)) GCCGTmTGCGCTTCCGTACAC&GAGCAGAGTATAGCAACTGTCTGA
T_aestivum	CD_snoR1-3-D	18S-938	18S-NA	-7.50	(((((.((.&.)).))))) ACGGTmCGCAAGACCGAAACT&GAGCAGAGTATAGCAACTGTCTGA
T_aestivum	CD_snoR1-3-D	18S-204	18S-NA	-7.10	(((((((.&.))))))) ATAGTmTGAGAACAAAGTGGC&GAGCAGAGTATAGCAACTGTCTGA
T_aestivum	CD_snoR1-4-D	28S-3302	28S-NA	-15.60	.((((((((((((.&.)))))))))))). CCGGTmTGTTATGCCAATAGC&GAGCAGAGTATAGCAACTGTCTGA
T_aestivum	CD_snoR1-4-D	28S-1579	28S-NA	-9.30	.(((((((.&.))))))). GAAGTmTGCTTTGACTACTGA&GAGCAGAGTATAGCAACTGTCTGA
T_aestivum	CD_snoR1-4-D	28S-334	28S-NA	-9.00	.((((((.(((.&.))).)))))). AAAGTmTGCCGTAGCGCGCCC&GAGCAGAGTATAGCAACTGTCTGA
T_aestivum	CD_snoR1-4-D	28S-3335	28S-NA	-8.90	.(((((.((((.&.)))).))))). TAAGTmTGGTATGGAAGAACT&GAGCAGAGTATAGCAACTGTCTGA
T_aestivum	CD_snoR1-4-D	28S-3154	28S-NA	-8.40	.((((((((.&.)))))))). TCGGTmTGTTCGCCGATGAAA&GAGCAGAGTATAGCAACTGTCTGA
T_aestivum	CD_snoR1-4-D	28S-2183	28S-NA	-8.30	(((((((.&.))))))) ACGGTmTGAAACTTCCAGGAA&GAGCAGAGTATAGCAACTGTCTGA
T_aestivum	CD_snoR1-4-D	28S-1840	28S-NA	-7.90	((.(((((.&.))))).)) GCCGTmTGCGCTTCCGTACAC&GAGCAGAGTATAGCAACTGTCTGA
T_aestivum	CD_snoR1-4-D	18S-938	18S-NA	-7.50	(((((.((.&.)).))))) ACGGTmCGCAAGACCGAAACT&GAGCAGAGTATAGCAACTGTCTGA
T_aestivum	CD_snoR1-4-D	18S-204	18S-NA	-7.10	(((((((.&.))))))) ATAGTmTGAGAACAAAGTGGC&GAGCAGAGTATAGCAACTGTCTGA
T_aestivum	CD_snoR1-5-D	28S-3302	28S-NA	-15.60	.((((((((((((.&.)))))))))))). CCGGTmTGTTATGCCAATAGC&GAGCAGAGTATAGCAACTGTCTGA
T_aestivum	CD_snoR1-5-D	28S-1579	28S-NA	-9.30	.(((((((.&.))))))). GAAGTmTGCTTTGACTACTGA&GAGCAGAGTATAGCAACTGTCTGA
T_aestivum	CD_snoR1-5-D	28S-334	28S-NA	-9.00	.((((((.(((.&.))).)))))). AAAGTmTGCCGTAGCGCGCCC&GAGCAGAGTATAGCAACTGTCTGA
T_aestivum	CD_snoR1-5-D	28S-3335	28S-NA	-8.90	.(((((.((((.&.)))).))))). TAAGTmTGGTATGGAAGAACT&GAGCAGAGTATAGCAACTGTCTGA
T_aestivum	CD_snoR1-5-D	28S-3154	28S-NA	-8.40	.((((((((.&.)))))))). TCGGTmTGTTCGCCGATGAAA&GAGCAGAGTATAGCAACTGTCTGA
T_aestivum	CD_snoR1-5-D	28S-2183	28S-NA	-8.30	(((((((.&.))))))) ACGGTmTGAAACTTCCAGGAA&GAGCAGAGTATAGCAACTGTCTGA
T_aestivum	CD_snoR1-5-D	28S-1840	28S-NA	-7.90	((.(((((.&.))))).)) GCCGTmTGCGCTTCCGTACAC&GAGCAGAGTATAGCAACTGTCTGA
T_aestivum	CD_snoR1-5-D	18S-938	18S-NA	-7.50	(((((.((.&.)).))))) ACGGTmCGCAAGACCGAAACT&GAGCAGAGTATAGCAACTGTCTGA
T_aestivum	CD_snoR1-5-D	18S-204	18S-NA	-7.10	(((((((.&.))))))) ATAGTmTGAGAACAAAGTGGC&GAGCAGAGTATAGCAACTGTCTGA
T_aestivum	CD_snoR1-6-D	28S-3302	28S-NA	-15.60	.((((((((((((.&.)))))))))))). CCGGTmTGTTATGCCAATAGC&GAGCAGAGTATAGCAACTGTCTGA
T_aestivum	CD_snoR1-6-D	28S-1579	28S-NA	-9.30	.(((((((.&.))))))). GAAGTmTGCTTTGACTACTGA&GAGCAGAGTATAGCAACTGTCTGA
T_aestivum	CD_snoR1-6-D	28S-334	28S-NA	-9.00	.((((((.(((.&.))).)))))). AAAGTmTGCCGTAGCGCGCCC&GAGCAGAGTATAGCAACTGTCTGA
T_aestivum	CD_snoR1-6-D	28S-3335	28S-NA	-8.90	.(((((.((((.&.)))).))))). TAAGTmTGGTATGGAAGAACT&GAGCAGAGTATAGCAACTGTCTGA
T_aestivum	CD_snoR1-6-D	28S-3154	28S-NA	-8.40	.((((((((.&.)))))))). TCGGTmTGTTCGCCGATGAAA&GAGCAGAGTATAGCAACTGTCTGA
T_aestivum	CD_snoR1-6-D	28S-2183	28S-NA	-8.30	(((((((.&.))))))) ACGGTmTGAAACTTCCAGGAA&GAGCAGAGTATAGCAACTGTCTGA
T_aestivum	CD_snoR1-6-D	28S-1840	28S-NA	-7.90	((.(((((.&.))))).)) GCCGTmTGCGCTTCCGTACAC&GAGCAGAGTATAGCAACTGTCTGA
T_aestivum	CD_snoR1-6-D	18S-938	18S-NA	-7.50	(((((.((.&.)).))))) ACGGTmCGCAAGACCGAAACT&GAGCAGAGTATAGCAACTGTCTGA
T_aestivum	CD_snoR1-6-D	18S-204	18S-NA	-7.10	(((((((.&.))))))) ATAGTmTGAGAACAAAGTGGC&GAGCAGAGTATAGCAACTGTCTGA
T_aestivum	CD_snoR1-7-D	18S-317	18S-NA	-11.10	.(((.(((((((.&.))))))).))). TAGGTmAGTTGGTCAGGTAAA&ATGAGCAGATTAGCAACCCTCTGA
T_aestivum	CD_snoR1-7-D	28S-3130	28S-NA	-11.10	(((((((.&.))))))) GGGGTmTGAAGAAGGTCCCAA&ATGAGCAGATTAGCAACCCTCTGA
T_aestivum	CD_snoR1-7-D	28S-2391	28S-NA	-10.60	(((((.((.&.)).))))) GGGGTmAGCGACTGTTTATTA&ATGAGCAGATTAGCAACCCTCTGA
T_aestivum	CD_snoR1-7-D	18S-645	18S-NA	-10.40	.((((((.&.)))))). CGGGTmTGAAAGTGAAAGTCG&ATGAGCAGATTAGCAACCCTCTGA
T_aestivum	CD_snoR1-7-D	28S-3302	28S-NA	-10.20	.((((((((.&.)))))))). CCGGTmTGTTATGCCAATAGC&ATGAGCAGATTAGCAACCCTCTGA
T_aestivum	CD_snoR1-7-D	28S-1043	28S-NA	-10.00	(((((.((.&.)).))))) AGGGTmGGCCCCCATTTCGCT&ATGAGCAGATTAGCAACCCTCTGA
T_aestivum	CD_snoR1-7-D	28S-242	28S-NA	-8.00	((((((.&.)))))) AGGGTmTTTCATCAAAAGAAA&ATGAGCAGATTAGCAACCCTCTGA
T_aestivum	CD_snoR1-8-D	18S-317	18S-NA	-11.10	.(((.(((((((.&.))))))).))). TAGGTmAGTTGGTCAGGTAAA&ATGAGCAGATTAGCAACCCTCTGA
T_aestivum	CD_snoR1-8-D	28S-3130	28S-NA	-11.10	(((((((.&.))))))) GGGGTmTGAAGAAGGTCCCAA&ATGAGCAGATTAGCAACCCTCTGA
T_aestivum	CD_snoR1-8-D	28S-2391	28S-NA	-10.60	(((((.((.&.)).))))) GGGGTmAGCGACTGTTTATTA&ATGAGCAGATTAGCAACCCTCTGA
T_aestivum	CD_snoR1-8-D	18S-645	18S-NA	-10.40	.((((((.&.)))))). CGGGTmTGAAAGTGAAAGTCG&ATGAGCAGATTAGCAACCCTCTGA
T_aestivum	CD_snoR1-8-D	28S-3302	28S-NA	-10.20	.((((((((.&.)))))))). CCGGTmTGTTATGCCAATAGC&ATGAGCAGATTAGCAACCCTCTGA
T_aestivum	CD_snoR1-8-D	28S-1043	28S-NA	-10.00	(((((.((.&.)).))))) AGGGTmGGCCCCCATTTCGCT&ATGAGCAGATTAGCAACCCTCTGA
T_aestivum	CD_snoR1-8-D	28S-242	28S-NA	-8.00	((((((.&.)))))) AGGGTmTTTCATCAAAAGAAA&ATGAGCAGATTAGCAACCCTCTGA
T_aestivum	CD_snoR1-9-D	18S-317	18S-NA	-11.10	.(((.(((((((.&.))))))).))). TAGGTmAGTTGGTCAGGTAAA&ATGAGCAGATTAGCAACCCTCTGA
T_aestivum	CD_snoR1-9-D	28S-3130	28S-NA	-11.10	(((((((.&.))))))) GGGGTmTGAAGAAGGTCCCAA&ATGAGCAGATTAGCAACCCTCTGA
T_aestivum	CD_snoR1-9-D	28S-2391	28S-NA	-10.60	(((((.((.&.)).))))) GGGGTmAGCGACTGTTTATTA&ATGAGCAGATTAGCAACCCTCTGA
T_aestivum	CD_snoR1-9-D	18S-645	18S-NA	-10.40	.((((((.&.)))))). CGGGTmTGAAAGTGAAAGTCG&ATGAGCAGATTAGCAACCCTCTGA
T_aestivum	CD_snoR1-9-D	28S-3302	28S-NA	-10.20	.((((((((.&.)))))))). CCGGTmTGTTATGCCAATAGC&ATGAGCAGATTAGCAACCCTCTGA
T_aestivum	CD_snoR1-9-D	28S-1043	28S-NA	-10.00	(((((.((.&.)).))))) AGGGTmGGCCCCCATTTCGCT&ATGAGCAGATTAGCAACCCTCTGA
T_aestivum	CD_snoR1-9-D	28S-242	28S-NA	-8.00	((((((.&.)))))) AGGGTmTTTCATCAAAAGAAA&ATGAGCAGATTAGCAACCCTCTGA
T_aestivum	CD_snoR1-10-D	18S-317	18S-NA	-11.10	.(((.(((((((.&.))))))).))). TAGGTmAGTTGGTCAGGTAAA&ATGAGCAGATTAGCAACCCTCTGA
T_aestivum	CD_snoR1-10-D	28S-3130	28S-NA	-11.10	(((((((.&.))))))) GGGGTmTGAAGAAGGTCCCAA&ATGAGCAGATTAGCAACCCTCTGA
T_aestivum	CD_snoR1-10-D	28S-2391	28S-NA	-10.60	(((((.((.&.)).))))) GGGGTmAGCGACTGTTTATTA&ATGAGCAGATTAGCAACCCTCTGA
T_aestivum	CD_snoR1-10-D	18S-645	18S-NA	-10.40	.((((((.&.)))))). CGGGTmTGAAAGTGAAAGTCG&ATGAGCAGATTAGCAACCCTCTGA
T_aestivum	CD_snoR1-10-D	28S-3302	28S-NA	-10.20	.((((((((.&.)))))))). CCGGTmTGTTATGCCAATAGC&ATGAGCAGATTAGCAACCCTCTGA
T_aestivum	CD_snoR1-10-D	28S-1043	28S-NA	-10.00	(((((.((.&.)).))))) AGGGTmGGCCCCCATTTCGCT&ATGAGCAGATTAGCAACCCTCTGA
T_aestivum	CD_snoR1-10-D	28S-242	28S-NA	-8.00	((((((.&.)))))) AGGGTmTTTCATCAAAAGAAA&ATGAGCAGATTAGCAACCCTCTGA
T_aestivum	CD_snoR1-11-D	18S-317	18S-NA	-11.10	.(((.(((((((.&.))))))).))). TAGGTmAGTTGGTCAGGTAAA&ATGAGCAGATTAGCAACCCTCTGA
T_aestivum	CD_snoR1-11-D	28S-3130	28S-NA	-11.10	(((((((.&.))))))) GGGGTmTGAAGAAGGTCCCAA&ATGAGCAGATTAGCAACCCTCTGA
T_aestivum	CD_snoR1-11-D	28S-2391	28S-NA	-10.60	(((((.((.&.)).))))) GGGGTmAGCGACTGTTTATTA&ATGAGCAGATTAGCAACCCTCTGA
T_aestivum	CD_snoR1-11-D	18S-645	18S-NA	-10.40	.((((((.&.)))))). CGGGTmTGAAAGTGAAAGTCG&ATGAGCAGATTAGCAACCCTCTGA
T_aestivum	CD_snoR1-11-D	28S-3302	28S-NA	-10.20	.((((((((.&.)))))))). CCGGTmTGTTATGCCAATAGC&ATGAGCAGATTAGCAACCCTCTGA
T_aestivum	CD_snoR1-11-D	28S-1043	28S-NA	-10.00	(((((.((.&.)).))))) AGGGTmGGCCCCCATTTCGCT&ATGAGCAGATTAGCAACCCTCTGA
T_aestivum	CD_snoR1-11-D	28S-242	28S-NA	-8.00	((((((.&.)))))) AGGGTmTTTCATCAAAAGAAA&ATGAGCAGATTAGCAACCCTCTGA
T_aestivum	CD_snoR1-12-D	18S-317	18S-NA	-11.10	.(((.(((((((.&.))))))).))). TAGGTmAGTTGGTCAGGTAAA&ATGAGCAGATTAGCAACCCTCTGA
T_aestivum	CD_snoR1-12-D	28S-3130	28S-NA	-11.10	(((((((.&.))))))) GGGGTmTGAAGAAGGTCCCAA&ATGAGCAGATTAGCAACCCTCTGA
T_aestivum	CD_snoR1-12-D	28S-2391	28S-NA	-10.60	(((((.((.&.)).))))) GGGGTmAGCGACTGTTTATTA&ATGAGCAGATTAGCAACCCTCTGA
T_aestivum	CD_snoR1-12-D	18S-645	18S-NA	-10.40	.((((((.&.)))))). CGGGTmTGAAAGTGAAAGTCG&ATGAGCAGATTAGCAACCCTCTGA
T_aestivum	CD_snoR1-12-D	28S-3302	28S-NA	-10.20	.((((((((.&.)))))))). CCGGTmTGTTATGCCAATAGC&ATGAGCAGATTAGCAACCCTCTGA
T_aestivum	CD_snoR1-12-D	28S-1043	28S-NA	-10.00	(((((.((.&.)).))))) AGGGTmGGCCCCCATTTCGCT&ATGAGCAGATTAGCAACCCTCTGA
T_aestivum	CD_snoR1-12-D	28S-242	28S-NA	-8.00	((((((.&.)))))) AGGGTmTTTCATCAAAAGAAA&ATGAGCAGATTAGCAACCCTCTGA
H_vulgare	CD_snoR1-1-D	18S-151	18S-NA	-14.90	.((((((((((.&.)))))))))). ACGGTmTGCTAATACCCCGTA&ATGAGCAGATTAGCAACCCTCTGA
H_vulgare	CD_snoR1-1-D	28S-273	28S-NA	-12.40	((((((((.&.)))))))) GGGGTmTGTGGGAGAGCAATA&ATGAGCAGATTAGCAACCCTCTGA
H_vulgare	CD_snoR1-1-D	28S-2643	28S-NA	-11.40	(((((((.&.))))))) AGGGTmTGGGCTGTTCGCCCA&ATGAGCAGATTAGCAACCCTCTGA
H_vulgare	CD_snoR1-1-D	28S-1842	28S-NA	-10.70	(((((.((.&.)).))))) GGGGTmCGCAGTGACCAGGCC&ATGAGCAGATTAGCAACCCTCTGA
H_vulgare	CD_snoR1-1-D	18S-1204	18S-NA	-10.60	(((((.((.&.)).))))) AGGGTmCGCGATCTCGCGAGG&ATGAGCAGATTAGCAACCCTCTGA
H_vulgare	CD_snoR1-1-D	28S-18	28S-NA	-8.10	(((.((((.&.)))).))) AGGCTmTGCGGTGGATACCTA&ATGAGCAGATTAGCAACCCTCTGA
H_vulgare	CD_snoR1-2-D	18S-151	18S-NA	-7.90	(((.((((((.&.)))))).))) ACGGTmTGCTAATACCCCGTA&GAGCAGAGTATAGCAAATGTCTGA
H_vulgare	CD_snoR1-2-D	28S-1614	28S-NA	-7.10	(((.(((((.&.))))).))) GCAATmTGCTTCTCCACGAGG&GAGCAGAGTATAGCAAATGTCTGA
B_vulgaris	CD_snoR1-1-D	18S-1234	18S-NA	-7.60	((((((((.&.)))))))) AGATTmTGCGGATTTCACCCC&TGAGCAGATAAAGCAAATTTCTGA
S_tuberosum	CD_snoR1-1-D	18S-116	18S-NA	-14.50	((((((((((((((.&.)))))))))))))) ATAGTmTTGTTTGATGGTATC&GAGCAAATTAAGCAAACTATCTGA
S_tuberosum	CD_snoR1-1-D	28S-1088	28S-NA	-9.00	.(((((((.&.))))))). GAGGTmTTGCCTAGAAGCAGC&GAGCAAATTAAGCAAACTATCTGA
S_tuberosum	CD_snoR1-2-D	18S-117	18S-NA	-14.10	.((((((((((((.&.)))))))))))). TAGTTmTGTTTGATGGTATCT&TGAGCACATTAAGCAAACCTCTGA
S_tuberosum	CD_snoR1-2-D	28S-1089	28S-NA	-12.00	((((((((.&.)))))))) AGGTTmTGCCTAGAAGCAGCC&TGAGCACATTAAGCAAACCTCTGA
S_tuberosum	CD_snoR1-2-D	28S-2510	28S-NA	-9.00	(((((((.&.))))))) AGGTTmTGGCACCTCGATGTC&TGAGCACATTAAGCAAACCTCTGA
S_tuberosum	CD_snoR1-2-D	28S-1464	28S-NA	-7.60	(((((.((.&.)).))))) AGGTTmAGCCGAAAGATGGTT&TGAGCACATTAAGCAAACCTCTGA
S_lycopersicum	CD_snoR1-1-D	28S-3366	28S-NA	-7.30	(((((.((((.&.)))).))))) AGGTTmAGTTTTACCCTACTG&TGAGCACATTAAGCAAACCTCTGA
S_lycopersicum	CD_snoR1-2-D	18S-833	18S-NA	-8.20	(((.(((.((((((.&.)))))).))).))) GTTCTmTGGTTAATGAAAATA&TGGGAACATTAAGCAAAAATCTGA
S_lycopersicum	CD_snoR1-3-D	18S-833	18S-NA	-8.20	(((.(((.((((((.&.)))))).))).))) GTTCTmTGGTTAATGAAAATA&TGGGAACATTAAGCAAAAATCTGA
S_lycopersicum	CD_snoR1-4-D	18S-833	18S-NA	-9.80	(((.(((.(((((((.&.))))))).))).))) GTTCTmTGGTTAATGAAAATA&TGGGATCATTAAGCAAAAATCTGA
V_vinifera	CD_snoR1-1-D	28S-714	28S-NA	-13.20	.(((.(((((((((.&.))))))))).))). TTGGTmCGTTGTGTGTCACCA&TGAGCACATACAGCTACTCTCTGA
V_vinifera	CD_snoR1-1-D	28S-697	28S-NA	-10.70	((((((((.&.)))))))) AGAGTmGGTCTTTCAGGATTG&TGAGCACATACAGCTACTCTCTGA
V_vinifera	CD_snoR1-1-D	18S-266	18S-NA	-10.60	.((((((((.&.)))))))). TAGGTmAGTTGGTCAGGTAAA&TGAGCACATACAGCTACTCTCTGA
V_vinifera	CD_snoR1-1-D	18S-2113	18S-NA	-10.50	.((((((.(((.&.))).)))))). AAGGTmAGCCGTAGGGGAACC&TGAGCACATACAGCTACTCTCTGA
V_vinifera	CD_snoR1-1-D	28S-2849	28S-NA	-9.80	((((((((.&.)))))))) AGGGTmGGTCCCCCTTTCTCG&TGAGCACATACAGCTACTCTCTGA
V_vinifera	CD_snoR1-1-D	28S-2147	28S-NA	-9.60	(((.((((((.&.)))))).))) AGGATmGGCTGCTTCCAAGCC&TGAGCACATACAGCTACTCTCTGA
V_vinifera	CD_snoR1-1-D	18S-123	18S-NA	-9.40	.(((((((.&.))))))). AAGGTmAGCTTGTCTCGCCCA&TGAGCACATACAGCTACTCTCTGA
V_vinifera	CD_snoR1-1-D	18S-666	18S-NA	-9.30	(((((((.&.))))))) AGAGTmGGAATTTCGTGTGTA&TGAGCACATACAGCTACTCTCTGA
V_vinifera	CD_snoR1-1-D	18S-618	18S-NA	-8.30	.((((((.&.)))))). AAAGTmGGCGGAATGCTCTCG&TGAGCACATACAGCTACTCTCTGA
V_vinifera	CD_snoR1-1-D	18S-165	18S-NA	-8.30	.((((((.&.)))))). AAAGTmGGCGAACGGGTGCGT&TGAGCACATACAGCTACTCTCTGA
R_communis	CD_snoR1-1-D	18S-267	18S-NA	-11.90	.(((((((.&.))))))). CGAGTmTGCAGAGAACAATCC&TGAGCACAGATAGCAACTCTCTGA
R_communis	CD_snoR1-1-D	28S-695	28S-NA	-9.90	(((((((.((.&.)).))))))) GGAGTmTGGTGATTGGGTTTG&TGAGCACAGATAGCAACTCTCTGA
R_communis	CD_snoR1-1-D	28S-2949	28S-NA	-9.60	.(((((((.(((.&.))).))))))). GAGGTmTGCTTTTTAATCCTT&TGAGCACAGATAGCAACTCTCTGA
R_communis	CD_snoR1-1-D	28S-16	28S-NA	-8.90	.(((((((.&.))))))). TGGGTmTGTACATGCCATTGC&TGAGCACAGATAGCAACTCTCTGA
R_communis	CD_snoR1-1-D	28S-604	28S-NA	-8.30	.((((((.&.)))))). GAAGTmTGCATGAACAAGTGC&TGAGCACAGATAGCAACTCTCTGA
R_communis	CD_snoR1-1-D	18S-783	18S-NA	-8.20	.((((((.&.)))))). TCGGTmTGCAACGACTTTCTC&TGAGCACAGATAGCAACTCTCTGA
R_communis	CD_snoR1-1-D	28S-3368	28S-NA	-8.10	(((((.((.&.)).))))) AGAGTmGGCCTTGCTGCCACG&TGAGCACAGATAGCAACTCTCTGA
R_communis	CD_snoR1-1-D	28S-3173	28S-NA	-8.10	.((((((.&.)))))). CCAGTmTGCGCGAATCTACCG&TGAGCACAGATAGCAACTCTCTGA
L_japonicus	CD_snoR1-1-D	28S-262	28S-NA	-11.80	.(((((((((.(.&.).))))))))). CGAGTmTGTTTGGGAATGCAG&TGAGCACATGAAGCAACTCTCTGA
L_japonicus	CD_snoR1-1-D	28S-132	28S-NA	-10.00	.(((((((.&.))))))). CGAGTmTGTAATTTGTAGAAG&TGAGCACATGAAGCAACTCTCTGA
L_japonicus	CD_snoR1-1-D	18S-1154	18S-NA	-8.10	.((((((.&.)))))). ATGGTmTGCAAAGCTGAAACT&TGAGCACATGAAGCAACTCTCTGA
L_japonicus	CD_snoR1-1-D	28S-snoR1	28S-NA	-8.10	(((((((.&.))))))) GGGGTmTGAAACGACCTTAAC&TGAGCACATGAAGCAACTCTCTGA
L_japonicus	CD_snoR1-1-D	28S-3308	28S-NA	-7.90	(((((.((.&.)).))))) AGAGTmAGCCATGTTGTTACG&TGAGCACATGAAGCAACTCTCTGA
L_japonicus	CD_snoR1-1-D	28S-2558	28S-NA	-7.40	.((((((.&.)))))). CGGGTmTGAAGACATTGTCAG&TGAGCACATGAAGCAACTCTCTGA
L_japonicus	CD_snoR1-1-D	28S-1716	28S-NA	-7.20	((((((.(((.&.))).)))))) AGGGTmTTCTTGGCTGGTAGA&TGAGCACATGAAGCAACTCTCTGA
L_japonicus	CD_snoR1-1-D	18S-598	18S-NA	-7.10	.(((((((.&.))))))). AAAGTmTGTTGCGGTTAAAAA&TGAGCACATGAAGCAACTCTCTGA
M_truncatula	CD_snoR1-1-D	18S-267	18S-NA	-11.90	.(((((((.&.))))))). CGAGTmTGCAGAGAACAATCC&TGAGCACATAAAGCAACTCTCTGA
M_truncatula	CD_snoR1-1-D	28S-271	28S-NA	-9.40	((((((((.&.)))))))) GGGGTmTGTGGGAGAGCAATA&TGAGCACATAAAGCAACTCTCTGA
M_truncatula	CD_snoR1-1-D	28S-775	28S-NA	-9.30	.(((((((.&.))))))). TGAGTmTGTGGTTAGCGGTGA&TGAGCACATAAAGCAACTCTCTGA
M_truncatula	CD_snoR1-1-D	28S-84	28S-NA	-9.20	(((((((.&.))))))) GGAGTmTGAAAATAAGCATAG&TGAGCACATAAAGCAACTCTCTGA
M_truncatula	CD_snoR1-1-D	28S-2549	28S-NA	-8.40	(((((((.&.))))))) AGGGTmTGGGCTGTTCGCCCA&TGAGCACATAAAGCAACTCTCTGA
M_truncatula	CD_snoR1-1-D	28S-1242	28S-NA	-8.30	(((((((.&.))))))) AGGGTmTGGACGAAGCGGAAG&TGAGCACATAAAGCAACTCTCTGA
M_truncatula	CD_snoR1-1-D	18S-832	18S-NA	-8.20	.((((((.&.)))))). TCGGTmTGCAAAGACTTTCTC&TGAGCACATAAAGCAACTCTCTGA
M_truncatula	CD_snoR1-1-D	28S-1751	28S-NA	-7.70	(((((.((.&.)).))))) GGGGTmCGCAGTGACCAGGCC&TGAGCACATAAAGCAACTCTCTGA
M_truncatula	CD_snoR1-2-D	18S-267	18S-NA	-11.90	.(((((((.&.))))))). CGAGTmTGCAGAGAACAATCC&TGAGCACATAAAGCAACTCTCTGA
M_truncatula	CD_snoR1-2-D	28S-271	28S-NA	-9.40	((((((((.&.)))))))) GGGGTmTGTGGGAGAGCAATA&TGAGCACATAAAGCAACTCTCTGA
M_truncatula	CD_snoR1-2-D	28S-775	28S-NA	-9.30	.(((((((.&.))))))). TGAGTmTGTGGTTAGCGGTGA&TGAGCACATAAAGCAACTCTCTGA
M_truncatula	CD_snoR1-2-D	28S-84	28S-NA	-9.20	(((((((.&.))))))) GGAGTmTGAAAATAAGCATAG&TGAGCACATAAAGCAACTCTCTGA
M_truncatula	CD_snoR1-2-D	28S-2549	28S-NA	-8.40	(((((((.&.))))))) AGGGTmTGGGCTGTTCGCCCA&TGAGCACATAAAGCAACTCTCTGA
M_truncatula	CD_snoR1-2-D	28S-1242	28S-NA	-8.30	(((((((.&.))))))) AGGGTmTGGACGAAGCGGAAG&TGAGCACATAAAGCAACTCTCTGA
M_truncatula	CD_snoR1-2-D	18S-832	18S-NA	-8.20	.((((((.&.)))))). TCGGTmTGCAAAGACTTTCTC&TGAGCACATAAAGCAACTCTCTGA
M_truncatula	CD_snoR1-2-D	28S-1751	28S-NA	-7.70	(((((.((.&.)).))))) GGGGTmCGCAGTGACCAGGCC&TGAGCACATAAAGCAACTCTCTGA
B_rapa	CD_snoR1-1-D	18S-101	18S-NA	-8.40	(((.(((((((((.&.))))))))).))) AGTCTmTTGTGTGACTAGTGT&GAGCACATTATGCAAATACTCTGA
B_rapa	CD_snoR1-2-D	28S-3680	28S-NA	-9.60	(((((((((.&.))))))))) GGTATmTGTAAGTGGCAGAGT&TGAGCACATTATGCAATACTCTGA
B_rapa	CD_snoR1-2-D	28S-3276	28S-NA	-8.30	(((((((.((.&.)).))))))) AGTGTmTGGATTGTTCACCCA&TGAGCACATTATGCAATACTCTGA
B_rapa	CD_snoR1-2-D	28S-1580	28S-NA	-7.20	(((((((.&.))))))) GGTGTmTGGTCGATTAAGACA&TGAGCACATTATGCAATACTCTGA
B_rapa	CD_snoR1-3-D	28S-3680	28S-NA	-9.60	(((((((((.&.))))))))) GGTATmTGTAAGTGGCAGAGT&TGAGCACATTATGCAATACTCTGA
B_rapa	CD_snoR1-3-D	28S-3276	28S-NA	-8.30	(((((((.((.&.)).))))))) AGTGTmTGGATTGTTCACCCA&TGAGCACATTATGCAATACTCTGA
B_rapa	CD_snoR1-3-D	28S-1580	28S-NA	-7.20	(((((((.&.))))))) GGTGTmTGGTCGATTAAGACA&TGAGCACATTATGCAATACTCTGA
B_rapa	CD_snoR1-4-D	18S-954	18S-NA	-8.30	(((.(((((.&.))))).))) GGTCTmTGCGACCGTACTCCC&TGAGCACATTACGCAAAACTCTGA
B_rapa	CD_snoR1-4-D	18S-475	18S-NA	-7.70	((((((((.&.)))))))) GGTTTmTGTCAGGGCGTACTA&TGAGCACATTACGCAAAACTCTGA
B_rapa	CD_snoR1-5-D	28S-3680	28S-NA	-9.60	(((((((((.&.))))))))) GGTATmTGTAAGTGGCAGAGT&TTAGCACATTATGCAATACTCTGA
B_rapa	CD_snoR1-5-D	28S-3276	28S-NA	-8.30	(((((((.((.&.)).))))))) AGTGTmTGGATTGTTCACCCA&TTAGCACATTATGCAATACTCTGA
B_rapa	CD_snoR1-5-D	28S-1580	28S-NA	-7.20	(((((((.&.))))))) GGTGTmTGGTCGATTAAGACA&TTAGCACATTATGCAATACTCTGA
B_rapa	CD_snoR1-6-D	28S-3680	28S-NA	-9.60	(((((((((.&.))))))))) GGTATmTGTAAGTGGCAGAGT&TGAGCACATTATGCAATACTCTGA
B_rapa	CD_snoR1-6-D	28S-3276	28S-NA	-8.30	(((((((.((.&.)).))))))) AGTGTmTGGATTGTTCACCCA&TGAGCACATTATGCAATACTCTGA
B_rapa	CD_snoR1-6-D	28S-1580	28S-NA	-7.20	(((((((.&.))))))) GGTGTmTGGTCGATTAAGACA&TGAGCACATTATGCAATACTCTGA
