# Supplementary material for: Phylogenetic distribution of plant snoRNA families
Source: BMC Genomics. 2016 Nov 24;17:969. doi: 10.1186/s12864-016-3301-2 (PMC5122169; doi:10.1186/s12864-016-3301-2)
Supplement: Additional file 5 — Targets. Complete archive of the rRNA and snRNA targets is provided. These are.txt files, which include RNAsnoop and Plexy output. (ZIP 139 kb) [file 12864_2016_3301_MOESM5_ESM.zip › Additional_folder_3/U51_targets_2]

S_bicolor	CD_U51-1-Dprime	16S-76	16S-NA	-8.60	(((((((.&.))))))) GAAGUmGGUG&GATGCAAGAATACCCATTTCCTGA
O_sativa	CD_U51-1-Dprime	18S-76	18S-NA	-7.80	(((((((.&.))))))) CGAAUmGGCU&GATGCAAATAATCCCATTTGCTGA
O_sativa	CD_U51-2-Dprime	18S-76	18S-NA	-7.80	(((((((.&.))))))) CGAAUmGGCU&GATGCAAATAATCCCATTTGCTGA
T_aestivum	CD_U51-1-Dprime	18S-75	18S-NA	-7.80	(((((((.&.))))))) CGAAUmGGCUC&GATGCAAACAATCCCATTTGCTGA
T_aestivum	CD_U51-2-Dprime	18S-75	18S-NA	-7.80	(((((((.&.))))))) CGAAUmGGCUC&GATGCAAACAATCCCATTTGCTGA
T_aestivum	CD_U51-3-Dprime	18S-75	18S-NA	-7.80	(((((((.&.))))))) CGAAUmGGCUC&GATGCAAACAATCCCATTTGCTGA
T_aestivum	CD_U51-4-Dprime	18S-75	18S-NA	-8.20	(((((((.&.))))))) CGAAUmGGCUC&GATGCAAACAATACCATTTGCTGA
T_aestivum	CD_U51-5-Dprime	18S-75	18S-NA	-7.80	(((((((.&.))))))) CGAAUmGGCUC&GATGCAAACAATCCCATTTGCTGA
D_purpurea	CD_U51-1-Dprime	18S-48	18S-NA	-8.00	.(((.(((.((((((.&.)))))).))).))). CUGUGmAAACUGCGAAUGGCU&TGAAATTTGTTGTTCCATCTCTGA
R_communis	CD_U51-2-Dprime	16S-75	16S-NA	-8.70	(((.(((((.&.))))).))) CGGGUmGAGUA&ATGCAATCCTCACTCAGTTGCTGA
B_rapa	CD_U51-1-Dprime	18S-34	18S-NA	-10.80	((((((((.((((.&.)))).)))))))) UAAGUmAUGAACGAAUUCAGA&AATAAAATCGTCCATATTTAATGA
B_rapa	CD_U51-3-Dprime	18S-34	18S-NA	-10.80	((((((((.((((.&.)))).)))))))) UAAGUmAUGAACGAAUUCAGA&AATAAAATCGTCCATATTTAATGA
B_rapa	CD_U51-4-Dprime	18S-34	18S-NA	-10.80	((((((((.((((.&.)))).)))))))) UAAGUmAUGAACGAAUUCAGA&AATAAAATCGTCCATATTTAATGA
B_rapa	CD_U51-5-Dprime	18S-34	18S-NA	-10.80	((((((((.((((.&.)))).)))))))) UAAGUmAUGAACGAAUUCAGA&AATAAAATCGTCCATATTTAATGA
B_rapa	CD_U51-6-Dprime	18S-34	18S-NA	-10.80	((((((((.((((.&.)))).)))))))) UAAGUmAUGAACGAAUUCAGA&AATAAAATCGTCCATATTTAATGA
