# Supplementary material for: Phylogenetic distribution of plant snoRNA families
Source: BMC Genomics. 2016 Nov 24;17:969. doi: 10.1186/s12864-016-3301-2 (PMC5122169; doi:10.1186/s12864-016-3301-2)
Supplement: Additional file 5 — Targets. Complete archive of the rRNA and snRNA targets is provided. These are.txt files, which include RNAsnoop and Plexy output. (ZIP 139 kb) [file 12864_2016_3301_MOESM5_ESM.zip › Additional_folder_3/Os_snoR17_targets_1]

H_vulgare	CD_OssnoR17-1-D	18S-72	18S-NA	-19.30	.((((((((((((&)))))))))))). AGGUAmGUGACAAU&CAAACACATTGTCACTACCACTGA
H_vulgare	CD_OssnoR17-2-D	18S-72	18S-NA	-19.30	.((((((((((((&)))))))))))). AGGUAmGUGACAAU&CAAACACATTGTCACTACCACTGA
R_communis	CD_OssnoR17-1-D	16S-50	16S-NA	-8.20	(((.(((((.&.))))).))) GGGAAmGUGGUGUUUCCAGUG&TTACCTAATTGTCACTACCTCTGA
L_japonicus	CD_OssnoR17-1-D	16S-73	16S-NA	-8.20	(((.(((((.&.))))).))) GGGAAmGUGGUGU&TATCGCAATTGTCACTACCTCTGA
L_japonicus	CD_OssnoR17-2-D	16S-73	16S-NA	-8.20	(((.(((((.&.))))).))) GGGAAmGUGGUGU&TATCTTCATTGTCACTACCTCTGA
P_persica	CD_OssnoR17-1-D	16S-73	16S-NA	-8.20	(((.(((((.&.))))).))) GGGAAmGUGGUGU&ATATGCTATTGTCACTACCTCTGA
G_raimondii	CD_OssnoR17-1-D	16S-73	16S-NA	-8.20	(((.(((((.&.))))).))) GGGAAmGUGGUGU&TCTGATAATTGTCACTACCTCTGA
G_raimondii	CD_OssnoR17-2-D	16S-73	16S-NA	-8.20	(((.(((((.&.))))).))) GGGAAmGUGGUGU&TCTCATTATTGTCACTACCTCTGA
P_taeda	CD_OssnoR17-1-D	16S-73	16S-NA	-8.20	(((.(((((.&.))))).))) GGGAAmGUGGUGU&AATGCTTTTTGTCACTACCTCTGA
C_sinensis	CD_OssnoR17-1-D	16S-73	16S-NA	-8.20	(((.(((((.&.))))).))) GGGAAmGUGGUGU&AAATCTGATTGTCACTACCTCTGA
C_sinensis	CD_OssnoR17-2-D	16S-73	16S-NA	-8.20	(((.(((((.&.))))).))) GGGAAmGUGGUGU&AAATCTAATTGTCACTACCTCTGA
