# Supplementary material for: Phylogenetic distribution of plant snoRNA families
Source: BMC Genomics. 2016 Nov 24;17:969. doi: 10.1186/s12864-016-3301-2 (PMC5122169; doi:10.1186/s12864-016-3301-2)
Supplement: Additional file 5 — Targets. Complete archive of the rRNA and snRNA targets is provided. These are.txt files, which include RNAsnoop and Plexy output. (ZIP 139 kb) [file 12864_2016_3301_MOESM5_ESM.zip › Additional_folder_3/snoR5_targets_HP1.fa]

>B_vulgaris_snoR5-1_HP1
GTTGCCTATGGTATCTGATGTCCAGATTTGATAAATGTAGCTGGTCATTTCGTTTTTACGGGC
>D_purpurea_snoR5-1_HP1
AATTGCCCATGGTATCTAATGTCCAGACTTTATTCTGTTTCTGGATGTTTCGTTTTTTAGGGC
>S_tuberosum_snoR5-1_HP1
TTGTTGCCTATGGTATCTAATGTCCAGTCTTTACTCTGTTGCTGGATGTTTCGTTTTTACGGGC
>S_tuberosum_snoR5-2_HP1
TTGTTGCCTATGGTATCTAATGTCCAGACTTTACTCTGTTGCTGGGTGTTTCGTTTTTACGGGC
>S_tuberosum_snoR5-3_HP1
TTGTTGCCTATGGTATCTTATGTCCAGACTACTTTGTTGCTGGGTGTTTCGTTTTACGGGC
>S_lycopersicum_snoR5-1_HP1
CTTGTTGCCTATGGTATATCTTATGTCCAGACTACTTTGTTGCTGGGTGTTTCGTTTTATGGGC
>S_lycopersicum_snoR5-2_HP1
TTTGTTGCCTATGGTATCTAATGTCCAGACTTTACTCTGTTGCTGGGTGTTTCGTTTTTACGGGC
>S_lycopersicum_snoR5-3_HP1
TTTTTTGCCTATGGTATCTAATGTCCAGACTTTACTCTGTTGCTGGGTGTTTCGTTTTTACGGGC
>V_vinifera_snoR5-1_HP1
TATTTGCCTATGGTATCTGATGCTCAGACTTGCTTCCATGGCTGGGCGTCTCGTTTACGAGGC
>V_vinifera_snoR5-2_HP1
TGATTTGCCCATGGTATCTGATGTCCAGATACAATTTCCATTAGCTGTACATCTCGTTTAGAGGGC
>R_communis_snoR5-1_HP1
GAGTTTTGCCCGTGGTATCTGACGCCTAAGCATTTATCAAGTAGCTAGGCGTTTCGTTAGAAGGGC
>R_communis_snoR5-2_HP1
TAATTTGCCCATGGTATCTAATGTCCTGTCTTTGTATAGCTGGACATTTCGTTTTTAAGGGC
>L_japonicus_snoR5-1_HP1
TATATGCCCGTGGTATCTGATTTCCAGTCTTTTTCCTATAGCTGGATATCTCGTTTTAAGGGC
>L_japonicus_snoR5-2_HP1
GTTTATATGCCCGTGGTATCTGATGTCCAGTCTTTTTCCTATAGCTGGATGTCTCGTTTTAAGGGC
>L_japonicus_snoR5-3_HP1
TTTATATGCCCGTGGTATCTGATGTCCAGTCTTTTTCCTATAGCTGGATGTCTCGTTTTAAGGGC
>M_truncatula_snoR5-1_HP1
ATGTATATTGCCTATGGTATCTGATGTCCAGACTTCTGACTTTTGTCTAGTAGCTTGACATTTCGTTTTTACTGGC
>M_truncatula_snoR5-2_HP1
AGTGTATATTGCCTATGGTATCTGATGTCCAGAATTCAGACTTATGTCTAGTAGCTGGTCATTTCGTTTTTACGGGC
>P_persica_snoR5-1_HP1
TTTGGTGTCATTGCCCATGGTATCTGATGTCCAGATTTATATTTGTGGCTGGACATTTCGTTAAACAGGGC
>G_raimondii_snoR5-1_HP1
CTTGAAGCCTGTTGCCCGTGGTATCTGTTGTCCAGTTTTTTGTATGCATAGCTGGACATTTCATTTTTGGGGC
>G_raimondii_snoR5-2_HP1
ACCCATGGTATCTAATGTCTAGTTTTTATGTATTTGTAACTAGACATTTCGTTTTAAGGGT
>G_raimondii_snoR5-3_HP1
GTTCTTGCCCTTGGTATCTGATGTCCAGCTTTTATCTATTTGTAGCTGGATGTTTCGTTTTTACGGGC
>B_rapa_snoR5-1_HP1
GCCCTTAGGTATCTGGTGGCTAGAATTTAACTATTGTTTCTGGTCACTTCGTTTTTTTTCTAGGGC
>B_rapa_snoR5-2_HP1
TGCCTAATGGTATCTGATGTCCAAACTTAAAAAAAGTAGTTGGACATTTCGTTTTTCATAGGC
>B_rapa_snoR5-3_HP1
AATGCCTAATGGTATCTGATGTCCAAACTTCAAAAAAGTAGTTGGACATTTCGTTTTTCATAGGC
>A_thaliana_snoR5-1_HP1
GCCTATGGTATCTGATGTCCAAAGTTTGATAATTGTGTTTGGACATTTCGTTTTTCTTAGGC
>A_thaliana_snoR5-2_HP1
GCCTATGGTATCTGATGTCCAAAGTTTGATAATTGTGTTTGGACATTTCGTTTTTCTTAGGC
>C_sinensis_snoR5-1_HP1
TTACTTGCCCACGGTATCTAATGTCCAGATCATGTTTATTTGTAGCTGGACATTTCGGTTTTAGGGC
