# Supplementary material for: Phylogenetic distribution of plant snoRNA families
Source: BMC Genomics. 2016 Nov 24;17:969. doi: 10.1186/s12864-016-3301-2 (PMC5122169; doi:10.1186/s12864-016-3301-2)
Supplement: Additional file 5 — Targets. Complete archive of the rRNA and snRNA targets is provided. These are.txt files, which include RNAsnoop and Plexy output. (ZIP 139 kb) [file 12864_2016_3301_MOESM5_ESM.zip › Additional_folder_3/Z105_targets_2]

P_dactylifera	CD_Z105-1-Dprime	16S-73	16S-NA	-9.10	((((((.((((.&.)))).)))))) GGGAAmGUGGUGU&TGATGAAACTATTTTTTCCCGAGA
T_aestivum	CD_Z105-1-Dprime	18S-51	18S-NA	-9.90	((((((((((.&.)))))))))) GAACCmAAUUUGAACUGUGAA&TAATGAGGAAGAATTGGTTTCCGG
T_aestivum	CD_Z105-14-Dprime	18S-30	18S-NA	-7.80	.(((((.&.))))). AAGCCmAUGCAUGUGCAAGUA&ATGAGGAAGACAAATGGCGTCTGA
T_aestivum	CD_Z105-17-Dprime	18S-51	18S-NA	-7.10	.(((((((.&.))))))). GAACCmAAUUUGAACUGUGAA&ATGAGGAAGACAATTGGTGTCTCA
T_aestivum	CD_Z105-22-Dprime	18S-51	18S-NA	-9.90	((((((((((.&.)))))))))) GAACCmAAUUUGAACUGUGAA&ATGAGGAAGAGAATTGGTTTCTGA
H_vulgare	CD_Z105-1-Dprime	16S-39	16S-NA	-7.80	(((((((.&.))))))) ACGCUmGGCGGCAUGCUUAAC&ATGAGGAAGACAATTAGCGTCTGA
H_vulgare	CD_Z105-3-Dprime	16S-72	16S-NA	-7.40	(((((((.((.&.)).))))))) ACGGGmAAGUGGUG&ATGAGGAAGACAATTCTTGTCCGA
