# Supplementary material for: Phylogenetic distribution of plant snoRNA families
Source: BMC Genomics. 2016 Nov 24;17:969. doi: 10.1186/s12864-016-3301-2 (PMC5122169; doi:10.1186/s12864-016-3301-2)
Supplement: Additional file 5 — Targets. Complete archive of the rRNA and snRNA targets is provided. These are.txt files, which include RNAsnoop and Plexy output. (ZIP 139 kb) [file 12864_2016_3301_MOESM5_ESM.zip › Additional_folder_3/snoR100_targets_1]

>P_taeda_snoR100-1_HP1
AAAATGAAACTAGCATGGTTATGTGCACAA
>P_taeda_snoR100-2_HP1
TGAGAATAGCACGGTTATGTGTAC
>P_taeda_snoR100-3_HP1
AATGAGAATAGCACGGTTATGTGCACAGACAT
>A_trichopoda_snoR100-1_HP1
CATGAAAAAAGCATGGTAATGTGTACGG
>P_dactylifera_snoR100-1_HP1
AGAAGGAAGCATGGTAAGGTGCACAG
>Z_mays_snoR100-1_HP1
AGGAAGGAAGCATGGTAGTGTGCACGG
>Z_mays_snoR100-2_HP1
AAAGAAGGAAGCATGGTAGTGTGCACGG
>S_bicolor_snoR100-1_HP1
GGAAGGAAGCATGGTAGTGTGCACGG
>S_bicolor_snoR100-2_HP1
CAGGAAGGAAGCATGGTAGTGTGCACGG
>O_sativa_snoR100-1_HP1
AGGAAGGAAGCATGGTAGTGTGCACGG
>O_sativa_snoR100-2_HP1
AGGAAGGAAGCATGGTAGTGTGTACAG
>T_aestivum_snoR100-1_HP1
AGAGGAAGGAAGCATGGTAATGTGCACGG
>T_aestivum_snoR100-2_HP1
GAGGAAGGAAGCATGGTAATGTGCACGG
>T_aestivum_snoR100-3_HP1
AAGGAAGGAAGCATGGTAATGTGCACGG
>T_aestivum_snoR100-4_HP1
GAGGAAGGAAGCATGGTAATGTGCACGG
>T_aestivum_snoR100-5_HP1
GAGGAAGGAAGTATGGTAATGTGCATGG
>T_aestivum_snoR100-6_HP1
GAGGAAGGAAGCATGGTAATGGGCGTGCTGCACGC
>T_aestivum_snoR100-7_HP1
AGGAAGGAAGCATGGTACTGTGCACGG
>T_aestivum_snoR100-8_HP1
AGGAAGGAAGCATGGTAATGTGCACGG
>T_aestivum_snoR100-9_HP1
AGGAAGGAAGCATGGTAATGTGCACGG
>H_vulgare_snoR100-1_HP1
GAGGAAGGAAGCATGGTAATGTGCACGG
>H_vulgare_snoR100-2_HP1
AAGAGGAAGGAAGCATGGTAATGTGCACGG
>H_vulgare_snoR100-3_HP1
AAGAGGAAGGAAGCATGGTAATGTGCACGG
>B_vulgaris_snoR100-1_HP1
TAATGAAGGAAGCATGGTAATGTACACAG
>S_tuberosum_snoR100-1_HP1
TGGAATGAAGGAAGCATGGTTATGTGTACAG
>S_tuberosum_snoR100-2_HP1
AGAATGAAGGTAGCATGGTTATATGCACAG
>S_tuberosum_snoR100-3_HP1
AAATGAAGGCAGCATGGTTATGTGCACGG
>S_tuberosum_snoR100-4_HP1
ATGACGGAAGCACGGTCATGTGCACAA
>S_lycopersicum_snoR100-1_HP1
AATGAAGGAAGCACGGTTATGTGCACAA
>S_lycopersicum_snoR100-2_HP1
TAAAAATGAAGGCAGCATGGTTATGTGCACAG
>S_lycopersicum_snoR100-3_HP1
TAGAATGAAGGTAGCATGGTTATATGTACAG
>S_lycopersicum_snoR100-4_HP1
TTTTATCATAATTATGTGCACTG
>S_lycopersicum_snoR100-5_HP1
TTGGAATGAAGGAAGCATGGTTATGTGTACAG
>V_vinifera_snoR100-1_HP1
GAAATAATGAAGGAAGCATGGTAATGTGCACAG
>R_communis_snoR100-1_HP1
TTACACAATGAAGGTAGCATGGTAATGTGCACAG
>R_communis_snoR100-2_HP1
AAAGGAATGAAGGCAGCATGGTAATGTGCACAG
>L_japonicus_snoR100-1_HP1
TTAGTAATGAAGGAACGCATGGTTATGTGAACGG
>P_persica_snoR100-1_HP1
GAAAGTAATGAAGGAAGCATGGTGATGTGCACGG
>G_raimondii_snoR100-1_HP1
AAAAAGAAATGAAGGTAGCATGGTAGTGTGCACAG
>B_rapa_snoR100-1_HP1
AATAATGAATGTAGCATGGTACTGTACACGAAA
>B_rapa_snoR100-2_HP1
AAAATGAATGTAGCATGGTACTGTACACGAAA
>B_rapa_snoR100-3_HP1
ACAATGAATGTAGCATGGTACTGTACACGAAA
>B_rapa_snoR100-4_HP1
GAATGAAGGTAGCATGGTACTGTGCACGTAA
>B_rapa_snoR100-5_HP1
CGATGTAGCATGGTACTGTATACGA
>B_rapa_snoR100-6_HP1
GATGAAGGTAGCATGGTACTGTGCACGT
>B_rapa_snoR100-7_HP1
TAGATGAAGGTAGCATGGTACTGTGCACGT
>B_rapa_snoR100-8_HP1
GAATGAAGGAAGCATGGTACTGTGCACGA
>B_rapa_snoR100-9_HP1
ATAATGAATGTAGCATGGTACTGTACACGGAA
>B_rapa_snoR100-10_HP1
ATAATGAATGTAGCATGGTACTGTCCACGGAA
>B_rapa_snoR100-11_HP1
ATAATGAATGTAGCATGGTACTGTACACGGAA
>A_thaliana_snoR100-1_HP1
GAATGATTGTAGCATGGTACTGTGCACGGAA
>A_thaliana_HACA_SnoR100-2-1_HP1
TAATGAATGTAGCATGGTACTGTACACGGAA
>C_sinensis_snoR100-1_HP1
GAGATGAAGGTAGCATGGTTATGTGCACAG
>C_sinensis_snoR100-2_HP1
ATATAGAGATGAGGGTAGCATGGTTATGTGCAAG
>C_sinensis_snoR100-3_HP1
TAATATAGATGAAGGTAGCATGGTAATATGCACTG
>C_sinensis_snoR100-4_HP1
CAAACGTAGCATGGTTATGTGCACAG
>C_sinensis_snoR100-5_HP1
TAGTAGAGATGAGGGTAGCATGGCAATATGCAC
