# Supplementary material for: Phylogenetic distribution of plant snoRNA families
Source: BMC Genomics. 2016 Nov 24;17:969. doi: 10.1186/s12864-016-3301-2 (PMC5122169; doi:10.1186/s12864-016-3301-2)
Supplement: Additional file 5 — Targets. Complete archive of the rRNA and snRNA targets is provided. These are.txt files, which include RNAsnoop and Plexy output. (ZIP 139 kb) [file 12864_2016_3301_MOESM5_ESM.zip › Additional_folder_3/snoR12_targets_2]

P_dactylifera	CD_snoR12-1-Dprime	16S-72	16S-NA	-7.60	.(((((.&.))))). CGGGAmAGUGGUGU&GAAAATCATTCGGATTCCCATTGA
S_bicolor	CD_snoR12-1-Dprime	16S-73	16S-NA	-7.60	.(((((.&.))))). CGGGAmAGUGGUG&GAAAATAAATCGGATTCCCATTGA
S_bicolor	CD_snoR12-3-Dprime	16S-73	16S-NA	-7.60	.(((((.&.))))). CGGGAmAGUGGUG&GAAAATCAATCGGATTCCCATTGA
S_bicolor	CD_snoR12-4-Dprime	16S-73	16S-NA	-7.60	.(((((.&.))))). CGGGAmAGUGGUG&GAAAATCAATCGGATTCCCATTGA
T_aestivum	CD_snoR12-16-Dprime	18S-65	18S-NA	-8.00	((.(((((((.&.))))))).)) UGUGAmAACUGCGAAUGGCUC&GAAAATCGTTCGGTTTCCCACTGA
H_vulgare	CD_snoR12-2-Dprime	16S-73	16S-NA	-7.60	.(((((.&.))))). CGGGAmAGUGGUG&GAAAATCATTCGGATTCCCATTGA
H_vulgare	CD_snoR12-3-Dprime	16S-73	16S-NA	-7.60	.(((((.&.))))). CGGGAmAGUGGUG&GAAAATCATTCGGATTCCCATTGA
H_vulgare	CD_snoR12-4-Dprime	16S-73	16S-NA	-7.60	.(((((.&.))))). CGGGAmAGUGGUG&GAAAATCGTTCGGATTCCCATTGA
H_vulgare	CD_snoR12-5-Dprime	16S-73	16S-NA	-7.60	.(((((.&.))))). CGGGAmAGUGGUG&GAAAATCATTTGGATTCCCATTGA
H_vulgare	CD_snoR12-6-Dprime	16S-73	16S-NA	-7.60	.(((((.&.))))). CGGGAmAGUGGUG&GAAAATCATTCGGATTCCCATTGA
H_vulgare	CD_snoR12-9-Dprime	16S-73	16S-NA	-7.60	.(((((.&.))))). CGGGAmAGUGGUG&GAAAATCGTTCGGATTCCCACTGA
H_vulgare	CD_snoR12-10-Dprime	16S-73	16S-NA	-7.60	.(((((.&.))))). CGGGAmAGUGGUG&GAAAATCGTTCGGATTCCCACTGA
H_vulgare	CD_snoR12-11-Dprime	16S-73	16S-NA	-7.60	.(((((.&.))))). CGGGAmAGUGGUG&TAAAATCGTTCGGATTCCCACTGA
H_vulgare	CD_snoR12-12-Dprime	16S-73	16S-NA	-7.60	.(((((.&.))))). CGGGAmAGUGGUG&TAAAATCGTTCGGATTCCCACTGA
R_communis	CD_snoR12-1-Dprime	16S-49	16S-NA	-7.60	.(((((.&.))))). CGGGAmAGUGGUGUUUCCAGU&AAGAATCAGACGGATTCCCATTGA
L_japonicus	CD_snoR12-1-Dprime	16S-72	16S-NA	-7.60	.(((((.&.))))). CGGGAmAGUGGUGU&AAAAATCAATCGGATTCCCAATGA
C_sinensis	CD_snoR12-1-Dprime	16S-72	16S-NA	-7.60	.(((((.&.))))). CGGGAmAGUGGUGU&ATAAATCAGACGGATTCCCAATGA
P_dactylifera	CD_snoR12-1-Dprime	16S-72	16S-NA	-7.60	.(((((.&.))))). CGGGAmAGUGGUGU&GAAAATCATTCGGATTCCCATTGA
S_bicolor	CD_snoR12-1-Dprime	16S-73	16S-NA	-7.60	.(((((.&.))))). CGGGAmAGUGGUG&GAAAATAAATCGGATTCCCATTGA
S_bicolor	CD_snoR12-3-Dprime	16S-73	16S-NA	-7.60	.(((((.&.))))). CGGGAmAGUGGUG&GAAAATCAATCGGATTCCCATTGA
S_bicolor	CD_snoR12-4-Dprime	16S-73	16S-NA	-7.60	.(((((.&.))))). CGGGAmAGUGGUG&GAAAATCAATCGGATTCCCATTGA
T_aestivum	CD_snoR12-16-Dprime	18S-65	18S-NA	-8.00	((.(((((((.&.))))))).)) UGUGAmAACUGCGAAUGGCUC&GAAAATCGTTCGGTTTCCCACTGA
H_vulgare	CD_snoR12-2-Dprime	16S-73	16S-NA	-7.60	.(((((.&.))))). CGGGAmAGUGGUG&GAAAATCATTCGGATTCCCATTGA
H_vulgare	CD_snoR12-3-Dprime	16S-73	16S-NA	-7.60	.(((((.&.))))). CGGGAmAGUGGUG&GAAAATCATTCGGATTCCCATTGA
H_vulgare	CD_snoR12-4-Dprime	16S-73	16S-NA	-7.60	.(((((.&.))))). CGGGAmAGUGGUG&GAAAATCGTTCGGATTCCCATTGA
H_vulgare	CD_snoR12-5-Dprime	16S-73	16S-NA	-7.60	.(((((.&.))))). CGGGAmAGUGGUG&GAAAATCATTTGGATTCCCATTGA
H_vulgare	CD_snoR12-6-Dprime	16S-73	16S-NA	-7.60	.(((((.&.))))). CGGGAmAGUGGUG&GAAAATCATTCGGATTCCCATTGA
H_vulgare	CD_snoR12-9-Dprime	16S-73	16S-NA	-7.60	.(((((.&.))))). CGGGAmAGUGGUG&GAAAATCGTTCGGATTCCCACTGA
H_vulgare	CD_snoR12-10-Dprime	16S-73	16S-NA	-7.60	.(((((.&.))))). CGGGAmAGUGGUG&GAAAATCGTTCGGATTCCCACTGA
H_vulgare	CD_snoR12-11-Dprime	16S-73	16S-NA	-7.60	.(((((.&.))))). CGGGAmAGUGGUG&TAAAATCGTTCGGATTCCCACTGA
H_vulgare	CD_snoR12-12-Dprime	16S-73	16S-NA	-7.60	.(((((.&.))))). CGGGAmAGUGGUG&TAAAATCGTTCGGATTCCCACTGA
R_communis	CD_snoR12-1-Dprime	16S-49	16S-NA	-7.60	.(((((.&.))))). CGGGAmAGUGGUGUUUCCAGU&AAGAATCAGACGGATTCCCATTGA
L_japonicus	CD_snoR12-1-Dprime	16S-72	16S-NA	-7.60	.(((((.&.))))). CGGGAmAGUGGUGU&AAAAATCAATCGGATTCCCAATGA
C_sinensis	CD_snoR12-1-Dprime	16S-72	16S-NA	-7.60	.(((((.&.))))). CGGGAmAGUGGUGU&ATAAATCAGACGGATTCCCAATGA
