# Supplementary material for: Phylogenetic distribution of plant snoRNA families
Source: BMC Genomics. 2016 Nov 24;17:969. doi: 10.1186/s12864-016-3301-2 (PMC5122169; doi:10.1186/s12864-016-3301-2)
Supplement: Additional file 5 — Targets. Complete archive of the rRNA and snRNA targets is provided. These are.txt files, which include RNAsnoop and Plexy output. (ZIP 139 kb) [file 12864_2016_3301_MOESM5_ESM.zip › Additional_folder_3/Z191a_targets_2]

T_aestivum	CD_Z191a-1-Dprime	18S-8	18S-NA	-18.60	.((((((((((((.&.)))))))))))). UCAUAmUGCUUGUCUCAAAGA&GAAACATGACAAGCATATGTCCTA
T_aestivum	CD_Z191a-2-Dprime	18S-8	18S-NA	-11.90	.(((((.((((((.&.)))))).))))). UCAUAmUGCUUGUCUCAAAGA&GAAACATGACAAGAATATGTCCTA
T_aestivum	CD_Z191a-3-Dprime	18S-8	18S-NA	-19.50	.(((((((((((((.&.))))))))))))). UCAUAmUGCUUGUCUCAAAGA&ACTAATAGACAAGCATGTGTCTCA
T_aestivum	CD_Z191a-4-Dprime	18S-8	18S-NA	-19.50	.(((((((((((((.&.))))))))))))). UCAUAmUGCUUGUCUCAAAGA&ACTAATAGACAAGCATATGTCTCA
T_aestivum	CD_Z191a-5-Dprime	18S-8	18S-NA	-19.50	.(((((((((((((.&.))))))))))))). UCAUAmUGCUUGUCUCAAAGA&GCTAATAGACAAGCATATGTCTCA
T_aestivum	CD_Z191a-6-Dprime	18S-8	18S-NA	-18.00	.((((((((((((.&.)))))))))))). UCAUAmUGCUUGUCUCAAAGA&GAAACATGGCAAGCATATGTCCTA
S_tuberosum	CD_Z191a-1-Dprime	18S-28	18S-NA	-21.30	((((((((((((((.&.)))))))))))))) UCAUAmUGCUUGUCUCAAAGA&TAATATAGACAAGCATATGACTGA
S_tuberosum	CD_Z191a-2-Dprime	18S-28	18S-NA	-19.50	.(((((((((((((.&.))))))))))))). UCAUAmUGCUUGUCUCAAAGA&AAATATAGACAAGCATATGTCTGA
M_truncatula	CD_Z191a-1-Dprime	18S-9	18S-NA	-19.50	.(((((((((((((.&.))))))))))))). UCAUAmUGCUUGUCUCAAAGA&ATTAATAGACAAGCATATGTCTGA
M_truncatula	CD_Z191a-2-Dprime	18S-9	18S-NA	-19.50	.(((((((((((((.&.))))))))))))). UCAUAmUGCUUGUCUCAAAGA&ATTAATAGACAAGCATATGTCTGA
A_trichopoda	CD_Z191a-1-Dprime	18S-7	18S-NA	-18.60	.((((((((((((.&.)))))))))))). UCAUAmUGCUUGUCUCAAAGA&TTTTAATGACAAGCATATGTCTGA
Z_mays	CD_Z191a-1-Dprime	18S-52	18S-NA	-9.50	.(((((((((.&.))))))))). CUAUAmUGCUUAACACAUGCA&AAAAAAAGACAAGCATATGTCCGA
Z_mays	CD_Z191a-2-Dprime	18S-52	18S-NA	-9.50	.(((((((((.&.))))))))). CUAUAmUGCUUAACACAUGCA&GAAACATGACAAGCATATGTCTGA
Z_mays	CD_Z191a-3-Dprime	18S-52	18S-NA	-9.50	.(((((((((.&.))))))))). CUAUAmUGCUUAACACAUGCA&AAAACATGACAAGCATATGTCTGA
Z_mays	CD_Z191a-4-Dprime	18S-52	18S-NA	-9.50	.(((((((((.&.))))))))). CUAUAmUGCUUAACACAUGCA&AAAACATGACAAGCATATGTCTGA
Z_mays	CD_Z191a-5-Dprime	18S-52	18S-NA	-9.50	.(((((((((.&.))))))))). CUAUAmUGCUUAACACAUGCA&AAAACATGACAAGCATATGTCTGA
Z_mays	CD_Z191a-7-Dprime	18S-52	18S-NA	-9.50	.(((((((((.&.))))))))). CUAUAmUGCUUAACACAUGCA&AAAAATAGACAAGCATATGTCCGA
S_bicolor	CD_Z191a-1-Dprime	18S-52	18S-NA	-9.50	.(((((((((.&.))))))))). CUAUAmUGCUUAACACAUGCA&AAAAATAGACAAGCATATGTCCGA
S_bicolor	CD_Z191a-2-Dprime	18S-52	18S-NA	-9.50	.(((((((((.&.))))))))). CUAUAmUGCUUAACACAUGCA&GAAACATGACAAGCATATGTCTGA
S_bicolor	CD_Z191a-3-Dprime	18S-52	18S-NA	-9.50	.(((((((((.&.))))))))). CUAUAmUGCUUAACACAUGCA&TATAACTGACAAGCATATGTCTGA
