# Supplementary material for: Phylogenetic distribution of plant snoRNA families
Source: BMC Genomics. 2016 Nov 24;17:969. doi: 10.1186/s12864-016-3301-2 (PMC5122169; doi:10.1186/s12864-016-3301-2)
Supplement: Additional file 5 — Targets. Complete archive of the rRNA and snRNA targets is provided. These are.txt files, which include RNAsnoop and Plexy output. (ZIP 139 kb) [file 12864_2016_3301_MOESM5_ESM.zip › Additional_folder_3/snoR18_targets_2]

S_bicolor	CD_snoR18-1-Dprime	16S-67	16S-NA	-9.50	.((((..((((((((((.&.))))))))))..)))). GUCGAmACGGGAAGUGGUG&CGAATTGTTTCCCTATTGGTTTGA
H_vulgare	CD_snoR18-1-Dprime	16S-67	16S-NA	-10.40	.((((..((((.(((((.&.))))).))))..)))). GUCGAmACGGGAAGUGGUG&GAGATTATATCCCTATTGGGATGA
H_vulgare	CD_snoR18-1-Dprime	18S-54	18S-NA	-7.70	((((((.&.)))))) CCCAAmUCCUGACACGGGGAG&GAGATTATATCCCTATTGGGATGA
H_vulgare	CD_snoR18-2-Dprime	16S-6	16S-NA	-10.00	.((.((((.(((.((((((.&.)))))).))).)))).)). UCUCAmUGGAGAGUUUGAUCC&TGATTAATTTCCCTATTGGTTTGA
H_vulgare	CD_snoR18-3-Dprime	16S-67	16S-NA	-11.60	.((((..(((((((((.&.)))))))))..)))). GUCGAmACGGGAAGUGGUG&AGATTTATTTCCCTATTGGTTTGA
H_vulgare	CD_snoR18-4-Dprime	16S-6	16S-NA	-10.20	.((.((((.(((.((((((.&.)))))).))).)))).)). UCUCAmUGGAGAGUUUGAUCC&AGATTAATTTCCCTATTGGTTTGA
H_vulgare	CD_snoR18-6-Dprime	16S-6	16S-NA	-10.20	.((.((((.(((.((((((.&.)))))).))).)))).)). UCUCAmUGGAGAGUUUGAUCC&AGATTAATTTCCCTATTGGTTTGA
H_vulgare	CD_snoR18-7-Dprime	16S-6	16S-NA	-10.00	.((.((((.(((.((((((.&.)))))).))).)))).)). UCUCAmUGGAGAGUUUGAUCC&TGATTAATTTCCCTATTGGTTTGA
H_vulgare	CD_snoR18-8-Dprime	16S-68	16S-NA	-10.30	((.((((((.&.)))))).)) UCGAAmCGGGAAGUGGUG&GACATTGTATCCCTGTTGGGATGA
H_vulgare	CD_snoR18-8-Dprime	18S-54	18S-NA	-8.00	((((((.&.)))))) CCCAAmUCCUGACACGGGGAG&GACATTGTATCCCTGTTGGGATGA
