# Supplementary material for: Phylogenetic distribution of plant snoRNA families
Source: BMC Genomics. 2016 Nov 24;17:969. doi: 10.1186/s12864-016-3301-2 (PMC5122169; doi:10.1186/s12864-016-3301-2)
Supplement: Additional file 5 — Targets. Complete archive of the rRNA and snRNA targets is provided. These are.txt files, which include RNAsnoop and Plexy output. (ZIP 139 kb) [file 12864_2016_3301_MOESM5_ESM.zip › Additional_folder_3/U40_targets_1]

S_tuberosum	CD_U40-1-D	18S-62	18S-NA	-9.40	.((((.(((((.&.))))).)))). UGUAAmGUAUGAACAAAUUCA&TTTTTTTTGTCATAGTTACTCTGA
M_truncatula	CD_U40-1-D	18S-43	18S-NA	-10.40	(((((.(((((.&.))))).))))) UGUAAmGUAUGAACUAAUUCA&GCTTTATTGTCATAGTTACACTGA
M_truncatula	CD_U40-2-D	18S-43	18S-NA	-10.40	(((((.(((((.&.))))).))))) UGUAAmGUAUGAACUAAUUCA&CTGTTTTTGTCATAGTTACACTGA
M_truncatula	CD_U40-3-D	18S-43	18S-NA	-10.40	(((((.(((((.&.))))).))))) UGUAAmGUAUGAACUAAUUCA&CTGTTTATGTCATAGTTACACTGA
M_truncatula	CD_U40-4-D	18S-43	18S-NA	-10.40	(((((.(((((.&.))))).))))) UGUAAmGUAUGAACUAAUUCA&CTGTTTATGTCATAGTTACACTGA
M_truncatula	CD_U40-5-D	18S-43	18S-NA	-10.40	(((((.(((((.&.))))).))))) UGUAAmGUAUGAACUAAUUCA&CTGTTTATGTCATAGTTACACTGA
G_raimondii	CD_U40-2-D	16S-61	16S-NA	-16.70	.((((.(..((((((((((.&.))))))))))..).)))). UGCAAmGUCGGACGGGAAGUG&AGCTTTTTGTCATAGTTGCTCTGA
B_rapa	CD_U40-2-D	18S-32	18S-NA	-9.40	.((((.(((((.&.))))).)))). UGUAAmGUAUGAACGAAUUCA&GCTTTAATGTCATAGTTACTCTGA
B_rapa	CD_U40-3-D	18S-32	18S-NA	-9.40	.((((.(((((.&.))))).)))). UGUAAmGUAUGAACGAAUUCA&GCTATATTGTCATAGTTACTCTGA
B_rapa	CD_U40-4-D	18S-32	18S-NA	-9.40	.((((.(((((.&.))))).)))). UGUAAmGUAUGAACGAAUUCA&GCTATATTGTCATAGTTACTCTGA
