# Supplementary material for: Phylogenetic distribution of plant snoRNA families
Source: BMC Genomics. 2016 Nov 24;17:969. doi: 10.1186/s12864-016-3301-2 (PMC5122169; doi:10.1186/s12864-016-3301-2)
Supplement: Additional file 5 — Targets. Complete archive of the rRNA and snRNA targets is provided. These are.txt files, which include RNAsnoop and Plexy output. (ZIP 139 kb) [file 12864_2016_3301_MOESM5_ESM.zip › Additional_folder_3/snoR22_targets_1]

A_trichopoda	CD_snoR22-1-D	18S-37	18S-NA	-7.10	.(((((((.&.))))))). CAUGUmGUAAGUAUGAACUAA&TTTCCTCATTGTTACACACACTGA
P_dactylifera	CD_snoR22-1-D	18S-34	18S-NA	-7.10	.(((((((.&.))))))). CAUGUmGUAAGUAUGAACUAA&ATCTCATGTTGTTACACACACTGA
P_dactylifera	CD_snoR22-2-D	18S-34	18S-NA	-7.10	.(((((((.&.))))))). CAUGUmGUAAGUAUGAACUAA&ATTTCATGTTGTTACACACACTGA
D_purpurea	CD_snoR22-1-D	18S-22	18S-NA	-7.10	.(((((((.&.))))))). CAUGUmGUAAGUAUGAACUAA&TGATCTGATTGTTACACACACTGA
D_purpurea	CD_snoR22-2-D	18S-22	18S-NA	-7.10	.(((((((.&.))))))). CAUGUmGUAAGUAUGAACUAA&TGATCTGATTGTTACACACACTGA
D_purpurea	CD_snoR22-3-D	18S-22	18S-NA	-7.10	.(((((((.&.))))))). CAUGUmGUAAGUAUGAACUAA&TGATCTGATTGTTACACACACTGA
D_purpurea	CD_snoR22-4-D	18S-22	18S-NA	-7.10	.(((((((.&.))))))). CAUGUmGUAAGUAUGAACUAA&TGATCTGATTGTTACACACACTGA
D_purpurea	CD_snoR22-5-D	18S-22	18S-NA	-7.10	.(((((((.&.))))))). CAUGUmGUAAGUAUGAACUAA&TGATCTGATTGTTACACACACTGA
S_tuberosum	CD_snoR22-1-D	18S-58	18S-NA	-7.10	.(((((((.&.))))))). CAUGUmGUAAGUAUGAACAAA&TGATCTGATTGTTACACACACTGA
S_tuberosum	CD_snoR22-2-D	18S-58	18S-NA	-7.10	.(((((((.&.))))))). CAUGUmGUAAGUAUGAACAAA&TGATCTCATTGTTACACACACCGA
S_tuberosum	CD_snoR22-3-D	18S-58	18S-NA	-7.10	.(((((((.&.))))))). CAUGUmGUAAGUAUGAACAAA&ATCTGATTTTGTTACACACACTGA
M_truncatula	CD_snoR22-1-D	18S-39	18S-NA	-7.10	.(((((((.&.))))))). CAUGUmGUAAGUAUGAACUAA&TGATCTGAATGTTACACACACTGA
B_rapa	CD_snoR22-1-D	18S-28	18S-NA	-7.10	.(((((((.&.))))))). CAUGUmGUAAGUAUGAACGAA&ATCTGAATTTGTTACACACACTGA
B_rapa	CD_snoR22-2-D	18S-28	18S-NA	-7.10	.(((((((.&.))))))). CAUGUmGUAAGUAUGAACGAA&GATCTGAATTGTTACACACACTGA
B_rapa	CD_snoR22-3-D	18S-28	18S-NA	-7.10	.(((((((.&.))))))). CAUGUmGUAAGUAUGAACGAA&ATCTGAATTTGTTACACACACTGA
B_rapa	CD_snoR22-4-D	18S-28	18S-NA	-7.10	.(((((((.&.))))))). CAUGUmGUAAGUAUGAACGAA&GATCTGAATTGTTACACACACTGA
B_rapa	CD_snoR22-5-D	18S-28	18S-NA	-7.10	.(((((((.&.))))))). CAUGUmGUAAGUAUGAACGAA&ATCTGAATTTGTTACACACACTGA
B_rapa	CD_snoR22-6-D	18S-28	18S-NA	-7.10	.(((((((.&.))))))). CAUGUmGUAAGUAUGAACGAA&GATCTGAATTGTTACACACACTGA
