# Supplementary material for: Phylogenetic distribution of plant snoRNA families
Source: BMC Genomics. 2016 Nov 24;17:969. doi: 10.1186/s12864-016-3301-2 (PMC5122169; doi:10.1186/s12864-016-3301-2)
Supplement: Additional file 5 — Targets. Complete archive of the rRNA and snRNA targets is provided. These are.txt files, which include RNAsnoop and Plexy output. (ZIP 139 kb) [file 12864_2016_3301_MOESM5_ESM.zip › Additional_folder_3/snoR32_targets_2]

P_taeda	CD_snoR32-1-Dprime	16S-67	16S-NA	-13.60	((((((((((.&.)))))))))) UCGGAmCGGGAAGUGGUGU&ACATGAAAGGTCTCGTTCGGCGTA
A_trichopoda	CD_snoR32-1-Dprime	18S-73	18S-NA	-8.60	((((((((.&.)))))))) GCGAAmUGGCUCA&AAAAGAAAGGTCTCGTTCGTCGTA
S_bicolor	CD_snoR32-1-Dprime	16S-68	16S-NA	-13.20	.(((((((((.&.))))))))). UCGAAmCGGGAAGUGGUG&GTGTCAAAGGTCTCGTTCGTCGTA
S_bicolor	CD_snoR32-1-Dprime	18S-74	18S-NA	-7.60	.((((((.&.)))))). UCGAAmCGUUGU&GTGTCAAAGGTCTCGTTCGTCGTA
S_bicolor	CD_snoR32-1-Dprime	16S-35	16S-NA	-7.30	(((((((.&.))))))) AUGAAmCGCUGGCGGCAUGCU&GTGTCAAAGGTCTCGTTCGTCGTA
T_aestivum	CD_snoR32-1-Dprime	18S-74	18S-NA	-8.60	((((((((.&.)))))))) GCGAAmUGGCUC&TGGTATTTGGTCTCGTTCGTCGTA
T_aestivum	CD_snoR32-2-Dprime	18S-74	18S-NA	-8.60	((((((((.&.)))))))) GCGAAmUGGCUC&TGATATTTGGTCTCGTTCGTCGTA
T_aestivum	CD_snoR32-3-Dprime	18S-74	18S-NA	-8.60	((((((((.&.)))))))) GCGAAmUGGCUC&TGATATTTGGTCTCGTTCGTCGTA
T_aestivum	CD_snoR32-4-Dprime	18S-74	18S-NA	-8.60	((((((((.&.)))))))) GCGAAmUGGCUC&TGATATTTGGTCTCGTTCGTCGTA
T_aestivum	CD_snoR32-5-Dprime	18S-74	18S-NA	-8.60	((((((((.&.)))))))) GCGAAmUGGCUC&TGATATTTGGTCTCGTTCGTCGTA
T_aestivum	CD_snoR32-6-Dprime	18S-74	18S-NA	-8.60	((((((((.&.)))))))) GCGAAmUGGCUC&TGATATTTGGTCTCGTTCGTCGTA
T_aestivum	CD_snoR32-7-Dprime	18S-74	18S-NA	-8.60	((((((((.&.)))))))) GCGAAmUGGCUC&TGATATTTGGTCTCGTTCGTCGTA
T_aestivum	CD_snoR32-8-Dprime	18S-74	18S-NA	-8.60	((((((((.&.)))))))) GCGAAmUGGCUC&TGATATTTGGTCTCGTTCGTCGTA
T_aestivum	CD_snoR32-9-Dprime	18S-74	18S-NA	-8.60	((((((((.&.)))))))) GCGAAmUGGCUC&TGATATTTGGTCTCGTTCGTCGTA
T_aestivum	CD_snoR32-10-Dprime	18S-74	18S-NA	-8.60	((((((((.&.)))))))) GCGAAmUGGCUC&TGATATTTGGTCTCGTTCGTCGTA
T_aestivum	CD_snoR32-11-Dprime	18S-74	18S-NA	-8.60	((((((((.&.)))))))) GCGAAmUGGCUC&TGATATTTGGTCTCGTTCGTCGTA
T_aestivum	CD_snoR32-12-Dprime	18S-74	18S-NA	-8.60	((((((((.&.)))))))) GCGAAmUGGCUC&TGATATTTGGTCTCGTTCGTCGTA
T_aestivum	CD_snoR32-13-Dprime	18S-74	18S-NA	-8.60	((((((((.&.)))))))) GCGAAmUGGCUC&TGATATTTGGTCTCGTTCGTCGTA
T_aestivum	CD_snoR32-14-Dprime	18S-74	18S-NA	-8.60	((((((((.&.)))))))) GCGAAmUGGCUC&TGATATTTGGTCTCGTTCGTCGTA
T_aestivum	CD_snoR32-16-Dprime	18S-74	18S-NA	-8.60	((((((((.&.)))))))) GCGAAmUGGCUC&TGATATTTGGTCTCGTTCGTCGTA
T_aestivum	CD_snoR32-20-Dprime	18S-74	18S-NA	-8.60	((((((((.&.)))))))) GCGAAmUGGCUC&TGATATTTGGTCTCGTTCGTCGTA
T_aestivum	CD_snoR32-24-Dprime	18S-74	18S-NA	-9.00	((((((((.&.)))))))) GCGAAmUGGCUC&TGATATTTGGTCTCATTCGTCGTA
T_aestivum	CD_snoR32-25-Dprime	18S-74	18S-NA	-9.00	((((((((.&.)))))))) GCGAAmUGGCUC&TGATATTTGGTCTCATTCGTCGTA
H_vulgare	CD_snoR32-1-Dprime	16S-68	16S-NA	-13.20	.(((((((((.&.))))))))). UCGAAmCGGGAAGUGGUG&TGATATTTGGTCTCGTTCGTCGTA
H_vulgare	CD_snoR32-1-Dprime	16S-35	16S-NA	-7.30	(((((((.&.))))))) AUGAAmCGCUGGCGGCAUGCU&TGATATTTGGTCTCGTTCGTCGTA
H_vulgare	CD_snoR32-2-Dprime	16S-68	16S-NA	-13.20	.(((((((((.&.))))))))). UCGAAmCGGGAAGUGGUG&TGATATTTGGTCTCGTTCGTCGTA
H_vulgare	CD_snoR32-2-Dprime	16S-35	16S-NA	-7.30	(((((((.&.))))))) AUGAAmCGCUGGCGGCAUGCU&TGATATTTGGTCTCGTTCGTCGTA
H_vulgare	CD_snoR32-3-Dprime	16S-68	16S-NA	-13.20	.(((((((((.&.))))))))). UCGAAmCGGGAAGUGGUG&TGATATATGGTCTCGTTCGTCGTA
H_vulgare	CD_snoR32-3-Dprime	16S-35	16S-NA	-7.30	(((((((.&.))))))) AUGAAmCGCUGGCGGCAUGCU&TGATATATGGTCTCGTTCGTCGTA
H_vulgare	CD_snoR32-4-Dprime	16S-68	16S-NA	-13.20	.(((((((((.&.))))))))). UCGAAmCGGGAAGUGGUG&TGATATTTGGTCTCGTTCGTCGTA
H_vulgare	CD_snoR32-4-Dprime	16S-35	16S-NA	-7.30	(((((((.&.))))))) AUGAAmCGCUGGCGGCAUGCU&TGATATTTGGTCTCGTTCGTCGTA
B_vulgaris	CD_snoR32-1-Dprime	18S-44	18S-NA	-7.60	((((((.&.)))))) GCGAAmCCGCCCACGUCGCCG&GATTTCATGGTCTCGTTCGTCGTA
V_vinifera	CD_snoR32-1-Dprime	16S-73	16S-NA	-12.70	.(((((((((.&.))))))))). UCGGAmCGGGAAG&GTGTGAAAGGTCTCGTTCGTCGTA
V_vinifera	CD_snoR32-1-Dprime	16S-40	16S-NA	-7.30	(((((((.&.))))))) AUGAAmCGCUGGCGGCAUGCU&GTGTGAAAGGTCTCGTTCGTCGTA
R_communis	CD_snoR32-1-Dprime	16S-44	16S-NA	-13.60	((((((((((.&)))))))))) UCGGAmCGGGAAGUGGUGUUU&ATATCATTGGTCTCGTTCGGCATA
L_japonicus	CD_snoR32-1-Dprime	16S-67	16S-NA	-12.70	.(((((((((.&.))))))))). UCGGAmCGGGAAGUGGUGU&TGTGATTAGGTCTCGTTCGTCGTA
L_japonicus	CD_snoR32-1-Dprime	16S-34	16S-NA	-7.30	(((((((.&.))))))) AUGAAmCGCUGGCGGCAUGCC&TGTGATTAGGTCTCGTTCGTCGTA
L_japonicus	CD_snoR32-2-Dprime	16S-67	16S-NA	-12.70	.(((((((((.&.))))))))). UCGGAmCGGGAAGUGGUGU&TTGTGATAGGTCTCGTTCGTCGTA
L_japonicus	CD_snoR32-2-Dprime	16S-34	16S-NA	-7.30	(((((((.&.))))))) AUGAAmCGCUGGCGGCAUGCC&TTGTGATAGGTCTCGTTCGTCGTA
M_truncatula	CD_snoR32-1-Dprime	18S-75	18S-NA	-8.60	((((((((.&.)))))))) GCGAAmUGGCU&CTGTGATAGGTCTCGTTCGTCGTA
M_truncatula	CD_snoR32-2-Dprime	18S-75	18S-NA	-8.60	((((((((.&.)))))))) GCGAAmUGGCU&TGTGATTAGGTCTCGTTCGTCGTA
M_truncatula	CD_snoR32-3-Dprime	18S-75	18S-NA	-8.60	((((((((.&.)))))))) GCGAAmUGGCU&TGTGATTAGGTCTCGTTCGTCGTA
M_truncatula	CD_snoR32-4-Dprime	18S-75	18S-NA	-8.60	((((((((.&.)))))))) GCGAAmUGGCU&CTGTGATAGGTCTCGTTCGTCGTA
M_truncatula	CD_snoR32-5-Dprime	18S-75	18S-NA	-8.60	((((((((.&.)))))))) GCGAAmUGGCU&CTGTGACAGGTCTCGTTCGTCGTA
P_persica	CD_snoR32-1-Dprime	16S-67	16S-NA	-12.70	.(((((((((.&.))))))))). UCGGAmCGGGAAGUGGUGU&GTATTATTGGTCTCGTTCGTCGTA
P_persica	CD_snoR32-1-Dprime	18S-17	18S-NA	-8.60	((((((((.&.)))))))) GCGAAmUGGCUCAUUAAAUCA&GTATTATTGGTCTCGTTCGTCGTA
P_persica	CD_snoR32-1-Dprime	16S-34	16S-NA	-7.30	(((((((.&.))))))) AUGAAmCGCUGGCGGCAUGCU&GTATTATTGGTCTCGTTCGTCGTA
P_persica	CD_snoR32-2-Dprime	16S-67	16S-NA	-12.70	.(((((((((.&.))))))))). UCGGAmCGGGAAGUGGUGU&ATTGATAAGGTCTCGTTCGTCGTA
P_persica	CD_snoR32-2-Dprime	18S-17	18S-NA	-8.60	((((((((.&.)))))))) GCGAAmUGGCUCAUUAAAUCA&ATTGATAAGGTCTCGTTCGTCGTA
P_persica	CD_snoR32-2-Dprime	16S-34	16S-NA	-7.30	(((((((.&.))))))) AUGAAmCGCUGGCGGCAUGCU&ATTGATAAGGTCTCGTTCGTCGTA
B_rapa	CD_snoR32-1-Dprime	18S-39	18S-NA	-9.50	((((((((.&.)))))))) AUGAAmCGAAUUCAGACUGUG&GATATTAAGGTCTCGTTCGTCGTA
B_rapa	CD_snoR32-2-Dprime	18S-39	18S-NA	-9.50	((((((((.&.)))))))) AUGAAmCGAAUUCAGACUGUG&GATATTAAGGTCTCGTTCGTCGTA
B_rapa	CD_snoR32-3-Dprime	18S-39	18S-NA	-9.50	((((((((.&.)))))))) AUGAAmCGAAUUCAGACUGUG&GATACTAAGGTCTCGTTCGTCGTA
B_rapa	CD_snoR32-4-Dprime	18S-39	18S-NA	-9.50	((((((((.&.)))))))) AUGAAmCGAAUUCAGACUGUG&TGATATTAGGTCTCGTTCGTCGTA
B_rapa	CD_snoR32-5-Dprime	18S-39	18S-NA	-9.50	((((((((.&.)))))))) AUGAAmCGAAUUCAGACUGUG&GATATTAAGGTCTCGTTCGTCGTA
C_sinensis	CD_snoR32-1-Dprime	16S-67	16S-NA	-12.70	.(((((((((.&.))))))))). UCGGAmCGGGAAGUGGUGU&CAGTGAAAGGTCTCGTTCGTCGTA
C_sinensis	CD_snoR32-1-Dprime	16S-34	16S-NA	-7.30	(((((((.&.))))))) AUGAAmCGCUGGCGGCAUGCU&CAGTGAAAGGTCTCGTTCGTCGTA
