# Supplementary material for: Phylogenetic distribution of plant snoRNA families
Source: BMC Genomics. 2016 Nov 24;17:969. doi: 10.1186/s12864-016-3301-2 (PMC5122169; doi:10.1186/s12864-016-3301-2)
Supplement: Additional file 5 — Targets. Complete archive of the rRNA and snRNA targets is provided. These are.txt files, which include RNAsnoop and Plexy output. (ZIP 139 kb) [file 12864_2016_3301_MOESM5_ESM.zip › Additional_folder_3/snoR83_targets_HP1.fa]

>P_dactylifera_snoR83-1_HP1
AATCCCAGATAAATTTGCTCAAGTGTTTTTCTGATTCATGGAAGGCCA
>P_dactylifera_snoR83-2_HP1
AATCCCAGATAAACTTGCTCCAATTGTTTTTTCTGATTCATGGAAGGCCA
>Z_mays_snoR83-1_HP1
TAATCCCGGATTTACTTGCTTAGCTGTTCTTCCGATTCATGGGAGGCCG
>S_bicolor_snoR83-1_HP1
TTCATAATCCCGGATTGACTCGCTTAGCTGTTCTTCCGATTCATGGGAGGCCG
>O_sativa_snoR83-1_HP1
CTTCATAATCCCGGATTAACTCGCTTAGCTGTTCTTCTGATTCATGGGAGGCCG
>T_aestivum_snoR83-1_HP1
TGGCCTTCATAATCCCGGATTAACTAGCTTAGCTGTTCTTCTGATTCATGGGAGGCCA
>T_aestivum_snoR83-2_HP1
CCTTCATAATCCCGGATTAACTTGCTTAGCTGTTCTTCTGATTCATGGGAGGCCA
>T_aestivum_snoR83-3_HP1
CCTTCATAATCCCGGATTAACTCGCTTAGCTGTTCTTCTGATTCATGGGAGGCCG
>T_aestivum_snoR83-4_HP1
CTTCATAATCCCGGATTAACTTGCTTAGCTGTTCTTCTGATTCATGGGAGGCCA
>T_aestivum_snoR83-5_HP1
CTCCATAATCCCGGATTAACTCGCTTAGCTGTTCTTCTGATTCATGGGAGGCCG
>T_aestivum_snoR83-6_HP1
CTCCATAATCCCGGATTAACTCGCTTAGCTGTTCTTCTGATTCATGGGAGGCCG
>H_vulgare_snoR83-1_HP1
CCTCCATAATCCCGGATTAACTCGCTTAGCTGTTATTCTGATTCATGGGAGGCCG
>H_vulgare_snoR83-2_HP1
TGGCCTTCATAATCCCGGATTAACTTGCTTAGCTGTTCTTCTGATTCATGGGAGGCCA
>S_tuberosum_snoR83-1_HP1
AATGCCTTCATAATCCCAAATAAACTTCTATCTGTTTATTTGATTCATGGGAGGCAT
>S_tuberosum_snoR83-2_HP1
CAAATAAGCTGAGTTAATTCAAAGTGCTTATTTGATTCATGGGAGGCCT
>S_lycopersicum_snoR83-1_HP1
CCCAAATAAGCTGAGTTAATTCAAAGTGCTTATTTGATTCATGGGAGGCCT
>S_lycopersicum_snoR83-2_HP1
CTAAATAAGCTGATATAAACAAGTGCTTATTTGATTCATAGGAGACCT
>S_lycopersicum_snoR83-3_HP1
ATTGCCTTCATAATCCCAAATGAACTTCCATCTGTTTATTTGATTCATGGGAGGCAT
>V_vinifera_snoR83-1_HP1
TTATGCCTTCATAATCCCAAATAAATGATTATGTGTTTATTTGATTCATGGGAGGCAG
>V_vinifera_snoR83-2_HP1
GTTTGCCTTCATAATCCCAGATAAACTACTTATGTGTTTATTTGATTCATGGGAGGCAG
>V_vinifera_snoR83-3_HP1
GTTTGCCTTCATAATCCCAGATAAACAGTTTACATTTATTTGATTCATGGGAGGCAG
>V_vinifera_snoR83-4_HP1
GTTTGCCTTCATAATCCCAGATAAATGTTTTATGTGTTTATTTGATTCATGGGAGGCAT
>V_vinifera_snoR83-5_HP1
TTTTGCCTTCATAATCGCAGATAAATTTTTTTTTGTGTTTATTTGATTCATGGGAGGCAT
>R_communis_snoR83-1_HP1
TGTTTGTGCCTCTATAATCCCAGATGATCTTGTTTTGTGATTATCTGATTCATGGGAGGCGA
>R_communis_snoR83-2_HP1
TGCCCCCAGATAGAATTTCCTTGTGCTTGTCTGATTCATGGGAGGCCA
>L_japonicus_snoR83-1_HP1
TCATAATCCCAGATGAGCTTCTCAAATGCTTACGCTGATTCATGGGAGGCCG
>M_truncatula_snoR83-1_HP1
ATTTGGCCTTCATAATCCCAGTTAAGATTGAATATTGAAGTTCTTAAACTGATTCATGGGAGGCCA
>M_truncatula_snoR83-2_HP1
TTCATAATCCCAGTTAAGATTGAATTTTTTTCAAGTGATTACACTGATTCATGGAAGGCCA
>M_truncatula_snoR83-3_HP1
TATTTGCCTTCATAATCCCAGATAAAGCTCTTTGTATTTATCTGATTCATGGGAGGCAA
>P_persica_snoR83-1_HP1
TTTGTGCCTCCATAATCCCAGATAAAAGTTTTTAGTGTTTATCTGATTCATGGGAGGCCG
>P_persica_snoR83-2_HP1
TCCCAGATAAGCTGAGAATTGGTGCTTATCTGATTCATAGGAGGCCA
>P_persica_snoR83-3_HP1
TTTTGCCTTCATAATCCCAGCTAAAATTCCCTTTTGGTTATCCGATTCATGGGAGGCAA
>G_raimondii_snoR83-1_HP1
TTGAAAGTGCCTCTATAATCCCAGATAATAGTTCTTGTGATTATCTGATTCATGAGGGGCTAAGA
>G_raimondii_snoR83-2_HP1
AGTGTGCCTCTATAATCCCAGATAATGGTTCTTGTGATTATCTGATTCATGAGGGGCAA
>G_raimondii_snoR83-3_HP1
ATGGCCTTCATAATCCCAAATGAGCTAAAGATAAAAACGTGCTTATTTGATTCATGGGAGGCTG
>G_raimondii_snoR83-4_HP1
AATCCCAAATGAGCTAAAGATAAAAAGGTGCTTATTTGATTCATGGGAGGCCA
>B_rapa_snoR83-1_HP1
ATAATCCCAGCTAAGTTGATGAGGTACTTATCTGATTCATGGGAGGCCT
>B_rapa_snoR83-2_HP1
ATAATCCCAGCTAAGTTGATGAGGTACTTATCTGATTCATGGGAGGCCG
>B_rapa_snoR83-3_HP1
GTGAATTTTTTTTTAATTAAAGACATCAATCAACAGCATGCATGGCCT
>A_thaliana_snoR83-1_HP1
ATCCCAGCTAAGTTTGATGAAGTACTTATCTGATTCATGTGAGGCCT
>C_sinensis_snoR83-1_HP1
CCAGGCCTTCATTAATCCCAAATAAGCTGATATTAAGAAAAAGTGCTTATTTGATTCATGGGAGGCCA
>C_sinensis_snoR83-2_HP1
ATTGTTTACTAGCGGTTATCTGATTCATGGGAGGCAG
