# Supplementary material for: Phylogenetic distribution of plant snoRNA families
Source: BMC Genomics. 2016 Nov 24;17:969. doi: 10.1186/s12864-016-3301-2 (PMC5122169; doi:10.1186/s12864-016-3301-2)
Supplement: Additional file 5 — Targets. Complete archive of the rRNA and snRNA targets is provided. These are.txt files, which include RNAsnoop and Plexy output. (ZIP 139 kb) [file 12864_2016_3301_MOESM5_ESM.zip › Additional_folder_3/snoR74_targets_HP2.fa]

>P_patens_snoR74-1_HP2
GAGGTCATCGATGGCGCCCATGAGCTGGTCTCTCGTCAGTTGCAGGTAGAGTATCGCATCATTTTTAGGTGGTGAGCCATTGTCTGTTTGATGGCAACGGGTTCAATCCATGGTGCA
>S_moellendorffii_snoR74-1_HP2
GAGGTTTTTGATCTTGTGAATGAGATAATCTCTCGTCGATCCCAGGTAGATTTCTCTTGCATCATTTTAGGTGGTGAGCTACTGCTGTGTCCTCCAGGCAGATGGTTCAATCCATGGTGCT
>S_moellendorffii_snoR74-2_HP2
GAGGTTTTTGATCTTGTAAATGAGAGAATCTCTCGTCGATCCCAGGTAGATTTCTCTTGCATCATTTTAGGTGGTGAGCTGCTGCTGTGTCCTCCAGGCAGATGGTTCAATCCATGGTGCT
>A_trichopoda_snoR74-1_HP2
CAGAGGTCTGTACTTTTTTCCTTTGAGCTGGCCTCTCGTAAACTTCAGGGAAATTATTTGCACCATTATTGGGTGAACCTTTGTATACTATACTTGTGAATAAAGGTTCAATAAATGTTGTG
>A_trichopoda_snoR74-2_HP2
GAGGTCTGTACTTTTCTCCTCTGAGCTGGCCTCTCGTAAACTTCAGGGAAATTATTTGCACCATTATTGGGTGAACCTTTGTAAATTATACTTGTGAATAAAGGTTCAATAAATGTTGCG
>A_trichopoda_snoR74-3_HP2
GAGGTTTGTGCTTTTCTCCTCTGAGTTGGCCTCTCGTAAACTTCAGGGAAATTATTTGCACCATTATTGGGTGAACCTTTGTAAACTATACTTGTGAATAAAGGTTCATTACATGTTGCG
>A_trichopoda_snoR74-4_HP2
GAGGTCTGTTCTTTTCTCCTCTGAGCTGGCCTCTCGTAAACTTCAGGGAAATTATTGCACCATTATTGGGTGAACCTTTGTAAACTATACTTGTGAATAAAGGTTCAATAAATGTTGCG
>A_trichopoda_snoR74-5_HP2
GAGGTCTGTACTTTTCTCCTCTGAGCTGGCCTCTCGTAAACTTCAGGGAAATTATTTGCACCATTATTGGGTGAACCTTTGTAAACTATACTTGTGAATAAAGGTTCAATAAATGTTGCG
>A_trichopoda_snoR74-6_HP2
GAGGTCTGTACTTTTCTCCTCTGAGCTGGCCTCTCGTAAACTTCAGGGAAATTATTTGCACCATTATCGGGTGAACCTTTGTAAACTATACTTGTGAATAAAGGTTCAATAAATGTTGTG
>A_trichopoda_snoR74-7_HP2
GAGGTCTGTACTTTTCTCATCTGAGCTGGCCTCTCGTAAACTTCAGGGAAATTATTTGCACCATTATCGGGTGAACCTTTGTATACTATGATTGTGAATAAAGGTTCAATAAATGTTGTG
>A_trichopoda_snoR74-8_HP2
GAGGTTTGTACTTTTCTCCTCTGAGCAAGCCTCTCGTAAACTTCAGGGAAATTATTTGCACCATTATTGGGTGAACCTTTGTAAACTATACTTGTGAATAAAGGTTCAATAAATGTTGCG
>A_trichopoda_snoR74-9_HP2
GGGTCTGTACTTTTCTCCTCTGAGCTGGCCTCTCGTAAACTTCAGGGAAATTATTTGGACCTTTATTGGGTGAACTATATTTGTGAACAATGAATAAAGGTTCAATACATGTTGCG
>A_trichopoda_snoR74-10_HP2
GAGGTCTGTACTTTTCTCCTCTGAGCAGGCCTCTCGTAAACTTCAGGGAAATTATTTGCACCATTATCGGGTGAACCTTTATAAACTATACTTGTGAATAAAGGTTCAATAAATTTTTGTG
>A_trichopoda_snoR74-11_HP2
GAGGTCTGTACTTTTCTCCTCTGAGCTGGCCTCTCGTAAACTTCAGGGAAATTATTTGCACCATTATTGCGTGAACTTTGTAAACTATACTTGTGAATAAAGGTTCAATAAATGTTGCG
>P_dactylifera_snoR74-1_HP2
GGGGTCTGTTTTCCTCATAGACAGGCCTCTCGTAAACTTTAGGAAAATCATGTTCATTGTTATTGGGTGAGCTTTTAGACTTTCTCTGTGAAAAAAAGGCTCAGTAAACAATGAA
>P_dactylifera_snoR74-2_HP2
GGGGTTTGTTGTCTTTGTGAGCAGGCCTCCCGTGAACTTCGGGGATATTATTTTCATTGTTCTTGGGTGAACCTTTGTAAGCATTTCCTCAATGACAAAAGGTTCAGTAAACAATGAG
>P_dactylifera_snoR74-3_HP2
GGGGCCTGTTTCCTTCATAAATGGGCCTCTCGTAAACTTTAGGGAGATCATATACATTGTTATTGGGTGAACCTTTGGAGACTTTGTTTATGACAAAAGGTTCAGTAAACAATGGA
>P_dactylifera_snoR74-4_HP2
GGGGCCTGGTTTCCTTGTAGTCAGGCCTCTCGTAAACTTTAGGAAAATCATGTGCATTGTTATTGGGTGAACCTTTGTAGACTTTGTCTATGACAAAAGGTTCAGTAAACAATGAA
>P_dactylifera_snoR74-5_HP2
CAGGGTCTATTTCCTTCATAAATAGGCCTCCTGTAAACTTTAGGGAAATGATATACAATGTTATTGGGTGAACCTTTGTAGATTTTGTTTGTGACAAAAGGTTCAGTAAACAATGGA
>Z_mays_snoR74-1_HP2
GGATGATGTGCTATATATTAGCAGTATCCCCGTAAACTTTAGGAACACGATGATCATCGTTATTGGGTGAACCTTTGGTCATGTCCATGTGTTGGACAACTCCATGTCAATTGGTTCAGTAAATGATGAC
>S_bicolor_snoR74-1_HP2
GGATGTTGTGCTATATACTAGCAGTATCCCCGTAAACTTTAGGAACACCATGATCATCGTTATTGGGTGAACCGTTGGTCATGTTCATGTGTTGGACAACTCCATGTCAATTGGTTCAGTAAATGATGGG
>S_bicolor_snoR74-2_HP2
GGATGCTGTGCTATATAGTGGCAGTATCCCCGTAAACTTTAGGAACACCATGATCATCGTTATTGGGTGAATCATTTGGTCATGTCCATGTGTTGGACAACTCCATGCCAATTGGTTCAGTAAATGATGGC
>S_bicolor_snoR74-3_HP2
GGATGCTGTGCTACTAGCAGCATCCCCGTAAACTTTAGGAACACCATGATCATCGTTATTGGGTGAACCGTTGGTCATGTCCATGTGTTGGACAACTCCATGTCAATTGGTTCAGTAAATGATGGA
>O_sativa_snoR74-1_HP2
GGATGCTGTTCTCTCTATAAGCAGTATCTTCGTAACCTTTAGGAACATCATGTTCATCGTTATTGGGTGAACCGGTGGACACAGCTCAATGTTGACTGGTTCAGTAAATGATGGC
>O_sativa_snoR74-2_HP2
GGATGCTGTGCTCTCTATAAGCAGTGTCCTCGTAAATTTTAGGAACATGTTTCATCGTTATTGGGTGAACCGTTGGGCTATTCAATGTCCATTGGTTCAGTAAATGATGGC
>O_sativa_snoR74-3_HP2
GGATGTTGTTCTCTATATAAGCATTGTCCTCGTAAACTTTAGGAATATCAGAGTGAGTCATTGTTCTTGGGTGAATCAATTGACACAGCTTGATGTTAATTGGTTCAGTAAATGATGAC
>T_aestivum_snoR74-1_HP2
GGATGCTTTGCTCTCTATAAGCAGTGTCCCCGTAAACTTTAGGAAGATCACATTGTCATTGTTATTGGGTGAACCAATGGACACAGTACTTTGTGTTTTATGTCTATTGGTTCAGTAAACGAAGAC
>T_aestivum_snoR74-2_HP2
GGATGCTTTGCTCTCTATAAGCAGTGTCCCCGTAAACTTTAGGAAGATCACATTGTCATTGTTATTGGGTGAACCGATGGACACAGTACTTTGTGTTTTATGTCTATTGGTTCAGTAAACGAAGAC
>T_aestivum_snoR74-3_HP2
GGATGCTTTGCTTTCTATAAGCAGTGTCCCCGTAATCTCTAGGAATATCATTTTCATTGTTTTTGGGTGAACCAGTGGACACAGTACTTTGTGTTTTATGTCTATTGGTTCAGTAAATGATGGC
>T_aestivum_snoR74-4_HP2
GGATGCTTTGCTTTCTATAAGCAGTGTCCCCGTAATCTCTAGGAATATTATTTTCATTGTTTTTGGGTGAACCAGTGGACACAGTACTTTGTGTTCTATGTCTATTGGTTCAGTAAATGATGGC
>T_aestivum_snoR74-5_HP2
GGATGCTGTGCTTTCAATAAGCAGTGTCCCCGTAATCTCTAGGAATATCATTTTCATTGTTTTTGGGTGAACCAGTGGACACAGTACTTTGTGTTTTATGTCTATTGGTTCAGTAAATGATGAC
>T_aestivum_snoR74-6_HP2
GGATGCTTTGCTCTTTATAAGCAGTATCCCCGTAAGCTTTAGGAACATTATGATTATTGTTCTTGGGTGAACCATTGGACACAGTACTTTGTGTTTTATGTCTATTGGTTCAATAAACGATGGC
>T_aestivum_snoR74-7_HP2
GGATGCTTTGCTCTCTATAAGCAGTGTCCCCGTAAACTTTAGGAAGATCACATTGTCATTGTTATTGGGTGAACCGATGGACACAGTACTTTGTGTTTTATGTCTATTGGTTCAGTAAACGAAGAC
>T_aestivum_snoR74-8_HP2
GGATGCTTTGCTCTTTATAAGCAGTGTCCCCATAAGCTTTAGGAACATTATGATCATTGTTCTTGGGTGAACCATTGGACACAGTACTATGTGTTTTATGTCTTTTGGTTCAATAAACGATGAC
>H_vulgare_snoR74-1_HP2
GGATGCTTTGCTCTTTATAAGCAGTGTCCCTGTAAGCTTTAGGGAAATTATGATCATTGTTCTTGGGTGAACCATTGGACACAGTACTATGTGTTTTATGTCTATTGGTTCAATAAACGATGGC
>H_vulgare_snoR74-2_HP2
GGATGCTTTGCTTTCTATAAGCAGTGTCCCCGTAATCTCTAGGAATATCATTTTCATTGTTTTTGGGTGAACCAGTGGACACAGTACTTTGTGTTTTATGTCTATTGGTTCAGTAAATGATGAC
>H_vulgare_snoR74-3_HP2
GGATGCTTTGCTCTCTATAAGCAGTGTCCCCGTAAACTTTAGGAAGATCATATTGTCATTGTTATTGGGTGAACCGATGGACACAGTACTATGTGTTTTATGTCTATTGGTTCAGTAAATGAAGGC
>B_vulgaris_snoR74-1_HP2
GGGTCCTATTACCTTTTTGTGAATGGGTCTCTCGTAAACTTCAGGGAAATTAAGTTTGCATTGTTATTGGGTGAACCACTGGAGTTTTTCTATGATGGGAGGTTCAGTAAACGATGTC
>B_vulgaris_snoR74-2_HP2
AGGCTCTATTCCATTTCAGAATTGGGCTTCCGTAAACTTCAGGGAAATTAAATGCATTGTTATTGGGTGAACCTCTGTTTTGTTTAGTGGCTGAAGGTTCAGTAAATGATGAA
>B_vulgaris_snoR74-3_HP2
AAGCTCTATTTCATATTAGAATGGGGCTTCCGTAAACATCAGGGAGATCAAATGCGTCGTTATTGGGTGAACCTCTGTTTTGTTTAGTGGCTGAAGGTTCAGTAAATGATGTA
>B_vulgaris_snoR74-4_HP2
AAGCTCTGTTTCATATTAGAATAGGGCTTCCGTAAACTTCAGGGATATCAAAATGCATCGTTATTGGGTGAACCTCTGTTTTGTTTAGTGGCTGAAGGTTCAGTAAATGATGAT
>B_vulgaris_snoR74-5_HP2
AGGCTCCATTTCACTTTAGGATGGGGCTTCCGTAAACTTCAGGGAAATCAAAATGCATTGTTATTGGGTGAATCTCTGTTTTGTTTAGTGGCTGAAGGTTCAGTAAATGATGGA
>S_tuberosum_snoR74-1_HP2
GGGACCTATTGCCTTTTTTTGTGAATTGGTCTCTCGTAAACTTCAGGGATATAAAAAATTGCATTGTTATTGGGTGAACCACTTGACTTAATTCATGATGGAATGGTTCAGTAAACGATGAT
>S_tuberosum_snoR74-2_HP2
GGGATCTATTGCCTTCTTTGTGAATGGGTCTCTCGTAAATGTCAGGGATATCAAGAATTGCATTGTTATTGGGTGAACCACTTGACTTAATTTATGATGGAATGGTTCAGTAAACGATGAT
>S_tuberosum_snoR74-3_HP2
GGGATGGATTGCCTTTAGTGAATTGATCTCTCGTAAACTTCAGGGACATCAAAAATTGCATTGTTATTGGGTGAACCACTTGATTTGTTTGTGATGGCTTGGTTCAGTAAACGATGAT
>S_lycopersicum_snoR74-1_HP2
GGGATGGATTGCCTTTAAGTGAATTGATCTCTCGTAAACTTCAGGGACATCAAAAATTGCATTGTTATTGGGTGAACCACTTGACTTATTCATGATGGAATGGTTCAGTAAACGATGAT
>S_lycopersicum_snoR74-2_HP2
GGGATCTATTGCCTTCTTTGAGAATGGGTCTCTCGTAAATGTCAGGGATATCAAGAAATGCATTGTTATTGGGTGAACCACTTGACTTTATTTATGATGGAATGGTTCAGTAAACGATGAT
>S_lycopersicum_snoR74-3_HP2
GGGACCTATTGCCCTTCTTGTGAATGGGTCTCTCGTAAACTTCAGGGATATCAAAAATTGCATTGTTATTGGGTGAACCACTTGACAATATTCATGATGGAATGGTTCAGTAAACGATGAT
>V_vinifera_snoR74-1_HP2
GAATTCTATTATACCTTTATGAAAGGGCTTATTGCTTGCTTCAGGGAAATCCTGACATTCTTCATGGGTGAACCCATATTGTTCTTGGTGATTGAAGGTTCAGTAAATCATGGT
>V_vinifera_snoR74-2_HP2
GGGGCTTGTTGCCGTATGTGAACAGGTCTCTCGTAAACGTCAGGGAAATCATTATCATTATTTTTGGGTGAACCTCTGTCCAGATTAGTGGCAGGAGGCTCAGTAAATAATGGA
>V_vinifera_snoR74-3_HP2
TATTTCTGTTACCTTTGTGAATGGGATTATTGTAAACTTGGGGGAAATCCTCACATTCTTCGTGGCTGAACCTGTTTTCTTGGTGGTTGAAGATTCAGCAAATGATGCT
>V_vinifera_snoR74-4_HP2
GGGACCTGTTGCCTTTTGTGAATGGGTCTCTCGTAAACTTCAGGGAAATTAGTTGCATTGTTATTGGGTGAACCACATGAGTATTGTTTGTGATTGAAGGTTCAGTAAATAATGGT
>V_vinifera_snoR74-5_HP2
GGGGCTTGTTGCCTTTGTGGACAGGTCTCTCGTAAACTTCAGGGAAATTAGTTGCATTATTATTGGGTGAACCTCTGGAGTTTTTTGTGATGGAAGGCTCAGTAAATAATGGC
>V_vinifera_snoR74-6_HP2
GGGGCTTGTTGCCTTTGTGGACAGGTCTCTCGTAAACTTCAGGGAAATTAGTTGCATTATTATTGGGTGAACCTCTGGAGTTTTTTGTGATGGAAGGCTCAGTAAATAATGGC
>V_vinifera_snoR74-7_HP2
AGGACCTGTTGCCTTTTGTGAATGGGTCTCTCGTAAACTTCAGGGAAATTAGTTGCATTGTTATTAGGTGAACCGCATGAGTATTGTTTGTGATTGAAGGTTCAGTAAATAATGGT
>V_vinifera_snoR74-8_HP2
AGGACCTATTGCCTTTTGTGAATGGGTCTCTCATAAACTTCAGGGAAATTAGTTGCACTGTTATTGGGTGAACCGCATGAGTATTGTCTGTGATTGAAGGTTCAGTAAATAATGGT
>V_vinifera_snoR74-9_HP2
GGGACTTGTTGCCTTTGTGGACAGGTCTCTTGTAAACTTCAGGGAAATTAGTTGCATTATTATTGGGTGAACCTCTGGAGTTTATTGTGATGGAAGGCTCAGTAAATAATGGC
>V_vinifera_snoR74-10_HP2
GGAACATGTTGCCTTTTGTGAATAGGTCTCTCGTAAACTTCAGGGAAATTAGTTGCATTGTTATTGGGTGAACTGCATGAGTATTTTTTGTGATTGAAGGTTCAGTAAATAATGGT
>V_vinifera_snoR74-11_HP2
GGGGCCTGTCGATTTTTATGGATGGTCCTCTCGTAAACTTCAGGGAAATTAGTTGCATTGTTATTGGGTGAACCTCCTGAGTTTTGTCTGTGATTGAAGGTTCAGTAAATAGTGTT
>V_vinifera_snoR74-12_HP2
GGGATTTGTTGCCTTTGTGAACAGGTCTCTCGTAGACTTCAGGGAAATTAGTTGCATTATTATTGGGTGAACCTCTGGAGTTGCTTGTGATGGAAGGCTCAGTAAATAATGGC
>V_vinifera_snoR74-13_HP2
GGGACCTGTTGCCTTTGTCAGCATTTCTCTCATAAACTTCAGGGAAAGCAGTTTCATTATTATTGGGTGAACCTCTGGAGTTGTTTGTGATGGAAGGTTCAATAAATTGTGGC
>V_vinifera_snoR74-14_HP2
GGGGCCTGTTGCCTTTTGTGAATGGGTCTTTTGTAAACTTCAACAAAATTAGTTGTTGGTTGAATCTCTTAGAGTTTTGTCTATTGTTAAAGGTATAGTAAGCTATGATCT
>R_communis_snoR74-1_HP2
GGGTCTTGTTGCCTTGTGAACTGGGCTCTTGTAAACTTCAGGGAAATTAATTTTTCCCCATTGTTATTGGGTGAACCTCTGTTGTTTATGGTAACTGAAGGTTCAGTAAATGATGGG
>R_communis_snoR74-2_HP2
GGCCCTTGTTGCCTTGTGAACTGGGATCTCGTAAACTTCAGGGAAATTATTTCTCATTGTTATTGGGTGAACCTCAGTAGCTTATAGGGACTGAAGGTTCAGTAAATGATGGC
>R_communis_snoR74-3_HP2
GGGGCTTGTTGTATCCTTTGTGAACAGGCCTCTCGTAAACGTCAGGGAAATTAATGTTTTCATTGTTATTGGGTGAACCTCTGTTTTTTGATTTATTTGTCGCTGAAGGTTCAGTAAATAATGGA
>R_communis_snoR74-4_HP2
GGGCCTAGTTTCCTTATTTGGATTTGGCCCTCGTAAACTTCAGGGAAATCATTTCCATCGTTATTGGGTGAACCTCTGTAACAATTGCTGACTGAAGGTTCAGTAAATGATGGC
>L_japonicus_snoR74-1_HP2
GTGGTCTGTTGCCTTTGTGAGCAGTCCTCTCGTAAACTTCAGGGATATAATAACCAATGTTATTGGGTGAACCTCTGTTTTTTGTTTGTGGCTGAAGGTTCAGTAAACGATGGA
>L_japonicus_snoR74-2_HP2
GTGGTCTGTTGCCTATGTGAGCAGTCCTCTCGTAACCTTCAGGGATATAGTAACCACTGTTATTGGGTGAACCTTTGTTTATTCTCTGTGACTGAAGGTTCAGTAAATGATGGA
>L_japonicus_snoR74-3_HP2
GGGGTCTGTTACCTGTGTGAGCAGTCCTCTCGTAACCTTCAGGGATATAATAACCACTGTTATTGGGTGAACCTCTGTTTATTCTGTGACTGAAGGTTCAGTAAATGATGGA
>L_japonicus_snoR74-4_HP2
GTGACCTGTTGCCTTTGTGAACTGGTCTCTCGTAACCTTCAGGGATATAATAACCAATGTTATTGGGTGAACCTCTGTTTTTTATTTGTGACTGAAGGTTCAGTAAATGATGGA
>P_persica_snoR74-1_HP2
GGGCTTAGTTGCCTTATGTGAACTAGGCTCCCGTATATTTCAGGAATATAAACTGCATTGTTTTTGGGTGAGCCTCTGTACTTGCATATGTTGCACGTGACTGAAGGTTCAGTAAATAATGGA
>P_persica_snoR74-2_HP2
GGGCTTAGTTGCCTTATGTGAACTGAGCTCCCGTAAACTTCAGGGACATTAACTGCATTGTTTTTGGGTGAACCTTTGTACTTGCATCAGTTGCATGTGACTTAAGGTTCAGTAAATGATGGC
>P_persica_snoR74-3_HP2
AGGCCTTTATTCCCATATGTGAACTGGGCTCTCATAAACTTCAGGTAGATCACTTACATTGTTTTTGGGTGAACCTCTGTACGTGCATCAGTTGCATGTGACTTAAGGTTCAGTAAATGATGGA
>G_raimondii_snoR74-1_HP2
GGGTCTTGTTGCCATTTTCGAACAAGGCTCTCGTAAACTTCAGGGAGATTACTCGCATTATTATTGGGTGAACCTCTGGATTTTCTCGGTAACTTAAGGTTCAGTAAATGATGCA
>G_raimondii_snoR74-2_HP2
GGGGCCTGTTTCCTTTATCATGAACCGGTCTCTCGTAAACCTCAGGGATATTGGAGTGATCCATTGTTCTTGGGTGAACCACAGCACTATTCCCTGTGGCTATTTGTGGTTCAGTAAATGATGGA
>B_rapa_snoR74-1_HP2
ACTGAGCTCACGTAAATGTCAGGGAAATCGAATTGGTCATCATGATTGGGTGAACCTACGTTTCTTCTTATAGCTAATGGTTCAGTACATGATGGT
>B_rapa_snoR74-2_HP2
CAGACCTCACGTAAATGTCAGGGAAATCGAATTGGTCATCGTGTTTGGGTGAACCTACGTTTCTTTTTATATCTGATTGGTTCAGTTCATGATGGT
>B_rapa_snoR74-3_HP2
GAGTTCACGTAAATGTCAGGAAAATCGAATTGGTCATCGTGTTTGGGTGAACCTACGTTTCTTATAATATCTGTTGGGTTCAGTTCATGATGGT
>B_rapa_snoR74-4_HP2
CAGAGTTCACGTAAATGTCAGGAAAATCGAATTGGTCATCGTGTTTGGGTGAACCTACGTTTCTTATAATATCTGATGGGTTCAGTTCATGATGGT
>B_rapa_snoR74-5_HP2
GAGTTCTGTAGCAATTTACAGATCTCACGTATACTTCAGGGACATTGAATTGGTCATCGTGATTGGGTGAATCTTAGTTTCATTTTCTTATAACTATAAAGATTCAGTACATGATGGT
>B_rapa_snoR74-6_HP2
GAGCTCTGTTGCATTTGACAGATCTCACGTATACTTCAGGGAAATTGAATTGGTCATCGTGATTGGGTGAATCTAAGTTTTGATTTTATTACAACTAAAAGGTTCAGTACATGATGGT
>B_rapa_snoR74-7_HP2
GAGGTTTGAAGCAATTTACAGATCTAACGTATACTTCAGGGACATTGAATTGGTCATCGTGATTGGGTGAATCTTAGTTTCATTTTCTTATAGCTTTAAAGATTCAGTACATGATGGT
>A_thaliana_snoR74-1_HP2
GAGTTCTGTTGCAATTTGACAGATCTCACGTATACTTCAGGGAAATTGAATTGGTCATCGTGATTGGGTGAATCTATGTTTATATATCTCATAACTATAAGATTCAGTACATGATGGT
>A_thaliana_snoR74-2_HP2
CAGACCTCACGTAAATGTCAGGAAAATCGAATTGGTCATTGTGAATGGGTGAGCCAATGTTACTTCTAATAGCATATGGTTCAGTACATGATGGT
>C_sinensis_snoR74-1_HP2
GGTCCTTGTTGCCTTTTTGTCAACATGGTTCTCATGAACTTCAGGAAAATTACCTTCATTGTTATTGGGTGAACCTCTGTAGTTATTGGTGGCTGAAGGTTCAGTAAATAATGGC
>C_sinensis_snoR74-2_HP2
GGGTCATGTTGCCTTCTGTGAACACGGCTCTCGTAAACTTCAGGAAAAGTAACTGCATTATTATTGGGTGAACCTCTGTTGTTATTGGTGGTGACTGAAGGTTCAGTAAATGATGTC
>C_sinensis_snoR74-3_HP2
GGGTCATGTTGTCTTCTGTGAACACGGCTCTCGTAAACTTCAGGAAAAGTAACTGCATTATTATTGGGTGAACCTCTGTTGTTATTGGTGACTGAAGGTTCAGTAAATGATGTC
