# Supplementary material for: Phylogenetic distribution of plant snoRNA families
Source: BMC Genomics. 2016 Nov 24;17:969. doi: 10.1186/s12864-016-3301-2 (PMC5122169; doi:10.1186/s12864-016-3301-2)
Supplement: Additional file 5 — Targets. Complete archive of the rRNA and snRNA targets is provided. These are.txt files, which include RNAsnoop and Plexy output. (ZIP 139 kb) [file 12864_2016_3301_MOESM5_ESM.zip › Additional_folder_3/snoR19_targets_2]

A_thaliana	CD_snoR19-1-Dprime	18S-17	18S-NA	-9.90	.(((((((.&.))))))). CGCAGmGUUCACCUACGGAAA&AGTCAGTTTACAGACCTGTAATGA
T_aestivum	CD_snoR19-27-Dprime	18S-42	18S-NA	-8.30	(((((((.((.&.)).))))))) UGCAAmGUAUGAACCAAUUUG&TGTGTTCTAGCAGACTTGTAATGA
H_vulgare	CD_snoR19-2-Dprime	18S-37	18S-NA	-7.50	.(((((.&.))))). AGCAGmGCGCGCAAAUUACCC&TGAGCCTTTACAGACCTGTAATGA
H_vulgare	CD_snoR19-3-Dprime	18S-37	18S-NA	-7.50	.(((((.&.))))). AGCAGmGCGCGCAAAUUACCC&TTTACAGTTACAGACCTGTAATGA
H_vulgare	CD_snoR19-4-Dprime	18S-37	18S-NA	-7.50	.(((((.&.))))). AGCAGmGCGCGCAAAUUACCC&TTTACAGTTACAGACCTGTAATGA
H_vulgare	CD_snoR19-5-Dprime	18S-37	18S-NA	-7.50	.(((((.&.))))). AGCAGmGCGCGCAAAUUACCC&TTTACAGTTACAGACCTGTAATGA
H_vulgare	CD_snoR19-6-Dprime	18S-37	18S-NA	-7.50	.(((((.&.))))). AGCAGmGCGCGCAAAUUACCC&TTTACAGTTACAGACCTGTAATGA
H_vulgare	CD_snoR19-7-Dprime	18S-37	18S-NA	-7.50	.(((((.&.))))). AGCAGmGCGCGCAAAUUACCC&TGAGTTCTTACAGACCTGTAATGA
V_vinifera	CD_snoR19-1-Dprime	18S-68	18S-NA	-8.40	.((((((.&.)))))). GACGGmGUGACGGAGAAU&GATGAGTCTACAGACCTGTAATGA
R_communis	CD_snoR19-1-Dprime	16S-73	16S-NA	-8.40	.((((((.&.)))))). GACGGmGUGAGUA&ATGAGTCCTACAGACCTGTAATGA
R_communis	CD_snoR19-2-Dprime	16S-73	16S-NA	-8.40	.((((((.&.)))))). GACGGmGUGAGUA&GATGAGTCTACAGACCTGTAATGA
R_communis	CD_snoR19-3-Dprime	16S-73	16S-NA	-8.40	.((((((.&.)))))). GACGGmGUGAGUA&ATGAGTCCTACAGACCTGTAATGA
R_communis	CD_snoR19-4-Dprime	16S-73	16S-NA	-8.40	.((((((.&.)))))). GACGGmGUGAGUA&ATGAGTCCTACAGACCTGTAATGA
