# Supplementary material for: Phylogenetic distribution of plant snoRNA families
Source: BMC Genomics. 2016 Nov 24;17:969. doi: 10.1186/s12864-016-3301-2 (PMC5122169; doi:10.1186/s12864-016-3301-2)
Supplement: Additional file 5 — Targets. Complete archive of the rRNA and snRNA targets is provided. These are.txt files, which include RNAsnoop and Plexy output. (ZIP 139 kb) [file 12864_2016_3301_MOESM5_ESM.zip › Additional_folder_3/snoR83_targets_HP2.fa]

>P_dactylifera_snoR83-1_HP2
ATGATGGGGGTTTCGCTGATAGCACCTTCTTGTTCTCTGTGGAGGTGTTTCATTAGTAACTTGCCAT
>P_dactylifera_snoR83-2_HP2
ATGATGGCAGTTTCGCTGATAGCACCTTCTTTCTAGTTCTCTGTGGATGTGTTTCATTAGGAGCTTGCTGC
>Z_mays_snoR83-1_HP2
ATGTTCCCTGGGAGTTTCGCTGATAGCGCCTTCTTCCCCGTGGAGGTGCTTCATTAGTAACTCACCAC
>S_bicolor_snoR83-1_HP2
ATGTTCCCTGGGAGTTTCGCTGATAGCGCCTTCTTCCTCGTGGAGGTGCTTCATTAGTAACTCACCAC
>O_sativa_snoR83-1_HP2
ATGCTGGCAGTTTCGCTGATAGCCCCTTCCTCTTACTGGAGGTGCTTCATTAGTAACTGGCCAC
>T_aestivum_snoR83-1_HP2
ATGTCTGGGAGTTTCGCTGATAGCGCCTTCTTTACTAGTGGAGGTGCTTCATTAGTAACTTGCCAC
>T_aestivum_snoR83-2_HP2
ATGTCTGGGAGTTTCGCTGATAGCGCCTCGTTACTACTGGAGGTGCTTCATTAGTAACTTGCCAC
>T_aestivum_snoR83-3_HP2
ATGTCTGGGAGTTTCGCTGATAGCGCCTACTGTAACAGTGTTGGTGCTTCATTAGTAACTCGCCAC
>T_aestivum_snoR83-4_HP2
ATGTCTGGGAGTTTCGCTGATAGCGCCTTCTTTACTAGTGGAGGTGCTTCATTAGTAACTCGCCAC
>T_aestivum_snoR83-5_HP2
ATGTCTGGGAGTTTCGCTGATAGCGCCTTCTTTAACGGTGGAGGTGCTTCATTAGTAACTCGCCAC
>T_aestivum_snoR83-6_HP2
ATGCCTGGGAGTTTCGCTGATAGCGCCTTCTTTAACGGTGGAGGTGCTTCATTAGTAACTCGCCAC
>H_vulgare_snoR83-1_HP2
ATGTCTGGGAGTTTCGCTGATAGCTCCTTCTTTTTAACAGTGGAGGTGCTTCATTAGTAACTCGCCAC
>H_vulgare_snoR83-2_HP2
ATGTCTGGGAGTTTCGCTGATAGCGCCTTCTTTCCTAGTGGAGGTGCTTCATTAGTAACTCGCCAC
>S_tuberosum_snoR83-1_HP2
ATATTGGGAGTTCGCTGATAGCACCTTACTTTTTTCCAGGGGGTGTTTCAATAGTACCTCTCCAT
>S_tuberosum_snoR83-2_HP2
ATTGGAGGTTTCGCTGATAATGCCTTTTCTACTTTTTCAAGGAGGCGTTTACTAGTAACTATCCAT
>S_lycopersicum_snoR83-1_HP2
ATTGGAGGTTTCGCTGATAATGCCTTTTCTATTTTTCAAGGAGGCGTTTACTAGTAACTATCCAT
>S_lycopersicum_snoR83-2_HP2
AAATTACAAATGGACATTCGCTGAGAACGTCTTTCTCTTTTTCCAGGAGGCGTTTACTAATAACTATTCCCAT
>S_lycopersicum_snoR83-3_HP2
ATATTGGGAGTTCGCTGATAGCACCTTTCTATTTTCCAGGGGGTGTTTCAATAGTACCTCTTCAT
>V_vinifera_snoR83-1_HP2
AGAATGGGAGTTCGCTGATAGCACCTTTTGTTTTCCAGAAGGTGTTTTAATAGTACCTCACCAG
>V_vinifera_snoR83-2_HP2
ATTATGGGAGTTCGCTGATGGCGCCTTTTTTTCCTAGAAGGTGCTTTAATAGTACCTCACCTT
>V_vinifera_snoR83-3_HP2
ATAATGGTAGTTCGCTGTGGCACCTTTTGTTTCCCAGGAGGTGCTCTAATAGTACCTCACCGT
>V_vinifera_snoR83-4_HP2
ATAATGGGAGTTCCGCTGATGGAACCTTCCGTAATCAAGAGGGTTCTCTAATAGTGCCTCACTGT
>V_vinifera_snoR83-5_HP2
ATAATGGGAGTTTGCTGATGGCACCTTTGTAGTCAAGAGGGTGCTCTAATAGTACCTCACTGT
>R_communis_snoR83-1_HP2
AATGGGAGTTCGCTGATGGCACTTTTATTCTTGGAAGTGTTTTAATAGTAGCTCACCAT
>R_communis_snoR83-2_HP2
ATGATGGAAGTTTCGCTGATAGTACCTTTTTGGTTTTCTGGAAGGTGTTTTAACAGTAGCTCTCCGT
>L_japonicus_snoR83-1_HP2
AATTCTGGAAGTTTCGCTGATAAATGCCTTTTCTCATTTTATACATCAAAGGCATTTACTAGTAACTTTACCAT
>M_truncatula_snoR83-1_HP2
AGTGTTGGAAGTTTCGCTGATAAATGCCATATTTGATTATTACATCAAGGTGTTTACTAGTAACTATGCCGC
>M_truncatula_snoR83-2_HP2
AGTGTTGGAAGTTTCGCTGATAAATGCCTTTAATTGATTTTACATCAGGGTGTTTACTAGTAACTTTACCGC
>M_truncatula_snoR83-3_HP2
ACTGGAAGATTTGCTGATAGCACCCCTTTAAACCTTTCAGGAGGTGTTTACTAGTTGCCTTCCAC
>P_persica_snoR83-1_HP2
GTAATGGTAGTTCGCTGATAGCACCTTTTGTGTTTAGAAGGTATGCTAATAGTACCTTACCAT
>P_persica_snoR83-2_HP2
ACTCTGGAGGTTTCGCTGATAAATGCCTGTTTTTTTTCATCATCGCAAGGCGTTTACTAGTAACTTTCCAT
>P_persica_snoR83-3_HP2
ACAATGGAGATTTTGCTGAGAGCACCTTTTTTTTTTTTTTCCAGTCTTTCTGGAGGTGTTTTACTTGTGTCTTTCCAT
>G_raimondii_snoR83-1_HP2
ATGGGGAGTTCGCTGATAGCACCTTTATTTTTGGAGAAGGTGTCTTGATAGTACCTCACCAC
>G_raimondii_snoR83-2_HP2
AGGATGGGGAGTTCGCTGATAACAGCTTTAGTTTTAACAAGAAGTTGTTTTAATAGTACCTCTTCAC
>G_raimondii_snoR83-3_HP2
AATCCCAAAATCTGGGAGTTTCGCTGATGGCGCCTTTCCTTTATTTTTTAATGAAGGTGTTTATTAGTAACCTCTTCAG
>G_raimondii_snoR83-4_HP2
AATACCAAAATCTGGGGGTTTCGCTGATGGCGCCTTTTCTTTAATTTTTAATCGAAGGTGTTTATTAGTAACCTCTTCAG
>B_rapa_snoR83-1_HP2
ATGTTGCAAGTTTCGCTGATAATACCTTCTTCTTTTTAATCCCAGAAGGTGTTTTATTAGTAACTTCGCTT
>B_rapa_snoR83-2_HP2
ATGTTGCAAGTTTCGCTGATAATACCTTCTTCTTTTTAACCCCAGAAGGTGTTTTATTAGTAACTTCGCTT
>B_rapa_snoR83-3_HP2
ATGTTGCAAGTTTGGCTGATAATACCTCTTCTTTTTAATCCCAGAAGGTGCTTTATTAGTAAATTCGCTT
>A_thaliana_snoR83-1_HP2
AAGCTGCGAGTTTCGCTGATAATACCTTCTTCTCTTTTATCCCAGAAGGTGTTTTATTAGTAACTCTGCTT
>C_sinensis_snoR83-1_HP2
ATCAATACTGGAAGTTTCGCTGGTAACGCCTTTTCCTTTTCTTTTTTACATGAAGGCGTTCATTAGTAACTCTGCCAT
>C_sinensis_snoR83-2_HP2
ATGATGGGAGTTTCGCTGATAATGCCTTTTTTCTTGTTTGGGAGGTTTCTAATAGTAGCTCTCCAT
