# Supplementary material for: Phylogenetic distribution of plant snoRNA families
Source: BMC Genomics. 2016 Nov 24;17:969. doi: 10.1186/s12864-016-3301-2 (PMC5122169; doi:10.1186/s12864-016-3301-2)
Supplement: Additional file 5 — Targets. Complete archive of the rRNA and snRNA targets is provided. These are.txt files, which include RNAsnoop and Plexy output. (ZIP 139 kb) [file 12864_2016_3301_MOESM5_ESM.zip › Additional_folder_3/snoR80_targets_HP1.fa]

>P_taeda_snoR80-1_HP1
CTTTTACCAATATCATGGCCT
>P_dactylifera_snoR80-1_HP1
TACCAATTCTGGGGG
>P_dactylifera_snoR80-2_HP1
TACCAATTCTAGTGG
>Z_mays_snoR80-1_HP1
CATTACCAATTCTGAA
>S_bicolor_snoR80-1_HP1
CCATTACCAATTCAGGA
>S_bicolor_snoR80-2_HP1
CCATTACCAATTCAGGA
>S_bicolor_snoR80-3_HP1
CCATTACCAATTCCGGA
>O_sativa_snoR80-1_HP1
TCCATTACCAATTCCGGA
>O_sativa_snoR80-2_HP1
TCCATTACCAATTCT
>T_aestivum_snoR80-1_HP1
GTCCATTACCGATTCCGGG
>T_aestivum_snoR80-2_HP1
TGTCCATTACCTATTCCGGG
>T_aestivum_snoR80-3_HP1
CGTCCATTACCGATTCCGGG
>T_aestivum_snoR80-4_HP1
TTCATTACCAATTCCTGA
>T_aestivum_snoR80-5_HP1
GTTCATTACCAATTCCTGA
>T_aestivum_snoR80-6_HP1
TTCATTACCAATTCCTGA
>T_aestivum_snoR80-7_HP1
ATTCATTACCAATTCCTGA
>T_aestivum_snoR80-8_HP1
GTTCATTACCAATTCCTGA
>T_aestivum_snoR80-9_HP1
TTCATTACCAATTCCTGA
>T_aestivum_snoR80-10_HP1
TTCATTACCAATTCCTGA
>T_aestivum_snoR80-11_HP1
TTCATTACCAATTCCTGA
>T_aestivum_snoR80-12_HP1
GTTCATTACCAATTCCTGA
>T_aestivum_snoR80-13_HP1
TGTTACCAATTCGGGT
>T_aestivum_snoR80-14_HP1
GTTCATTACCAATTCCTGA
>T_aestivum_snoR80-15_HP1
TTCATTACCAATTCCTGA
>T_aestivum_snoR80-16_HP1
TCATTACCAATTCCTGA
>T_aestivum_snoR80-17_HP1
TCATTACCAATTCCTGA
>T_aestivum_snoR80-18_HP1
TCATTACCAATTCCTGA
>T_aestivum_snoR80-19_HP1
TTCATTACCAATTCCTGA
>T_aestivum_snoR80-20_HP1
TTCATTACCAATTCCTGA
>T_aestivum_snoR80-21_HP1
TTCATTACCAATTCCTGA
>T_aestivum_snoR80-22_HP1
TTCATTACCAATTCCCGA
>T_aestivum_snoR80-23_HP1
TCATTACCAATTCCTGA
>T_aestivum_snoR80-24_HP1
TCATTACCAATTCCTAA
>T_aestivum_snoR80-25_HP1
TCATTACCAATTCCTGA
>T_aestivum_snoR80-26_HP1
TTCATTACCAATTCCTGA
>T_aestivum_snoR80-27_HP1
TCATTACAAATTCCTGA
>H_vulgare_snoR80-1_HP1
CGTTCATTACCAATTCCTGA
>H_vulgare_snoR80-2_HP1
CGTTCATTACCAATTCCTGA
>H_vulgare_snoR80-3_HP1
CGTTCATTACCAATTCCTGA
>H_vulgare_snoR80-4_HP1
GTTCATTACCAATTCCCGA
>H_vulgare_snoR80-5_HP1
CGTTTGTTACCAATTCACGA
>H_vulgare_snoR80-6_HP1
CGTCCATTACCGATTCCGTG
>B_vulgaris_snoR80-1_HP1
CATTACCAATTCTGGGGG
>B_vulgaris_snoR80-2_HP1
TACCAATTCT
>D_purpurea_snoR80-1_HP1
CTTTACCAATTCAATTGG
>D_purpurea_snoR80-2_HP1
CTTTACCAATTCAATTGG
>D_purpurea_snoR80-3_HP1
CTTTACCAATTCAATTGG
>D_purpurea_snoR80-4_HP1
CTTTACCAATTCAATTGG
>S_tuberosum_snoR80-1_HP1
CTATTACCAATTCTGGGGG
>R_communis_snoR80-1_HP1
TTACCAATTCTGGTGG
>L_japonicus_snoR80-1_HP1
AGCGTCCATTACCAATTCC
>M_truncatula_snoR80-1_HP1
TTGCGTCCATTACCAATTCT
>M_truncatula_snoR80-2_HP1
TTGCGTCCATTACCAATTCT
>P_persica_snoR80-1_HP1
CCATTACCAATTCT
>P_persica_snoR80-2_HP1
CCATTACCAATTCT
>G_raimondii_snoR80-1_HP1
AGCGTCTATTACCAGTTCTGGG
>G_raimondii_snoR80-2_HP1
GTCTATTACCAATTCTGGGGG
>B_rapa_snoR80-1_HP1
TACCAATTCTGAA
>B_rapa_snoR80-2_HP1
TACCAATTCTGAGGGATAG
>B_rapa_snoR80-3_HP1
TACCAATTCTGAG
>B_rapa_snoR80-4_HP1
TTACCAATTCTGAGGG
>B_rapa_snoR80-5_HP1
TACCAATTCTGAGGG
>A_thaliana_snoR80-1_HP1
ACCAATTCTGAGGG
>A_thaliana_snoR80-2_HP1
ACCAATTCTGAAGG
>A_thaliana_snoR80-3_HP1
ACCAATTCTGAAGGATTAA
