# Supplementary material for: Phylogenetic distribution of plant snoRNA families
Source: BMC Genomics. 2016 Nov 24;17:969. doi: 10.1186/s12864-016-3301-2 (PMC5122169; doi:10.1186/s12864-016-3301-2)
Supplement: Additional file 5 — Targets. Complete archive of the rRNA and snRNA targets is provided. These are.txt files, which include RNAsnoop and Plexy output. (ZIP 139 kb) [file 12864_2016_3301_MOESM5_ESM.zip › Additional_folder_3/CrACA29_targets_HP2.fa]

>C_reinhardtii_CrACA29-1_HP2
AGCGCACAGCGAACCAGCCAGAATTAAAACCAGCTCGCGCCTTCTCCTCTCCGTAGGTACCGTGCTGACCTGTCTCCTGGC
