# Supplementary material for: Phylogenetic distribution of plant snoRNA families
Source: BMC Genomics. 2016 Nov 24;17:969. doi: 10.1186/s12864-016-3301-2 (PMC5122169; doi:10.1186/s12864-016-3301-2)
Supplement: Additional file 5 — Targets. Complete archive of the rRNA and snRNA targets is provided. These are.txt files, which include RNAsnoop and Plexy output. (ZIP 139 kb) [file 12864_2016_3301_MOESM5_ESM.zip › Additional_folder_3/snoR58Y_targets_2]

O.sativa	CD_snoR58Y-2-Dprime	18S.de-31	18S.de-NA	-12.20	(((.(..(((((((.((((.&.)))).)))))))..).))) AAGCCmAUGCAUGUGCAAGUA&AACTTTCGCATGTCAGACTTCAGA
T.aestivum	CD_snoR58Y-23-Dprime	18S.de-30	18S.de-NA	-9.90	(((.(..(((((((.((((.&.)))).)))))))..).))) AAGCCmAUGCAUGUGCAAGUA&AATTTTCGCATGTCAGACTTCAGA
T.aestivum	CD_snoR58Y-24-Dprime	18S.de-30	18S.de-NA	-9.90	(((.(..(((((((.((((.&.)))).)))))))..).))) AAGCCmAUGCAUGUGCAAGUA&AATTTTCGCATGTCAGACTTCAGA
T.aestivum	CD_snoR58Y-25-Dprime	18S.de-30	18S.de-NA	-9.90	(((.(..(((((((.((((.&.)))).)))))))..).))) AAGCCmAUGCAUGUGCAAGUA&AATTTTCGCATGTCAGACTTCAGA
T.aestivum	CD_snoR58Y-26-Dprime	18S.de-30	18S.de-NA	-9.90	(((.(..(((((((.((((.&.)))).)))))))..).))) AAGCCmAUGCAUGUGCAAGUA&AATTTTCGCATGTCAGACTTCAGA
T.aestivum	CD_snoR58Y-27-Dprime	18S.de-30	18S.de-NA	-9.90	(((.(..(((((((.((((.&.)))).)))))))..).))) AAGCCmAUGCAUGUGCAAGUA&AATTTTCGCATGTCAGACTTCAGA
T.aestivum	CD_snoR58Y-28-Dprime	18S.de-30	18S.de-NA	-9.90	(((.(..(((((((.((((.&.)))).)))))))..).))) AAGCCmAUGCAUGUGCAAGUA&AATTTTCGCATGTCAGACTTCAGA
T.aestivum	CD_snoR58Y-29-Dprime	18S.de-30	18S.de-NA	-9.90	(((.(..(((((((.((((.&.)))).)))))))..).))) AAGCCmAUGCAUGUGCAAGUA&AATTTTCGCATGTCAGACTTCAGA
T.aestivum	CD_snoR58Y-30-Dprime	18S.de-30	18S.de-NA	-9.90	(((.(..(((((((.((((.&.)))).)))))))..).))) AAGCCmAUGCAUGUGCAAGUA&AATTTTCGCATGTCAGACTTCAGA
T.aestivum	CD_snoR58Y-31-Dprime	18S.de-30	18S.de-NA	-9.90	(((.(..(((((((.((((.&.)))).)))))))..).))) AAGCCmAUGCAUGUGCAAGUA&AATTTTCGCATGTCAGACTTCAGA
T.aestivum	CD_snoR58Y-32-Dprime	18S.de-30	18S.de-NA	-9.90	(((.(..(((((((.((((.&.)))).)))))))..).))) AAGCCmAUGCAUGUGCAAGUA&AATTTTCGCATGTCAGACTTCAGA
T.aestivum	CD_snoR58Y-34-Dprime	18S.de-30	18S.de-NA	-10.20	(((.(..(((((((.(((((&))))).)))))))..).))) AAGCCmAUGCAUGUGCAAGUA&TATTTTCGCATGTCAGACTTCAGA
H.vulgare	CD_snoR58Y-3-Dprime	16S.de-65	16S.de-NA	-7.30	(((((.((((.&.)))).))))) AAGUCmGAACGGGAAGUGGUG&AGTTTTTGCATGTTAGACTTCAGA
H.vulgare	CD_snoR58Y-6-Dprime	16S.de-15	16S.de-NA	-8.80	(((((((((.&.))))))))) GAGUUmUGAUCCUGGCUCAGG&CTACAACGCATGTCAAACTTCGGA
H.vulgare	CD_snoR58Y-7-Dprime	16S.de-15	16S.de-NA	-8.80	(((((((((.&.))))))))) GAGUUmUGAUCCUGGCUCAGG&CTACAACACATGTCAAACTTCGGA
S.tuberosum	CD_snoR58Y-1-Dprime	18S.de-57	18S.de-NA	-8.40	(((((((.&.))))))) GCAUGmUGUAAGUAUGAACAA&TTCATGAAAATTTCACATGTCAGA
S.tuberosum	CD_snoR58Y-2-Dprime	18S.de-57	18S.de-NA	-8.40	(((((((.&.))))))) GCAUGmUGUAAGUAUGAACAA&TTCATGAAAATTTCACATGTCAGA
V.vinifera	CD_snoR58Y-1-Dprime	16S.de-70	16S.de-NA	-9.50	(((((.((((.&.)))).))))) AAGUCmGGACGGGAAG&ACAATTCACATGTCAGACTTCAGA
R.communis	CD_snoR58Y-1-Dprime	16S.de-41	16S.de-NA	-9.50	(((((.((((.&.)))).))))) AAGUCmGGACGGGAAGUGGUG&CCAATTCACATGTCAGACTTCAGA
L.japonicus	CD_snoR58Y-1-Dprime	16S.de-64	16S.de-NA	-9.50	(((((.((((.&.)))).))))) AAGUCmGGACGGGAAGUGGUG&AAAATTCACATGTCAGACTTCAGA
P.persica	CD_snoR58Y-1-Dprime	16S.de-64	16S.de-NA	-9.50	(((((.((((.&.)))).))))) AAGUCmGGACGGGAAGUGGUG&AAATTTCACATGTCAGACTTCAGA
G.raimondii	CD_snoR58Y-1-Dprime	16S.de-64	16S.de-NA	-9.50	(((((.((((.&.)))).))))) AAGUCmGGACGGGAAGUGGUG&AAAATTCAAATGTCAGACTTCAGA
G.raimondii	CD_snoR58Y-2-Dprime	16S.de-64	16S.de-NA	-9.50	(((((.((((.&.)))).))))) AAGUCmGGACGGGAAGUGGUG&TAAATTCACATGTCAGACTTCAGA
B.rapa	CD_snoR58Y-4-Dprime	18S.de-27	18S.de-NA	-8.40	(((((((.&.))))))) GCAUGmUGUAAGUAUGAACGA&TTTATGAAATATTCACATGTCAGA
B.rapa	CD_snoR58Y-5-Dprime	18S.de-27	18S.de-NA	-8.40	(((((((.&.))))))) GCAUGmUGUAAGUAUGAACGA&TTTATGAAAAATTCACATGTCAGA
C.sinensis	CD_snoR58Y-1-Dprime	16S.de-64	16S.de-NA	-9.50	(((((.((((.&.)))).))))) AAGUCmGGACGGGAAGUGGUG&TGAATTCACATGTCAGACTTCAGA
P.taeda	CD_snoR58Y-1-Dprime	16S.de-64	16S.de-NA	-7.70	(((((.((((.&.)))).))))) AAGUCmGGACGGGAAGUGGUG&ATATTACACATGTTAGACTTCGGA
P.taeda	CD_snoR58Y-2-Dprime	16S.de-64	16S.de-NA	-7.70	(((((.((((.&.)))).))))) AAGUCmGGACGGGAAGUGGUG&ATATTACACATGTTAGACTTCGGA
P.taeda	CD_snoR58Y-3-Dprime	16S.de-64	16S.de-NA	-7.70	(((((.((((.&.)))).))))) AAGUCmGGACGGGAAGUGGUG&ATATTACACATGTTAGACTTCGGA
