# Supplementary material for: Phylogenetic distribution of plant snoRNA families
Source: BMC Genomics. 2016 Nov 24;17:969. doi: 10.1186/s12864-016-3301-2 (PMC5122169; doi:10.1186/s12864-016-3301-2)
Supplement: Additional file 5 — Targets. Complete archive of the rRNA and snRNA targets is provided. These are.txt files, which include RNAsnoop and Plexy output. (ZIP 139 kb) [file 12864_2016_3301_MOESM5_ESM.zip › Additional_folder_3/snoR120_targets_1]

P_dactylifera	CD_snoR120-1-D	16S-72	16S-NA	-7.80	.((((((.&.)))))). CGGGAmAGUGGUGU&ATCCTACTACTGCCTTCCTTCTGA
P_dactylifera	CD_snoR120-2-D	16S-72	16S-NA	-7.80	.((((((.&.)))))). CGGGAmAGUGGUGU&ATCCTACTACTGCCTTCCTTCTGA
Z_mays	CD_snoR120-1-D	18S-40	18S-NA	-9.10	((((((.((.&.)).)))))) AAGGAmACGCUAGCUAUAUGC&AACCCATTACTGCCTTCCTTCTGA
S_bicolor	CD_snoR120-1-D	18S-40	18S-NA	-9.10	((((((.((.&.)).)))))) AAGGAmACGCUAGCUAUAUGC&AAACCATTACTGCCTTCCTTCTGA
S_bicolor	CD_snoR120-1-D	16S-73	16S-NA	-7.80	.((((((.&.)))))). CGGGAmAGUGGUG&AAACCATTACTGCCTTCCTTCTGA
H_vulgare	CD_snoR120-1-D	18S-28	18S-NA	-23.90	(((((((((((.(((.&.))).))))))))))) AAGGAmAGGCAGCAGGCGCGC&ATTAACCTACTGCCTTCCTTCTGA
H_vulgare	CD_snoR120-1-D	16S-73	16S-NA	-7.80	.((((((.&.)))))). CGGGAmAGUGGUG&ATTAACCTACTGCCTTCCTTCTGA
H_vulgare	CD_snoR120-2-D	18S-28	18S-NA	-23.90	(((((((((((.(((.&.))).))))))))))) AAGGAmAGGCAGCAGGCGCGC&CATAACCTACTGCCTTCCTTCTGA
H_vulgare	CD_snoR120-2-D	16S-73	16S-NA	-7.80	.((((((.&.)))))). CGGGAmAGUGGUG&CATAACCTACTGCCTTCCTTCTGA
H_vulgare	CD_snoR120-3-D	18S-28	18S-NA	-23.90	(((((((((((.(((.&.))).))))))))))) AAGGAmAGGCAGCAGGCGCGC&CATAACCTACTGCCTTCCTTCTGA
H_vulgare	CD_snoR120-3-D	16S-73	16S-NA	-7.80	.((((((.&.)))))). CGGGAmAGUGGUG&CATAACCTACTGCCTTCCTTCTGA
H_vulgare	CD_snoR120-4-D	18S-28	18S-NA	-23.90	(((((((((((.(((.&.))).))))))))))) AAGGAmAGGCAGCAGGCGCGC&CATAACCTACTGCCTTCCTTCTGA
H_vulgare	CD_snoR120-4-D	16S-73	16S-NA	-7.80	.((((((.&.)))))). CGGGAmAGUGGUG&CATAACCTACTGCCTTCCTTCTGA
H_vulgare	CD_snoR120-5-D	18S-28	18S-NA	-23.90	(((((((((((.(((.&.))).))))))))))) AAGGAmAGGCAGCAGGCGCGC&CATAACCTACTGCCTTCCTTCTGA
H_vulgare	CD_snoR120-5-D	16S-73	16S-NA	-7.80	.((((((.&.)))))). CGGGAmAGUGGUG&CATAACCTACTGCCTTCCTTCTGA
