# Supplementary material for: Phylogenetic distribution of plant snoRNA families
Source: BMC Genomics. 2016 Nov 24;17:969. doi: 10.1186/s12864-016-3301-2 (PMC5122169; doi:10.1186/s12864-016-3301-2)
Supplement: Additional file 5 — Targets. Complete archive of the rRNA and snRNA targets is provided. These are.txt files, which include RNAsnoop and Plexy output. (ZIP 139 kb) [file 12864_2016_3301_MOESM5_ESM.zip › Additional_folder_3/snoR66_targets_1]

T.aestivum	CD_snoR66-27-D	18S.de-7	18S.de-NA	-10.90	((.((((((((((.&.)))))))))).)) GUCAUmAUGCUUGUCUCAAAG&GAAAAACATAAGCATATTACCTGA
T.aestivum	CD_snoR66-30-D	18S.de-8	18S.de-NA	-10.10	.((((((((((.&.)))))))))). UCAUAmUGCUUGUCUCAAAGA&TGACAACCATAAGCATGTTTCTGA
T.aestivum	CD_snoR66-31-D	18S.de-8	18S.de-NA	-10.10	.((((((((((.&.)))))))))). UCAUAmUGCUUGUCUCAAAGA&TGACAACCATAAGCATGTTTCTGA
T.aestivum	CD_snoR66-32-D	18S.de-8	18S.de-NA	-10.10	.((((((((((.&.)))))))))). UCAUAmUGCUUGUCUCAAAGA&TGACAACCATAAGCATGTTTCTGA
H.vulgare	CD_snoR66-1-D	16S.de-46	16S.de-NA	-12.40	.((((((((((.&.)))))))))). CGGCAmUGCUUAACACAUGCA&TGACAACCATAAGCATGTTTCTGA
H.vulgare	CD_snoR66-1-D	16S.de-57	16S.de-NA	-8.60	.((((((.&.)))))). ACACAmUGCAAGUCGAACGGG&TGACAACCATAAGCATGTTTCTGA
H.vulgare	CD_snoR66-2-D	16S.de-46	16S.de-NA	-12.40	.((((((((((.&.)))))))))). CGGCAmUGCUUAACACAUGCA&TGACAACCATAAGCATGTTTCAGA
H.vulgare	CD_snoR66-2-D	16S.de-57	16S.de-NA	-8.60	.((((((.&.)))))). ACACAmUGCAAGUCGAACGGG&TGACAACCATAAGCATGTTTCAGA
