# Supplementary material for: Phylogenetic distribution of plant snoRNA families
Source: BMC Genomics. 2016 Nov 24;17:969. doi: 10.1186/s12864-016-3301-2 (PMC5122169; doi:10.1186/s12864-016-3301-2)
Supplement: Additional file 5 — Targets. Complete archive of the rRNA and snRNA targets is provided. These are.txt files, which include RNAsnoop and Plexy output. (ZIP 139 kb) [file 12864_2016_3301_MOESM5_ESM.zip › Additional_folder_3/snoR82_targets_HP2.fa]

>P_dactylifera_snoR82-1_HP2
GCGAGATTGAATCCAGTCTAACTCACCTGGATCTGATCCCTGTGATTTTCCGGGCCCTTCTTAGCTGGT
>Z_mays_snoR82-1_HP2
CCATCTTGCGAGATTGAATCCGAGCCAGCTTAAACTCACCTGGATCTGACACCCTCGGTGATTTTCTGGGCCCTTTCGGCTGGC
>S_bicolor_snoR82-1_HP2
TGCCATCTTGCGAGATTCAATCCGAGCCAGCTTAAACTCACCTGGATCTGAAACCCTGATTTTCTGGGCCCTTTCGGCTGGC
>O_sativa_snoR82-1_HP2
TCTGCCATCTTGCGAGATTGAAATCGAGCCAGCTTAAACTCACCTGGATCTGACCCTCGGTGATTTTCTGGGCCCTTTCGGCTGGC
>T_aestivum_snoR82-1_HP2
TCCTGCCATCTTGCTAGATAGAACACCAAGCCGGCTTTCAACTCACCTGGATCTGACTACTCGATGATTTTCCCGGCCCTTTCCGTCGGC
>T_aestivum_snoR82-2_HP2
TCCTGCCATCTTGCTAGATCGAACACCAAGCCGGCTTTCAACTCACCTGGATCTGATTACTCGATGATTTTCCGGGCCCTTTCCGTCGGT
>T_aestivum_snoR82-3_HP2
TCCTGCCATCTTGCTAGATCGAAACCCAAGCCGGCTTTCAACTCACCTGGATCTGATTCACTCGATGATTTTCCGGGCCCTTTCCGTCGGC
>T_aestivum_snoR82-4_HP2
TCCTGCCATCTTGCTAGATCGAACACCAAGCCGGCTTTCAACTCACCTGGATCTGATTACTCGATGATTTTCCGGGCCCTTTACGTCGGC
>T_aestivum_snoR82-5_HP2
TCCTGCCATCTTGCTAGATCGAACACCAAGCCGGCTTTCAACTCACCTGGATCTGATTACTCAATGATTTTCCGGGCCCTTTCCGTCGGC
>T_aestivum_snoR82-6_HP2
TCCTGCCATCTTGCTAGATTGAAACCCAAGCCGGCTTTCAACTCACCTGGATCTGATTTTACTAGATGATTTTTCGGGCCCTTTCCGTTGGC
>T_aestivum_snoR82-7_HP2
TCCTGCCATCTTGCTAGATTGGAACCCAAGCCGGCTTTCAACTCACCTGGATCTGATTTACCTCATGATTTTTCGGGCCCTTTCCGTCGGC
>T_aestivum_snoR82-8_HP2
TGCTGCCATCTTGCTAGATCGAACCCCCAATCCGGCTTTCAACTCGCCCGGATCTGATTGATTACTCGATGATTCTCCGGGCCCTTTCCGTCGGC
>T_aestivum_snoR82-9_HP2
TCCTGCCATCTTGCTAGATTGAAAACCCAGTCGGCTTTCAACTCACCTGGATCTGACTATGATTTTCCGGGCCCTTTCCGTCGGC
>T_aestivum_snoR82-10_HP2
TCCTGCCATCTTGCTAGATTCAAAACCCAGTCGGCTTTCAACTCACCTGGATCTGATTACTCGATGATTTTCCGGGCCCTTTCCGTCGGC
>T_aestivum_snoR82-11_HP2
TCCTGCCATCTTGCTAGATTGAAAACCCAGTCGGCTTTCAACTCACCTGGATCTGATTACTCGATGATTTTCTGGGCCCTTTCCGTCGGC
>T_aestivum_snoR82-12_HP2
TCTTGCCATCTTGCTAGATTGAAATCCTAGTCGGCTTTCAACTCACCCGGGTCTGATTACTCCATGATTTTCCGGGCCCTTTCCGACGGA
>H_vulgare_snoR82-1_HP2
TCCTGCCATCTTGCTAGATTGAAAACACAGTCGGCTTTCAACTCACCTGGATCTGATTACTCAATGATTTTCCGGGCCCTTTCCGTCGGC
>H_vulgare_snoR82-2_HP2
TCCTGCCATCTTGCTAGACTGAAATCCAAGCCGGCTTTCAACTCACCTGGATCTGATTCAGTCGATGATTTTTCGGGCCCTTTCCGTCGGC
>H_vulgare_snoR82-3_HP2
TCCTGCCATCTTGCTAGATCGAACTCCAAGCCGGCTTTCAACTCACCTGGATCTGATTTCTCGATGATTTTCCGGGCCCTTTCCGTCGGC
>D_purpurea_snoR82-1_HP2
TTCAAACTTGCGATATGCGTTGATTCGCCAGTATCACTCGCCTGAATCTGATATTCTTGCTGATTTTTCAGGCCCTTAACGTACTGGT
>V_vinifera_snoR82-1_HP2
AAAAAACTTGCGAAATGGAGGCTCCAGTTTCACTCGCCTGGATCTGAACTTTCTCATGATTTTCCAGGCCCTTTAATCACTGGT
>V_vinifera_snoR82-2_HP2
AAACTTGCGAAATGGAGGCTCCAGTTTCACTCGCCTGGATCTGAACTTTGTCATGATTTTCCAGGCCCTTTAATCACTGGT
>R_communis_snoR82-1_HP2
GAAAACTTGCGAAATTGAAATTACAAGTCCAGTATCACTCGCCTGAATCTGATTTCTCTACCTGAAGTTTTCAGGCCCTTTTAATGCTGGC
>L_japonicus_snoR82-1_HP2
TTGCGAAACCAAATCTAGCAGTTTCACTCGTCTGAACTTGATTTTTCCATGATTGTTCAGGCCCTTAAACTCTGCA
>P_persica_snoR82-1_HP2
AATCTTGCAAAATTCAATTCGTCGGTAGCACTCGCCTGAATTTGACCTCCTCCTGATCCTTCAGGCCCTTTTACTACCGGC
>G_raimondii_snoR82-1_HP2
GAAATTTCTTGCGATATCTAAATTCTCAGCCAGTATCACTCGCCTGAATCTGATAAATTTTCCCTGATTTTTCAGGCCCTTTTACTACTGGT
>G_raimondii_snoR82-2_HP2
GAAAAATACTTGCGATATGTAAACTCAGCCGGTATCACTCACCTGAATCTCATCTTTTTCCTTCTGGTTTTTCAGGCCCTGTTCTTACTGGC
>B_rapa_snoR82-1_HP2
TAACCTTGCAAAATAGAACTCGGCAGTATCACTCGCCTGGATCTGATGATATTTCATGATTATCCAGGCCCTTAATCTACTGGC
>B_rapa_snoR82-2_HP2
AACCTTGCGAAATATAAATCGGCAGTATCACTCGCCTGGATCTGATAAACTTCATGATGATCCAGGCCCTTATATACTGCC
>A_thaliana_snoR82-1_HP2
TAACTTGCGAAATAGAAATCGGCAGTATCACTCGCCTGGATCTGATTATAATCATGATTATCCAGGCCCTTAATCTACTGGC
>C_sinensis_snoR82-1_HP2
TTTAATAAACTTGCGAAATGGAATTCGCCAGTATCACTCGCCTGAATCTGACCCTTCTTGATTTTTCAGGCCCTTTACCTACTGGC
