# Supplementary material for: Phylogenetic distribution of plant snoRNA families
Source: BMC Genomics. 2016 Nov 24;17:969. doi: 10.1186/s12864-016-3301-2 (PMC5122169; doi:10.1186/s12864-016-3301-2)
Supplement: Additional file 5 — Targets. Complete archive of the rRNA and snRNA targets is provided. These are.txt files, which include RNAsnoop and Plexy output. (ZIP 139 kb) [file 12864_2016_3301_MOESM5_ESM.zip › Additional_folder_3/snoR44_targets_2]

P_dactylifera	CD_snoR44-1-Dprime	18S-12	18S-NA	-8.00	.((((((.&.)))))). UUGUCmUCAAAGAUUAAGCCA&GAGAAAACAGACAGGGACATCAGC
P_dactylifera	CD_snoR44-2-Dprime	18S-12	18S-NA	-8.00	.((((((.&.)))))). UUGUCmUCAAAGAUUAAGCCA&GAGAAAACAGACAGGGACATCAGC
T_aestivum	CD_snoR44-16-Dprime	18S-16	18S-NA	-8.00	.((((((.&.)))))). UUGUCmUCAAAGAUUAAGCCA&TGACACCAAGACAGGGACATCAGA
T_aestivum	CD_snoR44-17-Dprime	18S-16	18S-NA	-8.00	.((((((.&.)))))). UUGUCmUCAAAGAUUAAGCCA&TGACAATCAGACAGGGACATCAGA
T_aestivum	CD_snoR44-18-Dprime	18S-16	18S-NA	-8.00	.((((((.&.)))))). UUGUCmUCAAAGAUUAAGCCA&TGACAATCAGACAGGGACATCAGA
T_aestivum	CD_snoR44-19-Dprime	18S-16	18S-NA	-8.00	.((((((.&.)))))). UUGUCmUCAAAGAUUAAGCCA&TGACACCAAGACAGGGACATCAGA
T_aestivum	CD_snoR44-20-Dprime	18S-16	18S-NA	-8.00	.((((((.&.)))))). UUGUCmUCAAAGAUUAAGCCA&TGACAATCAGACAGGGACATCAGA
T_aestivum	CD_snoR44-26-Dprime	18S-16	18S-NA	-8.00	.((((((.&.)))))). UUGUCmUCAAAGAUUAAGCCA&TGATAGCTAGACAGGGACATCAGA
T_aestivum	CD_snoR44-27-Dprime	18S-16	18S-NA	-8.00	.((((((.&.)))))). UUGUCmUCAAAGAUUAAGCCA&TGATAGCTAGACAGGGACATCAGA
S_tuberosum	CD_snoR44-1-Dprime	18S-36	18S-NA	-8.00	.((((((.&.)))))). UUGUCmUCAAAGAUUAAGCCA&GATAGAATAGACAGGGACATCAGC
S_tuberosum	CD_snoR44-2-Dprime	18S-36	18S-NA	-8.00	.((((((.&.)))))). UUGUCmUCAAAGAUUAAGCCA&GATAAAACAGACAGGGACATCAGA
S_tuberosum	CD_snoR44-3-Dprime	18S-36	18S-NA	-8.00	.((((((.&.)))))). UUGUCmUCAAAGAUUAAGCCA&GATAGAACAGACAGGGACATCAGC
S_tuberosum	CD_snoR44-4-Dprime	18S-36	18S-NA	-8.00	.((((((.&.)))))). UUGUCmUCAAAGAUUAAGCCA&GATAAAACAGACAGGGACATCAGA
M_truncatula	CD_snoR44-2-Dprime	18S-17	18S-NA	-8.00	.((((((.&.)))))). UUGUCmUCAAAGAUUAAGCCA&GATAAATTAGACAGGGACATCAGA
M_truncatula	CD_snoR44-3-Dprime	18S-17	18S-NA	-8.00	.((((((.&.)))))). UUGUCmUCAAAGAUUAAGCCA&GACAAACTAGACAGGGACATCAGA
M_truncatula	CD_snoR44-4-Dprime	18S-17	18S-NA	-8.00	.((((((.&.)))))). UUGUCmUCAAAGAUUAAGCCA&GACAAACTAGACAGGGACATCAGA
B_rapa	CD_snoR44-1-Dprime	18S-7	18S-NA	-8.00	.((((((.&.)))))). UUGUCmUCAAGAUUAAGCCAU&GATTAAACAGACAGGGACATCAGA
B_rapa	CD_snoR44-2-Dprime	18S-7	18S-NA	-8.00	.((((((.&.)))))). UUGUCmUCAAGAUUAAGCCAU&CGATAAAAAGACAGGGACATCAGA
B_rapa	CD_snoR44-3-Dprime	18S-7	18S-NA	-8.00	.((((((.&.)))))). UUGUCmUCAAGAUUAAGCCAU&CGATAAAAAGACAGGGACATCAGA
B_rapa	CD_snoR44-4-Dprime	18S-7	18S-NA	-8.00	.((((((.&.)))))). UUGUCmUCAAGAUUAAGCCAU&CGATAAAAAGACAGGGACATCAGA
B_rapa	CD_snoR44-5-Dprime	18S-7	18S-NA	-8.00	.((((((.&.)))))). UUGUCmUCAAGAUUAAGCCAU&CGATAAAAAGACAGGGACATCAGA
B_rapa	CD_snoR44-6-Dprime	18S-7	18S-NA	-8.00	.((((((.&.)))))). UUGUCmUCAAGAUUAAGCCAU&GATTAAACAGACAGGGACATCAGA
B_rapa	CD_snoR44-7-Dprime	18S-7	18S-NA	-8.00	.((((((.&.)))))). UUGUCmUCAAGAUUAAGCCAU&CGATGAAAAGACAGGGACATCAGA
B_rapa	CD_snoR44-8-Dprime	18S-7	18S-NA	-8.00	.((((((.&.)))))). UUGUCmUCAAGAUUAAGCCAU&CGATGAAAAGACAGGGACATCAGA
B_rapa	CD_snoR44-9-Dprime	18S-7	18S-NA	-8.00	.((((((.&.)))))). UUGUCmUCAAGAUUAAGCCAU&CGATGAAAAGACAGGGACATCAGA
B_rapa	CD_snoR44-10-Dprime	18S-7	18S-NA	-8.00	.((((((.&.)))))). UUGUCmUCAAGAUUAAGCCAU&CGATGAAAAGACAGGGACATCAGA
B_rapa	CD_snoR44-11-Dprime	18S-7	18S-NA	-8.00	.((((((.&.)))))). UUGUCmUCAAGAUUAAGCCAU&CGATGAAAAGACAGGGACATCAGA
