# Supplementary material for: Phylogenetic distribution of plant snoRNA families
Source: BMC Genomics. 2016 Nov 24;17:969. doi: 10.1186/s12864-016-3301-2 (PMC5122169; doi:10.1186/s12864-016-3301-2)
Supplement: Additional file 5 — Targets. Complete archive of the rRNA and snRNA targets is provided. These are.txt files, which include RNAsnoop and Plexy output. (ZIP 139 kb) [file 12864_2016_3301_MOESM5_ESM.zip › Additional_folder_3/Z109_targets_1]

O_sativa	CD_Z109-1-D	18S-42	18S-NA	-8.80	(((((((.(((.&.))).))))))) GUGCAmAGUAUGAACUAAUUC&GACGTTACACATCTTTGCATCTGA
S_bicolor	CD_Z109-1-D	16S-10	16S-NA	-7.90	(((.((((.&.)))).))) AUGGAmGAGUUCGAUCCUGGC&ATGCACATACATCTCTGCATCTGA
T_aestivum	CD_Z109-1-D	18S-41	18S-NA	-10.40	(((((((.((((.&.)))).))))))) GUGCAmAGUAUGAACCAAUUU&ATGTGATGTCATCTTTGCATCTGA
T_aestivum	CD_Z109-2-D	18S-41	18S-NA	-10.40	(((((((.((((.&.)))).))))))) GUGCAmAGUAUGAACCAAUUU&ATGTGATGTCATCTTTGCATCTGA
T_aestivum	CD_Z109-3-D	18S-41	18S-NA	-9.30	.((((((.((((.&.)))).)))))). GUGCAmAGUAUGAACCAAUUU&ATCTGATGTCATCTTTGCAACTGA
T_aestivum	CD_Z109-4-D	18S-41	18S-NA	-9.30	.((((((.((((.&.)))).)))))). GUGCAmAGUAUGAACCAAUUU&ATATGATGTCATCTTTGCAACTGA
T_aestivum	CD_Z109-5-D	18S-41	18S-NA	-9.30	.((((((.((((.&.)))).)))))). GUGCAmAGUAUGAACCAAUUU&ATATGATGTCATCTTTGCAACTGA
T_aestivum	CD_Z109-6-D	18S-41	18S-NA	-9.30	.((((((.((((.&.)))).)))))). GUGCAmAGUAUGAACCAAUUU&ATATGATGTCATCTTTGCAACTGA
T_aestivum	CD_Z109-7-D	18S-41	18S-NA	-9.30	.((((((.((((.&.)))).)))))). GUGCAmAGUAUGAACCAAUUU&GTGTGATGTCATCTTTGCAACTGA
T_aestivum	CD_Z109-8-D	18S-41	18S-NA	-9.30	.((((((.((((.&.)))).)))))). GUGCAmAGUAUGAACCAAUUU&GTATGATGTCATCTTTGCAACTGA
T_aestivum	CD_Z109-9-D	18S-41	18S-NA	-9.30	.((((((.((((.&.)))).)))))). GUGCAmAGUAUGAACCAAUUU&ATGTGATGTCATCTTTGCAACTGA
T_aestivum	CD_Z109-10-D	18S-41	18S-NA	-10.40	(((((((.((((.&.)))).))))))) GUGCAmAGUAUGAACCAAUUU&ATATGATGTCATCTTTGCATCTGA
T_aestivum	CD_Z109-11-D	18S-41	18S-NA	-9.30	.((((((.((((.&.)))).)))))). GUGCAmAGUAUGAACCAAUUU&GTGTGATGTCATCTTTGCAACTGA
T_aestivum	CD_Z109-12-D	18S-41	18S-NA	-9.30	.((((((.((((.&.)))).)))))). GUGCAmAGUAUGAACCAAUUU&GTGTGATGTCATCTTTGCAACTGA
T_aestivum	CD_Z109-13-D	18S-41	18S-NA	-10.40	(((((((.((((.&.)))).))))))) GUGCAmAGUAUGAACCAAUUU&ATATGATGTCATCTTTGCATCTGA
T_aestivum	CD_Z109-15-D	18S-41	18S-NA	-9.30	.((((((.((((.&.)))).)))))). GUGCAmAGUAUGAACCAAUUU&CTGTGATGTCATCTTTGCAACTGA
