# Supplementary material for: Phylogenetic distribution of plant snoRNA families
Source: BMC Genomics. 2016 Nov 24;17:969. doi: 10.1186/s12864-016-3301-2 (PMC5122169; doi:10.1186/s12864-016-3301-2)
Supplement: Additional file 5 — Targets. Complete archive of the rRNA and snRNA targets is provided. These are.txt files, which include RNAsnoop and Plexy output. (ZIP 139 kb) [file 12864_2016_3301_MOESM5_ESM.zip › Additional_folder_3/snoR72_targets_HP1.fa]

>P_patens_snoR72-1_HP1
AATGTACTAACTATATTTCA
>S_moellendorffii_snoR72-1_HP1
AAATGCTCAATCAGTTTTCCAAC
>S_moellendorffii_snoR72-2_HP1
AAATGCTCCA
>S_moellendorffii_snoR72-3_HP1
AAACAAAACTTTT
>S_moellendorffii_snoR72-4_HP1
AATCCCATAAACAAAACTTTT
>P_taeda_snoR72-1_HP1
AAATCCCAAACTCTAAATCCTAA
>P_taeda_snoR72-2_HP1
CAATACCCTAAACCCTAAAACCTAA
>P_taeda_snoR72-3_HP1
TAAATCCCAAACCCTAAATCCTAA
>P_taeda_snoR72-4_HP1
AAATCCCAAACTCTAAATCCTAA
>P_taeda_snoR72-5_HP1
AAATCCCAAACCCTAAATCCTAA
>P_taeda_snoR72-6_HP1
AAATCCCAAACCCTAAACCCTAA
>P_taeda_snoR72-7_HP1
TAAATCCCAAACTCTAAATCCTAA
>P_taeda_snoR72-8_HP1
AAATCCCATACCCTAAACCCTAT
>P_taeda_snoR72-9_HP1
ACCTTAAATCCCATCCATAAACCCT
>P_taeda_snoR72-10_HP1
ACCTTCAATCCCAAACCCTAAACCTAA
>P_taeda_snoR72-11_HP1
ACAAAT
>P_taeda_snoR72-12_HP1
ACCTTCAATCCCAAACCCTAAACCTAA
>P_taeda_snoR72-13_HP1
AAATCCCAAACCGTAAACCCTAA
>P_taeda_snoR72-14_HP1
ACCTTCAATCCCAAACCCTAAACCTAA
>P_taeda_snoR72-15_HP1
AAATCCCATCCATAAACCCTAA
>P_taeda_snoR72-16_HP1
ACCTTCAATCCCAAACCCTAAACCTAA
>P_taeda_snoR72-17_HP1
ACCTTCAATCCCAAACCCTAAACCTAA
>P_taeda_snoR72-18_HP1
ACCTTCAATCCCAAACCCTAAACCTAA
>P_taeda_snoR72-19_HP1
TTATCCCATAAACAAAAAAGTTTCAT
>P_taeda_snoR72-20_HP1
TAAATCCCAAACCCT
>P_taeda_snoR72-21_HP1
CTAAATCCCAAACCTAAACCCTA
>P_taeda_snoR72-22_HP1
TAAATCCCAAACTCTAAATCCTAA
>P_taeda_snoR72-23_HP1
CAATACCCTAAACCCTAAAACCTAA
>P_taeda_snoR72-24_HP1
ACCTTAAATCCCAAACCCTAAACCCTAA
>P_taeda_snoR72-25_HP1
TTAAACCCTAAACCCTAAACCCTAA
>P_taeda_snoR72-26_HP1
TAAATCCCAAACTCTAAATCCTAA
>P_taeda_snoR72-27_HP1
AACCCTAAACCCTAAAACCTAA
>P_taeda_snoR72-28_HP1
AAACCCCAAACCCTAAACCCTA
>P_taeda_snoR72-29_HP1
TACTTAAAAAAAAATTGT
>P_taeda_snoR72-30_HP1
GTAAACCATAAATCCCAAACTCTAA
>P_taeda_snoR72-31_HP1
AAAACCCAAACCTAAACCCTA
>P_taeda_snoR72-32_HP1
CCAATACCCTAAACCCTAAAACCTAA
>P_taeda_snoR72-33_HP1
TTAACCCCATACCCTAAACCCTAA
>P_taeda_snoR72-34_HP1
AAAAGCATCAATCTT
>P_taeda_snoR72-35_HP1
ACCTTAAATCCCAAACCCTAAACCCTAA
>P_taeda_snoR72-36_HP1
AAACCCCAAACCCTAAACCCTA
>P_taeda_snoR72-37_HP1
AAATCCCAAACCCTAAACCCTAT
>P_taeda_snoR72-38_HP1
AAATCCCAAACCCTAAACCCTAA
>P_taeda_snoR72-39_HP1
AAATCCCAAACCCTAAACCCTAT
>P_taeda_snoR72-40_HP1
TAAATCCCAAACCCTAAACCCTAA
>P_taeda_snoR72-41_HP1
AAATCCCAAACCCTAAACCCTAT
>P_taeda_snoR72-42_HP1
ACCCTAAGCCCTAAACCCTAAACCTTAA
>P_taeda_snoR72-43_HP1
TAAATCCCATAACCTAAACCTAT
>P_taeda_snoR72-44_HP1
TAAATCCCAAACTCTAAACCCTAA
>P_taeda_snoR72-45_HP1
TAAATCCCAAACTCTAAATCCTAA
>P_taeda_snoR72-46_HP1
TAAATCCCAAACCCTAAACCCTAA
>P_taeda_snoR72-47_HP1
ACCTTAAATCCCAAACCCT
>P_taeda_snoR72-48_HP1
AAATCCCAAACCCTAAACCCTAA
>P_taeda_snoR72-49_HP1
ATACTAAATAATATAAAACTCCA
>P_taeda_snoR72-50_HP1
AAATCCCAAACCCTAAACCCTAA
>P_taeda_snoR72-51_HP1
ACCTTAAATCCCAAACCCT
>P_taeda_snoR72-52_HP1
AAATCCCAAACCCTAAACCCTAA
>P_taeda_snoR72-53_HP1
AAATCCCAAACCCTAAACCCTAT
>P_taeda_snoR72-54_HP1
TAAATCCCAAACCCTAAACCCTAA
>P_taeda_snoR72-55_HP1
TAAATCCCAAACCCTAAACCCTAA
>P_taeda_snoR72-56_HP1
AAATCCCAAACCCTAAACCCTAA
>P_taeda_snoR72-57_HP1
GATATTATTAAAGGAAATTTAT
>P_taeda_snoR72-58_HP1
AAATCCCAAACACTAAATCCTAA
>P_taeda_snoR72-59_HP1
AAATCCCAAACCCTAAACCCTAA
>P_taeda_snoR72-60_HP1
TATGTGCATATACAAAAGCC
>P_taeda_snoR72-61_HP1
CACACGCATACACAAATATACA
>P_taeda_snoR72-62_HP1
NTTTTGCATAAAAAAAATATTTAA
>P_taeda_snoR72-63_HP1
CTAAACCCCAAACCATAAACCCTA
>P_taeda_snoR72-64_HP1
AAATCCCATACCCTAAACCTTAA
>P_taeda_snoR72-65_HP1
ACAAA
>P_taeda_snoR72-66_HP1
AAATCCTATA
>P_taeda_snoR72-67_HP1
CACCAA
>P_taeda_snoR72-68_HP1
TGCAGCAAATTTCT
>P_taeda_snoR72-69_HP1
ACTAGCA
>P_taeda_snoR72-70_HP1
CTCCA
>P_taeda_snoR72-71_HP1
CTCCA
>P_taeda_snoR72-72_HP1
GAAAATCTCTTGTGCTA
>P_taeda_snoR72-73_HP1
CCA
>P_taeda_snoR72-74_HP1
ACTAATGCA
>P_taeda_snoR72-75_HP1
TAACCAAAGTTTTTAG
>P_taeda_snoR72-76_HP1
TATTTAA
>P_taeda_snoR72-77_HP1
TAAAACCTAA
>P_taeda_snoR72-78_HP1
TTTTCA
>P_taeda_snoR72-79_HP1
GTTAATGATTTTTT
>P_taeda_snoR72-80_HP1
TATTTTGTAACACTATT
>P_taeda_snoR72-81_HP1
CTAATTCC
>P_taeda_snoR72-82_HP1
GAAAAAAAACATTT
>P_taeda_snoR72-83_HP1
CCA
>P_taeda_snoR72-84_HP1
TCAAAACAAAACTATAC
>P_taeda_snoR72-85_HP1
AAAACAAAATTTCT
>P_taeda_snoR72-86_HP1
TAAATT
>P_taeda_snoR72-87_HP1
GAAATATAATTTTATA
>P_taeda_snoR72-88_HP1
CCCCAACAACGTTTATGCTCTTGATGAACA
>P_taeda_snoR72-89_HP1
TCTCCA
>P_taeda_snoR72-90_HP1
CTCCA
>P_taeda_snoR72-91_HP1
CACAAAAATCT
>P_taeda_snoR72-92_HP1
AAAACTAAAATGTT
>P_taeda_snoR72-93_HP1
TCCTTACATTTGA
>P_taeda_snoR72-94_HP1
AAAACAAAATTTCT
>P_taeda_snoR72-95_HP1
A
>P_taeda_snoR72-96_HP1
TTAACCAAAATCTT
>P_taeda_snoR72-97_HP1
TCTCCA
>P_taeda_snoR72-98_HP1
TAAACCTTAA
>P_taeda_snoR72-99_HP1
TTTGTA
>P_taeda_snoR72-100_HP1
GAAACCCTAA
>P_taeda_snoR72-101_HP1
AACCCTAAACTTTAA
>P_taeda_snoR72-102_HP1
ACCCTAAAACTTAA
>P_taeda_snoR72-103_HP1
TTTTGA
>P_taeda_snoR72-104_HP1
ATTTTTTCAATTGATTG
>P_taeda_snoR72-105_HP1
TTT
>P_taeda_snoR72-106_HP1
GTAAA
>P_taeda_snoR72-107_HP1
AATGCAGCAACAACATTTATGTACATAATGA
>P_taeda_snoR72-108_HP1
GCA
>P_taeda_snoR72-109_HP1
CCTATGAAATTTTT
>P_taeda_snoR72-110_HP1
GTCACAAAAATTTTG
>P_taeda_snoR72-111_HP1
AGAAAAAAACTAACTTT
>P_taeda_snoR72-112_HP1
GTTTGC
>P_taeda_snoR72-113_HP1
GTAAC
>P_taeda_snoR72-114_HP1
AAATCCCAAACCCTAAACCCTAATCATTTTATA
>P_taeda_snoR72-115_HP1
TTGTAAAAAAAAAAAATTTC
>P_taeda_snoR72-116_HP1
ATTCGTCTCAA
>P_taeda_snoR72-117_HP1
GAAATGCTCTAA
>P_taeda_snoR72-118_HP1
GCAATGCTCCAA
>P_taeda_snoR72-119_HP1
GCAATGCACCTGCAACTTTCATGC
>P_taeda_snoR72-120_HP1
CTAATGCTCCAATTACTTTCATGCACTTGATGA
>P_taeda_snoR72-121_HP1
TATGTAATGCTCCA
>P_taeda_snoR72-122_HP1
GCAATGCTCAAGCAACTTTAATG
>P_taeda_snoR72-123_HP1
TCCATGCTCCTTCTACTTTCATGC
>P_taeda_snoR72-124_HP1
GCAATGCTCCA
>P_taeda_snoR72-125_HP1
TATGCAATGCTCCA
>P_taeda_snoR72-126_HP1
GCAATGCTCCG
>P_taeda_snoR72-127_HP1
GAAATGCTCCAA
>P_taeda_snoR72-128_HP1
GAAATGCTCCA
>P_taeda_snoR72-129_HP1
TGAGCAATGCTCCTA
>P_taeda_snoR72-130_HP1
TATGCAATGCTCCAA
>P_taeda_snoR72-131_HP1
GCAATGCT
>P_taeda_snoR72-132_HP1
GCAATGCTCCA
>P_taeda_snoR72-133_HP1
GTAATGCTCCTGCA
>P_taeda_snoR72-134_HP1
GCAATGCTCCA
>P_taeda_snoR72-135_HP1
TATGCAATGCTCCA
>P_taeda_snoR72-136_HP1
GCAATGCTCCA
>P_taeda_snoR72-137_HP1
TATGCAATGCTCCA
>P_taeda_snoR72-138_HP1
GCAATGCTCCA
>P_taeda_snoR72-139_HP1
GTGATGCTCCA
>P_taeda_snoR72-140_HP1
TATGCAATGCTC
>P_taeda_snoR72-141_HP1
GCAATGCTCCA
>P_taeda_snoR72-142_HP1
TATGCAATTCTCCA
>P_taeda_snoR72-143_HP1
GCAATGCT
>P_taeda_snoR72-144_HP1
GCAATTCT
>P_taeda_snoR72-145_HP1
TATGCAATGCTCT
>P_taeda_snoR72-146_HP1
TGCAAT
>P_taeda_snoR72-147_HP1
TTTGTTTTGAAAATGTACCA
>P_taeda_snoR72-148_HP1
TGTAATGCACCAACTATGTTTATA
>P_taeda_snoR72-149_HP1
TGCAATGCACCAACT
>P_taeda_snoR72-150_HP1
TGTAATGCCCCA
>P_taeda_snoR72-151_HP1
CAATGTACCAACTATGTTTATGAGCGTAATGAATGATATGATGC
>P_taeda_snoR72-152_HP1
TTGGGACTACCAATGCACTATTTATGTTTATGTGCCTAATGA
>P_taeda_snoR72-153_HP1
TGAAATGCTCTAAAC
>P_taeda_snoR72-154_HP1
CAATGCACTAGACATTTTCAC
>P_taeda_snoR72-155_HP1
ATCAATGCACTA
>P_taeda_snoR72-156_HP1
AAATGTACTAAGT
>P_taeda_snoR72-157_HP1
TGCAATGTAC
>P_taeda_snoR72-158_HP1
CAATGCAC
>P_taeda_snoR72-159_HP1
CGTAATGCCC
>P_taeda_snoR72-160_HP1
TAAT
>P_taeda_snoR72-161_HP1
CTATGAAATGCACCAACTATATTTATTAGGTTAATGAATGATATGTTTC
>P_taeda_snoR72-162_HP1
ACTAATGTTCCTTCTAATTTCATG
>P_taeda_snoR72-163_HP1
CAATGCTCCAACCACATTCATGAAGGTAATGAATGATATTTTC
>P_taeda_snoR72-164_HP1
AAATGTAGTTACAAATTTTCA
>P_taeda_snoR72-165_HP1
TGCAATGTACCAACTAAATTTATGATGTTAATGAATGAT
>P_taeda_snoR72-166_HP1
TTATGCAATGCACCT
>P_taeda_snoR72-167_HP1
TGAAATGCCCTAGCT
>P_taeda_snoR72-168_HP1
TAATGCACTAACTATATTCATAAGGTTAATGAATGATATATT
>P_taeda_snoR72-169_HP1
ACTATGAAATGTTCTAGCCACATTCATGAGGGTGATGAATGATATTTTC
>P_taeda_snoR72-170_HP1
CAATGTACCAACG
>P_taeda_snoR72-171_HP1
CA
>P_taeda_snoR72-172_HP1
TTGGGATATCCAATGCACTTAGTGTCTTTATGTACCTTATGAATG
>P_taeda_snoR72-173_HP1
AAATGTACTAGCT
>P_taeda_snoR72-174_HP1

>P_taeda_snoR72-175_HP1
ATTAATGTACTTACTACCTTTATGTGCTTAATGA
>P_taeda_snoR72-176_HP1

>P_taeda_snoR72-177_HP1
TAATGTACCAACT
>P_taeda_snoR72-178_HP1
CAATGCTCTAACCACTTTTATACGGGTTATGAATGAT
>P_taeda_snoR72-179_HP1
CTATGAAATGCACCAACT
>P_taeda_snoR72-180_HP1
CAATGCTCTAGCCATCTTTATGCAGGTTATGAATGAT
>P_taeda_snoR72-181_HP1
ACTATGCAATGCTCTAGCCATATTCATGAGGGTGATGAATGATATTTTCA
>P_taeda_snoR72-182_HP1
ACTAATGTTCCTGCTAATTTCATG
>P_taeda_snoR72-183_HP1
CAATGCACTAACTATATTGATGAGGTTAATGAATGAT
>P_taeda_snoR72-184_HP1
GACTGTCAATGCTCTG
>P_taeda_snoR72-185_HP1
TAATGCACTAGCTACATTTATGAGATGAATGAATGATATACTAC
>P_taeda_snoR72-186_HP1
TAATGCTCTAGCT
>P_taeda_snoR72-187_HP1
CAATGCCCCA
>P_taeda_snoR72-188_HP1
ATGTAAGAAAACTATAATTTA
>P_taeda_snoR72-189_HP1
AGGTGTGACTTTTGGGATTCAGATTCCATAAGTCACTTC
>P_taeda_snoR72-190_HP1
AAGTCCTT
>P_taeda_snoR72-191_HP1
CTTAATAGAATTTTGCG
>P_taeda_snoR72-192_HP1
GCAGGTCTTGCG
>A_trichopoda_snoR72-1_HP1
TT
>P_dactylifera_snoR72-1_HP1
CGA
>P_dactylifera_snoR72-2_HP1
CGA
>P_dactylifera_snoR72-3_HP1
A
>Z_mays_snoR72-1_HP1
TTTGCG
>Z_mays_snoR72-2_HP1
GTTA
>Z_mays_snoR72-3_HP1
GTTAACGGTTCTTGCG
>Z_mays_snoR72-4_HP1
GTTAACGGTTCTTGCG
>Z_mays_snoR72-5_HP1
TAACGGTTCTTGCG
>Z_mays_snoR72-6_HP1
TAACGGTTCTTGCG
>Z_mays_snoR72-7_HP1
TAACGGTTCTTGCG
>S_bicolor_snoR72-1_HP1
GGAACGGATCTTGCG
>S_bicolor_snoR72-2_HP1
CTTTGCG
>S_bicolor_snoR72-3_HP1
AC
>O_sativa_snoR72-1_HP1
GGGAACGGTCCTTGCG
>O_sativa_snoR72-2_HP1
GGGAACGGTCCTTGCG
>O_sativa_snoR72-3_HP1
GGGAACGGATCTTGCG
>O_sativa_snoR72-4_HP1
GGGAACGGATCTTGCG
>T_aestivum_snoR72-1_HP1
TGGGAATGGACCTTGTG
>T_aestivum_snoR72-2_HP1
GGGGGAATGGAACTTTGCG
>T_aestivum_snoR72-3_HP1
GAGAACAGAACTTTGCG
>T_aestivum_snoR72-4_HP1
GGGGAATGGAACTTTGCG
>T_aestivum_snoR72-5_HP1
TTTTGCG
>T_aestivum_snoR72-6_HP1
GAGGAACGAAACTTTGCG
>T_aestivum_snoR72-7_HP1
GAAACGGGTCTTTGCG
>T_aestivum_snoR72-8_HP1
TTTTTGCG
>T_aestivum_snoR72-9_HP1
TTTTTGCG
>T_aestivum_snoR72-10_HP1
GAAATGGGTTTTTGCG
>T_aestivum_snoR72-11_HP1
TTTTTGCG
>T_aestivum_snoR72-12_HP1
AACGGGTTTTTTGCG
>T_aestivum_snoR72-13_HP1
AAACGGGTTTTTGCG
>T_aestivum_snoR72-14_HP1
TTTTTGCG
>T_aestivum_snoR72-15_HP1
TTTTTGCG
>T_aestivum_snoR72-16_HP1
TTTTTGCG
>T_aestivum_snoR72-17_HP1
TTTTTGCG
>T_aestivum_snoR72-18_HP1
AAACGGGTTTTTGCG
>T_aestivum_snoR72-19_HP1
TTTTTGTG
>T_aestivum_snoR72-20_HP1
TTTTGCG
>T_aestivum_snoR72-21_HP1

>T_aestivum_snoR72-22_HP1
GGGGACG
>T_aestivum_snoR72-23_HP1
TGGAACGGGTTTTTGCG
>T_aestivum_snoR72-24_HP1

>H_vulgare_snoR72-1_HP1
GATATGGGTTTTTGCG
>H_vulgare_snoR72-2_HP1
GAAATGGGTTTGTGCG
>H_vulgare_snoR72-3_HP1
AGGAAACGGGTTTTTGCG
>H_vulgare_snoR72-4_HP1
AGGAAACGGGTTTTTGCG
>H_vulgare_snoR72-5_HP1
AGGAAACAGGTTTTTGCG
>H_vulgare_snoR72-6_HP1
AGGAAACGGTTTTTTGCG
>H_vulgare_snoR72-7_HP1
AGGAAACGGGTTTTTGCG
>H_vulgare_snoR72-8_HP1
AGAAAACAGGTTTTTGCG
>H_vulgare_snoR72-9_HP1
AGGAAACGTGTTCTTGCG
>H_vulgare_snoR72-10_HP1
AGCAAACGGGTTTTTGTG
>H_vulgare_snoR72-11_HP1
AGGAAACGGGTTTTTGCG
>H_vulgare_snoR72-12_HP1
TGTTTCTCGTTCGATTG
>H_vulgare_snoR72-13_HP1
GGAAACGGGTTTTTGCG
>H_vulgare_snoR72-14_HP1
GGCAAATAGAACTTTGTG
>H_vulgare_snoR72-15_HP1
TGAGGGGGAATGGAACTTTGCG
>B_vulgaris_snoR72-1_HP1
CTA
>D_purpurea_snoR72-1_HP1
CAAACGCACCTGCAGCGTTCATGGACCTAATGCAGAGAATTTTCAGACCGTATTTGGAT
>D_purpurea_snoR72-2_HP1
CAAACGCACCTGCAGCGTTCATGGACCTAATGCAGAGAATTTTCAGACCGTATTTGGAT
>D_purpurea_snoR72-3_HP1
CAAACGCACCTGCAGCGTTCATGGACCTAATGCAGAGAATTTTCAGACCGTATTTGGAT
>D_purpurea_snoR72-4_HP1
GCTTATGCAATGCACCTGCCACCTTCCAGTCCCTAATGAATCGAATTTTTG
>D_purpurea_snoR72-5_HP1
GCAGCAT
>D_purpurea_snoR72-6_HP1
GCAGCAT
>D_purpurea_snoR72-7_HP1
ACAAATGCACCGGCAACCTTTTGC
>D_purpurea_snoR72-8_HP1
ACAAATGCACCGGCAACCTTTTGC
>D_purpurea_snoR72-9_HP1
ACAAATGCACCGGCAACCTTTTGC
>D_purpurea_snoR72-10_HP1
AAAAATGCCCCAGCAATTTTTCAAAGATTTATGGATAATATATTTTT
>D_purpurea_snoR72-11_HP1
AAAAATGCCCCAGCAATTTTTCAAAGATTTATGGATAATATATTTTT
>D_purpurea_snoR72-12_HP1
AAAAATGCCCCAGCAATTTTTCAAAGATTTATGGATAATATATTTTT
>D_purpurea_snoR72-13_HP1
AATGGAGCTCCA
>D_purpurea_snoR72-14_HP1
AATGGAGCTCCA
>D_purpurea_snoR72-15_HP1
AATGGAGCTCCA
>D_purpurea_snoR72-16_HP1
ACAAACGCACCCA
>D_purpurea_snoR72-17_HP1
ACCAATGCTCCTGCTACCTTCCAAGCATTGATGAATAGAGTTTTCAGGCACCTACTGGG
>D_purpurea_snoR72-18_HP1
CAACGCTCCAGCTACATTTCAAGCTCTAATGA
>D_purpurea_snoR72-19_HP1
ACTAATGCCCCTGCTGCATTCATGGATTTGATGT
>D_purpurea_snoR72-20_HP1
ACTAATGCCCCTGCTGCATTCATGGATCTGATGC
>D_purpurea_snoR72-21_HP1
ACTAATGCCCCTGCTGCATTCATGGATCTGATGC
>D_purpurea_snoR72-22_HP1
ACTAATGCCCCTGCTGCATTCATGGATCTGATGC
>D_purpurea_snoR72-23_HP1
ACAAACGCTCCAGCCGCATTTATGGACTTGATGC
>D_purpurea_snoR72-24_HP1
ACAAACGCTCCAGCCGCATTTATGGACTTGATGC
>D_purpurea_snoR72-25_HP1
ACTAATGCCCCAGCCGCTTTCATGGACCTGATGC
>D_purpurea_snoR72-26_HP1
ACTAATGCCCCAGCCGCTTTCATGGACCTGATGC
>D_purpurea_snoR72-27_HP1
ACTAATGCCCCAGCCGCTTTCATGGACCTGATGC
>D_purpurea_snoR72-28_HP1
ACTAATGCCCCAGCCGCTTTCATGGACCTGATGC
>D_purpurea_snoR72-29_HP1
ACAAATGCACCTGCTACATTTCAAGCACTAATGA
>D_purpurea_snoR72-30_HP1
TGTAATGCACCAGCAACTTTCCAGTCATTGATGA
>D_purpurea_snoR72-31_HP1
TGCAACGCACCAGCCACCTTCCAGTCGTTGATGA
>D_purpurea_snoR72-32_HP1
ATGTAATGCACCGGCCACCTTCCAATCACTCATGA
>D_purpurea_snoR72-33_HP1
TTAC
>D_purpurea_snoR72-34_HP1
TTAC
>D_purpurea_snoR72-35_HP1
TTAC
>D_purpurea_snoR72-36_HP1
TTAC
>D_purpurea_snoR72-37_HP1
TTTTGTACCTATTATAATAATAATTATCACAA
>D_purpurea_snoR72-38_HP1
TAGAATCTTGCATCTATCTTTTGATTAAATAGAATTTTATTTTTCCGGTTTATGTTTT
