# Supplementary material for: Phylogenetic distribution of plant snoRNA families
Source: BMC Genomics. 2016 Nov 24;17:969. doi: 10.1186/s12864-016-3301-2 (PMC5122169; doi:10.1186/s12864-016-3301-2)
Supplement: Additional file 5 — Targets. Complete archive of the rRNA and snRNA targets is provided. These are.txt files, which include RNAsnoop and Plexy output. (ZIP 139 kb) [file 12864_2016_3301_MOESM5_ESM.zip › Additional_folder_3/U60_targets_1]

P_taeda	CD_U60-1-D	16S-14	16S-NA	-7.80	((((((((.&.)))))))) GAGUUmUGAUCCUGGCUCAGG&GGATGATGCCATTCGAGCTTTTGA
P_taeda	CD_U60-2-D	16S-14	16S-NA	-7.80	((((((((.&.)))))))) GAGUUmUGAUCCUGGCUCAGG&GGATGATGCCATTCGAGCTTTTGA
S_bicolor	CD_U60-2-D	16S-15	16S-NA	-8.70	(((((((.&.))))))) GAGUUmCGAUCCUGGCUCAGG&GATGATAGAAATCCGAGCTTCTGA
S_bicolor	CD_U60-2-D	18S-32	18S-NA	-7.40	.(((((.&.))))). UGGCUmCAGAAGGAACGCUAG&GATGATAGAAATCCGAGCTTCTGA
S_lycopersicum	CD_U60-1-D	18S-19	18S-NA	-7.40	.((((((.&.)))))). UAACUmCGACGGAUCGCACGG&GTGATGCAAAAACCGAGTTTCTGA
S_lycopersicum	CD_U60-2-D	18S-19	18S-NA	-8.40	.(((((((.&.))))))). UAACUmCGACGGAUCGCACGG&GTGATGCAAAAATCGAGTTTCTGA
S_lycopersicum	CD_U60-3-D	18S-19	18S-NA	-8.80	(((((((.&.))))))) UAACUmCGACGGAUCGCACGG&GATGATGTTAAACCGAGTTACTGA
