# Supplementary material for: Phylogenetic distribution of plant snoRNA families
Source: BMC Genomics. 2016 Nov 24;17:969. doi: 10.1186/s12864-016-3301-2 (PMC5122169; doi:10.1186/s12864-016-3301-2)
Supplement: Additional file 5 — Targets. Complete archive of the rRNA and snRNA targets is provided. These are.txt files, which include RNAsnoop and Plexy output. (ZIP 139 kb) [file 12864_2016_3301_MOESM5_ESM.zip › Additional_folder_3/U18_targets_1]

S_bicolor	CD_U18-1-D	16S-73	16S-NA	-7.30	.(((((((.&.))))))). CGGGAmAGUGGUG&AACCCATCTCTAATTTCCTTCTGA
S_bicolor	CD_U18-2-D	16S-30	16S-NA	-8.30	.((((.(((((.&.))))).)))). UCAGGmAUGAACGCUGGCGGC&GACAACAATGTTTTTCCTAACTGA
S_bicolor	CD_U18-3-D	16S-27	16S-NA	-9.90	((.(((((((.&.))))))).)) GGCUCmAGGAUGAACGCUGGC&ACACTCCATAATTCTGATCCCTGA
S_bicolor	CD_U18-3-D	18S-33	18S-NA	-9.00	((.((((((.&.)))))).)) GGCUCmAGAAGGAACGCUAGC&ACACTCCATAATTCTGATCCCTGA
O_sativa	CD_U18-1-D	18S-46	18S-NA	-8.60	((((((((.&.)))))))) AAGUAmUGAACUAAUUCGAAC&ACAATGAAGCACTCATACTTCTGA
H_vulgare	CD_U18-1-D	16S-73	16S-NA	-7.30	.(((((((.&.))))))). CGGGAmAGUGGUG&TAACCATCTTTAATTTCCTTCTGA
H_vulgare	CD_U18-1-D	18S-68	18S-NA	-7.30	((((((((.&.)))))))) GGGGAmGGUAGUGACAAU&TAACCATCTTTAATTTCCTTCTGA
