# Supplementary material for: Phylogenetic distribution of plant snoRNA families
Source: BMC Genomics. 2016 Nov 24;17:969. doi: 10.1186/s12864-016-3301-2 (PMC5122169; doi:10.1186/s12864-016-3301-2)
Supplement: Additional file 5 — Targets. Complete archive of the rRNA and snRNA targets is provided. These are.txt files, which include RNAsnoop and Plexy output. (ZIP 139 kb) [file 12864_2016_3301_MOESM5_ESM.zip › Additional_folder_3/Z122_targets_1]

H_vulgare	CD_Z122-1-D	18S-60	18S-NA	-7.20	.(((((.&.))))). CCUGAmCACGGGGAGGUAGUG&GTGACAAATTGCACGTCAGTCTGA
H_vulgare	CD_Z122-2-D	18S-60	18S-NA	-7.20	.(((((.&.))))). CCUGAmCACGGGGAGGUAGUG&ATGAGAAATTGCACGTCAGTCTGA
V_vinifera	CD_Z122-1-D	18S-65	18S-NA	-10.20	(((((((.((((.&.)))).))))))) AUUGAmCGGGUGACGGAGAAU&AATATTTTTTGCACGTCAATCTGA
V_vinifera	CD_Z122-2-D	18S-65	18S-NA	-10.20	(((((((.((((.&.)))).))))))) AUUGAmCGGGUGACGGAGAAU&AATATTTTTTGCACGTCAGTCTGA
V_vinifera	CD_Z122-3-D	18S-65	18S-NA	-10.20	(((((((.((((.&.)))).))))))) AUUGAmCGGGUGACGGAGAAU&AATATTTTTTGCACGTCAGTCTGA
V_vinifera	CD_Z122-4-D	18S-65	18S-NA	-10.20	(((((((.((((.&.)))).))))))) AUUGAmCGGGUGACGGAGAAU&AATATTTTTTGCACGTCAGTCTGA
V_vinifera	CD_Z122-5-D	18S-65	18S-NA	-10.20	(((((((.((((.&.)))).))))))) AUUGAmCGGGUGACGGAGAAU&AATATTTTTTGCACGTCAGTCTGA
V_vinifera	CD_Z122-6-D	18S-65	18S-NA	-8.00	(((((((.((((.&.)))).))))))) AUUGAmCGGGUGACGGAGAAU&AATATTTTTTGCACGTTAGTCTGA
