# Supplementary material for: Phylogenetic distribution of plant snoRNA families
Source: BMC Genomics. 2016 Nov 24;17:969. doi: 10.1186/s12864-016-3301-2 (PMC5122169; doi:10.1186/s12864-016-3301-2)
Supplement: Additional file 5 — Targets. Complete archive of the rRNA and snRNA targets is provided. These are.txt files, which include RNAsnoop and Plexy output. (ZIP 139 kb) [file 12864_2016_3301_MOESM5_ESM.zip › Additional_folder_3/snoR86_targets_HP1.fa]

>A_trichopoda_snoR86-1_HP1
ACAGTTTTAATGGCGTAGTTTGTTTTGAAGGATGGCG
>P_dactylifera_snoR86-1_HP1
ACAGCAAAGTCGTCAAATTGAAATGGCGAACACTTTGGATAAAGGTTGGCA
>P_dactylifera_snoR86-2_HP1
TCACAGCAAAGTCGTCAAATTGAAATGACGAATACTTTGGATAAAGGTTGGCA
>P_dactylifera_snoR86-3_HP1
AGAGCGAAGGCGCCACATTGAGATGGCGATGATCTTTGTTTTGAAGGTTGGCG
>P_dactylifera_snoR86-4_HP1
TCACAGCAAAGTCATCAAATTGAAATGACGAATACTTTGGATAAAAGTTGGCA
>P_dactylifera_snoR86-5_HP1
TCACAGCAAAGTCGTCAAATTGAAATGACGAATACTTTGGATAAAAGTTGGCA
>P_dactylifera_snoR86-6_HP1
ACAGCAAAGTCATCAAATCGAAATGGCGAATACTTTGGATAAAGGTTGGCA
>P_dactylifera_snoR86-7_HP1
ACAGCAAAGTTGTCAGTTTAAAATGGCGAATACTTTGGATAAAGGTTGGCA
>P_dactylifera_snoR86-8_HP1
AGGTCAAAGTCGTCAAATTGAAATGGCTAACTTTGGATGAATATTGGCA
>Z_mays_snoR86-1_HP1
CAGAGCAAAGGGGCCAGATAAGTGGCGATCTTTGCATTGAAGGTTGGCC
>Z_mays_snoR86-2_HP1
CAGAGCAAAGGGGCCAGATAAGTGGCAATCTTTGCATTGAAGGTTGGCC
>Z_mays_snoR86-3_HP1
CAGAGCAAAGGGGCCAGATAAGTGGCGATCTTTGCATTGAAGGTTGGCG
>Z_mays_snoR86-4_HP1
CAGAGCAAAGGCGCCATATAAGTGATGATCTTTGCATTGAAGGTTGGCT
>S_bicolor_snoR86-1_HP1
GCAGAGCAAAGGGGCCAGATAAGTGGCGATCTTTGCATTGAAGGTTGGCG
>S_bicolor_snoR86-2_HP1
GCAGAGCAAAGGGGCCAGATAAGTGGCCATCTTTGCATTGAAGGTTGGCG
>S_bicolor_snoR86-3_HP1
GCAGAGCAAAGGGGCCAGATAAGTGGCGATCTTTGCATTGAAGGTTGGCG
>S_bicolor_snoR86-4_HP1
TGCAGAGCAAAGGGGCCAGATGAGTGGCGATCTTTGCATTGAAGGTTGCG
>S_bicolor_snoR86-5_HP1
GAAGCAAAGGGGCCAGAAGAGTGTCGTCTTTGGTTGAGGTTGGCT
>S_bicolor_snoR86-6_HP1
GCAGAGCAAGGGGGCCATATAAGTGGCGATCTTTGCATTGAAGGTTGGCA
>O_sativa_snoR86-1_HP1
TTTGCAGAGCAAAGGGGCCAGATGCAGTGGCTATCTTTGCATTGAAGGTTGGCG
>O_sativa_snoR86-2_HP1
TTTGCAGAGCAAAGGGGCCAGATGCAGTGGCTATCTTTGCATTGAAGGTTGGCG
>O_sativa_snoR86-3_HP1
TTTGCAGAGCAAAGGGGCCTGATAAAGTGGCGATCTTTGGATTGAAGGTTGGCG
>T_aestivum_snoR86-1_HP1
AATTTGCAGAGCAAAGGGGCCTGATATAGTGGCGAATCTTTGCATTGAAGGTTGGCG
>T_aestivum_snoR86-2_HP1
CAATTTGCAGAGCAAAGGGGCCTGATAAGTGGTGAATCTTTGCATTGAAGGTTGGCG
>T_aestivum_snoR86-3_HP1
CAATTTGCAGAGCAAAGGGGCCTGATTTGGTGGCGAATCTTTGCATTGAAGGTTGGCG
>T_aestivum_snoR86-4_HP1
AATTTGCAGAGCAAAGGGGCCGGATATAGTGGTGAATCTTTGCATTGAAGGTTGGCG
>T_aestivum_snoR86-5_HP1
CCAATTTGCAGAGCAAAGGGGCCTGATATAGTGGCGAACCTTTGCATTGAAGGTTGGCG
>T_aestivum_snoR86-6_HP1
ATTTGCAGAGCAAAGGGGCCTGATATAGTGGCCAATCTTTGCATTGAAGGTTGGCG
>T_aestivum_snoR86-7_HP1
CAATTTGCAGAGCAAAGGGACCTGATATAGTGGTGAATCTTTGCATTGAAGGTTGGCG
>T_aestivum_snoR86-8_HP1
ATTTGCAGAGCAAAGGGGCCTGATTTGGTGGCGAATCTTTGCATTGAAGGTTGGCG
>T_aestivum_snoR86-9_HP1
ATTTGCAGAGCAAAGGGGCCTGATTAAGTGGCGAATCTTTGCATTGAAGGTTGGCA
>T_aestivum_snoR86-10_HP1
ATTTGCAGAGCAAAGGGGCCTGATTAAGTGGCGAATCTTTGCATTGAAGGTTGGCA
>T_aestivum_snoR86-11_HP1
AATTTGCAGAGCAAAGGGACCTGATATAGTGGTGAATCTTTGCATTGAAGGTTGGCA
>T_aestivum_snoR86-12_HP1
ATTTGCAGAGCAAAGGGGCCTGATAAGTGGTGAATCTTTGCATTGAAGGTTGGCG
>T_aestivum_snoR86-13_HP1
ATTTGCAGAGCAAAGGGACCTGTATAGTGGTGAATCTTTGCATTGAAGGTTGGCA
>T_aestivum_snoR86-14_HP1
CAATTTGCAGAGCAAAGGGGCCTGATAAGTGGTGAATCTTTGCATTGAAGGTTGGCG
>T_aestivum_snoR86-15_HP1
CAATTTGCAGAGCAAAGGGGCCTGACATAGTGGCGAATCTTTGCATTGAAGGTTGGCG
>T_aestivum_snoR86-16_HP1
CAATTTGCAGAGCAAAGGGGCCTGATTTGGTGGTGAATCTTTGCATTGAAGGTTGGCG
>T_aestivum_snoR86-17_HP1
GCAGAGCAAAGGGGCCTGATAAGTGGTGAATCTTTGCATTGAAGGTTGGCA
>T_aestivum_snoR86-18_HP1
TTGCAGAGCAAAGGGGCCTGATGAGTGGTGAATCTTTGCATTGAAGGTTGGCT
>H_vulgare_snoR86-1_HP1
CCAATTTGCAGAGCAAAGGGGCCTGATTAAGTGGCGAATCTTTGCATTGAAGGTTGGCG
>H_vulgare_snoR86-2_HP1
AATTTGCAGAGCAAAGGGGCCTGATTGAATGGCGAATCTTTGCATTGAAGGTTGGCG
>H_vulgare_snoR86-3_HP1
GCCAATTTGCAGAGCAAAGGGGCCTGATAAAGTGGCGAATCTTTGCATTGAAGGTTGGCG
>H_vulgare_snoR86-4_HP1
CAATTTGCAGAGCAAAGGGGCCGGATATAGTGGCGAATCTTTGCATTGAAGGTTGGCG
>H_vulgare_snoR86-5_HP1
CCAATTTGCAGAGCAAAGGGGCCTGATAAGTGGTTAATCTTTGCATTGAAGGTTGGCA
>B_vulgaris_snoR86-1_HP1
CAATTTGCAGAGTAAGATCATCAAATTAGAATGATGGAACCTTGCATTGAAGGTTGGCA
>B_vulgaris_snoR86-2_HP1
CAGAGCAAGGTCATTAATTTAGAATGATGCTATCTTGCATTGAAGGTTGGCA
>B_vulgaris_snoR86-3_HP1
GCAGAGCAAGGTCATTAAAATTAGAATGGTGGTACATTGCATTGAAGGTTGGCG
>B_vulgaris_snoR86-4_HP1
CAGAGTAAGATCATCAAATTACAATGATGGAAACTTGCATTGAAGGTTGGCA
>B_vulgaris_snoR86-5_HP1
CAGAGTAAGATCATCAAATCATAATGATGGAACCTTGCATTGAAGGTTGGCA
>B_vulgaris_snoR86-6_HP1
GTAGAGTAAGGTCATGAAATTTAGATTGATGGAATTTTGCACTGGAGATTGGCAA
>B_vulgaris_snoR86-7_HP1
ACAGCATTGCCGTTAATGTTAGAATGATCGAATCTTCCATTGAACGTTTGCA
>D_purpurea_snoR86-1_HP1
GCAGAGCAAGATCGTCTGATGTATCTCATCAATGGCGCTGTTACTTGCATTGAAGGTTGGCC
>D_purpurea_snoR86-2_HP1
GCAGAGCAAGAGCATAATTTTTTAATCGATGCATTGAAGGTTGGCA
>D_purpurea_snoR86-3_HP1
AGAGCAACATCGTCTGATCAAGTGACGAAATTACAGTTGCATTGAAGGTTGGCG
>D_purpurea_snoR86-4_HP1
AGAGCAACATCGTCTGATCAAGTGACGAAATTACAGTTGCATTGAAGGTTGGCG
>S_tuberosum_snoR86-1_HP1
AGCAGATCAAGGTCGTCTTATAAACAGTGACGATTATTGCATTGAAGGTTGGCT
>S_tuberosum_snoR86-2_HP1
GCAGAGCAAAGGTGTCTTTCACAAATGACACACATTTGCATTGAAGGTTGGCTAT
>S_tuberosum_snoR86-3_HP1
GCAGAGCAAGTGCGTCAATGAAACGATGACGAACACTTGCATTGAAGGTTGGCA
>S_tuberosum_snoR86-4_HP1
AGAGCAAGGGTGTCTTTCAAAATGACATACATTTGCATTGAAGGTTGGCC
>S_lycopersicum_snoR86-1_HP1
CAGAGCAATGGTGTCCTTCAAAAATGACAGATATTTGCATTGAAGGTTGGCT
>S_lycopersicum_snoR86-2_HP1
GCAGAGCAAAGGTGTCTCTCAAAAATGACACTCATTTGCATTGAAGGTTGGCT
>S_lycopersicum_snoR86-3_HP1
AGCAGAGCAAGTGCGTCAATCAAAGAATGATGAATACTTGCATTGAAGGTTGGCA
>S_lycopersicum_snoR86-4_HP1
GAAAGGGAGGGAGTTATTAAAGAGTGTGTTTACCATATAACATTAAAGGTTGGTG
>V_vinifera_snoR86-1_HP1
AGAGCAAAGGCGTCGAATAAAAGAGAAATGACGCAATTTGCCTTGAAGGTTGGCG
>R_communis_snoR86-1_HP1
CAGAGCAAGAGTGTCTAAAATGACTACAACTTGCATTGAAGGTGGCC
>R_communis_snoR86-2_HP1
TGCAGAGCAAATGCGTCGAAAATGGCGAAATTTGCATTGAAGGTTGGCA
>L_japonicus_snoR86-1_HP1
TGCAGAGCAAGAGCGTCTATAAAATAATGGCGCACCTTGCCTTGAAGGTTGGCA
>L_japonicus_snoR86-2_HP1
TGCAGAGCAAGAGCGTCAATAAAAAATAACGCACCTTGCCTGAAGGTGGCA
>L_japonicus_snoR86-3_HP1
AGAGCAAGATCGTCTATTAAAATGGCGCAACTTGCCTTGAAGGTTGGCA
>L_japonicus_snoR86-4_HP1
GCAGAGCAAGAGCGTCTACAAAATAATGGCGCACCTTGCCTTGAAGGTTGGCG
>M_truncatula_snoR86-1_HP1
ATTTGCAGAGCAAGAGTGTCGATAATTGGCACTTATTGCATTGAAGGTTGGCA
>P_persica_snoR86-1_HP1
CAGAGCAAAGGCGCTAAAACTTGAAAGAATAGCGCAATTTGCATTGAAGGTTGGCG
>G_raimondii_snoR86-1_HP1
TGCAGAGCAAAGGCGTCAATTAATTATTGATGGCGTGATTTGCATTGAAGGTTGGCA
>G_raimondii_snoR86-2_HP1
CAGAGCAAAGGCGTCGAGTTAAAAAAATGGCGTGATTTGCATTGAAGGTTGGCG
>B_rapa_snoR86-1_HP1
ATTTGCAGAGCAATGACGTCAAAAATAAAATGGCGTGAGTTGCCTTGAAGGTTGGCA
>B_rapa_snoR86-2_HP1
ATTTGCAGAGCAATGACGTCAAAATATAAAAAATGGCGTGAGTTGCCTTGAAGGTTGGCA
>B_rapa_snoR86-3_HP1
CAGAGCAATGACGTCAAATATAAAATGGCGTGAGTTGCCTTGAAGGTTGGCA
>B_rapa_snoR86-4_HP1
AGAGCAATGACGTTAAAATATAAAATGGCGTGAGTGGCCTTGAAGGTTGGCA
>B_rapa_snoR86-5_HP1
AGAGCAATAACGTCAAATATAAAATGGCGTGAGTTGCCTTGAAGGTTGGCA
>A_thaliana_snoR86-1_HP1
GAGCAAGGGCGTCTAGTTTAAATGACGTGAGTTGCCTTGAAGGTTGGCG
>C_sinensis_snoR86-1_HP1
AGAGCAAGGGCGTCTGAAAAAAATCAATGGCGTGATTTGCATTGAAGGTTGGCG
>A_thaliana_HACA_3020-1_HP1
GAGCAATGACGTC
>A_trichopoda_snoR86-1_HP1
ACAGTTTTAATGGCGTAGTTTGTTTTGAAGGATGGCG
>P_dactylifera_snoR86-1_HP1
ACAGCAAAGTCGTCAAATTGAAATGGCGAACACTTTGGATAAAGGTTGGCA
>P_dactylifera_snoR86-2_HP1
TCACAGCAAAGTCGTCAAATTGAAATGACGAATACTTTGGATAAAGGTTGGCA
>P_dactylifera_snoR86-3_HP1
AGAGCGAAGGCGCCACATTGAGATGGCGATGATCTTTGTTTTGAAGGTTGGCG
>P_dactylifera_snoR86-4_HP1
TCACAGCAAAGTCATCAAATTGAAATGACGAATACTTTGGATAAAAGTTGGCA
>P_dactylifera_snoR86-5_HP1
TCACAGCAAAGTCGTCAAATTGAAATGACGAATACTTTGGATAAAAGTTGGCA
>P_dactylifera_snoR86-6_HP1
ACAGCAAAGTCATCAAATCGAAATGGCGAATACTTTGGATAAAGGTTGGCA
>P_dactylifera_snoR86-7_HP1
ACAGCAAAGTTGTCAGTTTAAAATGGCGAATACTTTGGATAAAGGTTGGCA
>P_dactylifera_snoR86-8_HP1
AGGTCAAAGTCGTCAAATTGAAATGGCTAACTTTGGATGAATATTGGCA
>Z_mays_snoR86-1_HP1
CAGAGCAAAGGGGCCAGATAAGTGGCGATCTTTGCATTGAAGGTTGGCC
>Z_mays_snoR86-2_HP1
CAGAGCAAAGGGGCCAGATAAGTGGCAATCTTTGCATTGAAGGTTGGCC
>Z_mays_snoR86-3_HP1
CAGAGCAAAGGGGCCAGATAAGTGGCGATCTTTGCATTGAAGGTTGGCG
>Z_mays_snoR86-4_HP1
CAGAGCAAAGGCGCCATATAAGTGATGATCTTTGCATTGAAGGTTGGCT
>S_bicolor_snoR86-1_HP1
GCAGAGCAAAGGGGCCAGATAAGTGGCGATCTTTGCATTGAAGGTTGGCG
>S_bicolor_snoR86-2_HP1
GCAGAGCAAAGGGGCCAGATAAGTGGCCATCTTTGCATTGAAGGTTGGCG
>S_bicolor_snoR86-3_HP1
GCAGAGCAAAGGGGCCAGATAAGTGGCGATCTTTGCATTGAAGGTTGGCG
>S_bicolor_snoR86-4_HP1
TGCAGAGCAAAGGGGCCAGATGAGTGGCGATCTTTGCATTGAAGGTTGCG
>S_bicolor_snoR86-5_HP1
GAAGCAAAGGGGCCAGAAGAGTGTCGTCTTTGGTTGAGGTTGGCT
>S_bicolor_snoR86-6_HP1
GCAGAGCAAGGGGGCCATATAAGTGGCGATCTTTGCATTGAAGGTTGGCA
>O_sativa_snoR86-1_HP1
TTTGCAGAGCAAAGGGGCCAGATGCAGTGGCTATCTTTGCATTGAAGGTTGGCG
>O_sativa_snoR86-2_HP1
TTTGCAGAGCAAAGGGGCCAGATGCAGTGGCTATCTTTGCATTGAAGGTTGGCG
>O_sativa_snoR86-3_HP1
TTTGCAGAGCAAAGGGGCCTGATAAAGTGGCGATCTTTGGATTGAAGGTTGGCG
>T_aestivum_snoR86-1_HP1
AATTTGCAGAGCAAAGGGGCCTGATATAGTGGCGAATCTTTGCATTGAAGGTTGGCG
>T_aestivum_snoR86-2_HP1
CAATTTGCAGAGCAAAGGGGCCTGATAAGTGGTGAATCTTTGCATTGAAGGTTGGCG
>T_aestivum_snoR86-3_HP1
CAATTTGCAGAGCAAAGGGGCCTGATTTGGTGGCGAATCTTTGCATTGAAGGTTGGCG
>T_aestivum_snoR86-4_HP1
AATTTGCAGAGCAAAGGGGCCGGATATAGTGGTGAATCTTTGCATTGAAGGTTGGCG
>T_aestivum_snoR86-5_HP1
CCAATTTGCAGAGCAAAGGGGCCTGATATAGTGGCGAACCTTTGCATTGAAGGTTGGCG
>T_aestivum_snoR86-6_HP1
ATTTGCAGAGCAAAGGGGCCTGATATAGTGGCCAATCTTTGCATTGAAGGTTGGCG
>T_aestivum_snoR86-7_HP1
CAATTTGCAGAGCAAAGGGACCTGATATAGTGGTGAATCTTTGCATTGAAGGTTGGCG
>T_aestivum_snoR86-8_HP1
ATTTGCAGAGCAAAGGGGCCTGATTTGGTGGCGAATCTTTGCATTGAAGGTTGGCG
>T_aestivum_snoR86-9_HP1
ATTTGCAGAGCAAAGGGGCCTGATTAAGTGGCGAATCTTTGCATTGAAGGTTGGCA
>T_aestivum_snoR86-10_HP1
ATTTGCAGAGCAAAGGGGCCTGATTAAGTGGCGAATCTTTGCATTGAAGGTTGGCA
>T_aestivum_snoR86-11_HP1
AATTTGCAGAGCAAAGGGACCTGATATAGTGGTGAATCTTTGCATTGAAGGTTGGCA
>T_aestivum_snoR86-12_HP1
ATTTGCAGAGCAAAGGGGCCTGATAAGTGGTGAATCTTTGCATTGAAGGTTGGCG
>T_aestivum_snoR86-13_HP1
ATTTGCAGAGCAAAGGGACCTGTATAGTGGTGAATCTTTGCATTGAAGGTTGGCA
>T_aestivum_snoR86-14_HP1
CAATTTGCAGAGCAAAGGGGCCTGATAAGTGGTGAATCTTTGCATTGAAGGTTGGCG
>T_aestivum_snoR86-15_HP1
CAATTTGCAGAGCAAAGGGGCCTGACATAGTGGCGAATCTTTGCATTGAAGGTTGGCG
>T_aestivum_snoR86-16_HP1
CAATTTGCAGAGCAAAGGGGCCTGATTTGGTGGTGAATCTTTGCATTGAAGGTTGGCG
>T_aestivum_snoR86-17_HP1
GCAGAGCAAAGGGGCCTGATAAGTGGTGAATCTTTGCATTGAAGGTTGGCA
>T_aestivum_snoR86-18_HP1
TTGCAGAGCAAAGGGGCCTGATGAGTGGTGAATCTTTGCATTGAAGGTTGGCT
>H_vulgare_snoR86-1_HP1
CCAATTTGCAGAGCAAAGGGGCCTGATTAAGTGGCGAATCTTTGCATTGAAGGTTGGCG
>H_vulgare_snoR86-2_HP1
AATTTGCAGAGCAAAGGGGCCTGATTGAATGGCGAATCTTTGCATTGAAGGTTGGCG
>H_vulgare_snoR86-3_HP1
GCCAATTTGCAGAGCAAAGGGGCCTGATAAAGTGGCGAATCTTTGCATTGAAGGTTGGCG
>H_vulgare_snoR86-4_HP1
CAATTTGCAGAGCAAAGGGGCCGGATATAGTGGCGAATCTTTGCATTGAAGGTTGGCG
>H_vulgare_snoR86-5_HP1
CCAATTTGCAGAGCAAAGGGGCCTGATAAGTGGTTAATCTTTGCATTGAAGGTTGGCA
>B_vulgaris_snoR86-1_HP1
CAATTTGCAGAGTAAGATCATCAAATTAGAATGATGGAACCTTGCATTGAAGGTTGGCA
>B_vulgaris_snoR86-2_HP1
CAGAGCAAGGTCATTAATTTAGAATGATGCTATCTTGCATTGAAGGTTGGCA
>B_vulgaris_snoR86-3_HP1
GCAGAGCAAGGTCATTAAAATTAGAATGGTGGTACATTGCATTGAAGGTTGGCG
>B_vulgaris_snoR86-4_HP1
CAGAGTAAGATCATCAAATTACAATGATGGAAACTTGCATTGAAGGTTGGCA
>B_vulgaris_snoR86-5_HP1
CAGAGTAAGATCATCAAATCATAATGATGGAACCTTGCATTGAAGGTTGGCA
>B_vulgaris_snoR86-6_HP1
GTAGAGTAAGGTCATGAAATTTAGATTGATGGAATTTTGCACTGGAGATTGGCAA
>B_vulgaris_snoR86-7_HP1
ACAGCATTGCCGTTAATGTTAGAATGATCGAATCTTCCATTGAACGTTTGCA
>D_purpurea_snoR86-1_HP1
GCAGAGCAAGATCGTCTGATGTATCTCATCAATGGCGCTGTTACTTGCATTGAAGGTTGGCC
>D_purpurea_snoR86-2_HP1
GCAGAGCAAGAGCATAATTTTTTAATCGATGCATTGAAGGTTGGCA
>D_purpurea_snoR86-3_HP1
AGAGCAACATCGTCTGATCAAGTGACGAAATTACAGTTGCATTGAAGGTTGGCG
>D_purpurea_snoR86-4_HP1
AGAGCAACATCGTCTGATCAAGTGACGAAATTACAGTTGCATTGAAGGTTGGCG
>S_tuberosum_snoR86-1_HP1
AGCAGATCAAGGTCGTCTTATAAACAGTGACGATTATTGCATTGAAGGTTGGCT
>S_tuberosum_snoR86-2_HP1
GCAGAGCAAAGGTGTCTTTCACAAATGACACACATTTGCATTGAAGGTTGGCTAT
>S_tuberosum_snoR86-3_HP1
GCAGAGCAAGTGCGTCAATGAAACGATGACGAACACTTGCATTGAAGGTTGGCA
>S_tuberosum_snoR86-4_HP1
AGAGCAAGGGTGTCTTTCAAAATGACATACATTTGCATTGAAGGTTGGCC
>S_lycopersicum_snoR86-1_HP1
CAGAGCAATGGTGTCCTTCAAAAATGACAGATATTTGCATTGAAGGTTGGCT
>S_lycopersicum_snoR86-2_HP1
GCAGAGCAAAGGTGTCTCTCAAAAATGACACTCATTTGCATTGAAGGTTGGCT
>S_lycopersicum_snoR86-3_HP1
AGCAGAGCAAGTGCGTCAATCAAAGAATGATGAATACTTGCATTGAAGGTTGGCA
>S_lycopersicum_snoR86-4_HP1
GAAAGGGAGGGAGTTATTAAAGAGTGTGTTTACCATATAACATTAAAGGTTGGTG
>V_vinifera_snoR86-1_HP1
AGAGCAAAGGCGTCGAATAAAAGAGAAATGACGCAATTTGCCTTGAAGGTTGGCG
>R_communis_snoR86-1_HP1
CAGAGCAAGAGTGTCTAAAATGACTACAACTTGCATTGAAGGTGGCC
>R_communis_snoR86-2_HP1
TGCAGAGCAAATGCGTCGAAAATGGCGAAATTTGCATTGAAGGTTGGCA
>L_japonicus_snoR86-1_HP1
TGCAGAGCAAGAGCGTCTATAAAATAATGGCGCACCTTGCCTTGAAGGTTGGCA
>L_japonicus_snoR86-2_HP1
TGCAGAGCAAGAGCGTCAATAAAAAATAACGCACCTTGCCTGAAGGTGGCA
>L_japonicus_snoR86-3_HP1
AGAGCAAGATCGTCTATTAAAATGGCGCAACTTGCCTTGAAGGTTGGCA
>L_japonicus_snoR86-4_HP1
GCAGAGCAAGAGCGTCTACAAAATAATGGCGCACCTTGCCTTGAAGGTTGGCG
>M_truncatula_snoR86-1_HP1
ATTTGCAGAGCAAGAGTGTCGATAATTGGCACTTATTGCATTGAAGGTTGGCA
>P_persica_snoR86-1_HP1
CAGAGCAAAGGCGCTAAAACTTGAAAGAATAGCGCAATTTGCATTGAAGGTTGGCG
>G_raimondii_snoR86-1_HP1
TGCAGAGCAAAGGCGTCAATTAATTATTGATGGCGTGATTTGCATTGAAGGTTGGCA
>G_raimondii_snoR86-2_HP1
CAGAGCAAAGGCGTCGAGTTAAAAAAATGGCGTGATTTGCATTGAAGGTTGGCG
>B_rapa_snoR86-1_HP1
ATTTGCAGAGCAATGACGTCAAAAATAAAATGGCGTGAGTTGCCTTGAAGGTTGGCA
>B_rapa_snoR86-2_HP1
ATTTGCAGAGCAATGACGTCAAAATATAAAAAATGGCGTGAGTTGCCTTGAAGGTTGGCA
>B_rapa_snoR86-3_HP1
CAGAGCAATGACGTCAAATATAAAATGGCGTGAGTTGCCTTGAAGGTTGGCA
>B_rapa_snoR86-4_HP1
AGAGCAATGACGTTAAAATATAAAATGGCGTGAGTGGCCTTGAAGGTTGGCA
>B_rapa_snoR86-5_HP1
AGAGCAATAACGTCAAATATAAAATGGCGTGAGTTGCCTTGAAGGTTGGCA
