# Supplementary material for: Phylogenetic distribution of plant snoRNA families
Source: BMC Genomics. 2016 Nov 24;17:969. doi: 10.1186/s12864-016-3301-2 (PMC5122169; doi:10.1186/s12864-016-3301-2)
Supplement: Additional file 5 — Targets. Complete archive of the rRNA and snRNA targets is provided. These are.txt files, which include RNAsnoop and Plexy output. (ZIP 139 kb) [file 12864_2016_3301_MOESM5_ESM.zip › Additional_folder_3/snoR2_targets_HP1.fa]

>P_taeda_snoR2-1_HP1
AAGCCACGTCCTTGGAAGCTTCTGAGCAATGACCTTGGATGCTATGATTGGGCAA
>P_taeda_snoR2-2_HP1
AAGCCACGTCCTTGGAAGCTTCTGAGCAATGACCTTGGATGCTATGATTGGGCAA
>A_trichopoda_snoR2-1_HP1
TGTTGCCCGATGCCACGTCGATGATAGCTTTTTCTGGCTATGATCTTCGATGCTATGAATTGGGCAC
>P_dactylifera_snoR2-1_HP1
CTTAGGCCCAATGCCACGTCTCTGATAGCCAAGTGCATTGACCAGAGATGCTATGATTGGGCCT
>Z_mays_snoR2-1_HP1
ATTTGGGCCTGATGCCACGTCTCTGTTAGCGAACGCATTGACCAGAGATGCTATGATTAGGCCA
>Z_mays_snoR2-2_HP1
TTTGGGCCTGATGCCACGTCTCTGTTAACCACGGCATTGACCAGAGATGCTATGATTGGGCCG
>Z_mays_snoR2-3_HP1
TAGTTTGGGCCTGATGCCACGTCTCTGGTAGCCACGAGCATTGACCGGAGATGCTATGATTAGGCCG
>Z_mays_snoR2-4_HP1
GTTTGGGCCTGATGCCACGTCTCTGGTAGCTACATGCTTTTACCCGAGATGCTATGATCAGGCCG
>Z_mays_snoR2-5_HP1
ATTTGGGCCTGATGCCACGTCTCTGATAGCCATACCAGAGATGCTATGATTATGTCG
>S_bicolor_snoR2-1_HP1
ATAGTTTGGGCCTGATGCCACTTCTCTGGTAGCTACGAGCTTTGACCAGAGATGCTATGATTAGGCCA
>S_bicolor_snoR2-2_HP1
GAAATTTGGGCCTGATGCCACGTCTCTGTTAGCCACGTTATTGACCAGAGATGCTATGATTAGGCCA
>S_bicolor_snoR2-3_HP1
TTTATGAGCCTGATGCCACGTCTCCAGTAGCTGTGGGCATTGACTGGTGATGCTATGATTAGGCCT
>O_sativa_snoR2-1_HP1
GGCCTGATGCCACGTCACCTGTAGCTAGGGCTTTGACCGGTGATGCTTTGATTAGGCCA
>O_sativa_snoR2-2_HP1
GGCCTGATGCCACGTCACCTGTAGCTATGGCTTTGACCGGTGATGCTTTGATTAGGCCA
>O_sativa_snoR2-3_HP1
GGCCTGATGCCACGTCACCTGTAGCTATGGCTTTGACCGGTGATGCTTTGATTAGGCCA
>O_sativa_snoR2-4_HP1
GGCCTGATGCCACGTCACCTGTAGCTATGGCTTTGACCGGTGATGCTTTGATTAGGCCA
>O_sativa_snoR2-5_HP1
GATAGTTTGGGCCTGATGCCACGTCACCTGTAGCTACGGCTTTGACCGGTGATGCTTTGATTAGGCCA
>O_sativa_snoR2-6_HP1
TGATTGTTTAGGCCTGATGCCACGTCACCTGTAGATACGGCTTTGACCGGTGATGCTTTGATTAGGCCA
>O_sativa_snoR2-7_HP1
GTTGTTTAGGCCTGATGCCACGTCACTGTTAGCCACGAGCATTGAGCTGTGATGCTATGATCAGGCCG
>T_aestivum_snoR2-1_HP1
GGGCCCGATGCCACGTCTCCGGTAGCTGCAGCCTTGACCGGAGATGCTACATTGTGCCG
>T_aestivum_snoR2-2_HP1
GGGCCCGATGCCACGTCTCCGGTAGCTGCAGCCTTGACCGGCGATGCTACATTGTGCCG
>T_aestivum_snoR2-3_HP1
TTGGGCCCGATGCCACGTCTCCATTAGCGACATGCCTTGACTGGAGATGCTACATTGTGCCA
>T_aestivum_snoR2-4_HP1
TTTCTTGGGCCCGATGCCACGTCTCCTGTAGCCACAAGCCTTGACCGGAGATGCTACATTGTGCCA
>T_aestivum_snoR2-5_HP1
ATTTTCTTGGTCCCGATGCCACGTCTCCTGTAGCCACAAGCCTTGACCGGAGATGCTACATTGTGCCA
>T_aestivum_snoR2-6_HP1
TTTCTTGGGCCTGATGCCACGGCTCCTGTGGCCACAAGTGTTGACCGGAGATGCTACATTGTGCCA
>T_aestivum_snoR2-7_HP1
TTCATTGGTCCTGATGCCATTTCGCTGGTAGCTACAGCTTTGACTGGAGATATTACATTGTGCCA
>T_aestivum_snoR2-8_HP1
ATTTGCTTGGGCCCGATGCCACGGTTCCTGTGGCCACAAGTCTTGACCGGAGATGCTACATTGTGCCA
>T_aestivum_snoR2-9_HP1
TTGCTTGGGCCCGATGCCACGTCTCCATTAGCCACAAGCCTTGACCGGAGATGCTACATTGTGCCG
>T_aestivum_snoR2-10_HP1
TTCATTGGGCCTGATGCCATGTCTCAGGTAGCTACGGCTTTGACCGGAGATCCTACATTGTGCCATT
>T_aestivum_snoR2-11_HP1
TTGATTGGGCCCGATGCCACGTCTCCGGTAGCTACAGCCTTGACCGGAGATGCTACATTGTGCCG
>T_aestivum_snoR2-12_HP1
TTTTCTTGGGCCCGATGCCACGTCTCAGGTAGCCACAAGCCTTGACCGGAGATGCTACATTGTGCCA
>T_aestivum_snoR2-13_HP1
TTTCTTGGGCCCGATGCCACGTCTCAGGTAGCCACAAGCCTTGACCGGAGATGCTACATTGTGCCA
>T_aestivum_snoR2-14_HP1
TTTTCTTGGGCCCGATGCCACGTCTCAGGTAGCCACAAGCCTTGACCGGAGATGCTACATTGCGCCA
>T_aestivum_snoR2-15_HP1
TTTTCTTGGGCCCGATGCCACGTCTCAGGTAGCCACAAGCCTTGACCAGAGATGCTACATTGTGCCA
>T_aestivum_snoR2-16_HP1
TTGCTTGGGCCCGATGCCACGTCTCCATTAGCGACAAGCCTTGACTGGAGATGCTACATTGTGCCG
>T_aestivum_snoR2-17_HP1
TTTTCTTTGGCCCGATGCCACGTCTCAGGTAGCCACAAGCCTTGACCGGAGATGCTACATTGTGCCA
>T_aestivum_snoR2-18_HP1
TTTCTTGGGCCCGATGCCACGTCTCCGGTAGCCACAAGCCTTGACCGGAGATGCTACATTGTGCCG
>T_aestivum_snoR2-19_HP1
TTTTCTTGTGCCTGATGCCATGTCTCTTGTAGCCACAAGCCTTGACTGGAGATGCTACATTGTGCCA
>T_aestivum_snoR2-20_HP1
TTTCTTGGGCCCGATGCCACGTCTCAGGTAGCAACATGCCTTTACCGGAGATGCTACATTGTGCCA
>T_aestivum_snoR2-21_HP1
TTCCTGGGCCCGATGCCACGTCTCAGGTAGCCGCAAGCCTTGACCAGAGATGCGACATTGTGCCA
>T_aestivum_snoR2-22_HP1
TTTTCCTGGGCCCGATGCCACGTCTCAGGTAGCCGCAAGCCTTGACCAGAGATGCGACATTGTGCCA
>T_aestivum_snoR2-23_HP1
TTTCATTGGGCGTGTTGCCATGTCTCTGGTAGCTACAGCTTTGACCAGAGATGCTACTTTGTGCCA
>T_aestivum_snoR2-24_HP1
TTTTCTTGGCCCTGATGCCACGTCTCTGGTTGCCACAAGCCTTCAACGGAGATGCTACATTGTGCTG
>T_aestivum_snoR2-25_HP1
TTTTCTTGGGCCTGATGCCACGTCTCCGGTAGCCGCAAGCCTTGACCGGAGATGATACATTGTGCCG
>T_aestivum_snoR2-26_HP1
ACTTGGGCCCAATGGTCCTTCTCTGGTAGCTCCAGGCATTGACCAGGGGATCTATAATTGGGCCA
>H_vulgare_snoR2-1_HP1
CTAACTTGGGCCTAATGGTCCTTCTCTGGTAGTTACCAGCATTGACCAGGGGATCTATATTTGGGCCA
>H_vulgare_snoR2-2_HP1
CTGGGCCTAATGGTCCTTCTCTGGTAGCTACATGCATTGACCAGGGGATCTATAATTGGGCGC
>H_vulgare_snoR2-3_HP1
GTTTTCTTGGGCCCGATGCCACGTCTCAGGTAGCCACAAGCCTTGACCAGAGATGCTACATTGTGCCA
>H_vulgare_snoR2-4_HP1
GTTTTCTTGGTTCTGATGCCATGTCTGTGGTTGCCCTTGACCGGAGATGCTACATTGTGCCG
>H_vulgare_snoR2-5_HP1
TGTCTTCTTGGGCCTGATGCCACGTCTCTGGTAGCCAAAGCCTTTACAGGAGATGCTACATTTTGCTT
>H_vulgare_snoR2-6_HP1
TTTGATTGGGCCCGATGCCACGTCTCTGATAGCTACAGCCTTGACCGGAGATGCTACATTGTGCCA
>H_vulgare_snoR2-7_HP1
TTTGCTTTGGCCCGATGCCACGTCTCCATTAGCGACTAGCCTTGACTGGAGATGCTACATTGTGCCG
>H_vulgare_snoR2-8_HP1
TATTTTCTTTGGCCCGATGCCACGTCTCCAGTAGCCACAAGCCTTGATCGGAGATGCTACATTGTGCCA
>B_vulgaris_snoR2-1_HP1
AAACGGTCCGATGCCACGTCGTTTATAGCACAATAGCCATGATTTGCGATGCTATGATTGGTACCA
>B_vulgaris_snoR2-2_HP1
GGTCCGATGCCACGTCGTTCATAGCGTAAAGCAATGATTTACGATGCTACATTGGTACCA
>D_purpurea_snoR2-1_HP1
TTCAATGCCACGTCGCCGGTAGCTAAAGCAATGACCTGCGGTGTCATGATTGAACCT
>D_purpurea_snoR2-2_HP1
TTCAATGCCACGTCGCCGGTAGCTAAAGCAATGACCTGCGGTGTCATGATTGAACCT
>S_tuberosum_snoR2-1_HP1
TTATCGGTCCGATGCCACGTCGACGGTAGCAAAATGCGATGACCGACGATGCTATGATTGGACCA
>S_tuberosum_snoR2-2_HP1
TTATCGGTCCGATGCCACGTCGACGGTAGCAAAATGCGATGACCGAAGATGCTATGATTGGACCA
>S_tuberosum_snoR2-3_HP1
ATCTGTCCGATGCCACGTCGACGGTAGCAAAATGCGATGACCGAAGATGCTATGATTGGACGA
>S_lycopersicum_snoR2-1_HP1
TTTTATCAGTCCGATGCCACGTCGACGGTAGCAAAATGCGATGACCGAAGATGCTATGATTGGACGA
>S_lycopersicum_snoR2-2_HP1
ATCTTATCGGTCCGATGCCACGTCGACGGTAGCAAAATGCGATGACCGACGATGCTATGATTGGGCCA
>S_lycopersicum_snoR2-3_HP1
TCTTATCGGTCCGATGCCACGTCGACGGTAGCAAAATGCGATGACCGACGATGCTATGATTGGGCCA
>V_vinifera_snoR2-1_HP1
GGAGGTCCGATGCCACGTCGCCGGTAGCCATTGGCGATGACCGGCGATGCTATGATTGGACCG
>R_communis_snoR2-1_HP1
TCGGTCCAATGCCACGTCGCCGGTAGCCATGAGGCGTTGACCGGCGATGCTATGATTGGACCT
>R_communis_snoR2-2_HP1
ATTGGTTCAATGCCACGTTGCTGGTAGCCATTTGGCATTGACCGGCAATGCTATGATTGGACCT
>L_japonicus_snoR2-1_HP1
ATTGGGTCCGATGCCACGTCGCTGGTAGCTATATAGCGGTGACCATTGATGCTATGATTGGACCA
>L_japonicus_snoR2-2_HP1
TTTTTATGGTCCGATGCCACGTCGATGGTAGCTAAATAGCAGTGACCAACGATGCTATGATTGGACCA
>M_truncatula_snoR2-1_HP1
TGTAATTTGGTCCGATGCCACGTCTATGGTAGCTAAACATGAGCTCTGACCAAAGATGCTATGATTGGACCA
>M_truncatula_snoR2-2_HP1
TTGGTCCGATGCCACGTCTATGGTAGCTAAACATGAGCTCTGACCAAAGATGCTATGATTGGACCA
>M_truncatula_snoR2-3_HP1
TATTGGGTCTGATGCCACGTCTTTGATAGCTACATATATTTGAGCTCTGATCAAAGATGCTATGATTGGACCA
>M_truncatula_snoR2-4_HP1
TATTGGGTCTGATGCCACGTCTTTGATAGCTACATATATTTGAGCTCTGATCAAAGATGCTATGATTGGACCA
>P_persica_snoR2-1_HP1
TGAAGGTTCGATGCCACGTCGCCGGTAGCTGAAATAGCCTTGACCGACGATGCTACATTGAACCA
>G_raimondii_snoR2-1_HP1
ATAGGCCCGATGCCACGTCGCCGGTAGCGAAAAAGAAAAAAAAAAAGCAATGACCGGCGATGCTATGATTGGACCG
>G_raimondii_snoR2-2_HP1
GGGTCCGATGCCACGTCGCCGGTAGCCAAGAGCAGTGACCGGCGATGCTATGATTGGACCG
>B_rapa_snoR2-1_HP1
CTGTTCGATGCCACGTCGACGATAGCTTATGGGCTATGATCGTTGATGCTACATTGGACAA
>B_rapa_snoR2-2_HP1
TTGTCCGATGCCACGTCGACGATAGCTTTCTTGGCGATGATCGTCGATGCTACATTGGACAT
>B_rapa_snoR2-3_HP1
CTGTCCGATGCCACGTCGACGATAGCTATTCATGGCTGTGATCGTCGATGCTACATTGGACAT
>B_rapa_snoR2-4_HP1
TTGTTCGATGCCACGTCTGCGATAGCTTTTTAGCAGTGATCGTCGATGCTACATTGGACAT
>A_thaliana_snoR2-1_HP1
TGTCCGATGCCACGTCGACGGTAGCTTTAGGGCAATGATCCTCGATGCTACATTGGACAT
>A_thaliana_snoR2-2_HP1
TTGTCTGATGCCACGTCGAAGGTAGCTCTTTTTTTTGGGGCAATGATCCTAACTCGACGCTATATTAGACAT
>C_sinensis_snoR2-1_HP1
AGGTTCAATGCCACGTCGCCGGTAGCTTACGAGCGTTGACCGGCGATGCTATGATTGGACCG
