# Supplementary material for: Phylogenetic distribution of plant snoRNA families
Source: BMC Genomics. 2016 Nov 24;17:969. doi: 10.1186/s12864-016-3301-2 (PMC5122169; doi:10.1186/s12864-016-3301-2)
Supplement: Additional file 5 — Targets. Complete archive of the rRNA and snRNA targets is provided. These are.txt files, which include RNAsnoop and Plexy output. (ZIP 139 kb) [file 12864_2016_3301_MOESM5_ESM.zip › Additional_folder_3/snoR10_targets_1]

L_japonicus	CD_snoR10-1-D	16S-8	16S-NA	-12.20	((((((((.(((.&.))).)))))))) CAUGGmAGAGUUCGAUCCUGG&ATGAGAATGAAATTTCCATGCTGA
P_persica	CD_snoR10-1-D	16S-8	16S-NA	-12.10	.((((((((((.&.)))))))))). CAUGGmAGAGUUCGAUCCUGG&GATGAGAACAACTTTCCATTCTGA
G_raimondii	CD_snoR10-1-D	16S-71	16S-NA	-10.40	.((((((((.&.)))))))). ACGGGmAAGUGGUGU&ATGAGAAGAACATTTCCTTTCTGA
G_raimondii	CD_snoR10-2-D	16S-71	16S-NA	-7.80	.((((((((.&.)))))))). ACGGGmAAGUGGUGU&ATGAGAAGAATATTTCCTTTCTGA
C_sinensis	CD_snoR10-1-D	16S-8	16S-NA	-8.60	.(((((((.((.&.)).))))))). CAUGGmAGAGUUCGAUCCUGG&ATGAGAAGAAAGTTTCCATTCTGA
L_japonicus	CD_snoR10-1-D	16S-8	16S-NA	-12.20	((((((((.(((.&.))).)))))))) CAUGGmAGAGUUCGAUCCUGG&ATGAGAATGAAATTTCCATGCTGA
P_persica	CD_snoR10-1-D	16S-8	16S-NA	-12.10	.((((((((((.&.)))))))))). CAUGGmAGAGUUCGAUCCUGG&GATGAGAACAACTTTCCATTCTGA
G_raimondii	CD_snoR10-1-D	16S-71	16S-NA	-10.40	.((((((((.&.)))))))). ACGGGmAAGUGGUGU&ATGAGAAGAACATTTCCTTTCTGA
G_raimondii	CD_snoR10-2-D	16S-71	16S-NA	-7.80	.((((((((.&.)))))))). ACGGGmAAGUGGUGU&ATGAGAAGAATATTTCCTTTCTGA
C_sinensis	CD_snoR10-1-D	16S-8	16S-NA	-8.60	.(((((((.((.&.)).))))))). CAUGGmAGAGUUCGAUCCUGG&ATGAGAAGAAAGTTTCCATTCTGA
