# Supplementary material for: Phylogenetic distribution of plant snoRNA families
Source: BMC Genomics. 2016 Nov 24;17:969. doi: 10.1186/s12864-016-3301-2 (PMC5122169; doi:10.1186/s12864-016-3301-2)
Supplement: Additional file 5 — Targets. Complete archive of the rRNA and snRNA targets is provided. These are.txt files, which include RNAsnoop and Plexy output. (ZIP 139 kb) [file 12864_2016_3301_MOESM5_ESM.zip › Additional_folder_3/snoR100_targets_HP2.fa]

>P_taeda_snoR100-1_HP2
ACTATATGTAATAATCTACTTTCTTTGATGTCCTACGGGACATGATATAGTTGCCCTGGATTACCCTCCATT
>P_taeda_snoR100-2_HP2
CAAGTATGGGTGATTGTCTGCTTGCTTTGACGGCTTGCGGGCCATGATATAGCGGGCCTGGATTTTACCCTCCATT
>P_taeda_snoR100-3_HP2
GGGGTGATTGTCTGCTTGCATATTGACGGCCTGCGGGCCATGATATAGCCGGCCTGGATTTTACCCTCCATG
>A_trichopoda_snoR100-1_HP2
ATAGTCATCATGTCTGCCCGCTTTGATTCTCTCTATGATAAGTGGGCCTGGATTAGACTT
>P_dactylifera_snoR100-1_HP2
AAGATGGGTCCACATGTCTGCTCGCTTTGATGCTCTCGGGCGTTGATCTAGCGGGCCTGGATTCGACTC
>Z_mays_snoR100-1_HP2
AGGAGGTCTGCATGTCTGCTCGCTTTGATGCCCTCGGGCTCTGATCTCGCGGGCCTGGATTCGACCT
>Z_mays_snoR100-2_HP2
GCTGGTCTGCATGTCTGCTCGACGTGACGCCTTCGGGCTTTGATCGTGCGGGCCTGGATTCGACCC
>S_bicolor_snoR100-1_HP2
GAGCACCAGCGGGTCTGCATGTCTGCTCGCCGTGACGCCTTCGGGCTTTGATCATGCGGGCCTGGATTCGACCC
>S_bicolor_snoR100-2_HP2
ACATGGTCTGCATGTCTGCTCGCCTTGATGCCCTCGGGCTTTGATCTTGCGGGCCTGGATTCGACCT
>O_sativa_snoR100-1_HP2
ACCACAAGGTCTGCATGTCTGCCTGCAGTGACGCCTTCGGGCTTTGATCTCGCGGGCCTGGATTTGACCC
>O_sativa_snoR100-2_HP2
ATTGATTTTGTTGGTCTGCATGTCTGCCTGCGGTGATGCCTTCGGGCTTTGATCTCGCGGGCCTGGATTTGACCC
>T_aestivum_snoR100-1_HP2
ACTGAATTGGTCTGCATGTCTGCTCGCCCTGACGCCTTCGGGCTTTGATCTCGCGGGCCTGGATTTGACCC
>T_aestivum_snoR100-2_HP2
ACTGAATTGGTCTGCATGTCTGCTCGCCCTGACGCCTTCGGGCTTTGATCTCGCGGGCCTGGATTTGACCC
>T_aestivum_snoR100-3_HP2
ACTGAATTGGTCTGCATGTCTGCTCGCCCTGACGCCTTCGGGCTTTGATCTCGCGGGCCTGGATTTGACCC
>T_aestivum_snoR100-4_HP2
ACTGAACTCGGTCTGCATGTCTGCTCGCGCTGATGCCTTCGGGCTTTGATCTCGTGGGCCTGGATTTGACCC
>T_aestivum_snoR100-5_HP2
ACTTGGTCTGCATGTCTGCTCGCCCTGACGCCTTTGGGCTTTGATCTCGCGGGCCTGGATTTGACCC
>T_aestivum_snoR100-6_HP2
ACTGAACTCGGTCTGCATGTCTGCTCGCCCTGACGCCCTCGGGCTTTGATCTGCGGACCTAGATTTGACTC
>T_aestivum_snoR100-7_HP2
CCGATACAGGTGGTCTGCATATGTCTGCTCGTCTTGACGCCTTCGGGCTTTGATCTCGCGGGCCTGGATTTGACCA
>T_aestivum_snoR100-8_HP2
CCGATACCGGTGGTCTGCATATGTCTGCTCGTCTTGACGCCTTCGGGCTTTGATCTCGCGGGCCTGGATTTGACCA
>T_aestivum_snoR100-9_HP2
CCGATACCGGTGGTCTGCATATGTCTGCTCGTCTTGACGCCTTCGGGCTTTGATCTCGCGGGCCTGGATTTGGCCA
>H_vulgare_snoR100-1_HP2
CCGGTATCTGTGGTCTGCATATGTCTGCTCGTCTTGACGCCTTCGGGCTTTGATCTCGCGGGCCTGGATTTGACCA
>H_vulgare_snoR100-2_HP2
ACTGAATTGGTCTGCATGTCTGCTCGTCCTGACGCCTTCGGGCTTTGATCTCGCGGGCCTGGATTTGACCC
>H_vulgare_snoR100-3_HP2
ACTGAATTGGTCAACCTGTCTTCTCATCCTGACGCCTTCGGGCTTTGATCTCGCGGGCCTGGATTTGACAC
>B_vulgaris_snoR100-1_HP2
ATAATTTAGGTCAACATGTCTGCTCCCTTGGATTTAATTCATGATATGGGGGCCTGGTTAAACCT
>S_tuberosum_snoR100-1_HP2
AATTAATTGAGTCGACATGTCTGCTACCTCTGATTTCTTCCTGATTTGGTGGCCTGGTTTAGACTC
>S_tuberosum_snoR100-2_HP2
AATTAATAGAGTCGACATGTCTGCTACCTCTGATTTCTCTATGATTTGGTGGCCTGGTTTAGACTC
>S_tuberosum_snoR100-3_HP2
AATCAGCAGAGTCGACATGTCTGCTCCCTCTGATACCCTTTTAAAGGGTTAATGATTTGGAGGCCTGGTTTTAGACTC
>S_tuberosum_snoR100-4_HP2
AAATAGAGTTGACATGTCTGCTCCCTCTGATTCCCAATGATTTAGGGGCATGAGTTGAGACTC
>S_lycopersicum_snoR100-1_HP2
AAATAGAGTTGACATGTCTGCTCCCTCTGATTCCCTGTGATTTAGGGGCATGAGTTGAGACTC
>S_lycopersicum_snoR100-2_HP2
AATTAGCAGAGTCGACATGTCTGCTCCCTCTGATACCCCTTTGAAGGGTTAATGATTTGGGGGCCTGGTTTTAGACTC
>S_lycopersicum_snoR100-3_HP2
AATTTAATAGAGTCGACATGTCTGCTACCTCTGATTTCTCTTATGATTTGGTGGCCTGGTTTAGACTC
>S_lycopersicum_snoR100-4_HP2
AATCGGGTTGACATGTCTGCTCCCTCTGATTTCCAATGATTTGTGGGCCTGGTTTAGATTC
>S_lycopersicum_snoR100-5_HP2
AATTAATTGAGTCAACATGTCTGCTACCTCTGATTTCTCTATGATTTGGTGGCCTGGTTTAGACTC
>V_vinifera_snoR100-1_HP2
AATTCTAAGGTCATCATGTCTGCTCTCTCTGATGCCTTTCGGGGCTTTGATTTGGGGGCCTGGATCAGACCT
>R_communis_snoR100-1_HP2
AATTCTCTTTGGGTCTACATGTCTGCTCCCTCTGATGCCTCTCTTGGTGGCTTTGATTTGGGGGCCTGGTTCTGACCC
>R_communis_snoR100-2_HP2
AATGGGTCAACATGTCTGCCCCCTCTGATTCCTCCTTTGATGAGGGGGCCTGGTTTCGATCC
>L_japonicus_snoR100-1_HP2
ATTTAGCGCTTGGGTCAACATGTCTGCTCTCTCTGATTCCTGAATTGATTTGAGGGCCTGGTTGCGACCT
>P_persica_snoR100-1_HP2
AACAACTTTGGGTCCGCATGTCTGCCCTCTCTGATTCTCTCTGATTTGAGGGCCTGGTTACGACCC
>G_raimondii_snoR100-1_HP2
AATCTTACGATGGGACGACATGTCTGCTCTCTCTGAACCTCATTTCTATTGGGGCTTTGATGAGGGGGCCTGGTTTAGTCCC
>B_rapa_snoR100-1_HP2
CTATGGATCGACATGTCTGCCATCTCTGATTTAATATATGATTAGACGGCCTGGTTTAGATCC
>B_rapa_snoR100-2_HP2
TTATGGATCGACATGTCTGCCATCTCTGATTTAATATATGATTAGACGGCCTGGTTTAGATCC
>B_rapa_snoR100-3_HP2
CCATGGATCGACATGTCTGCCATCTATGAGTTTAAATATGATTAGACGGCCTGGTTTAGATCC
>B_rapa_snoR100-4_HP2
ATCGGATCGACATGTCTGCCATCTCTGATTCATGTTGTGATGAGACGGCCTGGTTTAGATCC
>B_rapa_snoR100-5_HP2
ATTTATTGATCGACATGTCTGCCATCTCTGAGTTTAATATGATTAGACGGCCTGGTTTAGATCC
>B_rapa_snoR100-6_HP2
AGCTTTGCTGCGGATTGACATGTCTGCCCTCTCTGAGTTTTTTCTTTGATTAGAGGGCCTGGTTGATATCC
>B_rapa_snoR100-7_HP2
AGCTTGCTTGCGGATTGATATGTCTGCCCTCTATGAGTTTTTCTTTGATTAGAGGGCCTGGTTGAGATCC
>B_rapa_snoR100-8_HP2
AGCTTGCTGCGGATTGATATGTCTGCCCTCTTTGAGTTTCTCTGATCAGAGGGCCTGGTTGAGATCC
>B_rapa_snoR100-9_HP2
TCATGAGTTTGAAATGTCTGTGCCCTCTCTGAGTACCTAATCGGTTCTTTGATTTGCGGGCCTGGTTTAAACCC
>B_rapa_snoR100-10_HP2
TCATGGGTTTGAAATGTCTGTGCCCTCTTTGAGAACCTAACTGGTTCTTTGATTTGCGGGCCTGGTTTAAACCC
>B_rapa_snoR100-11_HP2
TCATGGTGTTTGAAATGTCTGTGCCCTCTCTGAAAACTTCTTTGATTTGCGGGCCTGGTTTAAACCA
>A_thaliana_snoR100-1_HP2
TCATGGGTTTCAAATGTCTGTGCCTGCTCTGAGTTCCTTATTGGTTCTTTGATTTGCGGGCCTGATTTGAACCC
>A_thaliana_HACA_SnoR100-2-1_HP2
CTATGGATCGACATGTCTGCCATCTCTGATTTTTTCCCTGATTAGACGGCCTGGTTTAGATCC
>C_sinensis_snoR100-1_HP2
ATTTGGGTCTGCATGTCTGCCCCTAATGATCTCTGATTTGGGGGCCTGGTTATGACCT
>C_sinensis_snoR100-2_HP2
ATTTGGGTCCGCATGCCTGCTTCTAATGATCTCTTATTTAGGAGCTTGGTTATGACCT
>C_sinensis_snoR100-3_HP2
AAGTTCCAGGTCCATTTGTCTGCTCCTCTTGATGCCTTCTTGCTTGAGGGCTCTGATATAGGGGCCTGATTATGACCT
>C_sinensis_snoR100-4_HP2
AAATTTCAATTGGAGTCTTCATGTCTACTCTTGTTGATGCCTTCTTTCTCTAGGGCTCTGATTTTGGGGCCTGATTATGACCT
>C_sinensis_snoR100-5_HP2
AAGTTCCAGCTCTGCTTTTCTGCTCCTATTGATGCCTTCCTTCTTGAGGGCTCTGATATGGGGGCCTGATTATGACCT
