# Supplementary material for: Phylogenetic distribution of plant snoRNA families
Source: BMC Genomics. 2016 Nov 24;17:969. doi: 10.1186/s12864-016-3301-2 (PMC5122169; doi:10.1186/s12864-016-3301-2)
Supplement: Additional file 5 — Targets. Complete archive of the rRNA and snRNA targets is provided. These are.txt files, which include RNAsnoop and Plexy output. (ZIP 139 kb) [file 12864_2016_3301_MOESM5_ESM.zip › Additional_folder_3/U36II_targets_2]

H_vulgare	CD_U36-1-Dprime	18S-40	18S-NA	-11.00	(((((((.&.))))))) AGGCGmCGCAAAUUACCCAAU&TTAGAATCTTACCCGCGCTTCTGA
H_vulgare	CD_U36-2-Dprime	18S-40	18S-NA	-9.40	((((((.&.)))))) AGGCGmCGCAAAUUACCCAAU&TTAGAATCTTACCTGCGCTTCTGA
B_vulgaris	CD_U36-1-Dprime	16S-34	16S-NA	-7.10	((((((.&.)))))) GGGCGmUAAAGGGCACGUAGG&TTAGTAACTTATCCGCGCTTCCGA
B_vulgaris	CD_U36-2-Dprime	16S-34	16S-NA	-7.10	((((((.&.)))))) GGGCGmUAAAGGGCACGUAGG&TTAGTAACTTATCCGCGCTTCCGA
B_vulgaris	CD_U36-3-Dprime	16S-34	16S-NA	-7.10	((((((.&.)))))) GGGCGmUAAAGGGCACGUAGG&TTAGTAACTTATTCGCGCTTCCGA
B_vulgaris	CD_U36-4-Dprime	16S-34	16S-NA	-7.10	((((((.&.)))))) GGGCGmUAAAGGGCACGUAGG&ATTAATAATTATCCGCGCTTCTGA
