# Supplementary material for: Phylogenetic distribution of plant snoRNA families
Source: BMC Genomics. 2016 Nov 24;17:969. doi: 10.1186/s12864-016-3301-2 (PMC5122169; doi:10.1186/s12864-016-3301-2)
Supplement: Additional file 5 — Targets. Complete archive of the rRNA and snRNA targets is provided. These are.txt files, which include RNAsnoop and Plexy output. (ZIP 139 kb) [file 12864_2016_3301_MOESM5_ESM.zip › Additional_folder_3/Z223a_targets_1]

Z_mays	CD_Z223a-1-D	18S-33	18S-NA	-14.80	((((((((.&.)))))))) GGCUCmAGAAGGAACGCUAGC&AGCTGATTCATATCTGAGCCTTGA
S_bicolor	CD_Z223a-1-D	18S-33	18S-NA	-14.80	((((((((.&.)))))))) GGCUCmAGAAGGAACGCUAGC&AGCTGATTCATATCTGAGCCTTGA
S_bicolor	CD_Z223a-1-D	16S-27	16S-NA	-13.60	(((((((.&.))))))) GGCUCmAGGAUGAACGCUGGC&AGCTGATTCATATCTGAGCCTTGA
T_aestivum	CD_Z223a-5-D	18S-40	18S-NA	-8.10	.((((((.&.)))))). UGUGCmAAGUAUGAACCAAUU&AAGATCTGAGCCATTGCACTTTGA
H_vulgare	CD_Z223a-1-D	18S-72	18S-NA	-8.70	.((((((.&.)))))). AGGUAmGUGACAAU&ATTGATCTGAGCCACTGCAATTGA
C_sinensis	CD_Z223a-1-D	16S-25	16S-NA	-14.50	.((((((((.&.)))))))). UGGCUmCAGGAUGAACGCUGG&CTGTTTCATACTCTGAGCCTCTGA
