# Supplementary material for: Phylogenetic distribution of plant snoRNA families
Source: BMC Genomics. 2016 Nov 24;17:969. doi: 10.1186/s12864-016-3301-2 (PMC5122169; doi:10.1186/s12864-016-3301-2)
Supplement: Additional file 5 — Targets. Complete archive of the rRNA and snRNA targets is provided. These are.txt files, which include RNAsnoop and Plexy output. (ZIP 139 kb) [file 12864_2016_3301_MOESM5_ESM.zip › Additional_folder_3/U19_targets_HP2.fa]

>V_vinifera_U19-1_HP2
AAACATATGGATCAAAAGTATCTTAGATTGATGCCTTGATCTTAAAAACTAAGGTCTTTTTGAGTGGACTCTCTTGTTACTTTCCCATCAATTGTCCTTCAAGCAGCCTTAG
>R_communis_U19-1_HP2
AATATATGTTGGTCAATGTAATATTGATCAGTCATAACCTAAGGCATTTTGAGTGGAAAATTACAGCTATTCTTTTTAGCCATTAATTGTCCGCCAAGCTGTCTTAG
>L_japonicus_U19-1_HP2
ACTTGAACCAAATGTTAATTTGGTTCCTTTCACGGAGAGGCTTTTTGAAGGGACTCTCTGCGCTCTCGAATCAGTTGTCCCTCAAGCAGCCTTTT
>M_truncatula_U19-1_HP2
ATAGAAATCTAATGTTTATTAGATTTCTCTCAAAGATAGGTTGTTTATTGAAGGAACAATCTGTTCTGTTGTATTAGTTGTTCTTCAAACACCCTTTC
>G_raimondii_U19-1_HP2
ATTCGAAAAACAGAGATATCGGGTTCCTGATGTTTCTGGTCGATTTAACCAAGGCCTTTTTGAGGGGACTCTTGGCTTCTCTTTCTTCACCCGTTGTCCCCCAAGCAGCCTTGG
>B_rapa_U19-1_HP2
ATCTGATCTTTTTGATACTTTTCTGTATTGGTTTGATCTTAATGACTTGAGGTCTTTTGAGGAGGAGCTCTGCTTTCTTGCTGCTTCTCCCAAGCAGCCTCAG
>B_rapa_U19-2_HP2
ATTCTGATCATTCAATACTTTTCTGTATTGTTTTTGGTCGTTTGAGGCTTTTTTTTTTGTTTCTTTTGAGGAGGAGCAATTGAATTATCTTCAATTGCAAGCTTCTTCTTACCAAAAAGCTTCCG
>B_rapa_U19-3_HP2
TCTTTCAATATGTTTCTGTATTGTTTTGATCTTGAGATCTTTTTGAGGAGGAACTCTGTTTTTCTTTTTTTGTTGCTCAAATCAGAGCTTCTCAATCAGCTTCAG
>A_thaliana_U19-1_HP2
ATCTTGATCATCAATACTTTACTGTATTGTATTGATCTATTTGACTTGAGGTCTTTTTGAGGAGGAGCTTTGCTTCTGCTAAGTATCAAGCTTCTCCCAAGCAGCCTCAG
