# Supplementary material for: Phylogenetic distribution of plant snoRNA families
Source: BMC Genomics. 2016 Nov 24;17:969. doi: 10.1186/s12864-016-3301-2 (PMC5122169; doi:10.1186/s12864-016-3301-2)
Supplement: Additional file 5 — Targets. Complete archive of the rRNA and snRNA targets is provided. These are.txt files, which include RNAsnoop and Plexy output. (ZIP 139 kb) [file 12864_2016_3301_MOESM5_ESM.zip › Additional_folder_3/snoR160a_targets_1]

O_sativa	CD_snoR160a-1-D	18S-61	18S-NA	-8.90	.(((((.((((.&.)))).))))). CGAACmUGUGAAACUGCGAAU&TACATGGTCTTCAAAGTTCTCTGA
T_aestivum	CD_snoR160a-1-D	18S-60	18S-NA	-8.70	.(((((.((((.&.)))).))))). UGAACmUGUGAAACUGCGAAU&TGCATGGTCTTCAAAGTTCTCTGA
T_aestivum	CD_snoR160a-2-D	18S-60	18S-NA	-8.70	.(((((.((((.&.)))).))))). UGAACmUGUGAAACUGCGAAU&TACATGGTCTTCAAAGTTCTCTGA
T_aestivum	CD_snoR160a-3-D	18S-60	18S-NA	-8.70	.(((((.((((.&.)))).))))). UGAACmUGUGAAACUGCGAAU&TACATGGTCTTCAAAGTTCTCTGA
T_aestivum	CD_snoR160a-4-D	18S-60	18S-NA	-8.70	.(((((.((((.&.)))).))))). UGAACmUGUGAAACUGCGAAU&TACATGGTCTTCAAAGTTCTCTGA
T_aestivum	CD_snoR160a-5-D	18S-60	18S-NA	-8.70	.(((((.((((.&.)))).))))). UGAACmUGUGAAACUGCGAAU&TACATGGTCTTCAAAGTTCTCTGA
T_aestivum	CD_snoR160a-6-D	18S-60	18S-NA	-8.70	.(((((.((((.&.)))).))))). UGAACmUGUGAAACUGCGAAU&TACATGGTCTTCAAAGTTCTCTGA
T_aestivum	CD_snoR160a-7-D	18S-60	18S-NA	-13.00	.((((((((((.&.)))))))))). UGAACmUGUGAAACUGCGAAU&TACATGGTCTTCATAGTTCTCTGA
T_aestivum	CD_snoR160a-8-D	18S-60	18S-NA	-8.70	.(((((.((((.&.)))).))))). UGAACmUGUGAAACUGCGAAU&TACATGGTCTTCAAAGTTCTCTGA
T_aestivum	CD_snoR160a-9-D	18S-60	18S-NA	-8.70	.(((((.((((.&.)))).))))). UGAACmUGUGAAACUGCGAAU&TACATGGCCTTCAAAGTTCTCTGA
T_aestivum	CD_snoR160a-10-D	18S-60	18S-NA	-8.70	.(((((.((((.&.)))).))))). UGAACmUGUGAAACUGCGAAU&TACATGGTCTTCAAAGTTCTCTGA
T_aestivum	CD_snoR160a-11-D	18S-60	18S-NA	-8.70	.(((((.((((.&.)))).))))). UGAACmUGUGAAACUGCGAAU&TACATGGTCTTCAAAGTTCTCTGA
P_persica	CD_snoR160a-1-D	16S-35	16S-NA	-16.80	.((((..(((.((((((.&.)))))).)))..)))). UGAACmGCUGGCGGCAUGCUU&AATCATGCCTTCAAAGTTCTCTGA
