# Supplementary material for: Phylogenetic distribution of plant snoRNA families
Source: BMC Genomics. 2016 Nov 24;17:969. doi: 10.1186/s12864-016-3301-2 (PMC5122169; doi:10.1186/s12864-016-3301-2)
Supplement: Additional file 5 — Targets. Complete archive of the rRNA and snRNA targets is provided. These are.txt files, which include RNAsnoop and Plexy output. (ZIP 139 kb) [file 12864_2016_3301_MOESM5_ESM.zip › Additional_folder_3/snoR1_targets_2]

A_thaliana	CD_snoR1-1-Dprime	28S-3152	28S-NA	-18.60	((.((((((((((.&.)))))))))).)) GCTAGmAGGTGTCAAAAAAGT&TAATTTCTGACACCTCTTGTATGA
A_thaliana	CD_snoR1-1-Dprime	28S-2810	28S-NA	-16.80	.(((((((((.(((.&.))).))))))))). TTGAGmAGGTGTAGGATAAGT&TAATTTCTGACACCTCTTGTATGA
A_thaliana	CD_snoR1-1-Dprime	28S-1434	28S-NA	-13.80	.(((((.(((((((.&.))))))).))))). GTAGGmACGTGTCGGCTGCTT&TAATTTCTGACACCTCTTGTATGA
A_thaliana	CD_snoR1-1-Dprime	18S-185	18S-NA	-12.80	(((((.(((((.&.))))).))))) ACGGGmCGGTGTGTACAGGGC&TAATTTCTGACACCTCTTGTATGA
A_thaliana	CD_snoR1-1-Dprime	28S-3388	28S-NA	-11.80	((((((((.&.)))))))) ACGAGmAGGAACCGTTGATTC&TAATTTCTGACACCTCTTGTATGA
A_thaliana	CD_snoR1-1-Dprime	28S-2483	28S-NA	-11.40	((((((((.&.)))))))) ACAAGmGGGAATCCGACTGTT&TAATTTCTGACACCTCTTGTATGA
A_thaliana	CD_snoR1-1-Dprime	28S-774	28S-NA	-10.00	.(((((((.&.))))))). TCGGGmAGGGAAGCGGATGGG&TAATTTCTGACACCTCTTGTATGA
A_thaliana	CD_snoR1-1-Dprime	28S-2091	28S-NA	-9.60	((.((((((.&.)))))).)) GCCGGmAGGTAGGGTCCAGCG&TAATTTCTGACACCTCTTGTATGA
A_thaliana	CD_snoR1-1-Dprime	28S-692	28S-NA	-9.40	(((((((.&.))))))) GCGAGmAGACCGATAGCGAAC&TAATTTCTGACACCTCTTGTATGA
A_thaliana	CD_snoR1-1-Dprime	28S-1742	28S-NA	-9.10	.(((((((.&.))))))). GTAGGmAGGGCGCGGCGGTCG&TAATTTCTGACACCTCTTGTATGA
A_thaliana	CD_snoR1-1-Dprime	28S-1853	28S-NA	-9.00	.((((((.&.)))))). CGAAGmAGGGGAAAGGTTCCA&TAATTTCTGACACCTCTTGTATGA
A_thaliana	CD_snoR1-1-Dprime	28S-1721	28S-NA	-8.90	(((((((.&.))))))) GCAAGmAGCCAGGCCTCGATG&TAATTTCTGACACCTCTTGTATGA
A_thaliana	CD_snoR1-1-Dprime	28S-2261	28S-NA	-8.80	(((((((.&.))))))) GCAAGmGGAAGTCGGCAAAAT&TAATTTCTGACACCTCTTGTATGA
A_thaliana	CD_snoR1-1-Dprime	28S-2383	28S-NA	-8.60	(((((((.&.))))))) GCGAGmAGCGGGTCGCCGCGT&TAATTTCTGACACCTCTTGTATGA
A_thaliana	CD_snoR1-1-Dprime	18S-830	18S-NA	-7.70	(((((((.&.))))))) ACGAGmGGTTTCGCTCGTTAT&TAATTTCTGACACCTCTTGTATGA
A_thaliana	CD_snoR1-1-Dprime	18S-1491	18S-NA	-7.60	(((((.((.&.)).))))) ACAAGmCGGCATTGCCTTTCT&TAATTTCTGACACCTCTTGTATGA
A_thaliana	CD_snoR1-1-Dprime	28S-1953	28S-NA	-7.50	.((((((.&.)))))). GAAAGmGGGATCCGGTTAAAA&TAATTTCTGACACCTCTTGTATGA
A_thaliana	CD_snoR1-1-Dprime	28S-558	28S-NA	-7.50	.((((((.&.)))))). GAAAGmGGGCGCCAGAGAGGG&TAATTTCTGACACCTCTTGTATGA
A_thaliana	CD_snoR1-1-Dprime	28S-2730	28S-NA	-7.10	.((((((.&.)))))). CCAAGmGGAACGGGCTTGGCA&TAATTTCTGACACCTCTTGTATGA
A_thaliana	CD_snoR1-2-Dprime	28S-3152	28S-NA	-18.60	((.((((((((((.&.)))))))))).)) GCTAGmAGGTGTCAAAAAAGT&AAATTTCTGACACCTCTTGTATGA
A_thaliana	CD_snoR1-2-Dprime	28S-2810	28S-NA	-16.80	.(((((((((.(((.&.))).))))))))). TTGAGmAGGTGTAGGATAAGT&AAATTTCTGACACCTCTTGTATGA
A_thaliana	CD_snoR1-2-Dprime	28S-1434	28S-NA	-13.80	.(((((.(((((((.&.))))))).))))). GTAGGmACGTGTCGGCTGCTT&AAATTTCTGACACCTCTTGTATGA
A_thaliana	CD_snoR1-2-Dprime	18S-185	18S-NA	-12.80	(((((.(((((.&.))))).))))) ACGGGmCGGTGTGTACAGGGC&AAATTTCTGACACCTCTTGTATGA
A_thaliana	CD_snoR1-2-Dprime	28S-3388	28S-NA	-11.80	((((((((.&.)))))))) ACGAGmAGGAACCGTTGATTC&AAATTTCTGACACCTCTTGTATGA
A_thaliana	CD_snoR1-2-Dprime	28S-2483	28S-NA	-11.40	((((((((.&.)))))))) ACAAGmGGGAATCCGACTGTT&AAATTTCTGACACCTCTTGTATGA
A_thaliana	CD_snoR1-2-Dprime	28S-774	28S-NA	-10.00	.(((((((.&.))))))). TCGGGmAGGGAAGCGGATGGG&AAATTTCTGACACCTCTTGTATGA
A_thaliana	CD_snoR1-2-Dprime	28S-2091	28S-NA	-9.60	((.((((((.&.)))))).)) GCCGGmAGGTAGGGTCCAGCG&AAATTTCTGACACCTCTTGTATGA
A_thaliana	CD_snoR1-2-Dprime	28S-692	28S-NA	-9.40	(((((((.&.))))))) GCGAGmAGACCGATAGCGAAC&AAATTTCTGACACCTCTTGTATGA
A_thaliana	CD_snoR1-2-Dprime	28S-1742	28S-NA	-9.10	.(((((((.&.))))))). GTAGGmAGGGCGCGGCGGTCG&AAATTTCTGACACCTCTTGTATGA
A_thaliana	CD_snoR1-2-Dprime	28S-1853	28S-NA	-9.00	.((((((.&.)))))). CGAAGmAGGGGAAAGGTTCCA&AAATTTCTGACACCTCTTGTATGA
A_thaliana	CD_snoR1-2-Dprime	28S-1721	28S-NA	-8.90	(((((((.&.))))))) GCAAGmAGCCAGGCCTCGATG&AAATTTCTGACACCTCTTGTATGA
A_thaliana	CD_snoR1-2-Dprime	28S-2261	28S-NA	-8.80	(((((((.&.))))))) GCAAGmGGAAGTCGGCAAAAT&AAATTTCTGACACCTCTTGTATGA
A_thaliana	CD_snoR1-2-Dprime	28S-2383	28S-NA	-8.60	(((((((.&.))))))) GCGAGmAGCGGGTCGCCGCGT&AAATTTCTGACACCTCTTGTATGA
A_thaliana	CD_snoR1-2-Dprime	18S-830	18S-NA	-7.70	(((((((.&.))))))) ACGAGmGGTTTCGCTCGTTAT&AAATTTCTGACACCTCTTGTATGA
A_thaliana	CD_snoR1-2-Dprime	18S-1491	18S-NA	-7.60	(((((.((.&.)).))))) ACAAGmCGGCATTGCCTTTCT&AAATTTCTGACACCTCTTGTATGA
A_thaliana	CD_snoR1-2-Dprime	28S-1953	28S-NA	-7.50	.((((((.&.)))))). GAAAGmGGGATCCGGTTAAAA&AAATTTCTGACACCTCTTGTATGA
A_thaliana	CD_snoR1-2-Dprime	28S-558	28S-NA	-7.50	.((((((.&.)))))). GAAAGmGGGCGCCAGAGAGGG&AAATTTCTGACACCTCTTGTATGA
A_thaliana	CD_snoR1-2-Dprime	28S-2730	28S-NA	-7.10	.((((((.&.)))))). CCAAGmGGAACGGGCTTGGCA&AAATTTCTGACACCTCTTGTATGA
S_bicolor	CD_snoR1-1-Dprime	18S-977	18S-NA	-12.50	(((((.((((.&.)))).))))) ACAAGmCGGTGGAGCATGTGG&TTATTTCTGACACCTCTTGTATGA
S_bicolor	CD_snoR1-1-Dprime	18S-582	18S-NA	-10.80	((((((((.&.)))))))) ACGGGmGGGGGCAAGTGTTCT&TTATTTCTGACACCTCTTGTATGA
S_bicolor	CD_snoR1-1-Dprime	18S-412	18S-NA	-10.20	((((((((.&.)))))))) ACGGGmGGGCAGCAGTGGGGA&TTATTTCTGACACCTCTTGTATGA
S_bicolor	CD_snoR1-1-Dprime	28S-2949	28S-NA	-9.70	.(((((((.&.))))))). CCGAGmGGGCGCGCCTTGCGG&TTATTTCTGACACCTCTTGTATGA
S_bicolor	CD_snoR1-1-Dprime	28S-830	28S-NA	-8.60	.((((((.&.)))))). AAAGGmAGGGGCGATGCCCCG&TTATTTCTGACACCTCTTGTATGA
S_bicolor	CD_snoR1-1-Dprime	28S-21	28S-NA	-8.60	(.((((((.&.)))))).) GGGGGmAGGGACGAATCCGTG&TTATTTCTGACACCTCTTGTATGA
S_bicolor	CD_snoR1-1-Dprime	18S-107	18S-NA	-8.40	.((((((.&.)))))). AAAAGmAGGCTCCTAGCTAAA&TTATTTCTGACACCTCTTGTATGA
S_bicolor	CD_snoR1-1-Dprime	28S-3896	28S-NA	-8.40	(((((((.&.))))))) GCGAGmAGCCGAGATATCCGT&TTATTTCTGACACCTCTTGTATGA
S_bicolor	CD_snoR1-1-Dprime	28S-1504	28S-NA	-8.40	((.(((((.&.))))).)) GCCAGmAGGCTGTTCACCTTG&TTATTTCTGACACCTCTTGTATGA
S_bicolor	CD_snoR1-1-Dprime	28S-425	28S-NA	-8.20	((.(((((.&.))))).)) GCCAGmAGGCTAACCACCACG&TTATTTCTGACACCTCTTGTATGA
S_bicolor	CD_snoR1-1-Dprime	18S-1530	18S-NA	-8.10	(((((((.&.))))))) ACGAGmGGACTGCCAGTGAGA&TTATTTCTGACACCTCTTGTATGA
S_bicolor	CD_snoR1-1-Dprime	28S-3000	28S-NA	-8.10	((.(((((.&.))))).)) ACCGGmAGGCACCTAGGGTCC&TTATTTCTGACACCTCTTGTATGA
S_bicolor	CD_snoR1-1-Dprime	28S-17	28S-NA	-8.10	.((((((.&.)))))). TGGAGmGGGGAGGGACGAATC&TTATTTCTGACACCTCTTGTATGA
S_bicolor	CD_snoR1-1-Dprime	28S-248	28S-NA	-7.80	(((((.((.&.)).))))) GCGAGmCGGCGGGCACAGGCT&TTATTTCTGACACCTCTTGTATGA
S_bicolor	CD_snoR1-1-Dprime	28S-3712	28S-NA	-7.50	(((.((((.&.)))).))) GCACGmGGGAGCCAAAAACCA&TTATTTCTGACACCTCTTGTATGA
S_bicolor	CD_snoR1-2-Dprime	18S-977	18S-NA	-12.50	(((((.((((.&.)))).))))) ACAAGmCGGTGGAGCATGTGG&TTTCTTCTGACACCTCTTGTATGA
S_bicolor	CD_snoR1-2-Dprime	18S-582	18S-NA	-10.80	((((((((.&.)))))))) ACGGGmGGGGGCAAGTGTTCT&TTTCTTCTGACACCTCTTGTATGA
S_bicolor	CD_snoR1-2-Dprime	18S-412	18S-NA	-10.20	((((((((.&.)))))))) ACGGGmGGGCAGCAGTGGGGA&TTTCTTCTGACACCTCTTGTATGA
S_bicolor	CD_snoR1-2-Dprime	28S-2949	28S-NA	-9.70	.(((((((.&.))))))). CCGAGmGGGCGCGCCTTGCGG&TTTCTTCTGACACCTCTTGTATGA
S_bicolor	CD_snoR1-2-Dprime	28S-21	28S-NA	-8.60	(.((((((.&.)))))).) GGGGGmAGGGACGAATCCGTG&TTTCTTCTGACACCTCTTGTATGA
S_bicolor	CD_snoR1-2-Dprime	18S-107	18S-NA	-8.40	.((((((.&.)))))). AAAAGmAGGCTCCTAGCTAAA&TTTCTTCTGACACCTCTTGTATGA
S_bicolor	CD_snoR1-2-Dprime	28S-3896	28S-NA	-8.40	(((((((.&.))))))) GCGAGmAGCCGAGATATCCGT&TTTCTTCTGACACCTCTTGTATGA
S_bicolor	CD_snoR1-2-Dprime	28S-1504	28S-NA	-8.40	((.(((((.&.))))).)) GCCAGmAGGCTGTTCACCTTG&TTTCTTCTGACACCTCTTGTATGA
S_bicolor	CD_snoR1-2-Dprime	28S-425	28S-NA	-8.20	((.(((((.&.))))).)) GCCAGmAGGCTAACCACCACG&TTTCTTCTGACACCTCTTGTATGA
S_bicolor	CD_snoR1-2-Dprime	28S-3000	28S-NA	-8.10	((.(((((.&.))))).)) ACCGGmAGGCACCTAGGGTCC&TTTCTTCTGACACCTCTTGTATGA
S_bicolor	CD_snoR1-2-Dprime	28S-248	28S-NA	-7.80	(((((.((.&.)).))))) GCGAGmCGGCGGGCACAGGCT&TTTCTTCTGACACCTCTTGTATGA
S_bicolor	CD_snoR1-2-Dprime	28S-3712	28S-NA	-7.50	(((.((((.&.)))).))) GCACGmGGGAGCCAAAAACCA&TTTCTTCTGACACCTCTTGTATGA
O_sativa	CD_snoR1-1-Dprime	18S-167	18S-NA	-12.80	(((((.(((((.&.))))).))))) ACGGGmCGGTGTGTACAAAGG&TTTCTTCTGACACCTCTTGTATGA
O_sativa	CD_snoR1-2-Dprime	18S-167	18S-NA	-12.80	(((((.(((((.&.))))).))))) ACGGGmCGGTGTGTACAAAGG&TTACTTCTGACACCTCTTGTATGA
T_aestivum	CD_snoR1-1-Dprime	28S-3422	28S-NA	-18.40	(((((((((((.((.&.)).))))))))))) GCGAGmAGGTGTAAGCACCGC&TTACTTCTGACACCTCTTGTACGA
T_aestivum	CD_snoR1-1-Dprime	28S-1223	28S-NA	-15.40	.(((((((((.&.))))))))). CCAGGmAGGTGGGCTTGGAAG&TTACTTCTGACACCTCTTGTACGA
T_aestivum	CD_snoR1-1-Dprime	18S-981	18S-NA	-12.50	(((((.((((.&.)))).))))) ACAAGmCGGTGGAGCATGTGG&TTACTTCTGACACCTCTTGTACGA
T_aestivum	CD_snoR1-1-Dprime	28S-2742	28S-NA	-12.50	.((((((((.&.)))))))). GTGGGmAGGTGGTGACACACA&TTACTTCTGACACCTCTTGTACGA
T_aestivum	CD_snoR1-1-Dprime	28S-2343	28S-NA	-12.10	(.((((((((.&.)))))))).) AGAAGmGGGTGCTCTCCTATC&TTACTTCTGACACCTCTTGTACGA
T_aestivum	CD_snoR1-1-Dprime	28S-3268	28S-NA	-11.80	((((((((.&.)))))))) ACGAGmAGGACTGGGCTGGGT&TTACTTCTGACACCTCTTGTACGA
T_aestivum	CD_snoR1-1-Dprime	28S-936	28S-NA	-11.80	((.(((((((.&.))))))).)) GCTAGmGGGTGAAAGGCCAAC&TTACTTCTGACACCTCTTGTACGA
T_aestivum	CD_snoR1-1-Dprime	28S-2387	28S-NA	-11.10	.((((((((.&.)))))))). CCAGGmGGGTAGCGACTGTTT&TTACTTCTGACACCTCTTGTACGA
T_aestivum	CD_snoR1-1-Dprime	18S-586	18S-NA	-10.80	((((((((.&.)))))))) ACGGGmGGGGGCAAGTGTTCT&TTACTTCTGACACCTCTTGTACGA
T_aestivum	CD_snoR1-1-Dprime	28S-1141	28S-NA	-10.80	.(((((((.&.))))))). TCGAGmAGGGAAACAGCCCAG&TTACTTCTGACACCTCTTGTACGA
T_aestivum	CD_snoR1-1-Dprime	18S-416	18S-NA	-10.20	((((((((.&.)))))))) ACGGGmGGGCAGCAGTGGGGA&TTACTTCTGACACCTCTTGTACGA
T_aestivum	CD_snoR1-1-Dprime	28S-2822	28S-NA	-9.10	.(((((((.&.))))))). TCGGGmGGGGGCGGGACACTG&TTACTTCTGACACCTCTTGTACGA
T_aestivum	CD_snoR1-1-Dprime	28S-1821	28S-NA	-9.10	(((((((.((.&.)).))))))) GCAAGmGGATGAGCGCGAAAG&TTACTTCTGACACCTCTTGTACGA
T_aestivum	CD_snoR1-1-Dprime	18S-107	18S-NA	-8.40	.((((((.&.)))))). AAAAGmAGGCTCCTAGCTAAA&TTACTTCTGACACCTCTTGTACGA
T_aestivum	CD_snoR1-1-Dprime	28S-228	28S-NA	-8.40	(((((((.&.))))))) GCGAGmAGCGGAACAAGGGTT&TTACTTCTGACACCTCTTGTACGA
T_aestivum	CD_snoR1-1-Dprime	28S-2214	28S-NA	-8.20	.((((((.&.)))))). TTGGGmAGGGCGATCCTCCCG&TTACTTCTGACACCTCTTGTACGA
T_aestivum	CD_snoR1-1-Dprime	18S-1524	18S-NA	-8.10	(((((((.&.))))))) ACGAGmGGACTGCCAGTGAGA&TTACTTCTGACACCTCTTGTACGA
T_aestivum	CD_snoR1-1-Dprime	28S-562	28S-NA	-8.00	.((((((.&.)))))). GAAAGmGGGGACCACCCTCTA&TTACTTCTGACACCTCTTGTACGA
T_aestivum	CD_snoR1-1-Dprime	28S-3073	28S-NA	-7.20	.((((((.&.)))))). CCAAGmAGCTCTTATCGACGG&TTACTTCTGACACCTCTTGTACGA
T_aestivum	CD_snoR1-2-Dprime	28S-3422	28S-NA	-18.40	(((((((((((.((.&.)).))))))))))) GCGAGmAGGTGTAAGCACCGC&TTCCTTCTGACACCTCTTGTATGA
T_aestivum	CD_snoR1-2-Dprime	28S-1223	28S-NA	-15.40	.(((((((((.&.))))))))). CCAGGmAGGTGGGCTTGGAAG&TTCCTTCTGACACCTCTTGTATGA
T_aestivum	CD_snoR1-2-Dprime	18S-981	18S-NA	-12.50	(((((.((((.&.)))).))))) ACAAGmCGGTGGAGCATGTGG&TTCCTTCTGACACCTCTTGTATGA
T_aestivum	CD_snoR1-2-Dprime	28S-2742	28S-NA	-12.50	.((((((((.&.)))))))). GTGGGmAGGTGGTGACACACA&TTCCTTCTGACACCTCTTGTATGA
T_aestivum	CD_snoR1-2-Dprime	28S-2343	28S-NA	-12.10	(.((((((((.&.)))))))).) AGAAGmGGGTGCTCTCCTATC&TTCCTTCTGACACCTCTTGTATGA
T_aestivum	CD_snoR1-2-Dprime	28S-3268	28S-NA	-11.80	((((((((.&.)))))))) ACGAGmAGGACTGGGCTGGGT&TTCCTTCTGACACCTCTTGTATGA
T_aestivum	CD_snoR1-2-Dprime	28S-936	28S-NA	-11.80	((.(((((((.&.))))))).)) GCTAGmGGGTGAAAGGCCAAC&TTCCTTCTGACACCTCTTGTATGA
T_aestivum	CD_snoR1-2-Dprime	28S-2387	28S-NA	-11.10	.((((((((.&.)))))))). CCAGGmGGGTAGCGACTGTTT&TTCCTTCTGACACCTCTTGTATGA
T_aestivum	CD_snoR1-2-Dprime	18S-586	18S-NA	-10.80	((((((((.&.)))))))) ACGGGmGGGGGCAAGTGTTCT&TTCCTTCTGACACCTCTTGTATGA
T_aestivum	CD_snoR1-2-Dprime	28S-1141	28S-NA	-10.80	.(((((((.&.))))))). TCGAGmAGGGAAACAGCCCAG&TTCCTTCTGACACCTCTTGTATGA
T_aestivum	CD_snoR1-2-Dprime	18S-416	18S-NA	-10.20	((((((((.&.)))))))) ACGGGmGGGCAGCAGTGGGGA&TTCCTTCTGACACCTCTTGTATGA
T_aestivum	CD_snoR1-2-Dprime	28S-2822	28S-NA	-9.10	.(((((((.&.))))))). TCGGGmGGGGGCGGGACACTG&TTCCTTCTGACACCTCTTGTATGA
T_aestivum	CD_snoR1-2-Dprime	28S-1821	28S-NA	-9.10	(((((((.((.&.)).))))))) GCAAGmGGATGAGCGCGAAAG&TTCCTTCTGACACCTCTTGTATGA
T_aestivum	CD_snoR1-2-Dprime	18S-107	18S-NA	-8.40	.((((((.&.)))))). AAAAGmAGGCTCCTAGCTAAA&TTCCTTCTGACACCTCTTGTATGA
T_aestivum	CD_snoR1-2-Dprime	28S-228	28S-NA	-8.40	(((((((.&.))))))) GCGAGmAGCGGAACAAGGGTT&TTCCTTCTGACACCTCTTGTATGA
T_aestivum	CD_snoR1-2-Dprime	28S-2214	28S-NA	-8.20	.((((((.&.)))))). TTGGGmAGGGCGATCCTCCCG&TTCCTTCTGACACCTCTTGTATGA
T_aestivum	CD_snoR1-2-Dprime	28S-562	28S-NA	-8.00	.((((((.&.)))))). GAAAGmGGGGACCACCCTCTA&TTCCTTCTGACACCTCTTGTATGA
T_aestivum	CD_snoR1-2-Dprime	28S-3073	28S-NA	-7.20	.((((((.&.)))))). CCAAGmAGCTCTTATCGACGG&TTCCTTCTGACACCTCTTGTATGA
T_aestivum	CD_snoR1-3-Dprime	28S-3422	28S-NA	-18.40	(((((((((((.((.&.)).))))))))))) GCGAGmAGGTGTAAGCACCGC&TTCCTTCTGACACCTCTTGTATGA
T_aestivum	CD_snoR1-3-Dprime	28S-1223	28S-NA	-15.40	.(((((((((.&.))))))))). CCAGGmAGGTGGGCTTGGAAG&TTCCTTCTGACACCTCTTGTATGA
T_aestivum	CD_snoR1-3-Dprime	18S-981	18S-NA	-12.50	(((((.((((.&.)))).))))) ACAAGmCGGTGGAGCATGTGG&TTCCTTCTGACACCTCTTGTATGA
T_aestivum	CD_snoR1-3-Dprime	28S-2742	28S-NA	-12.50	.((((((((.&.)))))))). GTGGGmAGGTGGTGACACACA&TTCCTTCTGACACCTCTTGTATGA
T_aestivum	CD_snoR1-3-Dprime	28S-2343	28S-NA	-12.10	(.((((((((.&.)))))))).) AGAAGmGGGTGCTCTCCTATC&TTCCTTCTGACACCTCTTGTATGA
T_aestivum	CD_snoR1-3-Dprime	28S-3268	28S-NA	-11.80	((((((((.&.)))))))) ACGAGmAGGACTGGGCTGGGT&TTCCTTCTGACACCTCTTGTATGA
T_aestivum	CD_snoR1-3-Dprime	28S-936	28S-NA	-11.80	((.(((((((.&.))))))).)) GCTAGmGGGTGAAAGGCCAAC&TTCCTTCTGACACCTCTTGTATGA
T_aestivum	CD_snoR1-3-Dprime	28S-2387	28S-NA	-11.10	.((((((((.&.)))))))). CCAGGmGGGTAGCGACTGTTT&TTCCTTCTGACACCTCTTGTATGA
T_aestivum	CD_snoR1-3-Dprime	18S-586	18S-NA	-10.80	((((((((.&.)))))))) ACGGGmGGGGGCAAGTGTTCT&TTCCTTCTGACACCTCTTGTATGA
T_aestivum	CD_snoR1-3-Dprime	28S-1141	28S-NA	-10.80	.(((((((.&.))))))). TCGAGmAGGGAAACAGCCCAG&TTCCTTCTGACACCTCTTGTATGA
T_aestivum	CD_snoR1-3-Dprime	18S-416	18S-NA	-10.20	((((((((.&.)))))))) ACGGGmGGGCAGCAGTGGGGA&TTCCTTCTGACACCTCTTGTATGA
T_aestivum	CD_snoR1-3-Dprime	28S-2822	28S-NA	-9.10	.(((((((.&.))))))). TCGGGmGGGGGCGGGACACTG&TTCCTTCTGACACCTCTTGTATGA
T_aestivum	CD_snoR1-3-Dprime	28S-1821	28S-NA	-9.10	(((((((.((.&.)).))))))) GCAAGmGGATGAGCGCGAAAG&TTCCTTCTGACACCTCTTGTATGA
T_aestivum	CD_snoR1-3-Dprime	18S-107	18S-NA	-8.40	.((((((.&.)))))). AAAAGmAGGCTCCTAGCTAAA&TTCCTTCTGACACCTCTTGTATGA
T_aestivum	CD_snoR1-3-Dprime	28S-228	28S-NA	-8.40	(((((((.&.))))))) GCGAGmAGCGGAACAAGGGTT&TTCCTTCTGACACCTCTTGTATGA
T_aestivum	CD_snoR1-3-Dprime	28S-2214	28S-NA	-8.20	.((((((.&.)))))). TTGGGmAGGGCGATCCTCCCG&TTCCTTCTGACACCTCTTGTATGA
T_aestivum	CD_snoR1-3-Dprime	28S-562	28S-NA	-8.00	.((((((.&.)))))). GAAAGmGGGGACCACCCTCTA&TTCCTTCTGACACCTCTTGTATGA
T_aestivum	CD_snoR1-3-Dprime	28S-3073	28S-NA	-7.20	.((((((.&.)))))). CCAAGmAGCTCTTATCGACGG&TTCCTTCTGACACCTCTTGTATGA
T_aestivum	CD_snoR1-4-Dprime	28S-3422	28S-NA	-18.40	(((((((((((.((.&.)).))))))))))) GCGAGmAGGTGTAAGCACCGC&TTCCTTCTGACACCTCTTGTATGA
T_aestivum	CD_snoR1-4-Dprime	28S-1223	28S-NA	-15.40	.(((((((((.&.))))))))). CCAGGmAGGTGGGCTTGGAAG&TTCCTTCTGACACCTCTTGTATGA
T_aestivum	CD_snoR1-4-Dprime	18S-981	18S-NA	-12.50	(((((.((((.&.)))).))))) ACAAGmCGGTGGAGCATGTGG&TTCCTTCTGACACCTCTTGTATGA
T_aestivum	CD_snoR1-4-Dprime	28S-2742	28S-NA	-12.50	.((((((((.&.)))))))). GTGGGmAGGTGGTGACACACA&TTCCTTCTGACACCTCTTGTATGA
T_aestivum	CD_snoR1-4-Dprime	28S-2343	28S-NA	-12.10	(.((((((((.&.)))))))).) AGAAGmGGGTGCTCTCCTATC&TTCCTTCTGACACCTCTTGTATGA
T_aestivum	CD_snoR1-4-Dprime	28S-3268	28S-NA	-11.80	((((((((.&.)))))))) ACGAGmAGGACTGGGCTGGGT&TTCCTTCTGACACCTCTTGTATGA
T_aestivum	CD_snoR1-4-Dprime	28S-936	28S-NA	-11.80	((.(((((((.&.))))))).)) GCTAGmGGGTGAAAGGCCAAC&TTCCTTCTGACACCTCTTGTATGA
T_aestivum	CD_snoR1-4-Dprime	28S-2387	28S-NA	-11.10	.((((((((.&.)))))))). CCAGGmGGGTAGCGACTGTTT&TTCCTTCTGACACCTCTTGTATGA
T_aestivum	CD_snoR1-4-Dprime	18S-586	18S-NA	-10.80	((((((((.&.)))))))) ACGGGmGGGGGCAAGTGTTCT&TTCCTTCTGACACCTCTTGTATGA
T_aestivum	CD_snoR1-4-Dprime	28S-1141	28S-NA	-10.80	.(((((((.&.))))))). TCGAGmAGGGAAACAGCCCAG&TTCCTTCTGACACCTCTTGTATGA
T_aestivum	CD_snoR1-4-Dprime	18S-416	18S-NA	-10.20	((((((((.&.)))))))) ACGGGmGGGCAGCAGTGGGGA&TTCCTTCTGACACCTCTTGTATGA
T_aestivum	CD_snoR1-4-Dprime	28S-2822	28S-NA	-9.10	.(((((((.&.))))))). TCGGGmGGGGGCGGGACACTG&TTCCTTCTGACACCTCTTGTATGA
T_aestivum	CD_snoR1-4-Dprime	28S-1821	28S-NA	-9.10	(((((((.((.&.)).))))))) GCAAGmGGATGAGCGCGAAAG&TTCCTTCTGACACCTCTTGTATGA
T_aestivum	CD_snoR1-4-Dprime	18S-107	18S-NA	-8.40	.((((((.&.)))))). AAAAGmAGGCTCCTAGCTAAA&TTCCTTCTGACACCTCTTGTATGA
T_aestivum	CD_snoR1-4-Dprime	28S-228	28S-NA	-8.40	(((((((.&.))))))) GCGAGmAGCGGAACAAGGGTT&TTCCTTCTGACACCTCTTGTATGA
T_aestivum	CD_snoR1-4-Dprime	28S-2214	28S-NA	-8.20	.((((((.&.)))))). TTGGGmAGGGCGATCCTCCCG&TTCCTTCTGACACCTCTTGTATGA
T_aestivum	CD_snoR1-4-Dprime	28S-562	28S-NA	-8.00	.((((((.&.)))))). GAAAGmGGGGACCACCCTCTA&TTCCTTCTGACACCTCTTGTATGA
T_aestivum	CD_snoR1-4-Dprime	28S-3073	28S-NA	-7.20	.((((((.&.)))))). CCAAGmAGCTCTTATCGACGG&TTCCTTCTGACACCTCTTGTATGA
T_aestivum	CD_snoR1-5-Dprime	28S-3422	28S-NA	-18.40	(((((((((((.((.&.)).))))))))))) GCGAGmAGGTGTAAGCACCGC&TTTCTTCTGACACCTCTTGTATGA
T_aestivum	CD_snoR1-5-Dprime	28S-1223	28S-NA	-15.40	.(((((((((.&.))))))))). CCAGGmAGGTGGGCTTGGAAG&TTTCTTCTGACACCTCTTGTATGA
T_aestivum	CD_snoR1-5-Dprime	18S-981	18S-NA	-12.50	(((((.((((.&.)))).))))) ACAAGmCGGTGGAGCATGTGG&TTTCTTCTGACACCTCTTGTATGA
T_aestivum	CD_snoR1-5-Dprime	28S-2742	28S-NA	-12.50	.((((((((.&.)))))))). GTGGGmAGGTGGTGACACACA&TTTCTTCTGACACCTCTTGTATGA
T_aestivum	CD_snoR1-5-Dprime	28S-2343	28S-NA	-12.10	(.((((((((.&.)))))))).) AGAAGmGGGTGCTCTCCTATC&TTTCTTCTGACACCTCTTGTATGA
T_aestivum	CD_snoR1-5-Dprime	28S-3268	28S-NA	-11.80	((((((((.&.)))))))) ACGAGmAGGACTGGGCTGGGT&TTTCTTCTGACACCTCTTGTATGA
T_aestivum	CD_snoR1-5-Dprime	28S-936	28S-NA	-11.80	((.(((((((.&.))))))).)) GCTAGmGGGTGAAAGGCCAAC&TTTCTTCTGACACCTCTTGTATGA
T_aestivum	CD_snoR1-5-Dprime	28S-2387	28S-NA	-11.10	.((((((((.&.)))))))). CCAGGmGGGTAGCGACTGTTT&TTTCTTCTGACACCTCTTGTATGA
T_aestivum	CD_snoR1-5-Dprime	18S-586	18S-NA	-10.80	((((((((.&.)))))))) ACGGGmGGGGGCAAGTGTTCT&TTTCTTCTGACACCTCTTGTATGA
T_aestivum	CD_snoR1-5-Dprime	28S-1141	28S-NA	-10.80	.(((((((.&.))))))). TCGAGmAGGGAAACAGCCCAG&TTTCTTCTGACACCTCTTGTATGA
T_aestivum	CD_snoR1-5-Dprime	18S-416	18S-NA	-10.20	((((((((.&.)))))))) ACGGGmGGGCAGCAGTGGGGA&TTTCTTCTGACACCTCTTGTATGA
T_aestivum	CD_snoR1-5-Dprime	28S-2822	28S-NA	-9.10	.(((((((.&.))))))). TCGGGmGGGGGCGGGACACTG&TTTCTTCTGACACCTCTTGTATGA
T_aestivum	CD_snoR1-5-Dprime	28S-1821	28S-NA	-9.10	(((((((.((.&.)).))))))) GCAAGmGGATGAGCGCGAAAG&TTTCTTCTGACACCTCTTGTATGA
T_aestivum	CD_snoR1-5-Dprime	18S-107	18S-NA	-8.40	.((((((.&.)))))). AAAAGmAGGCTCCTAGCTAAA&TTTCTTCTGACACCTCTTGTATGA
T_aestivum	CD_snoR1-5-Dprime	28S-228	28S-NA	-8.40	(((((((.&.))))))) GCGAGmAGCGGAACAAGGGTT&TTTCTTCTGACACCTCTTGTATGA
T_aestivum	CD_snoR1-5-Dprime	28S-2214	28S-NA	-8.20	.((((((.&.)))))). TTGGGmAGGGCGATCCTCCCG&TTTCTTCTGACACCTCTTGTATGA
T_aestivum	CD_snoR1-5-Dprime	28S-562	28S-NA	-8.00	.((((((.&.)))))). GAAAGmGGGGACCACCCTCTA&TTTCTTCTGACACCTCTTGTATGA
T_aestivum	CD_snoR1-5-Dprime	28S-3073	28S-NA	-7.20	.((((((.&.)))))). CCAAGmAGCTCTTATCGACGG&TTTCTTCTGACACCTCTTGTATGA
T_aestivum	CD_snoR1-6-Dprime	28S-3422	28S-NA	-18.40	(((((((((((.((.&.)).))))))))))) GCGAGmAGGTGTAAGCACCGC&TTTCTTCTGACACCTCTTGTATGA
T_aestivum	CD_snoR1-6-Dprime	28S-1223	28S-NA	-15.40	.(((((((((.&.))))))))). CCAGGmAGGTGGGCTTGGAAG&TTTCTTCTGACACCTCTTGTATGA
T_aestivum	CD_snoR1-6-Dprime	18S-981	18S-NA	-12.50	(((((.((((.&.)))).))))) ACAAGmCGGTGGAGCATGTGG&TTTCTTCTGACACCTCTTGTATGA
T_aestivum	CD_snoR1-6-Dprime	28S-2742	28S-NA	-12.50	.((((((((.&.)))))))). GTGGGmAGGTGGTGACACACA&TTTCTTCTGACACCTCTTGTATGA
T_aestivum	CD_snoR1-6-Dprime	28S-2343	28S-NA	-12.10	(.((((((((.&.)))))))).) AGAAGmGGGTGCTCTCCTATC&TTTCTTCTGACACCTCTTGTATGA
T_aestivum	CD_snoR1-6-Dprime	28S-3268	28S-NA	-11.80	((((((((.&.)))))))) ACGAGmAGGACTGGGCTGGGT&TTTCTTCTGACACCTCTTGTATGA
T_aestivum	CD_snoR1-6-Dprime	28S-936	28S-NA	-11.80	((.(((((((.&.))))))).)) GCTAGmGGGTGAAAGGCCAAC&TTTCTTCTGACACCTCTTGTATGA
T_aestivum	CD_snoR1-6-Dprime	28S-2387	28S-NA	-11.10	.((((((((.&.)))))))). CCAGGmGGGTAGCGACTGTTT&TTTCTTCTGACACCTCTTGTATGA
T_aestivum	CD_snoR1-6-Dprime	18S-586	18S-NA	-10.80	((((((((.&.)))))))) ACGGGmGGGGGCAAGTGTTCT&TTTCTTCTGACACCTCTTGTATGA
T_aestivum	CD_snoR1-6-Dprime	28S-1141	28S-NA	-10.80	.(((((((.&.))))))). TCGAGmAGGGAAACAGCCCAG&TTTCTTCTGACACCTCTTGTATGA
T_aestivum	CD_snoR1-6-Dprime	18S-416	18S-NA	-10.20	((((((((.&.)))))))) ACGGGmGGGCAGCAGTGGGGA&TTTCTTCTGACACCTCTTGTATGA
T_aestivum	CD_snoR1-6-Dprime	28S-2822	28S-NA	-9.10	.(((((((.&.))))))). TCGGGmGGGGGCGGGACACTG&TTTCTTCTGACACCTCTTGTATGA
T_aestivum	CD_snoR1-6-Dprime	28S-1821	28S-NA	-9.10	(((((((.((.&.)).))))))) GCAAGmGGATGAGCGCGAAAG&TTTCTTCTGACACCTCTTGTATGA
T_aestivum	CD_snoR1-6-Dprime	18S-107	18S-NA	-8.40	.((((((.&.)))))). AAAAGmAGGCTCCTAGCTAAA&TTTCTTCTGACACCTCTTGTATGA
T_aestivum	CD_snoR1-6-Dprime	28S-228	28S-NA	-8.40	(((((((.&.))))))) GCGAGmAGCGGAACAAGGGTT&TTTCTTCTGACACCTCTTGTATGA
T_aestivum	CD_snoR1-6-Dprime	28S-2214	28S-NA	-8.20	.((((((.&.)))))). TTGGGmAGGGCGATCCTCCCG&TTTCTTCTGACACCTCTTGTATGA
T_aestivum	CD_snoR1-6-Dprime	28S-562	28S-NA	-8.00	.((((((.&.)))))). GAAAGmGGGGACCACCCTCTA&TTTCTTCTGACACCTCTTGTATGA
T_aestivum	CD_snoR1-6-Dprime	28S-3073	28S-NA	-7.20	.((((((.&.)))))). CCAAGmAGCTCTTATCGACGG&TTTCTTCTGACACCTCTTGTATGA
T_aestivum	CD_snoR1-7-Dprime	28S-3422	28S-NA	-18.40	(((((((((((.((.&.)).))))))))))) GCGAGmAGGTGTAAGCACCGC&TTACTTCTGACACCTCTTGTATGA
T_aestivum	CD_snoR1-7-Dprime	28S-1223	28S-NA	-15.40	.(((((((((.&.))))))))). CCAGGmAGGTGGGCTTGGAAG&TTACTTCTGACACCTCTTGTATGA
T_aestivum	CD_snoR1-7-Dprime	18S-981	18S-NA	-12.50	(((((.((((.&.)))).))))) ACAAGmCGGTGGAGCATGTGG&TTACTTCTGACACCTCTTGTATGA
T_aestivum	CD_snoR1-7-Dprime	28S-2742	28S-NA	-12.50	.((((((((.&.)))))))). GTGGGmAGGTGGTGACACACA&TTACTTCTGACACCTCTTGTATGA
T_aestivum	CD_snoR1-7-Dprime	28S-2343	28S-NA	-12.10	(.((((((((.&.)))))))).) AGAAGmGGGTGCTCTCCTATC&TTACTTCTGACACCTCTTGTATGA
T_aestivum	CD_snoR1-7-Dprime	28S-3268	28S-NA	-11.80	((((((((.&.)))))))) ACGAGmAGGACTGGGCTGGGT&TTACTTCTGACACCTCTTGTATGA
T_aestivum	CD_snoR1-7-Dprime	28S-936	28S-NA	-11.80	((.(((((((.&.))))))).)) GCTAGmGGGTGAAAGGCCAAC&TTACTTCTGACACCTCTTGTATGA
T_aestivum	CD_snoR1-7-Dprime	28S-2387	28S-NA	-11.10	.((((((((.&.)))))))). CCAGGmGGGTAGCGACTGTTT&TTACTTCTGACACCTCTTGTATGA
T_aestivum	CD_snoR1-7-Dprime	18S-586	18S-NA	-10.80	((((((((.&.)))))))) ACGGGmGGGGGCAAGTGTTCT&TTACTTCTGACACCTCTTGTATGA
T_aestivum	CD_snoR1-7-Dprime	28S-1141	28S-NA	-10.80	.(((((((.&.))))))). TCGAGmAGGGAAACAGCCCAG&TTACTTCTGACACCTCTTGTATGA
T_aestivum	CD_snoR1-7-Dprime	18S-416	18S-NA	-10.20	((((((((.&.)))))))) ACGGGmGGGCAGCAGTGGGGA&TTACTTCTGACACCTCTTGTATGA
T_aestivum	CD_snoR1-7-Dprime	28S-2822	28S-NA	-9.10	.(((((((.&.))))))). TCGGGmGGGGGCGGGACACTG&TTACTTCTGACACCTCTTGTATGA
T_aestivum	CD_snoR1-7-Dprime	28S-1821	28S-NA	-9.10	(((((((.((.&.)).))))))) GCAAGmGGATGAGCGCGAAAG&TTACTTCTGACACCTCTTGTATGA
T_aestivum	CD_snoR1-7-Dprime	18S-107	18S-NA	-8.40	.((((((.&.)))))). AAAAGmAGGCTCCTAGCTAAA&TTACTTCTGACACCTCTTGTATGA
T_aestivum	CD_snoR1-7-Dprime	28S-228	28S-NA	-8.40	(((((((.&.))))))) GCGAGmAGCGGAACAAGGGTT&TTACTTCTGACACCTCTTGTATGA
T_aestivum	CD_snoR1-7-Dprime	28S-2214	28S-NA	-8.20	.((((((.&.)))))). TTGGGmAGGGCGATCCTCCCG&TTACTTCTGACACCTCTTGTATGA
T_aestivum	CD_snoR1-7-Dprime	18S-1524	18S-NA	-8.10	(((((((.&.))))))) ACGAGmGGACTGCCAGTGAGA&TTACTTCTGACACCTCTTGTATGA
T_aestivum	CD_snoR1-7-Dprime	28S-562	28S-NA	-8.00	.((((((.&.)))))). GAAAGmGGGGACCACCCTCTA&TTACTTCTGACACCTCTTGTATGA
T_aestivum	CD_snoR1-7-Dprime	28S-3073	28S-NA	-7.20	.((((((.&.)))))). CCAAGmAGCTCTTATCGACGG&TTACTTCTGACACCTCTTGTATGA
T_aestivum	CD_snoR1-8-Dprime	28S-3422	28S-NA	-18.40	(((((((((((.((.&.)).))))))))))) GCGAGmAGGTGTAAGCACCGC&TTATTTCTGACACCTCTTGTATGA
T_aestivum	CD_snoR1-8-Dprime	28S-1223	28S-NA	-15.40	.(((((((((.&.))))))))). CCAGGmAGGTGGGCTTGGAAG&TTATTTCTGACACCTCTTGTATGA
T_aestivum	CD_snoR1-8-Dprime	18S-981	18S-NA	-12.50	(((((.((((.&.)))).))))) ACAAGmCGGTGGAGCATGTGG&TTATTTCTGACACCTCTTGTATGA
T_aestivum	CD_snoR1-8-Dprime	28S-2742	28S-NA	-12.50	.((((((((.&.)))))))). GTGGGmAGGTGGTGACACACA&TTATTTCTGACACCTCTTGTATGA
T_aestivum	CD_snoR1-8-Dprime	28S-2343	28S-NA	-12.10	(.((((((((.&.)))))))).) AGAAGmGGGTGCTCTCCTATC&TTATTTCTGACACCTCTTGTATGA
T_aestivum	CD_snoR1-8-Dprime	28S-3268	28S-NA	-11.80	((((((((.&.)))))))) ACGAGmAGGACTGGGCTGGGT&TTATTTCTGACACCTCTTGTATGA
T_aestivum	CD_snoR1-8-Dprime	28S-936	28S-NA	-11.80	((.(((((((.&.))))))).)) GCTAGmGGGTGAAAGGCCAAC&TTATTTCTGACACCTCTTGTATGA
T_aestivum	CD_snoR1-8-Dprime	28S-2387	28S-NA	-11.10	.((((((((.&.)))))))). CCAGGmGGGTAGCGACTGTTT&TTATTTCTGACACCTCTTGTATGA
T_aestivum	CD_snoR1-8-Dprime	18S-586	18S-NA	-10.80	((((((((.&.)))))))) ACGGGmGGGGGCAAGTGTTCT&TTATTTCTGACACCTCTTGTATGA
T_aestivum	CD_snoR1-8-Dprime	28S-1141	28S-NA	-10.80	.(((((((.&.))))))). TCGAGmAGGGAAACAGCCCAG&TTATTTCTGACACCTCTTGTATGA
T_aestivum	CD_snoR1-8-Dprime	18S-416	18S-NA	-10.20	((((((((.&.)))))))) ACGGGmGGGCAGCAGTGGGGA&TTATTTCTGACACCTCTTGTATGA
T_aestivum	CD_snoR1-8-Dprime	28S-2822	28S-NA	-9.10	.(((((((.&.))))))). TCGGGmGGGGGCGGGACACTG&TTATTTCTGACACCTCTTGTATGA
T_aestivum	CD_snoR1-8-Dprime	28S-1821	28S-NA	-9.10	(((((((.((.&.)).))))))) GCAAGmGGATGAGCGCGAAAG&TTATTTCTGACACCTCTTGTATGA
T_aestivum	CD_snoR1-8-Dprime	18S-107	18S-NA	-8.40	.((((((.&.)))))). AAAAGmAGGCTCCTAGCTAAA&TTATTTCTGACACCTCTTGTATGA
T_aestivum	CD_snoR1-8-Dprime	28S-228	28S-NA	-8.40	(((((((.&.))))))) GCGAGmAGCGGAACAAGGGTT&TTATTTCTGACACCTCTTGTATGA
T_aestivum	CD_snoR1-8-Dprime	28S-2214	28S-NA	-8.20	.((((((.&.)))))). TTGGGmAGGGCGATCCTCCCG&TTATTTCTGACACCTCTTGTATGA
T_aestivum	CD_snoR1-8-Dprime	18S-1524	18S-NA	-8.10	(((((((.&.))))))) ACGAGmGGACTGCCAGTGAGA&TTATTTCTGACACCTCTTGTATGA
T_aestivum	CD_snoR1-8-Dprime	28S-562	28S-NA	-8.00	.((((((.&.)))))). GAAAGmGGGGACCACCCTCTA&TTATTTCTGACACCTCTTGTATGA
T_aestivum	CD_snoR1-8-Dprime	28S-3073	28S-NA	-7.20	.((((((.&.)))))). CCAAGmAGCTCTTATCGACGG&TTATTTCTGACACCTCTTGTATGA
T_aestivum	CD_snoR1-9-Dprime	28S-3422	28S-NA	-18.40	(((((((((((.((.&.)).))))))))))) GCGAGmAGGTGTAAGCACCGC&TTATTTCTGACACCTCTTGTATGA
T_aestivum	CD_snoR1-9-Dprime	28S-1223	28S-NA	-15.40	.(((((((((.&.))))))))). CCAGGmAGGTGGGCTTGGAAG&TTATTTCTGACACCTCTTGTATGA
T_aestivum	CD_snoR1-9-Dprime	18S-981	18S-NA	-12.50	(((((.((((.&.)))).))))) ACAAGmCGGTGGAGCATGTGG&TTATTTCTGACACCTCTTGTATGA
T_aestivum	CD_snoR1-9-Dprime	28S-2742	28S-NA	-12.50	.((((((((.&.)))))))). GTGGGmAGGTGGTGACACACA&TTATTTCTGACACCTCTTGTATGA
T_aestivum	CD_snoR1-9-Dprime	28S-2343	28S-NA	-12.10	(.((((((((.&.)))))))).) AGAAGmGGGTGCTCTCCTATC&TTATTTCTGACACCTCTTGTATGA
T_aestivum	CD_snoR1-9-Dprime	28S-3268	28S-NA	-11.80	((((((((.&.)))))))) ACGAGmAGGACTGGGCTGGGT&TTATTTCTGACACCTCTTGTATGA
T_aestivum	CD_snoR1-9-Dprime	28S-936	28S-NA	-11.80	((.(((((((.&.))))))).)) GCTAGmGGGTGAAAGGCCAAC&TTATTTCTGACACCTCTTGTATGA
T_aestivum	CD_snoR1-9-Dprime	28S-2387	28S-NA	-11.10	.((((((((.&.)))))))). CCAGGmGGGTAGCGACTGTTT&TTATTTCTGACACCTCTTGTATGA
T_aestivum	CD_snoR1-9-Dprime	18S-586	18S-NA	-10.80	((((((((.&.)))))))) ACGGGmGGGGGCAAGTGTTCT&TTATTTCTGACACCTCTTGTATGA
T_aestivum	CD_snoR1-9-Dprime	28S-1141	28S-NA	-10.80	.(((((((.&.))))))). TCGAGmAGGGAAACAGCCCAG&TTATTTCTGACACCTCTTGTATGA
T_aestivum	CD_snoR1-9-Dprime	18S-416	18S-NA	-10.20	((((((((.&.)))))))) ACGGGmGGGCAGCAGTGGGGA&TTATTTCTGACACCTCTTGTATGA
T_aestivum	CD_snoR1-9-Dprime	28S-2822	28S-NA	-9.10	.(((((((.&.))))))). TCGGGmGGGGGCGGGACACTG&TTATTTCTGACACCTCTTGTATGA
T_aestivum	CD_snoR1-9-Dprime	28S-1821	28S-NA	-9.10	(((((((.((.&.)).))))))) GCAAGmGGATGAGCGCGAAAG&TTATTTCTGACACCTCTTGTATGA
T_aestivum	CD_snoR1-9-Dprime	18S-107	18S-NA	-8.40	.((((((.&.)))))). AAAAGmAGGCTCCTAGCTAAA&TTATTTCTGACACCTCTTGTATGA
T_aestivum	CD_snoR1-9-Dprime	28S-228	28S-NA	-8.40	(((((((.&.))))))) GCGAGmAGCGGAACAAGGGTT&TTATTTCTGACACCTCTTGTATGA
T_aestivum	CD_snoR1-9-Dprime	28S-2214	28S-NA	-8.20	.((((((.&.)))))). TTGGGmAGGGCGATCCTCCCG&TTATTTCTGACACCTCTTGTATGA
T_aestivum	CD_snoR1-9-Dprime	18S-1524	18S-NA	-8.10	(((((((.&.))))))) ACGAGmGGACTGCCAGTGAGA&TTATTTCTGACACCTCTTGTATGA
T_aestivum	CD_snoR1-9-Dprime	28S-562	28S-NA	-8.00	.((((((.&.)))))). GAAAGmGGGGACCACCCTCTA&TTATTTCTGACACCTCTTGTATGA
T_aestivum	CD_snoR1-9-Dprime	28S-3073	28S-NA	-7.20	.((((((.&.)))))). CCAAGmAGCTCTTATCGACGG&TTATTTCTGACACCTCTTGTATGA
T_aestivum	CD_snoR1-10-Dprime	28S-3422	28S-NA	-18.40	(((((((((((.((.&.)).))))))))))) GCGAGmAGGTGTAAGCACCGC&TTATTTCTGACACCTCTTGTATGA
T_aestivum	CD_snoR1-10-Dprime	28S-1223	28S-NA	-15.40	.(((((((((.&.))))))))). CCAGGmAGGTGGGCTTGGAAG&TTATTTCTGACACCTCTTGTATGA
T_aestivum	CD_snoR1-10-Dprime	18S-981	18S-NA	-12.50	(((((.((((.&.)))).))))) ACAAGmCGGTGGAGCATGTGG&TTATTTCTGACACCTCTTGTATGA
T_aestivum	CD_snoR1-10-Dprime	28S-2742	28S-NA	-12.50	.((((((((.&.)))))))). GTGGGmAGGTGGTGACACACA&TTATTTCTGACACCTCTTGTATGA
T_aestivum	CD_snoR1-10-Dprime	28S-2343	28S-NA	-12.10	(.((((((((.&.)))))))).) AGAAGmGGGTGCTCTCCTATC&TTATTTCTGACACCTCTTGTATGA
T_aestivum	CD_snoR1-10-Dprime	28S-3268	28S-NA	-11.80	((((((((.&.)))))))) ACGAGmAGGACTGGGCTGGGT&TTATTTCTGACACCTCTTGTATGA
T_aestivum	CD_snoR1-10-Dprime	28S-936	28S-NA	-11.80	((.(((((((.&.))))))).)) GCTAGmGGGTGAAAGGCCAAC&TTATTTCTGACACCTCTTGTATGA
T_aestivum	CD_snoR1-10-Dprime	28S-2387	28S-NA	-11.10	.((((((((.&.)))))))). CCAGGmGGGTAGCGACTGTTT&TTATTTCTGACACCTCTTGTATGA
T_aestivum	CD_snoR1-10-Dprime	18S-586	18S-NA	-10.80	((((((((.&.)))))))) ACGGGmGGGGGCAAGTGTTCT&TTATTTCTGACACCTCTTGTATGA
T_aestivum	CD_snoR1-10-Dprime	28S-1141	28S-NA	-10.80	.(((((((.&.))))))). TCGAGmAGGGAAACAGCCCAG&TTATTTCTGACACCTCTTGTATGA
T_aestivum	CD_snoR1-10-Dprime	18S-416	18S-NA	-10.20	((((((((.&.)))))))) ACGGGmGGGCAGCAGTGGGGA&TTATTTCTGACACCTCTTGTATGA
T_aestivum	CD_snoR1-10-Dprime	28S-2822	28S-NA	-9.10	.(((((((.&.))))))). TCGGGmGGGGGCGGGACACTG&TTATTTCTGACACCTCTTGTATGA
T_aestivum	CD_snoR1-10-Dprime	28S-1821	28S-NA	-9.10	(((((((.((.&.)).))))))) GCAAGmGGATGAGCGCGAAAG&TTATTTCTGACACCTCTTGTATGA
T_aestivum	CD_snoR1-10-Dprime	18S-107	18S-NA	-8.40	.((((((.&.)))))). AAAAGmAGGCTCCTAGCTAAA&TTATTTCTGACACCTCTTGTATGA
T_aestivum	CD_snoR1-10-Dprime	28S-228	28S-NA	-8.40	(((((((.&.))))))) GCGAGmAGCGGAACAAGGGTT&TTATTTCTGACACCTCTTGTATGA
T_aestivum	CD_snoR1-10-Dprime	28S-2214	28S-NA	-8.20	.((((((.&.)))))). TTGGGmAGGGCGATCCTCCCG&TTATTTCTGACACCTCTTGTATGA
T_aestivum	CD_snoR1-10-Dprime	18S-1524	18S-NA	-8.10	(((((((.&.))))))) ACGAGmGGACTGCCAGTGAGA&TTATTTCTGACACCTCTTGTATGA
T_aestivum	CD_snoR1-10-Dprime	28S-562	28S-NA	-8.00	.((((((.&.)))))). GAAAGmGGGGACCACCCTCTA&TTATTTCTGACACCTCTTGTATGA
T_aestivum	CD_snoR1-10-Dprime	28S-3073	28S-NA	-7.20	.((((((.&.)))))). CCAAGmAGCTCTTATCGACGG&TTATTTCTGACACCTCTTGTATGA
T_aestivum	CD_snoR1-11-Dprime	28S-3422	28S-NA	-18.40	(((((((((((.((.&.)).))))))))))) GCGAGmAGGTGTAAGCACCGC&TTATTTCTGACACCTCTTGTATGA
T_aestivum	CD_snoR1-11-Dprime	28S-1223	28S-NA	-15.40	.(((((((((.&.))))))))). CCAGGmAGGTGGGCTTGGAAG&TTATTTCTGACACCTCTTGTATGA
T_aestivum	CD_snoR1-11-Dprime	18S-981	18S-NA	-12.50	(((((.((((.&.)))).))))) ACAAGmCGGTGGAGCATGTGG&TTATTTCTGACACCTCTTGTATGA
T_aestivum	CD_snoR1-11-Dprime	28S-2742	28S-NA	-12.50	.((((((((.&.)))))))). GTGGGmAGGTGGTGACACACA&TTATTTCTGACACCTCTTGTATGA
T_aestivum	CD_snoR1-11-Dprime	28S-2343	28S-NA	-12.10	(.((((((((.&.)))))))).) AGAAGmGGGTGCTCTCCTATC&TTATTTCTGACACCTCTTGTATGA
T_aestivum	CD_snoR1-11-Dprime	28S-3268	28S-NA	-11.80	((((((((.&.)))))))) ACGAGmAGGACTGGGCTGGGT&TTATTTCTGACACCTCTTGTATGA
T_aestivum	CD_snoR1-11-Dprime	28S-936	28S-NA	-11.80	((.(((((((.&.))))))).)) GCTAGmGGGTGAAAGGCCAAC&TTATTTCTGACACCTCTTGTATGA
T_aestivum	CD_snoR1-11-Dprime	28S-2387	28S-NA	-11.10	.((((((((.&.)))))))). CCAGGmGGGTAGCGACTGTTT&TTATTTCTGACACCTCTTGTATGA
T_aestivum	CD_snoR1-11-Dprime	18S-586	18S-NA	-10.80	((((((((.&.)))))))) ACGGGmGGGGGCAAGTGTTCT&TTATTTCTGACACCTCTTGTATGA
T_aestivum	CD_snoR1-11-Dprime	28S-1141	28S-NA	-10.80	.(((((((.&.))))))). TCGAGmAGGGAAACAGCCCAG&TTATTTCTGACACCTCTTGTATGA
T_aestivum	CD_snoR1-11-Dprime	18S-416	18S-NA	-10.20	((((((((.&.)))))))) ACGGGmGGGCAGCAGTGGGGA&TTATTTCTGACACCTCTTGTATGA
T_aestivum	CD_snoR1-11-Dprime	28S-2822	28S-NA	-9.10	.(((((((.&.))))))). TCGGGmGGGGGCGGGACACTG&TTATTTCTGACACCTCTTGTATGA
T_aestivum	CD_snoR1-11-Dprime	28S-1821	28S-NA	-9.10	(((((((.((.&.)).))))))) GCAAGmGGATGAGCGCGAAAG&TTATTTCTGACACCTCTTGTATGA
T_aestivum	CD_snoR1-11-Dprime	18S-107	18S-NA	-8.40	.((((((.&.)))))). AAAAGmAGGCTCCTAGCTAAA&TTATTTCTGACACCTCTTGTATGA
T_aestivum	CD_snoR1-11-Dprime	28S-228	28S-NA	-8.40	(((((((.&.))))))) GCGAGmAGCGGAACAAGGGTT&TTATTTCTGACACCTCTTGTATGA
T_aestivum	CD_snoR1-11-Dprime	28S-2214	28S-NA	-8.20	.((((((.&.)))))). TTGGGmAGGGCGATCCTCCCG&TTATTTCTGACACCTCTTGTATGA
T_aestivum	CD_snoR1-11-Dprime	18S-1524	18S-NA	-8.10	(((((((.&.))))))) ACGAGmGGACTGCCAGTGAGA&TTATTTCTGACACCTCTTGTATGA
T_aestivum	CD_snoR1-11-Dprime	28S-562	28S-NA	-8.00	.((((((.&.)))))). GAAAGmGGGGACCACCCTCTA&TTATTTCTGACACCTCTTGTATGA
T_aestivum	CD_snoR1-11-Dprime	28S-3073	28S-NA	-7.20	.((((((.&.)))))). CCAAGmAGCTCTTATCGACGG&TTATTTCTGACACCTCTTGTATGA
T_aestivum	CD_snoR1-12-Dprime	28S-3422	28S-NA	-18.40	(((((((((((.((.&.)).))))))))))) GCGAGmAGGTGTAAGCACCGC&TTATTTCTGACACCTCTTGTATGA
T_aestivum	CD_snoR1-12-Dprime	28S-1223	28S-NA	-15.40	.(((((((((.&.))))))))). CCAGGmAGGTGGGCTTGGAAG&TTATTTCTGACACCTCTTGTATGA
T_aestivum	CD_snoR1-12-Dprime	18S-981	18S-NA	-12.50	(((((.((((.&.)))).))))) ACAAGmCGGTGGAGCATGTGG&TTATTTCTGACACCTCTTGTATGA
T_aestivum	CD_snoR1-12-Dprime	28S-2742	28S-NA	-12.50	.((((((((.&.)))))))). GTGGGmAGGTGGTGACACACA&TTATTTCTGACACCTCTTGTATGA
T_aestivum	CD_snoR1-12-Dprime	28S-2343	28S-NA	-12.10	(.((((((((.&.)))))))).) AGAAGmGGGTGCTCTCCTATC&TTATTTCTGACACCTCTTGTATGA
T_aestivum	CD_snoR1-12-Dprime	28S-3268	28S-NA	-11.80	((((((((.&.)))))))) ACGAGmAGGACTGGGCTGGGT&TTATTTCTGACACCTCTTGTATGA
T_aestivum	CD_snoR1-12-Dprime	28S-936	28S-NA	-11.80	((.(((((((.&.))))))).)) GCTAGmGGGTGAAAGGCCAAC&TTATTTCTGACACCTCTTGTATGA
T_aestivum	CD_snoR1-12-Dprime	28S-2387	28S-NA	-11.10	.((((((((.&.)))))))). CCAGGmGGGTAGCGACTGTTT&TTATTTCTGACACCTCTTGTATGA
T_aestivum	CD_snoR1-12-Dprime	18S-586	18S-NA	-10.80	((((((((.&.)))))))) ACGGGmGGGGGCAAGTGTTCT&TTATTTCTGACACCTCTTGTATGA
T_aestivum	CD_snoR1-12-Dprime	28S-1141	28S-NA	-10.80	.(((((((.&.))))))). TCGAGmAGGGAAACAGCCCAG&TTATTTCTGACACCTCTTGTATGA
T_aestivum	CD_snoR1-12-Dprime	18S-416	18S-NA	-10.20	((((((((.&.)))))))) ACGGGmGGGCAGCAGTGGGGA&TTATTTCTGACACCTCTTGTATGA
T_aestivum	CD_snoR1-12-Dprime	28S-2822	28S-NA	-9.10	.(((((((.&.))))))). TCGGGmGGGGGCGGGACACTG&TTATTTCTGACACCTCTTGTATGA
T_aestivum	CD_snoR1-12-Dprime	28S-1821	28S-NA	-9.10	(((((((.((.&.)).))))))) GCAAGmGGATGAGCGCGAAAG&TTATTTCTGACACCTCTTGTATGA
T_aestivum	CD_snoR1-12-Dprime	18S-107	18S-NA	-8.40	.((((((.&.)))))). AAAAGmAGGCTCCTAGCTAAA&TTATTTCTGACACCTCTTGTATGA
T_aestivum	CD_snoR1-12-Dprime	28S-228	28S-NA	-8.40	(((((((.&.))))))) GCGAGmAGCGGAACAAGGGTT&TTATTTCTGACACCTCTTGTATGA
T_aestivum	CD_snoR1-12-Dprime	28S-2214	28S-NA	-8.20	.((((((.&.)))))). TTGGGmAGGGCGATCCTCCCG&TTATTTCTGACACCTCTTGTATGA
T_aestivum	CD_snoR1-12-Dprime	18S-1524	18S-NA	-8.10	(((((((.&.))))))) ACGAGmGGACTGCCAGTGAGA&TTATTTCTGACACCTCTTGTATGA
T_aestivum	CD_snoR1-12-Dprime	28S-562	28S-NA	-8.00	.((((((.&.)))))). GAAAGmGGGGACCACCCTCTA&TTATTTCTGACACCTCTTGTATGA
T_aestivum	CD_snoR1-12-Dprime	28S-3073	28S-NA	-7.20	.((((((.&.)))))). CCAAGmAGCTCTTATCGACGG&TTATTTCTGACACCTCTTGTATGA
H_vulgare	CD_snoR1-1-Dprime	28S-1069	28S-NA	-12.90	.((((((((.&.)))))))). AAAGGmAGGTGGGGGTGCAAA&TTATTTCTGACACCTCTTGTATGA
H_vulgare	CD_snoR1-1-Dprime	18S-889	18S-NA	-12.50	(((((.((((.&.)))).))))) ACAAGmCGGTGGAGCATGTGG&TTATTTCTGACACCTCTTGTATGA
H_vulgare	CD_snoR1-1-Dprime	18S-582	18S-NA	-12.30	(((((.((((.&.)))).))))) ACAGGmCGGTGGAAACTACCA&TTATTTCTGACACCTCTTGTATGA
H_vulgare	CD_snoR1-1-Dprime	28S-1818	28S-NA	-12.10	(.((((((((.&.)))))))).) AGAAGmGGGTGCCCCCTCACA&TTATTTCTGACACCTCTTGTATGA
H_vulgare	CD_snoR1-1-Dprime	18S-998	18S-NA	-11.80	(((((.((((.&.)))).))))) ACAGGmTGGTGCATGGCTGTC&TTATTTCTGACACCTCTTGTATGA
H_vulgare	CD_snoR1-1-Dprime	28S-2758	28S-NA	-11.80	((((((((.&.)))))))) ACGAGmAGGACCGGGAAGGAC&TTATTTCTGACACCTCTTGTATGA
H_vulgare	CD_snoR1-1-Dprime	28S-1094	28S-NA	-11.70	.((((((((&)))))))). CCAGGmAGGTTTGCCTAGAAG&TTATTTCTGACACCTCTTGTATGA
H_vulgare	CD_snoR1-1-Dprime	18S-971	18S-NA	-11.60	.((((((((.&.)))))))). GAGAGmGGGTGCCCTCGGGAA&TTATTTCTGACACCTCTTGTATGA
H_vulgare	CD_snoR1-1-Dprime	18S-320	18S-NA	-11.00	((((((((.&.)))))))) ACGGGmAGGCAGCAGTGGGGA&TTATTTCTGACACCTCTTGTATGA
H_vulgare	CD_snoR1-1-Dprime	28S-1012	28S-NA	-10.80	.(((((((.&.))))))). TCGAGmAGGGAAACAGCCCGG&TTATTTCTGACACCTCTTGTATGA
H_vulgare	CD_snoR1-1-Dprime	18S-271	18S-NA	-10.60	.(((((((.&.))))))). CCGAGmAGGATGATCAGCCAC&TTATTTCTGACACCTCTTGTATGA
H_vulgare	CD_snoR1-1-Dprime	28S-162	28S-NA	-9.70	(((((((.&.))))))) GCAAGmAGACAACCTGGCGAA&TTATTTCTGACACCTCTTGTATGA
H_vulgare	CD_snoR1-1-Dprime	28S-2244	28S-NA	-9.40	.(((((((.&.))))))). CCGGGmGGGGCCCGAGCCATC&TTATTTCTGACACCTCTTGTATGA
H_vulgare	CD_snoR1-1-Dprime	28S-1535	28S-NA	-9.20	(.(((((((.&.))))))).) AGAAGmGGGTAGAGAAAATGC&TTATTTCTGACACCTCTTGTATGA
H_vulgare	CD_snoR1-1-Dprime	28S-910	28S-NA	-9.10	(((((.(((.&.))).))))) GCGAGmCGGTACCAAATCGAG&TTATTTCTGACACCTCTTGTATGA
H_vulgare	CD_snoR1-1-Dprime	18S-1407	18S-NA	-8.70	(.((((((.&.)))))).) AGGAGmGGGGATGCCTAAGGC&TTATTTCTGACACCTCTTGTATGA
H_vulgare	CD_snoR1-1-Dprime	18S-969	18S-NA	-8.70	.((((((.&.)))))). AAGAGmAGGGGTGCCCTCGGG&TTATTTCTGACACCTCTTGTATGA
H_vulgare	CD_snoR1-1-Dprime	18S-1405	18S-NA	-8.60	.((((((.&.)))))). TAAGGmAGGGGGATGCCTAAG&TTATTTCTGACACCTCTTGTATGA
H_vulgare	CD_snoR1-1-Dprime	18S-199	18S-NA	-8.60	.((((((.&.)))))). CAAGGmAGGGGCTCGCGTCTG&TTATTTCTGACACCTCTTGTATGA
H_vulgare	CD_snoR1-1-Dprime	28S-2832	28S-NA	-8.50	.((((((.&.)))))). CGGAGmAGGATAACTGCTGAA&TTATTTCTGACACCTCTTGTATGA
H_vulgare	CD_snoR1-1-Dprime	28S-2737	28S-NA	-8.50	.((((((.&.)))))). TTGAGmAGGACCTTTCCCTAG&TTATTTCTGACACCTCTTGTATGA
H_vulgare	CD_snoR1-1-Dprime	28S-8	28S-NA	-8.40	.((((((.&.)))))). AAAAGmAGGAAAGGCTTGCGG&TTATTTCTGACACCTCTTGTATGA
H_vulgare	CD_snoR1-1-Dprime	28S-1464	28S-NA	-8.30	(.((((((.&.)))))).) GGAGGmAGGCTAGGTTAGCCG&TTATTTCTGACACCTCTTGTATGA
H_vulgare	CD_snoR1-1-Dprime	18S-127	18S-NA	-8.20	.((((((.&.)))))). TTGGGmAGGGGAACAACAACT&TTATTTCTGACACCTCTTGTATGA
H_vulgare	CD_snoR1-1-Dprime	28S-2097	28S-NA	-8.20	.((((((.&.)))))). GAGAGmAGGCTCGGTGAAATA&TTATTTCTGACACCTCTTGTATGA
H_vulgare	CD_snoR1-1-Dprime	28S-198	28S-NA	-8.20	((.(((((.&.))))).)) GCCAGmAGGAAAAGAAAGCAA&TTATTTCTGACACCTCTTGTATGA
H_vulgare	CD_snoR1-1-Dprime	18S-1366	18S-NA	-8.00	(((((((.((.&.)).))))))) ATAGGmAGCTGGCCATGTTTG&TTATTTCTGACACCTCTTGTATGA
H_vulgare	CD_snoR1-1-Dprime	28S-1736	28S-NA	-8.00	(((((.((.&.)).))))) ACAGGmTGGGTAGGTAGAGAA&TTATTTCTGACACCTCTTGTATGA
H_vulgare	CD_snoR1-1-Dprime	18S-1218	18S-NA	-7.90	(((((((.&.))))))) GCGAGmGGTGAGCTAACTCCA&TTATTTCTGACACCTCTTGTATGA
H_vulgare	CD_snoR1-1-Dprime	28S-964	28S-NA	-7.70	(((((((.&.))))))) ACAGGmGGTCAAGGTCGGCCA&TTATTTCTGACACCTCTTGTATGA
H_vulgare	CD_snoR1-1-Dprime	28S-392	28S-NA	-7.70	(((.((((.&.)))).))) GCATGmGGGCACGTGGAATCC&TTATTTCTGACACCTCTTGTATGA
H_vulgare	CD_snoR1-1-Dprime	28S-2567	28S-NA	-7.50	.((((((.&.)))))). CCAAGmAGTCCACATCGACGG&TTATTTCTGACACCTCTTGTATGA
H_vulgare	CD_snoR1-1-Dprime	18S-722	18S-NA	-7.30	((.(((((.&.))))).)) GCTAGmGGGAGCAAATGGGAT&TTATTTCTGACACCTCTTGTATGA
H_vulgare	CD_snoR1-1-Dprime	28S-2319	28S-NA	-7.10	.((((((.&.)))))). CCAAGmGGACAGTCTCAGGTA&TTATTTCTGACACCTCTTGTATGA
H_vulgare	CD_snoR1-2-Dprime	28S-1069	28S-NA	-12.90	.((((((((.&.)))))))). AAAGGmAGGTGGGGGTGCAAA&TTTCTTCTGACACCTCTTGTATGA
H_vulgare	CD_snoR1-2-Dprime	18S-889	18S-NA	-12.50	(((((.((((.&.)))).))))) ACAAGmCGGTGGAGCATGTGG&TTTCTTCTGACACCTCTTGTATGA
H_vulgare	CD_snoR1-2-Dprime	18S-582	18S-NA	-12.30	(((((.((((.&.)))).))))) ACAGGmCGGTGGAAACTACCA&TTTCTTCTGACACCTCTTGTATGA
H_vulgare	CD_snoR1-2-Dprime	28S-1818	28S-NA	-12.10	(.((((((((.&.)))))))).) AGAAGmGGGTGCCCCCTCACA&TTTCTTCTGACACCTCTTGTATGA
H_vulgare	CD_snoR1-2-Dprime	18S-998	18S-NA	-11.80	(((((.((((.&.)))).))))) ACAGGmTGGTGCATGGCTGTC&TTTCTTCTGACACCTCTTGTATGA
H_vulgare	CD_snoR1-2-Dprime	28S-2758	28S-NA	-11.80	((((((((.&.)))))))) ACGAGmAGGACCGGGAAGGAC&TTTCTTCTGACACCTCTTGTATGA
H_vulgare	CD_snoR1-2-Dprime	18S-971	18S-NA	-11.60	.((((((((.&.)))))))). GAGAGmGGGTGCCCTCGGGAA&TTTCTTCTGACACCTCTTGTATGA
H_vulgare	CD_snoR1-2-Dprime	18S-320	18S-NA	-11.00	((((((((.&.)))))))) ACGGGmAGGCAGCAGTGGGGA&TTTCTTCTGACACCTCTTGTATGA
H_vulgare	CD_snoR1-2-Dprime	28S-1012	28S-NA	-10.80	.(((((((.&.))))))). TCGAGmAGGGAAACAGCCCGG&TTTCTTCTGACACCTCTTGTATGA
H_vulgare	CD_snoR1-2-Dprime	18S-271	18S-NA	-10.60	.(((((((.&.))))))). CCGAGmAGGATGATCAGCCAC&TTTCTTCTGACACCTCTTGTATGA
H_vulgare	CD_snoR1-2-Dprime	28S-162	28S-NA	-9.70	(((((((.&.))))))) GCAAGmAGACAACCTGGCGAA&TTTCTTCTGACACCTCTTGTATGA
H_vulgare	CD_snoR1-2-Dprime	18S-72	18S-NA	-9.40	((((((.(((.&.))).)))))) ACGGGmAAGTGGTGTTTCCAG&TTTCTTCTGACACCTCTTGTATGA
H_vulgare	CD_snoR1-2-Dprime	28S-2244	28S-NA	-9.40	.(((((((.&.))))))). CCGGGmGGGGCCCGAGCCATC&TTTCTTCTGACACCTCTTGTATGA
H_vulgare	CD_snoR1-2-Dprime	28S-1535	28S-NA	-9.20	(.(((((((.&.))))))).) AGAAGmGGGTAGAGAAAATGC&TTTCTTCTGACACCTCTTGTATGA
H_vulgare	CD_snoR1-2-Dprime	28S-910	28S-NA	-9.10	(((((.(((.&.))).))))) GCGAGmCGGTACCAAATCGAG&TTTCTTCTGACACCTCTTGTATGA
H_vulgare	CD_snoR1-2-Dprime	18S-1407	18S-NA	-8.70	(.((((((.&.)))))).) AGGAGmGGGGATGCCTAAGGC&TTTCTTCTGACACCTCTTGTATGA
H_vulgare	CD_snoR1-2-Dprime	18S-969	18S-NA	-8.70	.((((((.&.)))))). AAGAGmAGGGGTGCCCTCGGG&TTTCTTCTGACACCTCTTGTATGA
H_vulgare	CD_snoR1-2-Dprime	18S-1405	18S-NA	-8.60	.((((((.&.)))))). TAAGGmAGGGGGATGCCTAAG&TTTCTTCTGACACCTCTTGTATGA
H_vulgare	CD_snoR1-2-Dprime	18S-199	18S-NA	-8.60	.((((((.&.)))))). CAAGGmAGGGGCTCGCGTCTG&TTTCTTCTGACACCTCTTGTATGA
H_vulgare	CD_snoR1-2-Dprime	28S-8	28S-NA	-8.40	.((((((.&.)))))). AAAAGmAGGAAAGGCTTGCGG&TTTCTTCTGACACCTCTTGTATGA
H_vulgare	CD_snoR1-2-Dprime	28S-1464	28S-NA	-8.30	(.((((((.&.)))))).) GGAGGmAGGCTAGGTTAGCCG&TTTCTTCTGACACCTCTTGTATGA
H_vulgare	CD_snoR1-2-Dprime	18S-127	18S-NA	-8.20	.((((((.&.)))))). TTGGGmAGGGGAACAACAACT&TTTCTTCTGACACCTCTTGTATGA
H_vulgare	CD_snoR1-2-Dprime	28S-2097	28S-NA	-8.20	.((((((.&.)))))). GAGAGmAGGCTCGGTGAAATA&TTTCTTCTGACACCTCTTGTATGA
H_vulgare	CD_snoR1-2-Dprime	28S-198	28S-NA	-8.20	((.(((((.&.))))).)) GCCAGmAGGAAAAGAAAGCAA&TTTCTTCTGACACCTCTTGTATGA
H_vulgare	CD_snoR1-2-Dprime	18S-1366	18S-NA	-8.00	(((((((.((.&.)).))))))) ATAGGmAGCTGGCCATGTTTG&TTTCTTCTGACACCTCTTGTATGA
H_vulgare	CD_snoR1-2-Dprime	28S-1736	28S-NA	-8.00	(((((.((.&.)).))))) ACAGGmTGGGTAGGTAGAGAA&TTTCTTCTGACACCTCTTGTATGA
H_vulgare	CD_snoR1-2-Dprime	28S-964	28S-NA	-7.70	(((((((.&.))))))) ACAGGmGGTCAAGGTCGGCCA&TTTCTTCTGACACCTCTTGTATGA
H_vulgare	CD_snoR1-2-Dprime	28S-392	28S-NA	-7.70	(((.((((.&.)))).))) GCATGmGGGCACGTGGAATCC&TTTCTTCTGACACCTCTTGTATGA
H_vulgare	CD_snoR1-2-Dprime	28S-2567	28S-NA	-7.50	.((((((.&.)))))). CCAAGmAGTCCACATCGACGG&TTTCTTCTGACACCTCTTGTATGA
H_vulgare	CD_snoR1-3-Dprime	28S-1069	28S-NA	-12.90	.((((((((.&.)))))))). AAAGGmAGGTGGGGGTGCAAA&TTATTTCTGACACCTCTTGTACGA
H_vulgare	CD_snoR1-3-Dprime	18S-889	18S-NA	-12.50	(((((.((((.&.)))).))))) ACAAGmCGGTGGAGCATGTGG&TTATTTCTGACACCTCTTGTACGA
H_vulgare	CD_snoR1-3-Dprime	18S-582	18S-NA	-12.30	(((((.((((.&.)))).))))) ACAGGmCGGTGGAAACTACCA&TTATTTCTGACACCTCTTGTACGA
H_vulgare	CD_snoR1-3-Dprime	28S-1818	28S-NA	-12.10	(.((((((((.&.)))))))).) AGAAGmGGGTGCCCCCTCACA&TTATTTCTGACACCTCTTGTACGA
H_vulgare	CD_snoR1-3-Dprime	18S-998	18S-NA	-11.80	(((((.((((.&.)))).))))) ACAGGmTGGTGCATGGCTGTC&TTATTTCTGACACCTCTTGTACGA
H_vulgare	CD_snoR1-3-Dprime	28S-2758	28S-NA	-11.80	((((((((.&.)))))))) ACGAGmAGGACCGGGAAGGAC&TTATTTCTGACACCTCTTGTACGA
H_vulgare	CD_snoR1-3-Dprime	28S-1094	28S-NA	-11.70	.((((((((&)))))))). CCAGGmAGGTTTGCCTAGAAG&TTATTTCTGACACCTCTTGTACGA
H_vulgare	CD_snoR1-3-Dprime	18S-971	18S-NA	-11.60	.((((((((.&.)))))))). GAGAGmGGGTGCCCTCGGGAA&TTATTTCTGACACCTCTTGTACGA
H_vulgare	CD_snoR1-3-Dprime	18S-320	18S-NA	-11.00	((((((((.&.)))))))) ACGGGmAGGCAGCAGTGGGGA&TTATTTCTGACACCTCTTGTACGA
H_vulgare	CD_snoR1-3-Dprime	28S-1012	28S-NA	-10.80	.(((((((.&.))))))). TCGAGmAGGGAAACAGCCCGG&TTATTTCTGACACCTCTTGTACGA
H_vulgare	CD_snoR1-3-Dprime	18S-271	18S-NA	-10.60	.(((((((.&.))))))). CCGAGmAGGATGATCAGCCAC&TTATTTCTGACACCTCTTGTACGA
H_vulgare	CD_snoR1-3-Dprime	28S-162	28S-NA	-9.70	(((((((.&.))))))) GCAAGmAGACAACCTGGCGAA&TTATTTCTGACACCTCTTGTACGA
H_vulgare	CD_snoR1-3-Dprime	28S-2244	28S-NA	-9.40	.(((((((.&.))))))). CCGGGmGGGGCCCGAGCCATC&TTATTTCTGACACCTCTTGTACGA
H_vulgare	CD_snoR1-3-Dprime	28S-1535	28S-NA	-9.20	(.(((((((.&.))))))).) AGAAGmGGGTAGAGAAAATGC&TTATTTCTGACACCTCTTGTACGA
H_vulgare	CD_snoR1-3-Dprime	28S-910	28S-NA	-9.10	(((((.(((.&.))).))))) GCGAGmCGGTACCAAATCGAG&TTATTTCTGACACCTCTTGTACGA
H_vulgare	CD_snoR1-3-Dprime	18S-1407	18S-NA	-8.70	(.((((((.&.)))))).) AGGAGmGGGGATGCCTAAGGC&TTATTTCTGACACCTCTTGTACGA
H_vulgare	CD_snoR1-3-Dprime	18S-969	18S-NA	-8.70	.((((((.&.)))))). AAGAGmAGGGGTGCCCTCGGG&TTATTTCTGACACCTCTTGTACGA
H_vulgare	CD_snoR1-3-Dprime	18S-1405	18S-NA	-8.60	.((((((.&.)))))). TAAGGmAGGGGGATGCCTAAG&TTATTTCTGACACCTCTTGTACGA
H_vulgare	CD_snoR1-3-Dprime	18S-199	18S-NA	-8.60	.((((((.&.)))))). CAAGGmAGGGGCTCGCGTCTG&TTATTTCTGACACCTCTTGTACGA
H_vulgare	CD_snoR1-3-Dprime	28S-2832	28S-NA	-8.50	.((((((.&.)))))). CGGAGmAGGATAACTGCTGAA&TTATTTCTGACACCTCTTGTACGA
H_vulgare	CD_snoR1-3-Dprime	28S-2737	28S-NA	-8.50	.((((((.&.)))))). TTGAGmAGGACCTTTCCCTAG&TTATTTCTGACACCTCTTGTACGA
H_vulgare	CD_snoR1-3-Dprime	28S-8	28S-NA	-8.40	.((((((.&.)))))). AAAAGmAGGAAAGGCTTGCGG&TTATTTCTGACACCTCTTGTACGA
H_vulgare	CD_snoR1-3-Dprime	28S-1464	28S-NA	-8.30	(.((((((.&.)))))).) GGAGGmAGGCTAGGTTAGCCG&TTATTTCTGACACCTCTTGTACGA
H_vulgare	CD_snoR1-3-Dprime	18S-127	18S-NA	-8.20	.((((((.&.)))))). TTGGGmAGGGGAACAACAACT&TTATTTCTGACACCTCTTGTACGA
H_vulgare	CD_snoR1-3-Dprime	28S-2097	28S-NA	-8.20	.((((((.&.)))))). GAGAGmAGGCTCGGTGAAATA&TTATTTCTGACACCTCTTGTACGA
H_vulgare	CD_snoR1-3-Dprime	28S-198	28S-NA	-8.20	((.(((((.&.))))).)) GCCAGmAGGAAAAGAAAGCAA&TTATTTCTGACACCTCTTGTACGA
H_vulgare	CD_snoR1-3-Dprime	18S-1366	18S-NA	-8.00	(((((((.((.&.)).))))))) ATAGGmAGCTGGCCATGTTTG&TTATTTCTGACACCTCTTGTACGA
H_vulgare	CD_snoR1-3-Dprime	28S-1736	28S-NA	-8.00	(((((.((.&.)).))))) ACAGGmTGGGTAGGTAGAGAA&TTATTTCTGACACCTCTTGTACGA
H_vulgare	CD_snoR1-3-Dprime	18S-1218	18S-NA	-7.90	(((((((.&.))))))) GCGAGmGGTGAGCTAACTCCA&TTATTTCTGACACCTCTTGTACGA
H_vulgare	CD_snoR1-3-Dprime	28S-964	28S-NA	-7.70	(((((((.&.))))))) ACAGGmGGTCAAGGTCGGCCA&TTATTTCTGACACCTCTTGTACGA
H_vulgare	CD_snoR1-3-Dprime	28S-392	28S-NA	-7.70	(((.((((.&.)))).))) GCATGmGGGCACGTGGAATCC&TTATTTCTGACACCTCTTGTACGA
H_vulgare	CD_snoR1-3-Dprime	28S-2567	28S-NA	-7.50	.((((((.&.)))))). CCAAGmAGTCCACATCGACGG&TTATTTCTGACACCTCTTGTACGA
H_vulgare	CD_snoR1-3-Dprime	18S-722	18S-NA	-7.30	((.(((((.&.))))).)) GCTAGmGGGAGCAAATGGGAT&TTATTTCTGACACCTCTTGTACGA
H_vulgare	CD_snoR1-3-Dprime	28S-2319	28S-NA	-7.10	.((((((.&.)))))). CCAAGmGGACAGTCTCAGGTA&TTATTTCTGACACCTCTTGTACGA
B_vulgaris	CD_snoR1-1-Dprime	18S-185	18S-NA	-12.80	(((((.(((((.&.))))).))))) ACGGGmCGGTGTGTACAGGGC&ATATTTCTGACACCTCTTGTATGA
B_vulgaris	CD_snoR1-1-Dprime	28S-1242	28S-NA	-9.80	.(((((((.&.))))))). CCGGGmAGGATCGCCCTCCCA&ATATTTCTGACACCTCTTGTATGA
B_vulgaris	CD_snoR1-1-Dprime	28S-1730	28S-NA	-8.60	(((((((.&.))))))) ACGAGmAGTTTCGCCTTACTC&ATATTTCTGACACCTCTTGTATGA
B_vulgaris	CD_snoR1-1-Dprime	28S-598	28S-NA	-8.60	.(((((((.&.))))))). TTAGGmAGGCATCCGCCCCAG&ATATTTCTGACACCTCTTGTATGA
B_vulgaris	CD_snoR1-1-Dprime	28S-910	28S-NA	-8.50	(((((((.&.))))))) ACAAGmGGATTTCGCTACCTT&ATATTTCTGACACCTCTTGTATGA
B_vulgaris	CD_snoR1-1-Dprime	28S-447	28S-NA	-8.40	(((((((.&.))))))) GCGAGmAGCCCTTCCACACGG&ATATTTCTGACACCTCTTGTATGA
B_vulgaris	CD_snoR1-1-Dprime	18S-827	18S-NA	-7.70	(((((((.&.))))))) ACGAGmGGTTTCGCTCGTTAT&ATATTTCTGACACCTCTTGTATGA
B_vulgaris	CD_snoR1-1-Dprime	18S-1487	18S-NA	-7.60	(((((.((.&.)).))))) ACAAGmCGGCATTACCCTTCT&ATATTTCTGACACCTCTTGTATGA
B_vulgaris	CD_snoR1-1-Dprime	28S-1116	28S-NA	-7.20	(((((((.&.))))))) ATAGGmAGAGCACCCCTTCTC&ATATTTCTGACACCTCTTGTATGA
S_tuberosum	CD_snoR1-1-Dprime	28S-1628	28S-NA	-12.90	((((((((.&.)))))))) GCAAGmAGGGTACCTGTACCC&TTATTTCTGACACCTCTTGTATGA
S_tuberosum	CD_snoR1-1-Dprime	28S-1248	28S-NA	-12.50	(((((.((((.&.)))).))))) GCGAGmCGGTGGTGGACGAAG&TTATTTCTGACACCTCTTGTATGA
S_tuberosum	CD_snoR1-1-Dprime	28S-1739	28S-NA	-12.10	(.((((((((.&.)))))))).) AGAAGmGGGTGCCTCCTCACA&TTATTTCTGACACCTCTTGTATGA
S_tuberosum	CD_snoR1-1-Dprime	28S-2679	28S-NA	-11.80	((((((((.&.)))))))) ACGAGmAGGACCGGGAAGGAC&TTATTTCTGACACCTCTTGTATGA
S_tuberosum	CD_snoR1-1-Dprime	28S-1084	28S-NA	-11.80	.((((((((.&.)))))))). CCAGGmAGGTTTGCCTAGAAG&TTATTTCTGACACCTCTTGTATGA
S_tuberosum	CD_snoR1-1-Dprime	28S-1002	28S-NA	-10.80	.(((((((.&.))))))). TCGAGmAGGGAAACAGCCCGG&TTATTTCTGACACCTCTTGTATGA
S_tuberosum	CD_snoR1-1-Dprime	28S-161	28S-NA	-9.70	(((((((.&.))))))) GCAAGmAGACAACCTGGCGAA&TTATTTCTGACACCTCTTGTATGA
S_tuberosum	CD_snoR1-1-Dprime	28S-1059	28S-NA	-9.50	.(((((((.&.))))))). AAAGGmAGGTAGGGGTGCAGA&TTATTTCTGACACCTCTTGTATGA
S_tuberosum	CD_snoR1-1-Dprime	28S-2164	28S-NA	-9.40	.(((((((.&.))))))). CCGGGmGGGGCCCGAGCCATC&TTATTTCTGACACCTCTTGTATGA
S_tuberosum	CD_snoR1-1-Dprime	28S-1525	28S-NA	-9.20	(.(((((((.&.))))))).) AGAAGmGGGTAGAGAAAATGC&TTATTTCTGACACCTCTTGTATGA
S_tuberosum	CD_snoR1-1-Dprime	18S-462	18S-NA	-9.10	.(((((((.&.))))))). CGGGGmAGGTAGTGACAATAA&TTATTTCTGACACCTCTTGTATGA
S_tuberosum	CD_snoR1-1-Dprime	18S-389	18S-NA	-9.00	.((((((.&.)))))). CGGAGmAGGGAGCCTGAGAAA&TTATTTCTGACACCTCTTGTATGA
S_tuberosum	CD_snoR1-1-Dprime	18S-1267	18S-NA	-8.90	(((((.((((.&.)))).))))) ATGGGmTGGTGGTGCATGGCC&TTATTTCTGACACCTCTTGTATGA
S_tuberosum	CD_snoR1-1-Dprime	28S-2658	28S-NA	-8.50	.((((((.&.)))))). TTGAGmAGGACCTTTCCCTAG&TTATTTCTGACACCTCTTGTATGA
S_tuberosum	CD_snoR1-1-Dprime	28S-898	28S-NA	-8.50	(((((((.&.))))))) GCGAGmAGCGGTACCAAATCG&TTATTTCTGACACCTCTTGTATGA
S_tuberosum	CD_snoR1-1-Dprime	18S-1043	18S-NA	-8.40	((.((((((.&.)))))).)) ACCAGmGGGTCGGCGGATGTT&TTATTTCTGACACCTCTTGTATGA
S_tuberosum	CD_snoR1-1-Dprime	28S-1454	28S-NA	-8.30	(.((((((.&.)))))).) GGAGGmAGGCTAGGTTAGCCG&TTATTTCTGACACCTCTTGTATGA
S_tuberosum	CD_snoR1-1-Dprime	28S-2017	28S-NA	-8.20	.((((((.&.)))))). GAGAGmAGGCTCGGTGAAATA&TTATTTCTGACACCTCTTGTATGA
S_tuberosum	CD_snoR1-1-Dprime	28S-1889	28S-NA	-8.20	(((((((.&.))))))) ACAGGmGGAGCCGGCGACCGA&TTATTTCTGACACCTCTTGTATGA
S_tuberosum	CD_snoR1-1-Dprime	28S-197	28S-NA	-8.20	((.(((((.&.))))).)) GCCAGmAGGAAAAGAAAGCAA&TTATTTCTGACACCTCTTGTATGA
S_tuberosum	CD_snoR1-1-Dprime	28S-954	28S-NA	-7.70	(((((((.&.))))))) ACAGGmGGTCAAGGTCGGCTA&TTATTTCTGACACCTCTTGTATGA
S_tuberosum	CD_snoR1-1-Dprime	28S-392	28S-NA	-7.70	(((.((((.&.)))).))) GCATGmGGGCACGTGGAATCC&TTATTTCTGACACCTCTTGTATGA
S_tuberosum	CD_snoR1-1-Dprime	18S-1200	18S-NA	-7.20	(((.((((.&.)))).))) ACACGmGGGAAACTTACCAGG&TTATTTCTGACACCTCTTGTATGA
S_tuberosum	CD_snoR1-1-Dprime	18S-459	18S-NA	-7.20	(((.((((.&.)))).))) ACACGmGGGAGGTAGTGACAA&TTATTTCTGACACCTCTTGTATGA
S_tuberosum	CD_snoR1-1-Dprime	28S-2488	28S-NA	-7.20	.((((((.&.)))))). CCAAGmAGCTCACATCGACGG&TTATTTCTGACACCTCTTGTATGA
S_tuberosum	CD_snoR1-1-Dprime	28S-2240	28S-NA	-7.10	.((((((.&.)))))). CCAAGmGGACAGTCTCAGGTA&TTATTTCTGACACCTCTTGTATGA
S_tuberosum	CD_snoR1-2-Dprime	28S-1628	28S-NA	-12.90	((((((((.&.)))))))) GCAAGmAGGGTACCTGTACCC&TTATTTCTGACACCTCTTGTATGA
S_tuberosum	CD_snoR1-2-Dprime	28S-1248	28S-NA	-12.50	(((((.((((.&.)))).))))) GCGAGmCGGTGGTGGACGAAG&TTATTTCTGACACCTCTTGTATGA
S_tuberosum	CD_snoR1-2-Dprime	28S-1739	28S-NA	-12.10	(.((((((((.&.)))))))).) AGAAGmGGGTGCCTCCTCACA&TTATTTCTGACACCTCTTGTATGA
S_tuberosum	CD_snoR1-2-Dprime	28S-2679	28S-NA	-11.80	((((((((.&.)))))))) ACGAGmAGGACCGGGAAGGAC&TTATTTCTGACACCTCTTGTATGA
S_tuberosum	CD_snoR1-2-Dprime	28S-1084	28S-NA	-11.80	.((((((((.&.)))))))). CCAGGmAGGTTTGCCTAGAAG&TTATTTCTGACACCTCTTGTATGA
S_tuberosum	CD_snoR1-2-Dprime	28S-1002	28S-NA	-10.80	.(((((((.&.))))))). TCGAGmAGGGAAACAGCCCGG&TTATTTCTGACACCTCTTGTATGA
S_tuberosum	CD_snoR1-2-Dprime	28S-161	28S-NA	-9.70	(((((((.&.))))))) GCAAGmAGACAACCTGGCGAA&TTATTTCTGACACCTCTTGTATGA
S_tuberosum	CD_snoR1-2-Dprime	28S-1059	28S-NA	-9.50	.(((((((.&.))))))). AAAGGmAGGTAGGGGTGCAGA&TTATTTCTGACACCTCTTGTATGA
S_tuberosum	CD_snoR1-2-Dprime	28S-2164	28S-NA	-9.40	.(((((((.&.))))))). CCGGGmGGGGCCCGAGCCATC&TTATTTCTGACACCTCTTGTATGA
S_tuberosum	CD_snoR1-2-Dprime	28S-1525	28S-NA	-9.20	(.(((((((.&.))))))).) AGAAGmGGGTAGAGAAAATGC&TTATTTCTGACACCTCTTGTATGA
S_tuberosum	CD_snoR1-2-Dprime	18S-462	18S-NA	-9.10	.(((((((.&.))))))). CGGGGmAGGTAGTGACAATAA&TTATTTCTGACACCTCTTGTATGA
S_tuberosum	CD_snoR1-2-Dprime	18S-389	18S-NA	-9.00	.((((((.&.)))))). CGGAGmAGGGAGCCTGAGAAA&TTATTTCTGACACCTCTTGTATGA
S_tuberosum	CD_snoR1-2-Dprime	18S-1267	18S-NA	-8.90	(((((.((((.&.)))).))))) ATGGGmTGGTGGTGCATGGCC&TTATTTCTGACACCTCTTGTATGA
S_tuberosum	CD_snoR1-2-Dprime	28S-2658	28S-NA	-8.50	.((((((.&.)))))). TTGAGmAGGACCTTTCCCTAG&TTATTTCTGACACCTCTTGTATGA
S_tuberosum	CD_snoR1-2-Dprime	28S-898	28S-NA	-8.50	(((((((.&.))))))) GCGAGmAGCGGTACCAAATCG&TTATTTCTGACACCTCTTGTATGA
S_tuberosum	CD_snoR1-2-Dprime	18S-1043	18S-NA	-8.40	((.((((((.&.)))))).)) ACCAGmGGGTCGGCGGATGTT&TTATTTCTGACACCTCTTGTATGA
S_tuberosum	CD_snoR1-2-Dprime	28S-1454	28S-NA	-8.30	(.((((((.&.)))))).) GGAGGmAGGCTAGGTTAGCCG&TTATTTCTGACACCTCTTGTATGA
S_tuberosum	CD_snoR1-2-Dprime	28S-2017	28S-NA	-8.20	.((((((.&.)))))). GAGAGmAGGCTCGGTGAAATA&TTATTTCTGACACCTCTTGTATGA
S_tuberosum	CD_snoR1-2-Dprime	28S-1889	28S-NA	-8.20	(((((((.&.))))))) ACAGGmGGAGCCGGCGACCGA&TTATTTCTGACACCTCTTGTATGA
S_tuberosum	CD_snoR1-2-Dprime	28S-197	28S-NA	-8.20	((.(((((.&.))))).)) GCCAGmAGGAAAAGAAAGCAA&TTATTTCTGACACCTCTTGTATGA
S_tuberosum	CD_snoR1-2-Dprime	28S-954	28S-NA	-7.70	(((((((.&.))))))) ACAGGmGGTCAAGGTCGGCTA&TTATTTCTGACACCTCTTGTATGA
S_tuberosum	CD_snoR1-2-Dprime	28S-392	28S-NA	-7.70	(((.((((.&.)))).))) GCATGmGGGCACGTGGAATCC&TTATTTCTGACACCTCTTGTATGA
S_tuberosum	CD_snoR1-2-Dprime	18S-1200	18S-NA	-7.20	(((.((((.&.)))).))) ACACGmGGGAAACTTACCAGG&TTATTTCTGACACCTCTTGTATGA
S_tuberosum	CD_snoR1-2-Dprime	18S-459	18S-NA	-7.20	(((.((((.&.)))).))) ACACGmGGGAGGTAGTGACAA&TTATTTCTGACACCTCTTGTATGA
S_tuberosum	CD_snoR1-2-Dprime	28S-2488	28S-NA	-7.20	.((((((.&.)))))). CCAAGmAGCTCACATCGACGG&TTATTTCTGACACCTCTTGTATGA
S_tuberosum	CD_snoR1-2-Dprime	28S-2240	28S-NA	-7.10	.((((((.&.)))))). CCAAGmGGACAGTCTCAGGTA&TTATTTCTGACACCTCTTGTATGA
S_lycopersicum	CD_snoR1-1-Dprime	28S-3182	28S-NA	-24.70	((.((((((((((((((.&.)))))))))))))).)) GCTAGmAGGTGTCAGAAAAGT&TTATTTCTGACACCTCTTGTTTGA
S_lycopersicum	CD_snoR1-1-Dprime	28S-2839	28S-NA	-14.50	.(((((((((.&.))))))))). TTGAGmAGGTGTAGTATAAGT&TTATTTCTGACACCTCTTGTTTGA
S_lycopersicum	CD_snoR1-1-Dprime	28S-289	28S-NA	-13.00	(((((.((((.&.)))).))))) GCAAGmTGGTGGTTGAAACTC&TTATTTCTGACACCTCTTGTTTGA
S_lycopersicum	CD_snoR1-1-Dprime	18S-163	18S-NA	-12.80	(((((.(((((.&.))))).))))) ACGGGmCGGTGTGTACAAAGG&TTATTTCTGACACCTCTTGTTTGA
S_lycopersicum	CD_snoR1-1-Dprime	28S-1134	28S-NA	-11.90	.((((((((.&.)))))))). CTGAGmGGGTGCACCGCCGAC&TTATTTCTGACACCTCTTGTTTGA
S_lycopersicum	CD_snoR1-1-Dprime	28S-3418	28S-NA	-11.80	((((((((.&.)))))))) ACGAGmAGGAACCGTTGATTC&TTATTTCTGACACCTCTTGTTTGA
S_lycopersicum	CD_snoR1-1-Dprime	28S-2512	28S-NA	-11.40	((((((((.&.)))))))) ACAAGmGGGAATCCGACTGTT&TTATTTCTGACACCTCTTGTTTGA
S_lycopersicum	CD_snoR1-1-Dprime	28S-801	28S-NA	-10.00	.(((((((.&.))))))). TCGGGmAGGGAAGCGGATGGG&TTATTTCTGACACCTCTTGTTTGA
S_lycopersicum	CD_snoR1-1-Dprime	28S-2120	28S-NA	-9.60	((.((((((.&.)))))).)) GCCGGmAGGTAGGGTCCAGCG&TTATTTCTGACACCTCTTGTTTGA
S_lycopersicum	CD_snoR1-1-Dprime	28S-719	28S-NA	-9.40	(((((((.&.))))))) GCGAGmAGACCGATAGCGAAC&TTATTTCTGACACCTCTTGTTTGA
S_lycopersicum	CD_snoR1-1-Dprime	28S-1770	28S-NA	-9.10	.(((((((.&.))))))). GTAGGmAGGGCGCGGCGGTCG&TTATTTCTGACACCTCTTGTTTGA
S_lycopersicum	CD_snoR1-1-Dprime	28S-1881	28S-NA	-9.00	.((((((.&.)))))). CGAAGmAGGGGAAAGGTTCCA&TTATTTCTGACACCTCTTGTTTGA
S_lycopersicum	CD_snoR1-1-Dprime	28S-2290	28S-NA	-8.80	(((((((.&.))))))) GCAAGmGGAAGTCGGCAAAAT&TTATTTCTGACACCTCTTGTTTGA
S_lycopersicum	CD_snoR1-1-Dprime	28S-2412	28S-NA	-8.60	(((((((.&.))))))) GCGAGmAGCGGGTCGCCGCGT&TTATTTCTGACACCTCTTGTTTGA
S_lycopersicum	CD_snoR1-1-Dprime	28S-746	28S-NA	-8.40	(((((((.&.))))))) GCGAGmGGAAAGATGAAAAGG&TTATTTCTGACACCTCTTGTTTGA
S_lycopersicum	CD_snoR1-1-Dprime	28S-584	28S-NA	-8.10	(.((((((.&.)))))).) GGAAGmGGGGCGCCGGAGAGG&TTATTTCTGACACCTCTTGTTTGA
S_lycopersicum	CD_snoR1-1-Dprime	28S-2351	28S-NA	-8.00	(((.((((.&.)))).))) GCACGmGGGGTCCCAGTCCCG&TTATTTCTGACACCTCTTGTTTGA
S_lycopersicum	CD_snoR1-1-Dprime	28S-901	28S-NA	-7.30	.((((((.&.)))))). TTGGGmGGGGCGGCCAAAGCC&TTATTTCTGACACCTCTTGTTTGA
S_lycopersicum	CD_snoR1-1-Dprime	28S-208	28S-NA	-7.30	(((.((((.&.)))).))) GCGCGmGGGGCGGAAGCTGGC&TTATTTCTGACACCTCTTGTTTGA
S_lycopersicum	CD_snoR1-1-Dprime	28S-2759	28S-NA	-7.10	.((((((.&.)))))). CCAAGmGGAACGGGCTTGGCA&TTATTTCTGACACCTCTTGTTTGA
S_lycopersicum	CD_snoR1-2-Dprime	28S-3182	28S-NA	-24.70	((.((((((((((((((.&.)))))))))))))).)) GCTAGmAGGTGTCAGAAAAGT&CTATTTCTGACACCTCTTGTATGA
S_lycopersicum	CD_snoR1-2-Dprime	28S-2839	28S-NA	-14.50	.(((((((((.&.))))))))). TTGAGmAGGTGTAGTATAAGT&CTATTTCTGACACCTCTTGTATGA
S_lycopersicum	CD_snoR1-2-Dprime	28S-289	28S-NA	-13.00	(((((.((((.&.)))).))))) GCAAGmTGGTGGTTGAAACTC&CTATTTCTGACACCTCTTGTATGA
S_lycopersicum	CD_snoR1-2-Dprime	18S-163	18S-NA	-12.80	(((((.(((((.&.))))).))))) ACGGGmCGGTGTGTACAAAGG&CTATTTCTGACACCTCTTGTATGA
S_lycopersicum	CD_snoR1-2-Dprime	28S-1134	28S-NA	-11.90	.((((((((.&.)))))))). CTGAGmGGGTGCACCGCCGAC&CTATTTCTGACACCTCTTGTATGA
S_lycopersicum	CD_snoR1-2-Dprime	28S-3418	28S-NA	-11.80	((((((((.&.)))))))) ACGAGmAGGAACCGTTGATTC&CTATTTCTGACACCTCTTGTATGA
S_lycopersicum	CD_snoR1-2-Dprime	28S-2512	28S-NA	-11.40	((((((((.&.)))))))) ACAAGmGGGAATCCGACTGTT&CTATTTCTGACACCTCTTGTATGA
S_lycopersicum	CD_snoR1-2-Dprime	28S-801	28S-NA	-10.00	.(((((((.&.))))))). TCGGGmAGGGAAGCGGATGGG&CTATTTCTGACACCTCTTGTATGA
S_lycopersicum	CD_snoR1-2-Dprime	28S-2120	28S-NA	-9.60	((.((((((.&.)))))).)) GCCGGmAGGTAGGGTCCAGCG&CTATTTCTGACACCTCTTGTATGA
S_lycopersicum	CD_snoR1-2-Dprime	28S-719	28S-NA	-9.40	(((((((.&.))))))) GCGAGmAGACCGATAGCGAAC&CTATTTCTGACACCTCTTGTATGA
S_lycopersicum	CD_snoR1-2-Dprime	28S-1770	28S-NA	-9.10	.(((((((.&.))))))). GTAGGmAGGGCGCGGCGGTCG&CTATTTCTGACACCTCTTGTATGA
S_lycopersicum	CD_snoR1-2-Dprime	28S-1881	28S-NA	-9.00	.((((((.&.)))))). CGAAGmAGGGGAAAGGTTCCA&CTATTTCTGACACCTCTTGTATGA
S_lycopersicum	CD_snoR1-2-Dprime	28S-2290	28S-NA	-8.80	(((((((.&.))))))) GCAAGmGGAAGTCGGCAAAAT&CTATTTCTGACACCTCTTGTATGA
S_lycopersicum	CD_snoR1-2-Dprime	28S-2412	28S-NA	-8.60	(((((((.&.))))))) GCGAGmAGCGGGTCGCCGCGT&CTATTTCTGACACCTCTTGTATGA
S_lycopersicum	CD_snoR1-2-Dprime	28S-746	28S-NA	-8.40	(((((((.&.))))))) GCGAGmGGAAAGATGAAAAGG&CTATTTCTGACACCTCTTGTATGA
S_lycopersicum	CD_snoR1-2-Dprime	28S-584	28S-NA	-8.10	(.((((((.&.)))))).) GGAAGmGGGGCGCCGGAGAGG&CTATTTCTGACACCTCTTGTATGA
S_lycopersicum	CD_snoR1-2-Dprime	28S-2351	28S-NA	-8.00	(((.((((.&.)))).))) GCACGmGGGGTCCCAGTCCCG&CTATTTCTGACACCTCTTGTATGA
S_lycopersicum	CD_snoR1-2-Dprime	28S-901	28S-NA	-7.30	.((((((.&.)))))). TTGGGmGGGGCGGCCAAAGCC&CTATTTCTGACACCTCTTGTATGA
S_lycopersicum	CD_snoR1-2-Dprime	28S-208	28S-NA	-7.30	(((.((((.&.)))).))) GCGCGmGGGGCGGAAGCTGGC&CTATTTCTGACACCTCTTGTATGA
S_lycopersicum	CD_snoR1-2-Dprime	28S-2759	28S-NA	-7.10	.((((((.&.)))))). CCAAGmGGAACGGGCTTGGCA&CTATTTCTGACACCTCTTGTATGA
S_lycopersicum	CD_snoR1-3-Dprime	28S-3182	28S-NA	-24.70	((.((((((((((((((.&.)))))))))))))).)) GCTAGmAGGTGTCAGAAAAGT&CTATTTCTGACACCTCTTGTATGG
S_lycopersicum	CD_snoR1-3-Dprime	28S-2839	28S-NA	-14.50	.(((((((((.&.))))))))). TTGAGmAGGTGTAGTATAAGT&CTATTTCTGACACCTCTTGTATGG
S_lycopersicum	CD_snoR1-3-Dprime	28S-289	28S-NA	-13.00	(((((.((((.&.)))).))))) GCAAGmTGGTGGTTGAAACTC&CTATTTCTGACACCTCTTGTATGG
S_lycopersicum	CD_snoR1-3-Dprime	18S-163	18S-NA	-12.80	(((((.(((((.&.))))).))))) ACGGGmCGGTGTGTACAAAGG&CTATTTCTGACACCTCTTGTATGG
S_lycopersicum	CD_snoR1-3-Dprime	28S-1134	28S-NA	-11.90	.((((((((.&.)))))))). CTGAGmGGGTGCACCGCCGAC&CTATTTCTGACACCTCTTGTATGG
S_lycopersicum	CD_snoR1-3-Dprime	28S-3418	28S-NA	-11.80	((((((((.&.)))))))) ACGAGmAGGAACCGTTGATTC&CTATTTCTGACACCTCTTGTATGG
S_lycopersicum	CD_snoR1-3-Dprime	28S-2512	28S-NA	-11.40	((((((((.&.)))))))) ACAAGmGGGAATCCGACTGTT&CTATTTCTGACACCTCTTGTATGG
S_lycopersicum	CD_snoR1-3-Dprime	28S-801	28S-NA	-10.00	.(((((((.&.))))))). TCGGGmAGGGAAGCGGATGGG&CTATTTCTGACACCTCTTGTATGG
S_lycopersicum	CD_snoR1-3-Dprime	28S-2120	28S-NA	-9.60	((.((((((.&.)))))).)) GCCGGmAGGTAGGGTCCAGCG&CTATTTCTGACACCTCTTGTATGG
S_lycopersicum	CD_snoR1-3-Dprime	28S-719	28S-NA	-9.40	(((((((.&.))))))) GCGAGmAGACCGATAGCGAAC&CTATTTCTGACACCTCTTGTATGG
S_lycopersicum	CD_snoR1-3-Dprime	28S-1770	28S-NA	-9.10	.(((((((.&.))))))). GTAGGmAGGGCGCGGCGGTCG&CTATTTCTGACACCTCTTGTATGG
S_lycopersicum	CD_snoR1-3-Dprime	28S-1881	28S-NA	-9.00	.((((((.&.)))))). CGAAGmAGGGGAAAGGTTCCA&CTATTTCTGACACCTCTTGTATGG
S_lycopersicum	CD_snoR1-3-Dprime	28S-2290	28S-NA	-8.80	(((((((.&.))))))) GCAAGmGGAAGTCGGCAAAAT&CTATTTCTGACACCTCTTGTATGG
S_lycopersicum	CD_snoR1-3-Dprime	28S-2412	28S-NA	-8.60	(((((((.&.))))))) GCGAGmAGCGGGTCGCCGCGT&CTATTTCTGACACCTCTTGTATGG
S_lycopersicum	CD_snoR1-3-Dprime	28S-746	28S-NA	-8.40	(((((((.&.))))))) GCGAGmGGAAAGATGAAAAGG&CTATTTCTGACACCTCTTGTATGG
S_lycopersicum	CD_snoR1-3-Dprime	28S-584	28S-NA	-8.10	(.((((((.&.)))))).) GGAAGmGGGGCGCCGGAGAGG&CTATTTCTGACACCTCTTGTATGG
S_lycopersicum	CD_snoR1-3-Dprime	28S-2351	28S-NA	-8.00	(((.((((.&.)))).))) GCACGmGGGGTCCCAGTCCCG&CTATTTCTGACACCTCTTGTATGG
S_lycopersicum	CD_snoR1-3-Dprime	28S-901	28S-NA	-7.30	.((((((.&.)))))). TTGGGmGGGGCGGCCAAAGCC&CTATTTCTGACACCTCTTGTATGG
S_lycopersicum	CD_snoR1-3-Dprime	28S-208	28S-NA	-7.30	(((.((((.&.)))).))) GCGCGmGGGGCGGAAGCTGGC&CTATTTCTGACACCTCTTGTATGG
S_lycopersicum	CD_snoR1-3-Dprime	28S-2759	28S-NA	-7.10	.((((((.&.)))))). CCAAGmGGAACGGGCTTGGCA&CTATTTCTGACACCTCTTGTATGG
S_lycopersicum	CD_snoR1-4-Dprime	28S-3182	28S-NA	-22.10	((.((((((((((((((.&.)))))))))))))).)) GCTAGmAGGTGTCAGAAAAGT&CTATTTCTGACATCTCTTGTATGA
S_lycopersicum	CD_snoR1-4-Dprime	28S-2290	28S-NA	-17.10	((((((((.(((((.&.))))).)))))))) GCAAGmGGAAGTCGGCAAAAT&CTATTTCTGACATCTCTTGTATGA
S_lycopersicum	CD_snoR1-4-Dprime	28S-2839	28S-NA	-11.90	.(((((((((.&.))))))))). TTGAGmAGGTGTAGTATAAGT&CTATTTCTGACATCTCTTGTATGA
S_lycopersicum	CD_snoR1-4-Dprime	28S-719	28S-NA	-10.40	((((((((.&.)))))))) GCGAGmAGACCGATAGCGAAC&CTATTTCTGACATCTCTTGTATGA
S_lycopersicum	CD_snoR1-4-Dprime	28S-289	28S-NA	-10.40	(((((.((((.&.)))).))))) GCAAGmTGGTGGTTGAAACTC&CTATTTCTGACATCTCTTGTATGA
S_lycopersicum	CD_snoR1-4-Dprime	18S-163	18S-NA	-10.20	(((((.(((((.&.))))).))))) ACGGGmCGGTGTGTACAAAGG&CTATTTCTGACATCTCTTGTATGA
S_lycopersicum	CD_snoR1-4-Dprime	28S-746	28S-NA	-9.60	((((((((.&.)))))))) GCGAGmGGAAAGATGAAAAGG&CTATTTCTGACATCTCTTGTATGA
S_lycopersicum	CD_snoR1-4-Dprime	28S-1134	28S-NA	-9.30	.((((((((.&.)))))))). CTGAGmGGGTGCACCGCCGAC&CTATTTCTGACATCTCTTGTATGA
S_lycopersicum	CD_snoR1-4-Dprime	28S-3418	28S-NA	-8.90	(((((((.&.))))))) ACGAGmAGGAACCGTTGATTC&CTATTTCTGACATCTCTTGTATGA
S_lycopersicum	CD_snoR1-4-Dprime	28S-2512	28S-NA	-8.50	(((((((.&.))))))) ACAAGmGGGAATCCGACTGTT&CTATTTCTGACATCTCTTGTATGA
S_lycopersicum	CD_snoR1-4-Dprime	28S-2412	28S-NA	-8.40	(((((((.&.))))))) GCGAGmAGCGGGTCGCCGCGT&CTATTTCTGACATCTCTTGTATGA
S_lycopersicum	CD_snoR1-4-Dprime	28S-2759	28S-NA	-8.30	.(((((((.&.))))))). CCAAGmGGAACGGGCTTGGCA&CTATTTCTGACATCTCTTGTATGA
S_lycopersicum	CD_snoR1-4-Dprime	18S-1293	18S-NA	-8.00	((((((.(((.&.))).)))))) ACAAGmACATGCTTCTAAGTC&CTATTTCTGACATCTCTTGTATGA
S_lycopersicum	CD_snoR1-4-Dprime	28S-2641	28S-NA	-7.80	(((((((.&.))))))) GCGGGmAGTAACTATGACTCT&CTATTTCTGACATCTCTTGTATGA
S_lycopersicum	CD_snoR1-4-Dprime	18S-1833	18S-NA	-7.20	.((((((((.&.)))))))). TTAAGmGGATTTAGATTGTAC&CTATTTCTGACATCTCTTGTATGA
S_lycopersicum	CD_snoR1-5-Dprime	28S-3182	28S-NA	-24.70	((.((((((((((((((.&.)))))))))))))).)) GCTAGmAGGTGTCAGAAAAGT&TTATTTCTGACACCTCTTGTATGA
S_lycopersicum	CD_snoR1-5-Dprime	28S-2839	28S-NA	-14.50	.(((((((((.&.))))))))). TTGAGmAGGTGTAGTATAAGT&TTATTTCTGACACCTCTTGTATGA
S_lycopersicum	CD_snoR1-5-Dprime	28S-289	28S-NA	-13.00	(((((.((((.&.)))).))))) GCAAGmTGGTGGTTGAAACTC&TTATTTCTGACACCTCTTGTATGA
S_lycopersicum	CD_snoR1-5-Dprime	18S-163	18S-NA	-12.80	(((((.(((((.&.))))).))))) ACGGGmCGGTGTGTACAAAGG&TTATTTCTGACACCTCTTGTATGA
S_lycopersicum	CD_snoR1-5-Dprime	28S-1134	28S-NA	-11.90	.((((((((.&.)))))))). CTGAGmGGGTGCACCGCCGAC&TTATTTCTGACACCTCTTGTATGA
S_lycopersicum	CD_snoR1-5-Dprime	28S-3418	28S-NA	-11.80	((((((((.&.)))))))) ACGAGmAGGAACCGTTGATTC&TTATTTCTGACACCTCTTGTATGA
S_lycopersicum	CD_snoR1-5-Dprime	28S-2512	28S-NA	-11.40	((((((((.&.)))))))) ACAAGmGGGAATCCGACTGTT&TTATTTCTGACACCTCTTGTATGA
S_lycopersicum	CD_snoR1-5-Dprime	28S-801	28S-NA	-10.00	.(((((((.&.))))))). TCGGGmAGGGAAGCGGATGGG&TTATTTCTGACACCTCTTGTATGA
S_lycopersicum	CD_snoR1-5-Dprime	28S-2120	28S-NA	-9.60	((.((((((.&.)))))).)) GCCGGmAGGTAGGGTCCAGCG&TTATTTCTGACACCTCTTGTATGA
S_lycopersicum	CD_snoR1-5-Dprime	28S-719	28S-NA	-9.40	(((((((.&.))))))) GCGAGmAGACCGATAGCGAAC&TTATTTCTGACACCTCTTGTATGA
S_lycopersicum	CD_snoR1-5-Dprime	28S-1770	28S-NA	-9.10	.(((((((.&.))))))). GTAGGmAGGGCGCGGCGGTCG&TTATTTCTGACACCTCTTGTATGA
S_lycopersicum	CD_snoR1-5-Dprime	28S-1881	28S-NA	-9.00	.((((((.&.)))))). CGAAGmAGGGGAAAGGTTCCA&TTATTTCTGACACCTCTTGTATGA
S_lycopersicum	CD_snoR1-5-Dprime	28S-2290	28S-NA	-8.80	(((((((.&.))))))) GCAAGmGGAAGTCGGCAAAAT&TTATTTCTGACACCTCTTGTATGA
S_lycopersicum	CD_snoR1-5-Dprime	28S-2412	28S-NA	-8.60	(((((((.&.))))))) GCGAGmAGCGGGTCGCCGCGT&TTATTTCTGACACCTCTTGTATGA
S_lycopersicum	CD_snoR1-5-Dprime	28S-746	28S-NA	-8.40	(((((((.&.))))))) GCGAGmGGAAAGATGAAAAGG&TTATTTCTGACACCTCTTGTATGA
S_lycopersicum	CD_snoR1-5-Dprime	28S-584	28S-NA	-8.10	(.((((((.&.)))))).) GGAAGmGGGGCGCCGGAGAGG&TTATTTCTGACACCTCTTGTATGA
S_lycopersicum	CD_snoR1-5-Dprime	28S-2351	28S-NA	-8.00	(((.((((.&.)))).))) GCACGmGGGGTCCCAGTCCCG&TTATTTCTGACACCTCTTGTATGA
S_lycopersicum	CD_snoR1-5-Dprime	28S-901	28S-NA	-7.30	.((((((.&.)))))). TTGGGmGGGGCGGCCAAAGCC&TTATTTCTGACACCTCTTGTATGA
S_lycopersicum	CD_snoR1-5-Dprime	28S-208	28S-NA	-7.30	(((.((((.&.)))).))) GCGCGmGGGGCGGAAGCTGGC&TTATTTCTGACACCTCTTGTATGA
S_lycopersicum	CD_snoR1-5-Dprime	28S-2759	28S-NA	-7.10	.((((((.&.)))))). CCAAGmGGAACGGGCTTGGCA&TTATTTCTGACACCTCTTGTATGA
S_lycopersicum	CD_snoR1-6-Dprime	28S-3182	28S-NA	-24.70	((.((((((((((((((.&.)))))))))))))).)) GCTAGmAGGTGTCAGAAAAGT&TTATTTCTGACACCTCTTGTATGA
S_lycopersicum	CD_snoR1-6-Dprime	28S-2839	28S-NA	-14.50	.(((((((((.&.))))))))). TTGAGmAGGTGTAGTATAAGT&TTATTTCTGACACCTCTTGTATGA
S_lycopersicum	CD_snoR1-6-Dprime	28S-289	28S-NA	-13.00	(((((.((((.&.)))).))))) GCAAGmTGGTGGTTGAAACTC&TTATTTCTGACACCTCTTGTATGA
S_lycopersicum	CD_snoR1-6-Dprime	18S-163	18S-NA	-12.80	(((((.(((((.&.))))).))))) ACGGGmCGGTGTGTACAAAGG&TTATTTCTGACACCTCTTGTATGA
S_lycopersicum	CD_snoR1-6-Dprime	28S-1134	28S-NA	-11.90	.((((((((.&.)))))))). CTGAGmGGGTGCACCGCCGAC&TTATTTCTGACACCTCTTGTATGA
S_lycopersicum	CD_snoR1-6-Dprime	28S-3418	28S-NA	-11.80	((((((((.&.)))))))) ACGAGmAGGAACCGTTGATTC&TTATTTCTGACACCTCTTGTATGA
S_lycopersicum	CD_snoR1-6-Dprime	28S-2512	28S-NA	-11.40	((((((((.&.)))))))) ACAAGmGGGAATCCGACTGTT&TTATTTCTGACACCTCTTGTATGA
S_lycopersicum	CD_snoR1-6-Dprime	28S-801	28S-NA	-10.00	.(((((((.&.))))))). TCGGGmAGGGAAGCGGATGGG&TTATTTCTGACACCTCTTGTATGA
S_lycopersicum	CD_snoR1-6-Dprime	28S-2120	28S-NA	-9.60	((.((((((.&.)))))).)) GCCGGmAGGTAGGGTCCAGCG&TTATTTCTGACACCTCTTGTATGA
S_lycopersicum	CD_snoR1-6-Dprime	28S-719	28S-NA	-9.40	(((((((.&.))))))) GCGAGmAGACCGATAGCGAAC&TTATTTCTGACACCTCTTGTATGA
S_lycopersicum	CD_snoR1-6-Dprime	28S-1770	28S-NA	-9.10	.(((((((.&.))))))). GTAGGmAGGGCGCGGCGGTCG&TTATTTCTGACACCTCTTGTATGA
S_lycopersicum	CD_snoR1-6-Dprime	28S-1881	28S-NA	-9.00	.((((((.&.)))))). CGAAGmAGGGGAAAGGTTCCA&TTATTTCTGACACCTCTTGTATGA
S_lycopersicum	CD_snoR1-6-Dprime	28S-2290	28S-NA	-8.80	(((((((.&.))))))) GCAAGmGGAAGTCGGCAAAAT&TTATTTCTGACACCTCTTGTATGA
S_lycopersicum	CD_snoR1-6-Dprime	28S-2412	28S-NA	-8.60	(((((((.&.))))))) GCGAGmAGCGGGTCGCCGCGT&TTATTTCTGACACCTCTTGTATGA
S_lycopersicum	CD_snoR1-6-Dprime	28S-746	28S-NA	-8.40	(((((((.&.))))))) GCGAGmGGAAAGATGAAAAGG&TTATTTCTGACACCTCTTGTATGA
S_lycopersicum	CD_snoR1-6-Dprime	28S-584	28S-NA	-8.10	(.((((((.&.)))))).) GGAAGmGGGGCGCCGGAGAGG&TTATTTCTGACACCTCTTGTATGA
S_lycopersicum	CD_snoR1-6-Dprime	28S-2351	28S-NA	-8.00	(((.((((.&.)))).))) GCACGmGGGGTCCCAGTCCCG&TTATTTCTGACACCTCTTGTATGA
S_lycopersicum	CD_snoR1-6-Dprime	28S-901	28S-NA	-7.30	.((((((.&.)))))). TTGGGmGGGGCGGCCAAAGCC&TTATTTCTGACACCTCTTGTATGA
S_lycopersicum	CD_snoR1-6-Dprime	28S-208	28S-NA	-7.30	(((.((((.&.)))).))) GCGCGmGGGGCGGAAGCTGGC&TTATTTCTGACACCTCTTGTATGA
S_lycopersicum	CD_snoR1-6-Dprime	28S-2759	28S-NA	-7.10	.((((((.&.)))))). CCAAGmGGAACGGGCTTGGCA&TTATTTCTGACACCTCTTGTATGA
V_vinifera	CD_snoR1-1-Dprime	18S-140	18S-NA	-15.40	.(((((((((.&.))))))))). CCAGGmAGGTGGGAACAGTTG&ATATTTCTGACACCTCTTGTATGA
V_vinifera	CD_snoR1-1-Dprime	18S-930	18S-NA	-12.50	(((((.((((.&.)))).))))) ACAAGmCGGTGGAGCATGTGG&ATATTTCTGACACCTCTTGTATGA
V_vinifera	CD_snoR1-1-Dprime	18S-535	18S-NA	-10.80	((((((((.&.)))))))) ACGGGmGGGGGCAAGTGTTCT&ATATTTCTGACACCTCTTGTATGA
V_vinifera	CD_snoR1-1-Dprime	18S-365	18S-NA	-10.20	((((((((.&.)))))))) ACGGGmGGGCAGCAGTGGGGA&ATATTTCTGACACCTCTTGTATGA
V_vinifera	CD_snoR1-1-Dprime	28S-1248	28S-NA	-9.80	.(((((((.&.))))))). CCGGGmAGGATCGCCCTCCCA&ATATTTCTGACACCTCTTGTATGA
V_vinifera	CD_snoR1-1-Dprime	28S-1743	28S-NA	-9.20	(.((((((.&.)))))).) GGAAGmAGGGGGCAGCCCTCG&ATATTTCTGACACCTCTTGTATGA
V_vinifera	CD_snoR1-1-Dprime	28S-3097	28S-NA	-8.90	.((((((((.&.)))))))). TTAGGmGGGTCGTTAGACCGT&ATATTTCTGACACCTCTTGTATGA
V_vinifera	CD_snoR1-1-Dprime	28S-1636	28S-NA	-8.60	(((((((.&.))))))) ACGAGmAGTTTCGCCTTTTGA&ATATTTCTGACACCTCTTGTATGA
V_vinifera	CD_snoR1-1-Dprime	28S-605	28S-NA	-8.60	.(((((((.&.))))))). TTAGGmAGGCATCCGCCCCAG&ATATTTCTGACACCTCTTGTATGA
V_vinifera	CD_snoR1-1-Dprime	28S-454	28S-NA	-8.40	(((((((.&.))))))) GCGAGmAGCCCTTCCACACGG&ATATTTCTGACACCTCTTGTATGA
V_vinifera	CD_snoR1-1-Dprime	18S-1715	18S-NA	-8.10	(((((((.&.))))))) ACGAGmGGACTGCCAGTGATA&ATATTTCTGACACCTCTTGTATGA
V_vinifera	CD_snoR1-1-Dprime	28S-3021	28S-NA	-7.50	.((((((.&.)))))). TAAAGmGGGCTTGAAAGCTTA&ATATTTCTGACACCTCTTGTATGA
V_vinifera	CD_snoR1-1-Dprime	28S-1122	28S-NA	-7.20	(((((((.&.))))))) ATAGGmAGAGCACCCCTTCTC&ATATTTCTGACACCTCTTGTATGA
R_communis	CD_snoR1-1-Dprime	28S-2542	28S-NA	-16.80	.(((((((((.(((.&.))).))))))))). TTGAGmAGGTGTAGGATAAGT&CTAATTCTGACACCTCTTGTATGA
R_communis	CD_snoR1-1-Dprime	28S-927	28S-NA	-13.20	.((((((((.&.)))))))). CAAAGmAGGTGGGGGGGGGGG&CTAATTCTGACACCTCTTGTATGA
R_communis	CD_snoR1-1-Dprime	18S-184	18S-NA	-12.80	(((((.(((((.&.))))).))))) ACGGGmCGGTGTGTACAGGGC&CTAATTCTGACACCTCTTGTATGA
R_communis	CD_snoR1-1-Dprime	28S-3122	28S-NA	-11.80	((((((((.&.)))))))) ACGAGmAGGAACCATTGATTC&CTAATTCTGACACCTCTTGTATGA
R_communis	CD_snoR1-1-Dprime	28S-1863	28S-NA	-11.80	.((((.(((((.&.))))).)))). TCGAGmCGGTGTACGGTGCGC&CTAATTCTGACACCTCTTGTATGA
R_communis	CD_snoR1-1-Dprime	28S-2215	28S-NA	-9.50	((((((((.&.)))))))) ATAAGmGGGAATCCGACTGTT&CTAATTCTGACACCTCTTGTATGA
R_communis	CD_snoR1-1-Dprime	28S-1572	28S-NA	-8.20	.((((((.&.)))))). GAGAGmAGGAGCCGAGTTCGA&CTAATTCTGACACCTCTTGTATGA
R_communis	CD_snoR1-1-Dprime	28S-2344	28S-NA	-8.10	(((((((.&.))))))) GCGGGmAGTAACTATGACTCT&CTAATTCTGACACCTCTTGTATGA
R_communis	CD_snoR1-1-Dprime	28S-1222	28S-NA	-8.00	.((((((.&.)))))). GAAAGmGGGGCAGAAGCTCAT&CTAATTCTGACACCTCTTGTATGA
R_communis	CD_snoR1-1-Dprime	18S-830	18S-NA	-7.70	(((((((.&.))))))) ACGAGmGGTTTCGCTCGTTAT&CTAATTCTGACACCTCTTGTATGA
R_communis	CD_snoR1-1-Dprime	18S-1490	18S-NA	-7.60	(((((.((.&.)).))))) ACAAGmCGGCATTGCCCTTCT&CTAATTCTGACACCTCTTGTATGA
R_communis	CD_snoR1-1-Dprime	28S-1183	28S-NA	-7.20	((((((.(((.&.))).)))))) ATAAGmGCGTGACCACGCCTT&CTAATTCTGACACCTCTTGTATGA
R_communis	CD_snoR1-1-Dprime	28S-2462	28S-NA	-7.10	.((((((.&.)))))). CCAAGmGGAACGGGCTTGGCG&CTAATTCTGACACCTCTTGTATGA
L_japonicus	CD_snoR1-1-Dprime	28S-2762	28S-NA	-18.70	((.(((((((.(((((.&.))))).))))))).)) GCTAGmAGGTGCCAGAAAAGT&TATATTCTGACACCTCTTGTATGA
L_japonicus	CD_snoR1-1-Dprime	28S-2999	28S-NA	-11.80	((((((((.&.)))))))) ACGAGmAGGAACCGTTCATTC&TATATTCTGACACCTCTTGTATGA
L_japonicus	CD_snoR1-1-Dprime	28S-2094	28S-NA	-11.40	((((((((.&.)))))))) ACAAGmGGGAATCTGACTGTC&TATATTCTGACACCTCTTGTATGA
L_japonicus	CD_snoR1-1-Dprime	28S-322	28S-NA	-9.40	(((((((.&.))))))) GCGAGmAGACCGATAGCGAAC&TATATTCTGACACCTCTTGTATGA
L_japonicus	CD_snoR1-1-Dprime	18S-448	18S-NA	-9.10	.(((((((.&.))))))). CGGGGmAGGTAGTGACGAAAA&TATATTCTGACACCTCTTGTATGA
L_japonicus	CD_snoR1-1-Dprime	18S-375	18S-NA	-9.00	.((((((.&.)))))). CGGAGmAGGGAGCCTGAGAAA&TATATTCTGACACCTCTTGTATGA
L_japonicus	CD_snoR1-1-Dprime	28S-94	28S-NA	-8.90	(((((((.&.))))))) GCAAGmAGCTCAAATTTGAAA&TATATTCTGACACCTCTTGTATGA
L_japonicus	CD_snoR1-1-Dprime	28S-44	28S-NA	-8.90	(((((((.&.))))))) GCAAGmAGCTCAAAACCAACA&TATATTCTGACACCTCTTGTATGA
L_japonicus	CD_snoR1-1-Dprime	28S-820	28S-NA	-8.20	((.(((((.&.))))).)) GCCAGmAGGAAACTCTGGTGG&TATATTCTGACACCTCTTGTATGA
L_japonicus	CD_snoR1-1-Dprime	28S-2224	28S-NA	-8.10	(((((((.&.))))))) GCGGGmAGTAACTATGACTCT&TATATTCTGACACCTCTTGTATGA
L_japonicus	CD_snoR1-1-Dprime	18S-710	18S-NA	-7.90	(((((((.&.))))))) GCAAGmGGCGGCCCAACATAA&TATATTCTGACACCTCTTGTATGA
L_japonicus	CD_snoR1-1-Dprime	28S-1141	28S-NA	-7.90	(((.(((((.&.))))).))) ACGCGmGGGTTAAGGTGCCAG&TATATTCTGACACCTCTTGTATGA
L_japonicus	CD_snoR1-1-Dprime	18S-445	18S-NA	-7.50	(((.((((.&.)))).))) GCACGmGGGAGGTAGTGACGA&TATATTCTGACACCTCTTGTATGA
L_japonicus	CD_snoR1-1-Dprime	18S-1199	18S-NA	-7.20	.((((((.&.)))))). CCAGGmAGTGGAGCCTGCGGC&TATATTCTGACACCTCTTGTATGA
L_japonicus	CD_snoR1-1-Dprime	28S-2342	28S-NA	-7.10	.((((((.&.)))))). CCAAGmGGAACGGGCTTGGCA&TATATTCTGACACCTCTTGTATGA
M_truncatula	CD_snoR1-1-Dprime	18S-184	18S-NA	-12.80	(((((.(((((.&.))))).))))) ACGGGmCGGTGTGTACAGGGC&TATATTCTGACACCTCTTGTATGA
M_truncatula	CD_snoR1-1-Dprime	28S-1728	28S-NA	-12.10	(.((((((((.&.)))))))).) AGAAGmGGGTGCCTCCTCACA&TATATTCTGACACCTCTTGTATGA
M_truncatula	CD_snoR1-1-Dprime	28S-2664	28S-NA	-11.80	((((((((.&.)))))))) ACGAGmAGGACCGGGAAGGAC&TATATTCTGACACCTCTTGTATGA
M_truncatula	CD_snoR1-1-Dprime	28S-1072	28S-NA	-11.80	.((((((((.&.)))))))). CCAGGmAGGTTTGCCTAGAAG&TATATTCTGACACCTCTTGTATGA
M_truncatula	CD_snoR1-1-Dprime	28S-990	28S-NA	-10.80	.(((((((.&.))))))). TCGAGmAGGGAAACAGCCCAG&TATATTCTGACACCTCTTGTATGA
M_truncatula	CD_snoR1-1-Dprime	28S-160	28S-NA	-9.70	(((((((.&.))))))) GCAAGmAGACAACCTGGCGAA&TATATTCTGACACCTCTTGTATGA
M_truncatula	CD_snoR1-1-Dprime	18S-581	18S-NA	-9.50	(((((((.&.))))))) GCAAGmAGAAGGCCAAAAACT&TATATTCTGACACCTCTTGTATGA
M_truncatula	CD_snoR1-1-Dprime	28S-1047	28S-NA	-9.50	.(((((((.&.))))))). AAAGGmAGGTAGGAGTGCAGA&TATATTCTGACACCTCTTGTATGA
M_truncatula	CD_snoR1-1-Dprime	28S-2153	28S-NA	-9.40	.(((((((.&.))))))). CCGGGmGGGGCTCGAGCCATC&TATATTCTGACACCTCTTGTATGA
M_truncatula	CD_snoR1-1-Dprime	28S-1514	28S-NA	-9.20	(.(((((((.&.))))))).) AGAAGmGGGTAGAGAAAATGC&TATATTCTGACACCTCTTGTATGA
M_truncatula	CD_snoR1-1-Dprime	18S-649	18S-NA	-8.60	(((((((.&.))))))) GCAAGmGGATTGAGCTGCGCG&TATATTCTGACACCTCTTGTATGA
M_truncatula	CD_snoR1-1-Dprime	28S-2643	28S-NA	-8.50	.((((((.&.)))))). TTGAGmAGGACCTTTCCCTAG&TATATTCTGACACCTCTTGTATGA
M_truncatula	CD_snoR1-1-Dprime	28S-896	28S-NA	-8.50	(((((((.&.))))))) GCGAGmAGCGGTACCAAATCG&TATATTCTGACACCTCTTGTATGA
M_truncatula	CD_snoR1-1-Dprime	28S-2006	28S-NA	-8.20	.((((((.&.)))))). GAGAGmAGGCTCGGTGAAATA&TATATTCTGACACCTCTTGTATGA
M_truncatula	CD_snoR1-1-Dprime	28S-196	28S-NA	-8.20	((.(((((.&.))))).)) GCCAGmAGGAAAAGAAAGCAA&TATATTCTGACACCTCTTGTATGA
M_truncatula	CD_snoR1-1-Dprime	28S-1646	28S-NA	-8.00	(((((.((.&.)).))))) ACAGGmTGGGTAGGTAGAGAA&TATATTCTGACACCTCTTGTATGA
M_truncatula	CD_snoR1-1-Dprime	18S-879	18S-NA	-7.70	(((((((.&.))))))) ACGAGmGGTTTCGCTCGTTAT&TATATTCTGACACCTCTTGTATGA
M_truncatula	CD_snoR1-1-Dprime	28S-2892	28S-NA	-7.70	.((((((.&.)))))). TCAAGmAGAAGGTCACGGCGA&TATATTCTGACACCTCTTGTATGA
M_truncatula	CD_snoR1-1-Dprime	28S-390	28S-NA	-7.70	(((.((((.&.)))).))) GCATGmGGGCACGTGGAATCC&TATATTCTGACACCTCTTGTATGA
M_truncatula	CD_snoR1-1-Dprime	18S-1539	18S-NA	-7.60	(((((.((.&.)).))))) ACAAGmCGGCATTGCCCTTCT&TATATTCTGACACCTCTTGTATGA
M_truncatula	CD_snoR1-1-Dprime	28S-2473	28S-NA	-7.20	.((((((.&.)))))). CCAAGmAGCTCACATCGACGG&TATATTCTGACACCTCTTGTATGA
M_truncatula	CD_snoR1-1-Dprime	28S-2225	28S-NA	-7.10	.((((((.&.)))))). CCAAGmGGACAGTCTCAGGTA&TATATTCTGACACCTCTTGTATGA
M_truncatula	CD_snoR1-2-Dprime	18S-184	18S-NA	-12.80	(((((.(((((.&.))))).))))) ACGGGmCGGTGTGTACAGGGC&TATATTCTGACACCTCTTGTATGA
M_truncatula	CD_snoR1-2-Dprime	28S-1728	28S-NA	-12.10	(.((((((((.&.)))))))).) AGAAGmGGGTGCCTCCTCACA&TATATTCTGACACCTCTTGTATGA
M_truncatula	CD_snoR1-2-Dprime	28S-2664	28S-NA	-11.80	((((((((.&.)))))))) ACGAGmAGGACCGGGAAGGAC&TATATTCTGACACCTCTTGTATGA
M_truncatula	CD_snoR1-2-Dprime	28S-1072	28S-NA	-11.80	.((((((((.&.)))))))). CCAGGmAGGTTTGCCTAGAAG&TATATTCTGACACCTCTTGTATGA
M_truncatula	CD_snoR1-2-Dprime	28S-990	28S-NA	-10.80	.(((((((.&.))))))). TCGAGmAGGGAAACAGCCCAG&TATATTCTGACACCTCTTGTATGA
M_truncatula	CD_snoR1-2-Dprime	28S-160	28S-NA	-9.70	(((((((.&.))))))) GCAAGmAGACAACCTGGCGAA&TATATTCTGACACCTCTTGTATGA
M_truncatula	CD_snoR1-2-Dprime	18S-581	18S-NA	-9.50	(((((((.&.))))))) GCAAGmAGAAGGCCAAAAACT&TATATTCTGACACCTCTTGTATGA
M_truncatula	CD_snoR1-2-Dprime	28S-1047	28S-NA	-9.50	.(((((((.&.))))))). AAAGGmAGGTAGGAGTGCAGA&TATATTCTGACACCTCTTGTATGA
M_truncatula	CD_snoR1-2-Dprime	28S-2153	28S-NA	-9.40	.(((((((.&.))))))). CCGGGmGGGGCTCGAGCCATC&TATATTCTGACACCTCTTGTATGA
M_truncatula	CD_snoR1-2-Dprime	28S-1514	28S-NA	-9.20	(.(((((((.&.))))))).) AGAAGmGGGTAGAGAAAATGC&TATATTCTGACACCTCTTGTATGA
M_truncatula	CD_snoR1-2-Dprime	18S-649	18S-NA	-8.60	(((((((.&.))))))) GCAAGmGGATTGAGCTGCGCG&TATATTCTGACACCTCTTGTATGA
M_truncatula	CD_snoR1-2-Dprime	28S-2643	28S-NA	-8.50	.((((((.&.)))))). TTGAGmAGGACCTTTCCCTAG&TATATTCTGACACCTCTTGTATGA
M_truncatula	CD_snoR1-2-Dprime	28S-896	28S-NA	-8.50	(((((((.&.))))))) GCGAGmAGCGGTACCAAATCG&TATATTCTGACACCTCTTGTATGA
M_truncatula	CD_snoR1-2-Dprime	28S-2006	28S-NA	-8.20	.((((((.&.)))))). GAGAGmAGGCTCGGTGAAATA&TATATTCTGACACCTCTTGTATGA
M_truncatula	CD_snoR1-2-Dprime	28S-196	28S-NA	-8.20	((.(((((.&.))))).)) GCCAGmAGGAAAAGAAAGCAA&TATATTCTGACACCTCTTGTATGA
M_truncatula	CD_snoR1-2-Dprime	28S-1646	28S-NA	-8.00	(((((.((.&.)).))))) ACAGGmTGGGTAGGTAGAGAA&TATATTCTGACACCTCTTGTATGA
M_truncatula	CD_snoR1-2-Dprime	18S-879	18S-NA	-7.70	(((((((.&.))))))) ACGAGmGGTTTCGCTCGTTAT&TATATTCTGACACCTCTTGTATGA
M_truncatula	CD_snoR1-2-Dprime	28S-2892	28S-NA	-7.70	.((((((.&.)))))). TCAAGmAGAAGGTCACGGCGA&TATATTCTGACACCTCTTGTATGA
M_truncatula	CD_snoR1-2-Dprime	28S-390	28S-NA	-7.70	(((.((((.&.)))).))) GCATGmGGGCACGTGGAATCC&TATATTCTGACACCTCTTGTATGA
M_truncatula	CD_snoR1-2-Dprime	18S-1539	18S-NA	-7.60	(((((.((.&.)).))))) ACAAGmCGGCATTGCCCTTCT&TATATTCTGACACCTCTTGTATGA
M_truncatula	CD_snoR1-2-Dprime	28S-2473	28S-NA	-7.20	.((((((.&.)))))). CCAAGmAGCTCACATCGACGG&TATATTCTGACACCTCTTGTATGA
M_truncatula	CD_snoR1-2-Dprime	28S-2225	28S-NA	-7.10	.((((((.&.)))))). CCAAGmGGACAGTCTCAGGTA&TATATTCTGACACCTCTTGTATGA
B_rapa	CD_snoR1-1-Dprime	28S-3152	28S-NA	-24.70	((.((((((((((((((.&.)))))))))))))).)) GCTAGmAGGTGTCAGAAAAGT&TAATTTCTGACACCTCTTGTATGA
B_rapa	CD_snoR1-1-Dprime	28S-2809	28S-NA	-14.50	.(((((((((.&.))))))))). TTGAGmAGGTGTAGAATAAGT&TAATTTCTGACACCTCTTGTATGA
B_rapa	CD_snoR1-1-Dprime	18S-184	18S-NA	-12.80	(((((.(((((.&.))))).))))) ACGGGmCGGTGTGTACAGGGC&TAATTTCTGACACCTCTTGTATGA
B_rapa	CD_snoR1-1-Dprime	28S-3388	28S-NA	-11.80	((((((((.&.)))))))) ACGAGmAGGAACCGTTGATTC&TAATTTCTGACACCTCTTGTATGA
B_rapa	CD_snoR1-1-Dprime	28S-2482	28S-NA	-11.40	((((((((.&.)))))))) ACAAGmGGGAATCCGACTGTT&TAATTTCTGACACCTCTTGTATGA
B_rapa	CD_snoR1-1-Dprime	28S-773	28S-NA	-10.00	.(((((((.&.))))))). TCGGGmAGGGAAGCGGATGGG&TAATTTCTGACACCTCTTGTATGA
B_rapa	CD_snoR1-1-Dprime	28S-2090	28S-NA	-9.60	((.((((((.&.)))))).)) GCCGGmAGGTAGGGTCCAGCG&TAATTTCTGACACCTCTTGTATGA
B_rapa	CD_snoR1-1-Dprime	28S-691	28S-NA	-9.40	(((((((.&.))))))) GCGAGmAGACCGATAGCGAAC&TAATTTCTGACACCTCTTGTATGA
B_rapa	CD_snoR1-1-Dprime	28S-1741	28S-NA	-9.10	.(((((((.&.))))))). GTAGGmAGGGCGCGGCGGTCG&TAATTTCTGACACCTCTTGTATGA
B_rapa	CD_snoR1-1-Dprime	28S-1852	28S-NA	-9.00	.((((((.&.)))))). CGAAGmAGGGGAAAGGTTCCA&TAATTTCTGACACCTCTTGTATGA
B_rapa	CD_snoR1-1-Dprime	28S-1720	28S-NA	-8.90	(((((((.&.))))))) GCAAGmAGCCAGGCCTCGATG&TAATTTCTGACACCTCTTGTATGA
B_rapa	CD_snoR1-1-Dprime	28S-2260	28S-NA	-8.80	(((((((.&.))))))) GCAAGmGGAAGTCGGCAAAAT&TAATTTCTGACACCTCTTGTATGA
B_rapa	CD_snoR1-1-Dprime	28S-2382	28S-NA	-8.60	(((((((.&.))))))) GCGAGmAGCGGACCGCCTCGT&TAATTTCTGACACCTCTTGTATGA
B_rapa	CD_snoR1-1-Dprime	18S-580	18S-NA	-8.30	((.(((((.&.))))).)) GCCGGmAGGAACCCAGCTTCT&TAATTTCTGACACCTCTTGTATGA
B_rapa	CD_snoR1-1-Dprime	18S-742	18S-NA	-8.00	(((((((.&.))))))) GCGAGmGGTTTCGCTCGTTAT&TAATTTCTGACACCTCTTGTATGA
B_rapa	CD_snoR1-1-Dprime	28S-1952	28S-NA	-7.50	.((((((.&.)))))). GAAAGmGGGATCCGGTTAAAA&TAATTTCTGACACCTCTTGTATGA
B_rapa	CD_snoR1-1-Dprime	28S-557	28S-NA	-7.50	.((((((.&.)))))). GAAAGmGGGCGCCAGAGAGGG&TAATTTCTGACACCTCTTGTATGA
B_rapa	CD_snoR1-1-Dprime	18S-1402	18S-NA	-7.30	(((((.((.&.)).))))) ACGAGmCGGAATTGCCCTTCT&TAATTTCTGACACCTCTTGTATGA
B_rapa	CD_snoR1-1-Dprime	28S-2729	28S-NA	-7.10	.((((((.&.)))))). CCAAGmGGAACGGGCTTGGCA&TAATTTCTGACACCTCTTGTATGA
B_rapa	CD_snoR1-2-Dprime	28S-3152	28S-NA	-24.70	((.((((((((((((((.&.)))))))))))))).)) GCTAGmAGGTGTCAGAAAAGT&TTATTTCTGACACCTCTTGTATGA
B_rapa	CD_snoR1-2-Dprime	28S-2809	28S-NA	-14.50	.(((((((((.&.))))))))). TTGAGmAGGTGTAGAATAAGT&TTATTTCTGACACCTCTTGTATGA
B_rapa	CD_snoR1-2-Dprime	18S-184	18S-NA	-12.80	(((((.(((((.&.))))).))))) ACGGGmCGGTGTGTACAGGGC&TTATTTCTGACACCTCTTGTATGA
B_rapa	CD_snoR1-2-Dprime	28S-3388	28S-NA	-11.80	((((((((.&.)))))))) ACGAGmAGGAACCGTTGATTC&TTATTTCTGACACCTCTTGTATGA
B_rapa	CD_snoR1-2-Dprime	28S-2482	28S-NA	-11.40	((((((((.&.)))))))) ACAAGmGGGAATCCGACTGTT&TTATTTCTGACACCTCTTGTATGA
B_rapa	CD_snoR1-2-Dprime	28S-773	28S-NA	-10.00	.(((((((.&.))))))). TCGGGmAGGGAAGCGGATGGG&TTATTTCTGACACCTCTTGTATGA
B_rapa	CD_snoR1-2-Dprime	28S-2090	28S-NA	-9.60	((.((((((.&.)))))).)) GCCGGmAGGTAGGGTCCAGCG&TTATTTCTGACACCTCTTGTATGA
B_rapa	CD_snoR1-2-Dprime	28S-691	28S-NA	-9.40	(((((((.&.))))))) GCGAGmAGACCGATAGCGAAC&TTATTTCTGACACCTCTTGTATGA
B_rapa	CD_snoR1-2-Dprime	28S-1741	28S-NA	-9.10	.(((((((.&.))))))). GTAGGmAGGGCGCGGCGGTCG&TTATTTCTGACACCTCTTGTATGA
B_rapa	CD_snoR1-2-Dprime	28S-1852	28S-NA	-9.00	.((((((.&.)))))). CGAAGmAGGGGAAAGGTTCCA&TTATTTCTGACACCTCTTGTATGA
B_rapa	CD_snoR1-2-Dprime	28S-1720	28S-NA	-8.90	(((((((.&.))))))) GCAAGmAGCCAGGCCTCGATG&TTATTTCTGACACCTCTTGTATGA
B_rapa	CD_snoR1-2-Dprime	28S-2260	28S-NA	-8.80	(((((((.&.))))))) GCAAGmGGAAGTCGGCAAAAT&TTATTTCTGACACCTCTTGTATGA
B_rapa	CD_snoR1-2-Dprime	28S-2382	28S-NA	-8.60	(((((((.&.))))))) GCGAGmAGCGGACCGCCTCGT&TTATTTCTGACACCTCTTGTATGA
B_rapa	CD_snoR1-2-Dprime	18S-580	18S-NA	-8.30	((.(((((.&.))))).)) GCCGGmAGGAACCCAGCTTCT&TTATTTCTGACACCTCTTGTATGA
B_rapa	CD_snoR1-2-Dprime	18S-742	18S-NA	-8.00	(((((((.&.))))))) GCGAGmGGTTTCGCTCGTTAT&TTATTTCTGACACCTCTTGTATGA
B_rapa	CD_snoR1-2-Dprime	28S-1952	28S-NA	-7.50	.((((((.&.)))))). GAAAGmGGGATCCGGTTAAAA&TTATTTCTGACACCTCTTGTATGA
B_rapa	CD_snoR1-2-Dprime	28S-557	28S-NA	-7.50	.((((((.&.)))))). GAAAGmGGGCGCCAGAGAGGG&TTATTTCTGACACCTCTTGTATGA
B_rapa	CD_snoR1-2-Dprime	18S-1402	18S-NA	-7.30	(((((.((.&.)).))))) ACGAGmCGGAATTGCCCTTCT&TTATTTCTGACACCTCTTGTATGA
B_rapa	CD_snoR1-2-Dprime	28S-2729	28S-NA	-7.10	.((((((.&.)))))). CCAAGmGGAACGGGCTTGGCA&TTATTTCTGACACCTCTTGTATGA
B_rapa	CD_snoR1-3-Dprime	28S-3152	28S-NA	-24.70	((.((((((((((((((.&.)))))))))))))).)) GCTAGmAGGTGTCAGAAAAGT&TTATTTCTGACACCTCTTGTATGA
B_rapa	CD_snoR1-3-Dprime	28S-2809	28S-NA	-14.50	.(((((((((.&.))))))))). TTGAGmAGGTGTAGAATAAGT&TTATTTCTGACACCTCTTGTATGA
B_rapa	CD_snoR1-3-Dprime	18S-184	18S-NA	-12.80	(((((.(((((.&.))))).))))) ACGGGmCGGTGTGTACAGGGC&TTATTTCTGACACCTCTTGTATGA
B_rapa	CD_snoR1-3-Dprime	28S-3388	28S-NA	-11.80	((((((((.&.)))))))) ACGAGmAGGAACCGTTGATTC&TTATTTCTGACACCTCTTGTATGA
B_rapa	CD_snoR1-3-Dprime	28S-2482	28S-NA	-11.40	((((((((.&.)))))))) ACAAGmGGGAATCCGACTGTT&TTATTTCTGACACCTCTTGTATGA
B_rapa	CD_snoR1-3-Dprime	28S-773	28S-NA	-10.00	.(((((((.&.))))))). TCGGGmAGGGAAGCGGATGGG&TTATTTCTGACACCTCTTGTATGA
B_rapa	CD_snoR1-3-Dprime	28S-2090	28S-NA	-9.60	((.((((((.&.)))))).)) GCCGGmAGGTAGGGTCCAGCG&TTATTTCTGACACCTCTTGTATGA
B_rapa	CD_snoR1-3-Dprime	28S-691	28S-NA	-9.40	(((((((.&.))))))) GCGAGmAGACCGATAGCGAAC&TTATTTCTGACACCTCTTGTATGA
B_rapa	CD_snoR1-3-Dprime	28S-1741	28S-NA	-9.10	.(((((((.&.))))))). GTAGGmAGGGCGCGGCGGTCG&TTATTTCTGACACCTCTTGTATGA
B_rapa	CD_snoR1-3-Dprime	28S-1852	28S-NA	-9.00	.((((((.&.)))))). CGAAGmAGGGGAAAGGTTCCA&TTATTTCTGACACCTCTTGTATGA
B_rapa	CD_snoR1-3-Dprime	28S-1720	28S-NA	-8.90	(((((((.&.))))))) GCAAGmAGCCAGGCCTCGATG&TTATTTCTGACACCTCTTGTATGA
B_rapa	CD_snoR1-3-Dprime	28S-2260	28S-NA	-8.80	(((((((.&.))))))) GCAAGmGGAAGTCGGCAAAAT&TTATTTCTGACACCTCTTGTATGA
B_rapa	CD_snoR1-3-Dprime	28S-2382	28S-NA	-8.60	(((((((.&.))))))) GCGAGmAGCGGACCGCCTCGT&TTATTTCTGACACCTCTTGTATGA
B_rapa	CD_snoR1-3-Dprime	18S-580	18S-NA	-8.30	((.(((((.&.))))).)) GCCGGmAGGAACCCAGCTTCT&TTATTTCTGACACCTCTTGTATGA
B_rapa	CD_snoR1-3-Dprime	18S-742	18S-NA	-8.00	(((((((.&.))))))) GCGAGmGGTTTCGCTCGTTAT&TTATTTCTGACACCTCTTGTATGA
B_rapa	CD_snoR1-3-Dprime	28S-1952	28S-NA	-7.50	.((((((.&.)))))). GAAAGmGGGATCCGGTTAAAA&TTATTTCTGACACCTCTTGTATGA
B_rapa	CD_snoR1-3-Dprime	28S-557	28S-NA	-7.50	.((((((.&.)))))). GAAAGmGGGCGCCAGAGAGGG&TTATTTCTGACACCTCTTGTATGA
B_rapa	CD_snoR1-3-Dprime	18S-1402	18S-NA	-7.30	(((((.((.&.)).))))) ACGAGmCGGAATTGCCCTTCT&TTATTTCTGACACCTCTTGTATGA
B_rapa	CD_snoR1-3-Dprime	28S-2729	28S-NA	-7.10	.((((((.&.)))))). CCAAGmGGAACGGGCTTGGCA&TTATTTCTGACACCTCTTGTATGA
B_rapa	CD_snoR1-4-Dprime	28S-3152	28S-NA	-24.70	((.((((((((((((((.&.)))))))))))))).)) GCTAGmAGGTGTCAGAAAAGT&TTATTTCTGACACCTCTTGTATGA
B_rapa	CD_snoR1-4-Dprime	28S-2809	28S-NA	-14.50	.(((((((((.&.))))))))). TTGAGmAGGTGTAGAATAAGT&TTATTTCTGACACCTCTTGTATGA
B_rapa	CD_snoR1-4-Dprime	18S-184	18S-NA	-12.80	(((((.(((((.&.))))).))))) ACGGGmCGGTGTGTACAGGGC&TTATTTCTGACACCTCTTGTATGA
B_rapa	CD_snoR1-4-Dprime	28S-3388	28S-NA	-11.80	((((((((.&.)))))))) ACGAGmAGGAACCGTTGATTC&TTATTTCTGACACCTCTTGTATGA
B_rapa	CD_snoR1-4-Dprime	28S-2482	28S-NA	-11.40	((((((((.&.)))))))) ACAAGmGGGAATCCGACTGTT&TTATTTCTGACACCTCTTGTATGA
B_rapa	CD_snoR1-4-Dprime	28S-773	28S-NA	-10.00	.(((((((.&.))))))). TCGGGmAGGGAAGCGGATGGG&TTATTTCTGACACCTCTTGTATGA
B_rapa	CD_snoR1-4-Dprime	28S-2090	28S-NA	-9.60	((.((((((.&.)))))).)) GCCGGmAGGTAGGGTCCAGCG&TTATTTCTGACACCTCTTGTATGA
B_rapa	CD_snoR1-4-Dprime	28S-691	28S-NA	-9.40	(((((((.&.))))))) GCGAGmAGACCGATAGCGAAC&TTATTTCTGACACCTCTTGTATGA
B_rapa	CD_snoR1-4-Dprime	28S-1741	28S-NA	-9.10	.(((((((.&.))))))). GTAGGmAGGGCGCGGCGGTCG&TTATTTCTGACACCTCTTGTATGA
B_rapa	CD_snoR1-4-Dprime	28S-1852	28S-NA	-9.00	.((((((.&.)))))). CGAAGmAGGGGAAAGGTTCCA&TTATTTCTGACACCTCTTGTATGA
B_rapa	CD_snoR1-4-Dprime	28S-1720	28S-NA	-8.90	(((((((.&.))))))) GCAAGmAGCCAGGCCTCGATG&TTATTTCTGACACCTCTTGTATGA
B_rapa	CD_snoR1-4-Dprime	28S-2260	28S-NA	-8.80	(((((((.&.))))))) GCAAGmGGAAGTCGGCAAAAT&TTATTTCTGACACCTCTTGTATGA
B_rapa	CD_snoR1-4-Dprime	28S-2382	28S-NA	-8.60	(((((((.&.))))))) GCGAGmAGCGGACCGCCTCGT&TTATTTCTGACACCTCTTGTATGA
B_rapa	CD_snoR1-4-Dprime	18S-580	18S-NA	-8.30	((.(((((.&.))))).)) GCCGGmAGGAACCCAGCTTCT&TTATTTCTGACACCTCTTGTATGA
B_rapa	CD_snoR1-4-Dprime	18S-742	18S-NA	-8.00	(((((((.&.))))))) GCGAGmGGTTTCGCTCGTTAT&TTATTTCTGACACCTCTTGTATGA
B_rapa	CD_snoR1-4-Dprime	28S-1952	28S-NA	-7.50	.((((((.&.)))))). GAAAGmGGGATCCGGTTAAAA&TTATTTCTGACACCTCTTGTATGA
B_rapa	CD_snoR1-4-Dprime	28S-557	28S-NA	-7.50	.((((((.&.)))))). GAAAGmGGGCGCCAGAGAGGG&TTATTTCTGACACCTCTTGTATGA
B_rapa	CD_snoR1-4-Dprime	18S-1402	18S-NA	-7.30	(((((.((.&.)).))))) ACGAGmCGGAATTGCCCTTCT&TTATTTCTGACACCTCTTGTATGA
B_rapa	CD_snoR1-4-Dprime	28S-2729	28S-NA	-7.10	.((((((.&.)))))). CCAAGmGGAACGGGCTTGGCA&TTATTTCTGACACCTCTTGTATGA
B_rapa	CD_snoR1-5-Dprime	28S-3152	28S-NA	-24.70	((.((((((((((((((.&.)))))))))))))).)) GCTAGmAGGTGTCAGAAAAGT&TTATTTCTGACACCTCTTGTATGA
B_rapa	CD_snoR1-5-Dprime	28S-2809	28S-NA	-14.50	.(((((((((.&.))))))))). TTGAGmAGGTGTAGAATAAGT&TTATTTCTGACACCTCTTGTATGA
B_rapa	CD_snoR1-5-Dprime	18S-184	18S-NA	-12.80	(((((.(((((.&.))))).))))) ACGGGmCGGTGTGTACAGGGC&TTATTTCTGACACCTCTTGTATGA
B_rapa	CD_snoR1-5-Dprime	28S-3388	28S-NA	-11.80	((((((((.&.)))))))) ACGAGmAGGAACCGTTGATTC&TTATTTCTGACACCTCTTGTATGA
B_rapa	CD_snoR1-5-Dprime	28S-2482	28S-NA	-11.40	((((((((.&.)))))))) ACAAGmGGGAATCCGACTGTT&TTATTTCTGACACCTCTTGTATGA
B_rapa	CD_snoR1-5-Dprime	28S-773	28S-NA	-10.00	.(((((((.&.))))))). TCGGGmAGGGAAGCGGATGGG&TTATTTCTGACACCTCTTGTATGA
B_rapa	CD_snoR1-5-Dprime	28S-2090	28S-NA	-9.60	((.((((((.&.)))))).)) GCCGGmAGGTAGGGTCCAGCG&TTATTTCTGACACCTCTTGTATGA
B_rapa	CD_snoR1-5-Dprime	28S-691	28S-NA	-9.40	(((((((.&.))))))) GCGAGmAGACCGATAGCGAAC&TTATTTCTGACACCTCTTGTATGA
B_rapa	CD_snoR1-5-Dprime	28S-1741	28S-NA	-9.10	.(((((((.&.))))))). GTAGGmAGGGCGCGGCGGTCG&TTATTTCTGACACCTCTTGTATGA
B_rapa	CD_snoR1-5-Dprime	28S-1852	28S-NA	-9.00	.((((((.&.)))))). CGAAGmAGGGGAAAGGTTCCA&TTATTTCTGACACCTCTTGTATGA
B_rapa	CD_snoR1-5-Dprime	28S-1720	28S-NA	-8.90	(((((((.&.))))))) GCAAGmAGCCAGGCCTCGATG&TTATTTCTGACACCTCTTGTATGA
B_rapa	CD_snoR1-5-Dprime	28S-2260	28S-NA	-8.80	(((((((.&.))))))) GCAAGmGGAAGTCGGCAAAAT&TTATTTCTGACACCTCTTGTATGA
B_rapa	CD_snoR1-5-Dprime	28S-2382	28S-NA	-8.60	(((((((.&.))))))) GCGAGmAGCGGACCGCCTCGT&TTATTTCTGACACCTCTTGTATGA
B_rapa	CD_snoR1-5-Dprime	18S-580	18S-NA	-8.30	((.(((((.&.))))).)) GCCGGmAGGAACCCAGCTTCT&TTATTTCTGACACCTCTTGTATGA
B_rapa	CD_snoR1-5-Dprime	18S-742	18S-NA	-8.00	(((((((.&.))))))) GCGAGmGGTTTCGCTCGTTAT&TTATTTCTGACACCTCTTGTATGA
B_rapa	CD_snoR1-5-Dprime	28S-1952	28S-NA	-7.50	.((((((.&.)))))). GAAAGmGGGATCCGGTTAAAA&TTATTTCTGACACCTCTTGTATGA
B_rapa	CD_snoR1-5-Dprime	28S-557	28S-NA	-7.50	.((((((.&.)))))). GAAAGmGGGCGCCAGAGAGGG&TTATTTCTGACACCTCTTGTATGA
B_rapa	CD_snoR1-5-Dprime	18S-1402	18S-NA	-7.30	(((((.((.&.)).))))) ACGAGmCGGAATTGCCCTTCT&TTATTTCTGACACCTCTTGTATGA
B_rapa	CD_snoR1-5-Dprime	28S-2729	28S-NA	-7.10	.((((((.&.)))))). CCAAGmGGAACGGGCTTGGCA&TTATTTCTGACACCTCTTGTATGA
B_rapa	CD_snoR1-6-Dprime	28S-3152	28S-NA	-24.70	((.((((((((((((((.&.)))))))))))))).)) GCTAGmAGGTGTCAGAAAAGT&TTATTTCTGACACCTCTTGTATGA
B_rapa	CD_snoR1-6-Dprime	28S-2809	28S-NA	-14.50	.(((((((((.&.))))))))). TTGAGmAGGTGTAGAATAAGT&TTATTTCTGACACCTCTTGTATGA
B_rapa	CD_snoR1-6-Dprime	18S-184	18S-NA	-12.80	(((((.(((((.&.))))).))))) ACGGGmCGGTGTGTACAGGGC&TTATTTCTGACACCTCTTGTATGA
B_rapa	CD_snoR1-6-Dprime	28S-3388	28S-NA	-11.80	((((((((.&.)))))))) ACGAGmAGGAACCGTTGATTC&TTATTTCTGACACCTCTTGTATGA
B_rapa	CD_snoR1-6-Dprime	28S-2482	28S-NA	-11.40	((((((((.&.)))))))) ACAAGmGGGAATCCGACTGTT&TTATTTCTGACACCTCTTGTATGA
B_rapa	CD_snoR1-6-Dprime	28S-773	28S-NA	-10.00	.(((((((.&.))))))). TCGGGmAGGGAAGCGGATGGG&TTATTTCTGACACCTCTTGTATGA
B_rapa	CD_snoR1-6-Dprime	28S-2090	28S-NA	-9.60	((.((((((.&.)))))).)) GCCGGmAGGTAGGGTCCAGCG&TTATTTCTGACACCTCTTGTATGA
B_rapa	CD_snoR1-6-Dprime	28S-691	28S-NA	-9.40	(((((((.&.))))))) GCGAGmAGACCGATAGCGAAC&TTATTTCTGACACCTCTTGTATGA
B_rapa	CD_snoR1-6-Dprime	28S-1741	28S-NA	-9.10	.(((((((.&.))))))). GTAGGmAGGGCGCGGCGGTCG&TTATTTCTGACACCTCTTGTATGA
B_rapa	CD_snoR1-6-Dprime	28S-1852	28S-NA	-9.00	.((((((.&.)))))). CGAAGmAGGGGAAAGGTTCCA&TTATTTCTGACACCTCTTGTATGA
B_rapa	CD_snoR1-6-Dprime	28S-1720	28S-NA	-8.90	(((((((.&.))))))) GCAAGmAGCCAGGCCTCGATG&TTATTTCTGACACCTCTTGTATGA
B_rapa	CD_snoR1-6-Dprime	28S-2260	28S-NA	-8.80	(((((((.&.))))))) GCAAGmGGAAGTCGGCAAAAT&TTATTTCTGACACCTCTTGTATGA
B_rapa	CD_snoR1-6-Dprime	28S-2382	28S-NA	-8.60	(((((((.&.))))))) GCGAGmAGCGGACCGCCTCGT&TTATTTCTGACACCTCTTGTATGA
B_rapa	CD_snoR1-6-Dprime	18S-580	18S-NA	-8.30	((.(((((.&.))))).)) GCCGGmAGGAACCCAGCTTCT&TTATTTCTGACACCTCTTGTATGA
B_rapa	CD_snoR1-6-Dprime	18S-742	18S-NA	-8.00	(((((((.&.))))))) GCGAGmGGTTTCGCTCGTTAT&TTATTTCTGACACCTCTTGTATGA
B_rapa	CD_snoR1-6-Dprime	28S-1952	28S-NA	-7.50	.((((((.&.)))))). GAAAGmGGGATCCGGTTAAAA&TTATTTCTGACACCTCTTGTATGA
B_rapa	CD_snoR1-6-Dprime	28S-557	28S-NA	-7.50	.((((((.&.)))))). GAAAGmGGGCGCCAGAGAGGG&TTATTTCTGACACCTCTTGTATGA
B_rapa	CD_snoR1-6-Dprime	18S-1402	18S-NA	-7.30	(((((.((.&.)).))))) ACGAGmCGGAATTGCCCTTCT&TTATTTCTGACACCTCTTGTATGA
B_rapa	CD_snoR1-6-Dprime	28S-2729	28S-NA	-7.10	.((((((.&.)))))). CCAAGmGGAACGGGCTTGGCA&TTATTTCTGACACCTCTTGTATGA
S_bicolor	CD_snoR1-2-Dprime	16S-72	16S-NA	-9.40	((((((.(((.&.))).)))))) ACGGGmAAGUGGUG&TTTCTTCTGACACCTCTTGTATGA
H_vulgare	CD_snoR1-1-Dprime	18S-67	18S-NA	-9.10	.(((((((.&.))))))). CGGGGmAGGUAGUGACAAU&TTATTTCTGACACCTCTTGTATGA
H_vulgare	CD_snoR1-1-Dprime	18S-64	18S-NA	-7.20	(((.((((.&.)))).))) ACACGmGGGAGGUAGUGACAA&TTATTTCTGACACCTCTTGTATGA
H_vulgare	CD_snoR1-2-Dprime	16S-72	16S-NA	-9.40	((((((.(((.&.))).)))))) ACGGGmAAGUGGUG&TTTCTTCTGACACCTCTTGTATGA
H_vulgare	CD_snoR1-2-Dprime	18S-67	18S-NA	-9.10	.(((((((.&.))))))). CGGGGmAGGUAGUGACAAU&TTTCTTCTGACACCTCTTGTATGA
H_vulgare	CD_snoR1-2-Dprime	18S-64	18S-NA	-7.20	(((.((((.&.)))).))) ACACGmGGGAGGUAGUGACAA&TTTCTTCTGACACCTCTTGTATGA
H_vulgare	CD_snoR1-3-Dprime	18S-67	18S-NA	-9.10	.(((((((.&.))))))). CGGGGmAGGUAGUGACAAU&TTATTTCTGACACCTCTTGTACGA
H_vulgare	CD_snoR1-3-Dprime	18S-64	18S-NA	-7.20	(((.((((.&.)))).))) ACACGmGGGAGGUAGUGACAA&TTATTTCTGACACCTCTTGTACGA
B_vulgaris	CD_snoR1-1-Dprime	16S-4	16S-NA	-7.30	.((((((.&.)))))). GGGGGmGGGCAAGUGUUCUUC&ATATTTCTGACACCTCTTGTATGA
R_communis	CD_snoR1-1-Dprime	16S-48	16S-NA	-9.40	((((((.(((.&.))).)))))) ACGGGmAAGUGGUGUUUCCAG&CTAATTCTGACACCTCTTGTATGA
L_japonicus	CD_snoR1-1-Dprime	16S-71	16S-NA	-9.40	((((((.(((.&.))).)))))) ACGGGmAAGUGGUGU&TATATTCTGACACCTCTTGTATGA
P_persica	CD_snoR1-1-Dprime	16S-71	16S-NA	-9.40	((((((.(((.&.))).)))))) ACGGGmAAGUGGUGU&AAATTTCTGACACCTCTTGTATGA
G_raimondii	CD_snoR1-1-Dprime	16S-71	16S-NA	-9.40	((((((.(((.&.))).)))))) ACGGGmAAGUGGUGU&TAATTTCTGACACCTCTTGTATGA
G_raimondii	CD_snoR1-3-Dprime	16S-71	16S-NA	-9.40	((((((.(((.&.))).)))))) ACGGGmAAGUGGUGU&GAATTTCTGACACCTCTTGTATGA
