# Supplementary material for: Phylogenetic distribution of plant snoRNA families
Source: BMC Genomics. 2016 Nov 24;17:969. doi: 10.1186/s12864-016-3301-2 (PMC5122169; doi:10.1186/s12864-016-3301-2)
Supplement: Additional file 5 — Targets. Complete archive of the rRNA and snRNA targets is provided. These are.txt files, which include RNAsnoop and Plexy output. (ZIP 139 kb) [file 12864_2016_3301_MOESM5_ESM.zip › Additional_folder_3/snoR158a_targets_2]

T_aestivum	CD_snoR158a-1-Dprime	18S-64	18S-NA	-13.00	.((((((((((.((.&.)).)))))))))). CUGUGmAAACUGCGAAUGGCU&CAGCGCTCCCGGTTTCATATCGGG
H_vulgare	CD_snoR158a-1-Dprime	16S-23	16S-NA	-9.80	.((((.(((((.&.))))).)))). UCCUGmGCUCAGGAUGAACGC&GCAGCGGCTCTGACTCAGATCAGG
H_vulgare	CD_snoR158a-1-Dprime	18S-4	18S-NA	-7.20	.(((((.&.))))). CCUGAmGAAACGGCUACCACA&GCAGCGGCTCTGACTCAGATCAGG
