# Supplementary material for: Phylogenetic distribution of plant snoRNA families
Source: BMC Genomics. 2016 Nov 24;17:969. doi: 10.1186/s12864-016-3301-2 (PMC5122169; doi:10.1186/s12864-016-3301-2)
Supplement: Additional file 5 — Targets. Complete archive of the rRNA and snRNA targets is provided. These are.txt files, which include RNAsnoop and Plexy output. (ZIP 139 kb) [file 12864_2016_3301_MOESM5_ESM.zip › Additional_folder_3/snoR29_targets_2]

Z_mays	CD_snoR29-1-Dprime	18S-19	18S-NA	-11.80	.(((((((((.&.))))))))). CUGAGmUUUGAUCCUGGCUCA&TCGGTAAAATTCAAGCTCAACAGA
Z_mays	CD_snoR29-2-Dprime	18S-19	18S-NA	-11.80	.(((((((((.&.))))))))). CUGAGmUUUGAUCCUGGCUCA&TCGGTAATATTCAAGCTCAACAGA
Z_mays	CD_snoR29-3-Dprime	18S-19	18S-NA	-11.80	.(((((((((.&.))))))))). CUGAGmUUUGAUCCUGGCUCA&TTGGAAATATTCAAGCTCAACAGA
S_bicolor	CD_snoR29-1-Dprime	18S-19	18S-NA	-11.80	.(((((((((.&.))))))))). CUGAGmUUUGAUCCUGGCUCA&TTGGAAATATTCAAGCTCAACAGA
S_bicolor	CD_snoR29-2-Dprime	18S-19	18S-NA	-11.80	.(((((((((.&.))))))))). CUGAGmUUUGAUCCUGGCUCA&TCGGTAATATTCAAGCTCAACAGA
S_bicolor	CD_snoR29-3-Dprime	18S-19	18S-NA	-11.80	.(((((((((.&.))))))))). CUGAGmUUUGAUCCUGGCUCA&TTGGTAATATTCAAGCTCAACAGA
H_vulgare	CD_snoR29-4-Dprime	16S-13	16S-NA	-10.70	.((((((((.&.)))))))). GAGAGmUUUGAUCCUGGCUCA&TTGCAAATATTCAAGCTCAACAGA
H_vulgare	CD_snoR29-5-Dprime	16S-13	16S-NA	-10.70	.((((((((.&.)))))))). GAGAGmUUUGAUCCUGGCUCA&TTGCAAATATTCAAGCTCAACAGA
H_vulgare	CD_snoR29-6-Dprime	16S-13	16S-NA	-10.70	.((((((((.&.)))))))). GAGAGmUUUGAUCCUGGCUCA&TTGCAAATATTCAAGCTCAACAGA
H_vulgare	CD_snoR29-7-Dprime	16S-13	16S-NA	-10.70	.((((((((.&.)))))))). GAGAGmUUUGAUCCUGGCUCA&TTGCAAATATTCAAGCTCAACAGA
H_vulgare	CD_snoR29-8-Dprime	16S-13	16S-NA	-10.70	.((((((((.&.)))))))). GAGAGmUUUGAUCCUGGCUCA&TTGCAAATATTCAAGCTCAACAGA
