# Supplementary material for: Phylogenetic distribution of plant snoRNA families
Source: BMC Genomics. 2016 Nov 24;17:969. doi: 10.1186/s12864-016-3301-2 (PMC5122169; doi:10.1186/s12864-016-3301-2)
Supplement: Additional file 5 — Targets. Complete archive of the rRNA and snRNA targets is provided. These are.txt files, which include RNAsnoop and Plexy output. (ZIP 139 kb) [file 12864_2016_3301_MOESM5_ESM.zip › Additional_folder_3/U80_targets_2]

A.trichopoda	CD_U80-1-Dprime	18S.de-48	18S.de-NA	-8.30	((((((((.&.)))))))) AUGAAmCUAAUUCAGACUGUG&AATAAAAATGCATAGTTCATATGA
P.dactylifera	CD_U80-1-Dprime	18S.de-45	18S.de-NA	-8.10	.(((((((.&.))))))). AUGAAmCUAAUUCAGACUGUG&TGACCAGTTGCATAGTTCAAATGA
P.dactylifera	CD_U80-2-Dprime	18S.de-45	18S.de-NA	-8.10	.(((((((.&.))))))). AUGAAmCUAAUUCAGACUGUG&TGACCAGTTGCATAGTTCAAATGA
O.sativa	CD_U80-1-Dprime	18S.de-60	18S.de-NA	-11.30	.((((((((.&.)))))))). UCGAAmCUGUGAAACUGCGAA&AGCAAAAATGCATAGTTCAGATGA
O.sativa	CD_U80-1-Dprime	18S.de-50	18S.de-NA	-8.10	.(((((((.&.))))))). AUGAAmCUAAUUCGAACUGUG&AGCAAAAATGCATAGTTCAGATGA
O.sativa	CD_U80-2-Dprime	18S.de-60	18S.de-NA	-11.30	.((((((((.&.)))))))). UCGAAmCUGUGAAACUGCGAA&TGAGCAATTGCATAGTTCAAATGA
O.sativa	CD_U80-2-Dprime	18S.de-50	18S.de-NA	-8.10	.(((((((.&.))))))). AUGAAmCUAAUUCGAACUGUG&TGAGCAATTGCATAGTTCAAATGA
T.aestivum	CD_U80-1-Dprime	18S.de-59	18S.de-NA	-11.70	.(((((((((.&.))))))))). UUGAAmCUGUGAAACUGCGAA&ATTACAAGTGCATAGTTCATATGA
T.aestivum	CD_U80-2-Dprime	18S.de-59	18S.de-NA	-11.70	.(((((((((.&.))))))))). UUGAAmCUGUGAAACUGCGAA&ATCACAAGTGCATAGTTCATATGA
T.aestivum	CD_U80-3-Dprime	18S.de-59	18S.de-NA	-11.70	.(((((((((.&.))))))))). UUGAAmCUGUGAAACUGCGAA&ATTACAAGTGCATAGTTCATATGA
T.aestivum	CD_U80-4-Dprime	18S.de-59	18S.de-NA	-11.70	.(((((((((.&.))))))))). UUGAAmCUGUGAAACUGCGAA&ATCACAAGTGCATAGTTCATATGA
T.aestivum	CD_U80-5-Dprime	18S.de-59	18S.de-NA	-11.70	.(((((((((.&.))))))))). UUGAAmCUGUGAAACUGCGAA&ATCACAAGTGCATAGTTCATATGA
T.aestivum	CD_U80-6-Dprime	18S.de-59	18S.de-NA	-11.70	.(((((((((.&.))))))))). UUGAAmCUGUGAAACUGCGAA&ATCACAAGTGCATAGTTCATATGA
T.aestivum	CD_U80-7-Dprime	18S.de-59	18S.de-NA	-11.70	.(((((((((.&.))))))))). UUGAAmCUGUGAAACUGCGAA&ATTACAAGTGCATAGTTCATATGA
T.aestivum	CD_U80-8-Dprime	18S.de-59	18S.de-NA	-11.70	.(((((((((.&.))))))))). UUGAAmCUGUGAAACUGCGAA&ATTACAAGTGCATAGTTCATATGA
T.aestivum	CD_U80-9-Dprime	18S.de-59	18S.de-NA	-11.70	.(((((((((.&.))))))))). UUGAAmCUGUGAAACUGCGAA&ATTACAAGTGCATAGTTCATATGA
T.aestivum	CD_U80-10-Dprime	18S.de-59	18S.de-NA	-11.70	.(((((((((.&.))))))))). UUGAAmCUGUGAAACUGCGAA&ATTACAAGTGCATAGTTCATATGA
T.aestivum	CD_U80-11-Dprime	18S.de-59	18S.de-NA	-11.70	.(((((((((.&.))))))))). UUGAAmCUGUGAAACUGCGAA&ATCACAAGTGCATAGTTCATATGA
T.aestivum	CD_U80-12-Dprime	18S.de-59	18S.de-NA	-11.70	.(((((((((.&.))))))))). UUGAAmCUGUGAAACUGCGAA&ATCCCAAGTGCATAGTTCATATGA
T.aestivum	CD_U80-13-Dprime	18S.de-59	18S.de-NA	-11.70	.(((((((((.&.))))))))). UUGAAmCUGUGAAACUGCGAA&ATCACAAGTGCATAGTTCATATGA
T.aestivum	CD_U80-15-Dprime	18S.de-59	18S.de-NA	-11.70	.(((((((((.&.))))))))). UUGAAmCUGUGAAACUGCGAA&ATCACAAGTGCATAGTTCATATGA
T.aestivum	CD_U80-16-Dprime	18S.de-59	18S.de-NA	-12.00	((((((((((.&.)))))))))) UUGAAmCUGUGAAACUGCGAA&ATCACAAATGCATAGTTCAAATGA
T.aestivum	CD_U80-17-Dprime	18S.de-59	18S.de-NA	-14.40	.(((((((((((.&.))))))))))). UUGAAmCUGUGAAACUGCGAA&ATCACAAGTTCATAGTTCAGATGG
T.aestivum	CD_U80-18-Dprime	18S.de-59	18S.de-NA	-11.70	.(((((((((.&.))))))))). UUGAAmCUGUGAAACUGCGAA&ATCACAAGTGCATAGTTCATATGA
T.aestivum	CD_U80-19-Dprime	18S.de-59	18S.de-NA	-11.70	.(((((((((.&.))))))))). UUGAAmCUGUGAAACUGCGAA&ATCACAAGTGCATAGTTCATATGA
T.aestivum	CD_U80-20-Dprime	18S.de-59	18S.de-NA	-11.70	.(((((((((.&.))))))))). UUGAAmCUGUGAAACUGCGAA&ATTACAAGTGCATAGTTCATATGA
T.aestivum	CD_U80-21-Dprime	18S.de-59	18S.de-NA	-11.70	.(((((((((.&.))))))))). UUGAAmCUGUGAAACUGCGAA&ATCACAAGTGCATAGTTCATATGA
T.aestivum	CD_U80-22-Dprime	18S.de-59	18S.de-NA	-11.70	.(((((((((.&.))))))))). UUGAAmCUGUGAAACUGCGAA&ATCACAAGTGCATAGTTCATATGA
T.aestivum	CD_U80-23-Dprime	18S.de-59	18S.de-NA	-8.50	.(((((((((.&.))))))))). UUGAAmCUGUGAAACUGCGAA&ATTACAAATGCGTAGTTCAGATGA
T.aestivum	CD_U80-24-Dprime	18S.de-59	18S.de-NA	-11.20	.(((((((((.&.))))))))). UUGAAmCUGUGAAACUGCGAA&ATTACAAGTGCATAGTTCGGATGA
T.aestivum	CD_U80-25-Dprime	18S.de-59	18S.de-NA	-11.90	.(((((((((.&.))))))))). UUGAAmCUGUGAAACUGCGAA&ATTACAAGTGCATAGTTCAGATGA
D.purpurea	CD_U80-1-Dprime	18S.de-33	18S.de-NA	-8.10	.(((((((.&.))))))). AUGAAmCUAAUUCAGACUGUG&TGATTATAAGCATAGTTCAAATGA
D.purpurea	CD_U80-2-Dprime	18S.de-33	18S.de-NA	-8.10	.(((((((.&.))))))). AUGAAmCUAAUUCAGACUGUG&TGATTATAAGCATAGTTCAAATGA
M.truncatula	CD_U80-1-Dprime	18S.de-50	18S.de-NA	-8.10	.(((((((.&.))))))). AUGAAmCUAAUUCAGACUGUG&TGATTAATAGCATAGTTCAAATGA
M.truncatula	CD_U80-2-Dprime	18S.de-50	18S.de-NA	-8.10	.(((((((.&.))))))). AUGAAmCUAAUUCAGACUGUG&TGATCAATTGCATAGTTCAAATGA
M.truncatula	CD_U80-3-Dprime	18S.de-50	18S.de-NA	-8.10	.(((((((.&.))))))). AUGAAmCUAAUUCAGACUGUG&TGATCAATTGCATAGTTCAAATGA
B.rapa	CD_U80-5-Dprime	18S.de-30	18S.de-NA	-9.00	.((((((((.&.)))))))). UGUGUmAAGUAUGAACGAAUU&AGTTCAGATGAACTTACATGATTA
