# Supplementary material for: Phylogenetic distribution of plant snoRNA families
Source: BMC Genomics. 2016 Nov 24;17:969. doi: 10.1186/s12864-016-3301-2 (PMC5122169; doi:10.1186/s12864-016-3301-2)
Supplement: Additional file 5 — Targets. Complete archive of the rRNA and snRNA targets is provided. These are.txt files, which include RNAsnoop and Plexy output. (ZIP 139 kb) [file 12864_2016_3301_MOESM5_ESM.zip › Additional_folder_3/snoR44_targets_1]

P_dactylifera	CD_snoR44-2-D	16S-11	16S-NA	-7.40	(((((.(((.&.))).))))) GGAGAmGUUCGAUCCUGGCUC&TTGATCTAATGGGAATCTCTCTGA
V_vinifera	CD_snoR44-1-D	16S-17	16S-NA	-7.40	(((((.(((.&.))).))))) GGAGAmGUUCGAUCCUGGCUC&ATTTGTCTTTGGGAATCTCTCTGA
V_vinifera	CD_snoR44-2-D	16S-17	16S-NA	-7.40	(((((.(((.&.))).))))) GGAGAmGUUCGAUCCUGGCUC&ACTTGTTCTTGGGAATCTCTCTGA
L_japonicus	CD_snoR44-2-D	16S-11	16S-NA	-7.40	(((((.(((.&.))).))))) GGAGAmGUUCGAUCCUGGCUC&CTCGTCTAATGGGAATCTCTCTGA
P_persica	CD_snoR44-1-D	16S-11	16S-NA	-7.40	(((((.(((.&.))).))))) GGAGAmGUUCGAUCCUGGCUC&ATTTGTCAATGGGAATCTCTCTGA
P_persica	CD_snoR44-2-D	16S-11	16S-NA	-7.40	(((((.(((.&.))).))))) GGAGAmGUUCGAUCCUGGCUC&TTAGTCTAATGGGAATCTCTCTGA
G_raimondii	CD_snoR44-1-D	16S-11	16S-NA	-7.40	(((((.(((.&.))).))))) GGAGAmGUUCGAUCCUGGCUC&AGTCTTAAATGGGAATCTCTCTGA
G_raimondii	CD_snoR44-2-D	16S-11	16S-NA	-7.40	(((((.(((.&.))).))))) GGAGAmGUUCGAUCCUGGCUC&TGTCTAAAATGGGAATCTCTCTGA
G_raimondii	CD_snoR44-3-D	16S-11	16S-NA	-7.40	(((((.(((.&.))).))))) GGAGAmGUUCGAUCCUGGCUC&TGTCTAAAATGGGAATCTCTCTGA
G_raimondii	CD_snoR44-4-D	16S-11	16S-NA	-7.40	(((((.(((.&.))).))))) GGAGAmGUUCGAUCCUGGCUC&TGTCTAAAATGGGAATCTCTCTGA
C_sinensis	CD_snoR44-1-D	16S-11	16S-NA	-7.40	(((((.(((.&.))).))))) GGAGAmGUUCGAUCCUGGCUC&TTAGTCTAATGGGAATCTCTCTGA
C_sinensis	CD_snoR44-2-D	16S-11	16S-NA	-7.40	(((((.(((.&.))).))))) GGAGAmGUUCGAUCCUGGCUC&TTAGTCTAATGGGAATCTCTCTGA
