# Supplementary material for: Phylogenetic distribution of plant snoRNA families
Source: BMC Genomics. 2016 Nov 24;17:969. doi: 10.1186/s12864-016-3301-2 (PMC5122169; doi:10.1186/s12864-016-3301-2)
Supplement: Additional file 5 — Targets. Complete archive of the rRNA and snRNA targets is provided. These are.txt files, which include RNAsnoop and Plexy output. (ZIP 139 kb) [file 12864_2016_3301_MOESM5_ESM.zip › Additional_folder_3/snoR41Y_targets_1]

T.aestivum	CD_snoR41Y-1-D	18S.de-45	18S.de-NA	-7.30	(((.((((((.&.)))))).))) AAGUAmUGAACCAAUUUGAAC&AGAGAAACCAGTTCATTCTTCTGA
H.vulgare	CD_snoR41Y-2-D	16S.de-74	16S.de-NA	-9.40	((((((((((.&.)))))))))) GGGAAmGUGGUG&AGAGAAACCAACTATTTCTTCTGA
S.lycopersicum	CD_snoR41Y-1-D	18S.de-26	18S.de-NA	-8.30	.(((((.&.))))). ACGGAmUCGCACGGCCAUCGU&CATTTAACCAATGGATCCTTCTGA
