# Supplementary material for: Phylogenetic distribution of plant snoRNA families
Source: BMC Genomics. 2016 Nov 24;17:969. doi: 10.1186/s12864-016-3301-2 (PMC5122169; doi:10.1186/s12864-016-3301-2)
Supplement: Additional file 5 — Targets. Complete archive of the rRNA and snRNA targets is provided. These are.txt files, which include RNAsnoop and Plexy output. (ZIP 139 kb) [file 12864_2016_3301_MOESM5_ESM.zip › Additional_folder_3/CrCD49_targets_1]

C_reinhardtii       	CrCD49-1-D   	18S-16    	18S-NA    	-11.10	.(((((((((((.&.))))))))))).                  UAAGUmAUAAACUGCUUAUAC&ACAAGTACAGTTTGTATTCCCTGA
C_reinhardtii       	CrCD49-1-D   	18S-16    	18S-NA    	-11.10	.(((((((((((.&.))))))))))).                  UAAGUmAUAAACUGCUUAUAC&ACAAGTACAGTTTGTATTCCCTGA
