# Supplementary material for: Phylogenetic distribution of plant snoRNA families
Source: BMC Genomics. 2016 Nov 24;17:969. doi: 10.1186/s12864-016-3301-2 (PMC5122169; doi:10.1186/s12864-016-3301-2)
Supplement: Additional file 5 — Targets. Complete archive of the rRNA and snRNA targets is provided. These are.txt files, which include RNAsnoop and Plexy output. (ZIP 139 kb) [file 12864_2016_3301_MOESM5_ESM.zip › Additional_folder_3/snoR147a_targets_2]

P_taeda	CD_snoR147a-1-Dprime	16S-46	16S-NA	-8.10	((.(((.(((((((.&.))))))).))).)) GGCAUmGCUUAACACAUGCAA&GTGATGGTGTTAAATATACTTCGA
Z_mays	CD_snoR147a-1-Dprime	18S-53	18S-NA	-8.50	.((((.(((((((.&.))))))).)))). UAUAUmGCUUAACACAUGCAA&ATGATGGTGTTAAATATACTTTGT
S_bicolor	CD_snoR147a-1-Dprime	18S-53	18S-NA	-8.50	.((((.(((((((.&.))))))).)))). UAUAUmGCUUAACACAUGCAA&ATGATGGTGTTAAATATACTTTGT
S_bicolor	CD_snoR147a-1-Dprime	16S-47	16S-NA	-8.10	((.(((.(((((((.&.))))))).))).)) GGCAUmGCUUAACACAUGCAA&ATGATGGTGTTAAATATACTTTGT
S_bicolor	CD_snoR147a-2-Dprime	18S-53	18S-NA	-8.50	.((((.(((((((.&.))))))).)))). UAUAUmGCUUAACACAUGCAA&ATGATGGTGTTAAATATACTTTGT
S_bicolor	CD_snoR147a-2-Dprime	16S-47	16S-NA	-8.10	((.(((.(((((((.&.))))))).))).)) GGCAUmGCUUAACACAUGCAA&ATGATGGTGTTAAATATACTTTGT
H_vulgare	CD_snoR147a-1-Dprime	16S-47	16S-NA	-8.10	((.(((.(((((((.&.))))))).))).)) GGCAUmGCUUAACACAUGCAA&GTGATGGTGTTAAATATACTTTGC
H_vulgare	CD_snoR147a-2-Dprime	16S-47	16S-NA	-8.10	((.(((.(((((((.&.))))))).))).)) GGCAUmGCUUAACACAUGCAA&GTGATGGTGTTAAATATACTTTGC
R_communis	CD_snoR147a-1-Dprime	16S-23	16S-NA	-8.10	((.(((.(((((((.&.))))))).))).)) GGCAUmGCUUAACACAUACAA&GTGATGGTGTTAAATATACTATGA
P_persica	CD_snoR147a-1-Dprime	18S-42	18S-NA	-12.70	(((.(((((((((.((((.&.)))).))))))))).))) AGUUUmGUUUGAUGGUAUCUA&GTGATGGTGTTAAATATACTTTGA
P_persica	CD_snoR147a-1-Dprime	16S-46	16S-NA	-8.10	((.(((.(((((((.&.))))))).))).)) GGCAUmGCUUAACACAUGCAA&GTGATGGTGTTAAATATACTTTGA
C_sinensis	CD_snoR147a-1-Dprime	16S-46	16S-NA	-8.10	((.(((.(((((((.&.))))))).))).)) GGCAUmGCUUAACACAUGCAA&ATGATGGTGTTAAATATACTTTGA
C_sinensis	CD_snoR147a-2-Dprime	16S-46	16S-NA	-8.10	((.(((.(((((((.&.))))))).))).)) GGCAUmGCUUAACACAUGCAA&ATGATGGTGTTAAATATACTTTGA
