# Supplementary material for: Phylogenetic distribution of plant snoRNA families
Source: BMC Genomics. 2016 Nov 24;17:969. doi: 10.1186/s12864-016-3301-2 (PMC5122169; doi:10.1186/s12864-016-3301-2)
Supplement: Additional file 5 — Targets. Complete archive of the rRNA and snRNA targets is provided. These are.txt files, which include RNAsnoop and Plexy output. (ZIP 139 kb) [file 12864_2016_3301_MOESM5_ESM.zip › Additional_folder_3/snoR28_targets_1]

P_dactylifera	CD_snoR28-1-D	16S-20	16S-NA	-17.30	((((((((((.&.)))))))))) GAUCCmUGGCUCAGGAUGAAC&GGAGAAATTAAGCCAGGATTCTGA
P_dactylifera	CD_snoR28-2-D	16S-20	16S-NA	-14.90	.((((((((.&.)))))))). GAUCCmUGGCUCAGGAUGAAC&GAGAAGACCAAGCCAGGACTCTGA
P_dactylifera	CD_snoR28-3-D	16S-20	16S-NA	-15.10	.((((((((.&.)))))))). GAUCCmUGGCUCAGGAUGAAC&AGAAAAATCAAGCCAGGAATCTGA
P_dactylifera	CD_snoR28-4-D	16S-20	16S-NA	-15.10	.((((((((.&.)))))))). GAUCCmUGGCUCAGGAUGAAC&AGAAAAATCAAGCCAGGAATCTGA
T_aestivum	CD_snoR28-35-D	18S-62	18S-NA	-7.50	.(((((.&.))))). AACUGmUGAAACUGCGAAUGG&TCCTTTATCAAGCCACAGGTCTGA
H_vulgare	CD_snoR28-1-D	16S-21	16S-NA	-14.90	.((((((((.&.)))))))). GAUCCmUGGCUCAGGAUGAAC&GGAGAAACCAAGCCAGGACTCTGA
H_vulgare	CD_snoR28-1-D	18S-57	18S-NA	-7.40	.(((((.&.))))). AAUCCmUGACACGGGGAGGUA&GGAGAAACCAAGCCAGGACTCTGA
H_vulgare	CD_snoR28-2-D	16S-21	16S-NA	-10.30	(((.((((((.&.)))))).))) GAUCCmUGGCUCAGGAUGAAC&AGAGAAACCAAGCCAGTATTCTGA
S_lycopersicum	CD_snoR28-10-D	18S-65	18S-NA	-7.20	((((((((.&.)))))))) AAUUUmCUGCCCUAUCAACUU&GAAAATCCAAGCCAGAAATTCTGA
G_raimondii	CD_snoR28-4-D	16S-37	16S-NA	-15.40	(((((((((.&.))))))))) AACGCmUGGCGGCAUGCUUAA&AGAGATTGGAAGCCAGTGTTCTGA
G_raimondii	CD_snoR28-4-D	16S-20	16S-NA	-10.70	(((.((((((.&.)))))).))) GAUCCmUGGCUCAGGAUGAAC&AGAGATTGGAAGCCAGTGTTCTGA
C_sinensis	CD_snoR28-1-D	16S-20	16S-NA	-10.40	(((.((((((.&.)))))).))) GAUCCmUGGCUCAGGAUGAAC&TGAGAATCCAAGCCAGTATTCTGA
