# Supplementary material for: Phylogenetic distribution of plant snoRNA families
Source: BMC Genomics. 2016 Nov 24;17:969. doi: 10.1186/s12864-016-3301-2 (PMC5122169; doi:10.1186/s12864-016-3301-2)
Supplement: Additional file 7 — ePoPE output details of box H/ACA snoRNAs. Detailed analysis of the predicted box H/ACA snoRNAs, lost genes, and lost families as outputted by ePoPE. (ODT 16.9 kb) [file 12864_2016_3301_MOESM7_ESM.odt]

pos:  0 lab:  0 kids: 1,2 pInP:  0 par: -1 snoRNAs:  13 gain:  13 loss  0	 seenBW:  -1 gainFam:  1	 lossFam:  0	 Eukaryota

pos:  1 lab:  1 kids: -1 pInP:  1 par:  0 snoRNAs:  1 gain:  0 loss  12	 seenBW:  -1 gainFam:  0	 lossFam:  0	 cme

pos:  2 lab:  2 kids: 3,4 pInP:  2 par:  0 snoRNAs:  13 gain:  0 loss  0	 seenBW:  -1 gainFam:  0	 lossFam:  0	 Viridiplantae

pos:  3 lab:  3 kids: -1 pInP:  3 par:  2 snoRNAs: 110 gain: 110 loss  13	 seenBW:  -1 gainFam:  41	 lossFam:  1	 cre

pos:  4 lab:  4 kids: 5,6 pInP:  4 par:  2 snoRNAs:  21 gain:  8 loss  0	 seenBW:  -1 gainFam:  3	 lossFam:  0	 Embryophyta

pos:  5 lab:  5 kids: 7,8 pInP:  5 par:  4 snoRNAs:  21 gain:  0 loss  0	 seenBW:  -1 gainFam:  0	 lossFam:  0	 Tracheophyta

pos:  6 lab:  6 kids: -1 pInP:  44 par:  4 snoRNAs:  17 gain:  0 loss  4	 seenBW:  -1 gainFam:  0	 lossFam:  0	 ppa

pos:  7 lab:  7 kids: -1 pInP:  6 par:  5 snoRNAs:  14 gain:  0 loss  7	 seenBW:  -1 gainFam:  0	 lossFam:  1	 smo

pos:  8 lab:  8 kids: 10,9 pInP:  7 par:  5 snoRNAs:  28 gain:  7 loss  0	 seenBW:  -1 gainFam:  2	 lossFam:  0	 Spermatophyta

pos:  9 lab:  9 kids: 11,12 pInP:  9 par:  8 snoRNAs:  42 gain:  16 loss  2	 seenBW:  -1 gainFam:  3	 lossFam:  0	 Magnoliophyta

pos:  10 lab:  10 kids: -1 pInP:  8 par:  8 snoRNAs:  40 gain:  15 loss  3	 seenBW:  -1 gainFam:  0	 lossFam:  1	 pta

pos:  11 lab:  11 kids: -1 pInP:  10 par:  9 snoRNAs:  48 gain:  22 loss  16	 seenBW:  -1 gainFam:  0	 lossFam:  1	 atr

pos:  12 lab:  12 kids: 13,14 pInP:  11 par:  9 snoRNAs:  34 gain:  6 loss  14	 seenBW:  -1 gainFam:  5	 lossFam:  0	 Mesangiospermae

pos:  13 lab:  13 kids: 15,16,17 pInP:  12 par:  12 snoRNAs:  38 gain:  6 loss  2	 seenBW:  -1 gainFam:  2	 lossFam:  0	 Pentapetalae

pos:  14 lab:  14 kids: 18,19 pInP:  33 par:  12 snoRNAs:  41 gain:  11 loss  4	 seenBW:  -1 gainFam:  0	 lossFam:  1	 commelinids

pos:  15 lab:  15 kids: 20,21,22 pInP:  13 par:  13 snoRNAs:  41 gain:  9 loss  6	 seenBW:  -1 gainFam:  4	 lossFam:  0	 rosids

pos:  16 lab:  16 kids: -1 pInP:  27 par:  13 snoRNAs:  27 gain:  0 loss  11	 seenBW:  -1 gainFam:  0	 lossFam:  4	 bvu

pos:  17 lab:  17 kids: 26,27 pInP:  28 par:  13 snoRNAs:  31 gain:  2 loss  9	 seenBW:  -1 gainFam:  0	 lossFam:  3	 lamiids

pos:  18 lab:  18 kids: -1 pInP:  34 par:  14 snoRNAs:  27 gain:  1 loss  15	 seenBW:  -1 gainFam:  0	 lossFam:  3	 pda

pos:  19 lab:  19 kids: 31,32 pInP:  35 par:  14 snoRNAs:  43 gain:  5 loss  3	 seenBW:  -1 gainFam:  0	 lossFam:  0	 Poaceae

pos:  20 lab:  20 kids: -1 pInP:  14 par:  15 snoRNAs:  40 gain:  13 loss  14	 seenBW:  -1 gainFam:  0	 lossFam:  6	 vvi

pos:  21 lab:  21 kids: 23,24,25 pInP:  15 par:  15 snoRNAs:  40 gain:  1 loss  2	 seenBW:  -1 gainFam:  3	 lossFam:  0	 malvids

pos:  22 lab:  22 kids: 28,29,30 pInP:  21 par:  15 snoRNAs:  35 gain:  1 loss  7	 seenBW:  -1 gainFam:  0	 lossFam:  3	 fabids

pos:  23 lab:  23 kids: -1 pInP:  16 par:  21 snoRNAs:  51 gain:  16 loss  5	 seenBW:  -1 gainFam:  0	 lossFam:  4	 gra

pos:  24 lab:  24 kids: 37,38 pInP:  17 par:  21 snoRNAs:  40 gain:  1 loss  1	 seenBW:  -1 gainFam:  9	 lossFam:  0	 Brassicaceae

pos:  25 lab:  25 kids: -1 pInP:  20 par:  21 snoRNAs:  28 gain:  7 loss  19	 seenBW:  -1 gainFam:  0	 lossFam:  5	 csi

pos:  26 lab:  26 kids: -1 pInP:  29 par:  17 snoRNAs:  37 gain:  19 loss  13	 seenBW:  -1 gainFam:  0	 lossFam:  5	 dpu

pos:  27 lab:  27 kids: 40,39 pInP:  30 par:  17 snoRNAs:  34 gain:  6 loss  3	 seenBW:  -1 gainFam:  0	 lossFam:  2	 Solanum

pos:  28 lab:  28 kids: -1 pInP:  22 par:  22 snoRNAs:  27 gain:  0 loss  8	 seenBW:  -1 gainFam:  0	 lossFam:  1	 rco

pos:  29 lab:  29 kids: 41,42 pInP:  23 par:  22 snoRNAs:  35 gain:  3 loss  3	 seenBW:  -1 gainFam:  0	 lossFam:  1	 Papilionoideae

pos:  30 lab:  30 kids: -1 pInP:  26 par:  22 snoRNAs:  29 gain:  0 loss  6	 seenBW:  -1 gainFam:  0	 lossFam:  1	 ppe

pos:  31 lab:  31 kids: 33,34 pInP:  36 par:  19 snoRNAs:  44 gain:  2 loss  1	 seenBW:  -1 gainFam:  0	 lossFam:  0	 BOP_Clade

pos:  32 lab:  32 kids: 35,36 pInP:  41 par:  19 snoRNAs:  30 gain:  0 loss  13	 seenBW:  -1 gainFam:  0	 lossFam:  2	 Andropogoneae

pos:  33 lab:  33 kids: -1 pInP:  37 par:  31 snoRNAs:  27 gain:  0 loss  17	 seenBW:  -1 gainFam:  0	 lossFam:  2	 osa

pos:  34 lab:  34 kids: 43,44 pInP:  38 par:  31 snoRNAs:  78 gain:  34 loss  0	 seenBW:  -1 gainFam:  0	 lossFam:  0	 Triticeae

pos:  35 lab:  35 kids: -1 pInP:  42 par:  32 snoRNAs:  26 gain:  3 loss  7	 seenBW:  -1 gainFam:  0	 lossFam:  1	 zma

pos:  36 lab:  36 kids: -1 pInP:  43 par:  32 snoRNAs:  28 gain:  1 loss  3	 seenBW:  -1 gainFam:  0	 lossFam:  0	 sbi

pos:  37 lab:  37 kids: -1 pInP:  18 par:  24 snoRNAs: 101 gain:  64 loss  3	 seenBW:  -1 gainFam:  0	 lossFam:  4	 bra

pos:  38 lab:  38 kids: -1 pInP:  19 par:  24 snoRNAs:  47 gain:  17 loss  10	 seenBW:  -1 gainFam:  1	 lossFam:  0	 ath

pos:  39 lab:  39 kids: -1 pInP:  32 par:  27 snoRNAs:  28 gain:  0 loss  6	 seenBW:  -1 gainFam:  0	 lossFam:  0	 stu

pos:  40 lab:  40 kids: -1 pInP:  31 par:  27 snoRNAs:  43 gain:  13 loss  4	 seenBW:  -1 gainFam:  0	 lossFam:  1	 sly

pos:  41 lab:  41 kids: -1 pInP:  24 par:  29 snoRNAs:  33 gain:  9 loss  11	 seenBW:  -1 gainFam:  0	 lossFam:  1	 lja

pos:  42 lab:  42 kids: -1 pInP:  25 par:  29 snoRNAs:  29 gain:  4 loss  10	 seenBW:  -1 gainFam:  0	 lossFam:  3	 mtr

pos:  43 lab:  43 kids: -1 pInP:  39 par:  34 snoRNAs: 227 gain: 150 loss  1	 seenBW:  -1 gainFam:  0	 lossFam:  0	 tae

pos:  44 lab:  44 kids: -1 pInP:  40 par:  34 snoRNAs:  82 gain:  7 loss  3	 seenBW:  -1 gainFam:  0	 lossFam:  0	 hvu
