# Supplementary material for: Phylogenetic distribution of plant snoRNA families
Source: BMC Genomics. 2016 Nov 24;17:969. doi: 10.1186/s12864-016-3301-2 (PMC5122169; doi:10.1186/s12864-016-3301-2)
Supplement: Additional file 8 — Nomenclature. A complete table (.csv-formatted) of family names and their species-specific synonyms is provided. (CSV 209 kb) [file 12864_2016_3301_MOESM8_ESM.csv]

snoRNAs	Plant snoRNA db	snOPY database	O.sativa paper	A.thaliana paper	C.reinhardtii paper	Type
snoR1	AtsnoR1	------------	SnoR1a / snoR1	------------	------------	C/D
snoR10	AtsnoR10	snoR10	------------	------------	------------	C/D
snoR11	AtsnoR11	snoR11	------------	------------	------------	C/D
snoR12	AtsnoR12	snoR12	Z131a / snoR12	------------	------------	C/D
snoR13	AtsnoR13	snoR13	Z199a / snoR13	------------	------------	C/D
snoR14	AtsnoR14	snoR14	snoR14	------------	------------	C/D
snoR15	AtsnoR15	snoR15	Z101 / snoR15	------------	------------	C/D
snoR16	AtsnoR16	snoR16	snoR16	------------	------------	C/D
snoR17	AtsnoR17	snoR17		------------	------------	C/D
snoR18	AtsnoR18	snoR18	Z102 / snoR18	------------	------------	C/D
snoR20	AtsnoR20	snoR20	Z160a / snoR20	------------	------------	C/D
snoR21	AtsnoR21	snoR21	Z221 / snoR21	------------	------------	C/D
snoR22	AtsnoR22	snoR22	Z151a / snoR22	------------	------------	C/D
snoR23	AtsnoR23	snoR23	Z152 / snoR23	------------	------------	C/D
snoR24	AtsnoR24	snoR24	SnoR24a / snoR24	------------	------------	C/D
snoR25	AtsnoR25	snoR25	------------	------------	------------	C/D
snoR29	AtsnoR29	snoR29	Z107 / snoR29	------------	------------	C/D
snoR31	AtsnoR31	snoR31	------------	------------	------------	C/D
snoR32	AtsnoR32	snoR32	------------	------------	------------	C/D
snoR37	AtsnoR37	snoR37	Z157a / snoR37	------------	------------	C/D
snoR4	AtsnoR4	snoR4	------------	------------	------------	C/D
snoR44	AtsnoR44	snoR44	snoR44	------------	------------	C/D
snoR59	AtsnoR59	snoR59	------------	------------	------------	C/D
snoR64	AtsnoR64	snoR64	------------	------------	------------	C/D
snoR7	AtsnoR7	snoR7	------------	------------	------------	C/D
snoR8	AtsnoR8	snoR8	------------	------------	------------	C/D
snoR9	AtsnoR9	snoR9	------------	------------	------------	C/D
U27	AtU27	U27	------------	------------	------------	C/D
U29	AtU29	U29	------------	------------	------------	C/D
U30	AtU30	U30	------------	------------	------------	C/D
U31	AtU31	U31	------------	------------	------------	C/D
U33	AtU33	U33	Z195a / U33	------------	------------	C/D
U34	AtU34	U34	Z181a / U34	------------	------------	C/D
U35	AtU35	U35	Z228a / U35	------------	------------	C/D
U36II	AtU36	U36	U36A / U36II	------------	------------	C/D
U37	AtU37	U37	------------	------------	------------	C/D
U38	AtU38	U38	------------	------------	------------	C/D
U43	AtU43	U43	------------	------------	------------	C/D
U49	AtU49	U49	------------	------------	------------	C/D
U51	AtU51	U51	Z196a / U51	------------	------------	C/D
U53	AtU53	U53	------------	------------	------------	C/D
U55	AtU55	U55	------------	------------	------------	C/D
U56	AtU56	U56	------------	------------	------------	C/D
U61	AtU61	U61	U61 / U61	------------	------------	C/D
U80	AtU80	U80	Z193a / U80	------------	------------	C/D
snoR38Y	AtsnoR38Y	snoR38Y	------------	------------	------------	C/D
snoR53Y	AtsnoR53Y	snoR53Y	snoR53Y	------------	------------	C/D
AtsnoR68Y	AtsnoR68Y	snoR68Y	------------	------------	------------	C/D
snoR69Y	AtsnoR69Y	snoR69Y	------------	------------	------------	C/D
snoR39BY	-----------	snoR39BY	Z125a / snoR39BY	------------	------------	C/D
snoR102	-----------	snoR102	------------	------------	------------	C/D
snoR106	-----------	snoR106	------------	------------	------------	C/D
snoR107	-----------	snoR107	------------	------------	------------	C/D
snoR108	-----------	snoR108	------------	------------	------------	C/D
snoR19	-----------	snoR19	SnoR19a / snoR19	------------	------------	C/D
snoR26	-----------	snoR26	------------	------------	------------	C/D
snoR27	-----------	snoR27	------------	------------	------------	C/D
snoR28	-----------	snoR28	Z103a / snoR28	------------	------------	C/D
snoR33	-----------	snoR33	------------	------------	------------	C/D
snoR34	-----------	snoR34	------------	------------	------------	C/D
snoR35	-----------	snoR35	------------	------------	------------	C/D
snoR36	-----------	snoR36	------------	------------	------------	C/D
snoR41Y	-----------	snoR41Y	Z154a / snoR41Y	------------	------------	C/D
snoR58Y	-----------	snoR58Y	Z200a / snoR58Y	------------	------------	C/D
snoR6	-----------	snoR6	------------	------------	------------	C/D
snoR65	-----------	snoR65	------------	------------	------------	C/D
snoR66	-----------	snoR66	Z269a / snoR66	------------	------------	C/D
snoR68	-----------	snoR68	------------	------------	------------	C/D
snoR72Y	-----------	snoR72Y	------------	------------	------------	C/D
snoR77Y	-----------	snoR77Y	------------	------------	------------	C/D
U14	-----------	U14	Z114a / U14	------------	------------	C/D
U15	-----------	U15	Z104a / U15	------------	------------	C/D
U16	-----------	U16	-----------	------------	------------	C/D
U18	-----------	U18	Z106 / U18	------------	------------	C/D
U24	-----------	U24	Z132a / U24	------------	CrCD59 / U24	C/D
U54	-----------	U54	------------	------------	------------	C/D
snoR60	-----------	U60	snoR60	------------	------------	C/D
snoR30	-----------	snoR30	------------	------------	------------	C/D
U40	-----------	U40	Z153a / U40	------------	------------	C/D
R72	-----------	R72	------------	------------	------------	C/D
R71	-----------	R71	------------	------------	------------	C/D
Z155a	-----------	-----------	snoR36 / Z155a	------------	------------	C/D
U36I	-----------	-----------	Z100a / U36I	------------	------------	C/D
U59	-----------	-----------	Z159a / U59	------------	------------	C/D
Z158a	-----------	-----------	snoR38Ya / Z158a	------------	------------	C/D
Z226	-----------	-----------	snoR68Y / Z226	------------	------------	C/D
Z122	-----------	-----------	snoR72Y / Z122	------------	------------	C/D
Z111	-----------	-----------	snoR77Ya / Z111	------------	------------	C/D
Z105	-----------	-----------	SnoR7a / Z105	------------	------------	C/D
Z110	-----------	-----------	SnoR10a / Z110	------------	------------	C/D
OssnoR17	-----------	-----------	snoR17	------------	------------	C/D
Z108	-----------	-----------	SnoR30 / Z108	------------	------------	C/D
Z109	-----------	-----------	SnoR31 / Z109	------------	------------	C/D
OssnoR32	-----------	-----------	snoR32	------------	------------	C/D
Z155a	-----------	-----------	snoR36 / Z155a	------------	------------	C/D
snoR47	-----------	-----------	Z271 / snoR47	------------	------------	C/D
Z134a	-----------	-----------	SnoR64 / Z134a	------------	------------	C/D
snoR120	-----------	-----------	Z192 / sno120	------------	------------	C/D
snoR121	-----------	-----------	Z118a / snoR121	------------	------------	C/D
snoR122	-----------	-----------	Z119a / snoR122	------------	------------	C/D
snoR123	-----------	-----------	Z121 / snoR123	------------	------------	C/D
snoR124	-----------	-----------	Z123 / snoR124	------------	------------	C/D
snoR125	-----------	-----------	Z124 / snoR125	------------	------------	C/D
snoR126a	-----------	-----------	Z278a / snoR126a	------------	------------	C/D
snoR132a	-----------	-----------	Z162a / snoR132a	------------	------------	C/D
snoR135a	-----------	-----------	Z165a / snoR135a	------------	------------	C/D
snoR136a	-----------	-----------	Z166 / snoR136a	------------	------------	C/D
snoR137a	-----------	-----------	Z168a / snoR137a	------------	------------	C/D
snoR138	-----------	-----------	Z170 / snoR138	------------	------------	C/D
snoR139	-----------	-----------	Z171 / snoR139	------------	------------	C/D
snoR140a	-----------	-----------	Z172a / snoR140a	------------	------------	C/D
sno141a	-----------	-----------	Z173a / snoR141a	------------	------------	C/D
snoR144	-----------	-----------	Z250 / snoR144	------------	------------	C/D
snoR145a	-----------	-----------	Z177a / snoR145a	------------	------------	C/D
snoR146a	-----------	-----------	Z178a / snoR146a	------------	------------	C/D
snoR147a	-----------	-----------	Z267a / snoR147	------------	------------	C/D
snoR148	-----------	-----------	Z252 / snoR148	------------	------------	C/D
snoR149a	-----------	-----------	Z182a / snoR149a	------------	------------	C/D
snoR150a	-----------	-----------	Z183a / snoR150a	------------	------------	C/D
snoR153	-----------	-----------	Z187 / snoR153	------------	------------	C/D
snoR154a	-----------	-----------	Z188a / snoR154a	------------	------------	C/D
snoR156	-----------	-----------	Z190 / snoR156	------------	------------	C/D
snoR157a	-----------	-----------	Z194a / snoR157a	------------	------------	C/D
snoR158a	-----------	-----------	Z268a / snoR158a	------------	------------	C/D
snoR159a	-----------	-----------	Z198a / snoR159a	------------	------------	C/D
snoR160a	-----------	-----------	Z270a / snoR160a	------------	------------	C/D
snoR161a	-----------	-----------	Z279a / snoR161a	------------	------------	C/D
snoR162a	-----------	-----------	Z203 / snoR162a	------------	------------	C/D
snoR165	-----------	-----------	Z225 / snoR165	------------	------------	C/D
snoR167	-----------	-----------	Z229 / snoR167	------------	------------	C/D
snoR169	-----------	-----------	Z240 / snoR169	------------	------------	C/D
snoR170	-----------	-----------	Z241 / snoR170	------------	------------	C/D
snoR172	-----------	-----------	Z243 / snoR172	------------	------------	C/D
snoR175	-----------	-----------	Z274 / snoR175	------------	------------	C/D
snoR176	-----------	-----------	Z275 / snoR176	------------	------------	C/D
Z191a	-----------	-----------	U27 / Z191a	------------	------------	C/D
OsU29	-----------	-----------	U29a	------------	------------	C/D
Z223a	-----------	-----------	U38 / Z223a	------------	------------	C/D
OsU43	-----------	-----------	U43	------------	------------	C/D
Z112	-----------	-----------	U49 / Z112	------------	------------	C/D
OsU54	-----------	-----------	U54a	------------	------------	C/D
AtncR4	-----------	-----------	------------	ncR4	------------	C/D
AtncR6	-----------	-----------	------------	ncR6	------------	C/D
AtncR7	-----------	-----------	------------	ncR7	------------	C/D
AtncR10	-----------	-----------	------------	ncR10	------------	C/D
AtncR12	-----------	-----------	------------	ncR12	------------	C/D
AtncR16	-----------	-----------	------------	ncR16	------------	C/D
AtncR17	-----------	-----------	------------	ncR17	------------	C/D
AtncR27	-----------	-----------	------------	ncR27	------------	C/D
AtncR28	-----------	-----------	------------	ncR28	------------	C/D
CrCD01	-----------	-----------	------------	------------	snoR1 / CrCD01	C/D
CrCD02	-----------	-----------	------------	------------	CrCD02	C/D
CrCD03	-----------	-----------	------------	------------	snoR68 / CrCD03	C/D
CrCD04	-----------	-----------	------------	------------	CrCD04	C/D
CrCD05	-----------	-----------	------------	------------	CrCD05	C/D
CrCD06	-----------	-----------	------------	------------	snoR69 / CrCD06	C/D
CrCD07	-----------	-----------	------------	------------	snoR24 / CrCD07	C/D
CrCD09	-----------	-----------	------------	------------	U51 / CrCD09	C/D
CrCD10	-----------	-----------	------------	------------	snoR41Y / CrCD10	C/D
CrCD11	-----------	-----------	------------	------------	snoR120 / snoR162 / CrCD11	C/D
CrCD14	-----------	-----------	------------	------------	CrCD14	C/D
CrCD15	-----------	-----------	------------	------------	CrCD15	C/D
CrCD16	-----------	-----------	------------	------------	snoR13 / CrCD16	C/D
CrCD17	-----------	-----------	------------	------------	U34 / CrCD17	C/D
CrCD18	-----------	-----------	------------	------------	Z270 / CrCD18	C/D
CrCD19	-----------	-----------	------------	------------	U54 / CrCD19	C/D
CrCD20	-----------	-----------	------------	------------	U59 / CrCD20	C/D
CrCD21	-----------	-----------	------------	------------	U49 / CrCD21	C/D
CrCD22	-----------	-----------	------------	------------	snoR60 / CrCD22	C/D
CrCD23	-----------	-----------	------------	------------	snoR130 / CrCD23	C/D
CrCD24	-----------	-----------	------------	------------	CrCD24	C/D
CrCD25	-----------	-----------	------------	------------	J27 / U36 / CrCD25	C/D
CrCD26	-----------	-----------	------------	------------	U14 / CrCD26	C/D
CrCD27	-----------	-----------	------------	------------	U35 / CrCD27	C/D
CrCD28	-----------	-----------	------------	------------	U35 / CrCD28	C/D
CrCD29	-----------	-----------	------------	------------	U29 / CrCD29	C/D
CrCD30	-----------	-----------	------------	------------	U18 / CrCD30	C/D
CrCD31	-----------	-----------	------------	------------	snoR37 / CrCD31	C/D
CrCD32	-----------	-----------	------------	------------	snoR41YII / CrCD32	C/D
CrCD33	-----------	-----------	------------	------------	snoR66 / CrCD33	C/D
CrCD34	-----------	-----------	------------	------------	snoR31 / snoR9 / CrCD34	C/D
CrCD35	-----------	-----------	------------	------------	snoR10 / CrCD35	C/D
CrCD36	-----------	-----------	------------	------------	U59 / CrCD36	C/D
CrCD37	-----------	-----------	------------	------------	U30 / CrCD37	C/D
CrCD38	-----------	-----------	------------	------------	Z267 / CrCD38	C/D
CrCD39	-----------	-----------	------------	------------	CrCD39	C/D
CrCD40	-----------	-----------	------------	------------	snoR44 / CrCD40	C/D
CrCD41	-----------	-----------	------------	------------	CrCD41	C/D
CrCD43	-----------	-----------	------------	------------	snoR14 / U61 / CrCD43	C/D
CrCD44	-----------	-----------	------------	------------	snoR77Y / CrCD44	C/D
CrCD45	-----------	-----------	------------	------------	snoR19 / crCD45	C/D
CrCD46	-----------	-----------	------------	------------	snoR15 / CrCD46	C/D
CrCD47	-----------	-----------	------------	------------	CrCD47	C/D
CrCD48	-----------	-----------	------------	------------	U36 / CrCD48	C/D
CrCD49	-----------	-----------	------------	------------	snoR68 / CrCD49	C/D
CrCD50	-----------	-----------	------------	------------	U15 / CrCD50	C/D
CrCD51	-----------	-----------	------------	------------	snoR72Y / CrCD51	C/D
CrCD52	-----------	-----------	------------	------------	CrCD52	C/D
CrCD53	-----------	-----------	------------	------------	U80 / CrCD53	C/D
CrCD54	-----------	-----------	------------	------------	U80 / CrCD54	C/D
CrCD55	-----------	-----------	------------	------------	U27 / CrCD55	C/D
CrCD56	-----------	-----------	------------	------------	snoR53Y / CrCD56	C/D
CrCD57	-----------	-----------	------------	------------	U38 / CrCD57	C/D
CrCD58	-----------	-----------	------------	------------	CrCD58	C/D
CrCD60	-----------	-----------	------------	------------	CrCD60	C/D
CrCD61	-----------	-----------	------------	------------	snoR19 / CrCD61	C/D
CrCD62	-----------	-----------	------------	------------	snoR39BY / CrCD62	C/D
CrCD63	-----------	-----------	------------	------------	U43 / CrCD63	C/D
CrCD64	-----------	-----------	------------	------------	U40 / CrCD64	C/D
CrCD65	-----------	-----------	------------	------------	snoR133 / CrCD65	C/D
CrCD66	-----------	-----------	------------	------------	CrCD66	C/D
CrCD67	-----------	-----------	------------	------------	snoR7 / CrCD67	C/D
CrCD68	-----------	-----------	------------	------------	snoR38Y / snoR18 / CrCD68	C/D
CrCD69	-----------	-----------	------------	------------	snoR29 / CrCD69	C/D
CrCD70	-----------	-----------	------------	------------	snoR12 / CrCD70	C/D
CrCD71	-----------	-----------	------------	------------	CrCD71	C/D
CrCD72	-----------	-----------	------------	------------	CrCD72	C/D
CrCD73	-----------	-----------	------------	------------	snoR32 / CrCD73	C/D
CrCD74	-----------	-----------	------------	------------	CrCD74	C/D
CrCD75	-----------	-----------	------------	------------	CrCD75	C/D
CrCD76	-----------	-----------	------------	------------	SnoR22 / CrCD76	C/D
CrCD77	-----------	-----------	------------	------------	CrCD77	C/D
snoR2	-----------	SnoR2a / U65	Z113 / snoR2	------------	------------	H/ACA
snoR5	-----------	snoR5a	SnoR5 / snoR5a	------------	------------	H/ACA
snoR100	-----------	snoR100	------------	------------	------------	H/ACA
snoR103	-----------	snoR103	------------	------------	------------	H/ACA
snoR104	-----------	snoR104	------------	------------	------------	H/ACA
snoR109	-----------	snoR109	------------	------------	------------	H/ACA
snoR110	-----------	snoR110	------------	------------	------------	H/ACA
snoR111	-----------	snoR111	------------	------------	------------	H/ACA
snoR112	-----------	snoR112	------------	------------	------------	H/ACA
snoR72	-----------	snoR72	------------	------------	------------	H/ACA
snoR73	-----------	snoR73	------------	------------	------------	H/ACA
snoR74	-----------	snoR74	------------	------------	------------	H/ACA
snoR77	-----------	snoR77	------------	------------	------------	H/ACA
snoR78	-----------	snoR78	------------	------------	------------	H/ACA
snoR79	-----------	snoR79	------------	------------	------------	H/ACA
snoR80	-----------	snoR80	------------	------------	------------	H/ACA
snoR81	-----------	snoR81	------------	------------	------------	H/ACA
snoR82	-----------	snoR82	------------	------------	------------	H/ACA
snoR83	-----------	snoR83	------------	------------	------------	H/ACA
snoR84	-----------	snoR84	------------	------------	------------	H/ACA
snoR86	-----------	snoR86	------------	------------	------------	H/ACA
snoR88	-----------	snoR88	------------	------------	------------	H/ACA
snoR89	-----------	snoR89	------------	------------	------------	H/ACA
snoR90	-----------	snoR90	------------	------------	------------	H/ACA
snoR92	-----------	snoR92	------------	------------	------------	H/ACA
snoR93	-----------	snoR93	------------	------------	------------	H/ACA
snoR94	-----------	snoR94	------------	------------	------------	H/ACA
snoR95	-----------	snoR95	------------	------------	------------	H/ACA
snoR96	-----------	snoR96	------------	------------	------------	H/ACA
snoR97	-----------	snoR97	------------	------------	------------	H/ACA
snoR99	-----------	snoR99	------------	------------	------------	H/ACA
U19	-----------	U19	------------	------------	------------	H/ACA
AtncR1	-----------	------------	------------	ncR1	------------	H/ACA
CrACA01	-----------	------------	------------	------------	snoR83 / snoR82 / CrACA01	H/ACA
CrACA02	-----------	------------	------------	------------	CrACA02	H/ACA
CrACA03	-----------	------------	------------	------------	CrACA03	H/ACA
CrACA04	-----------	------------	------------	------------	CrACA04	H/ACA
CrACA05	-----------	------------	------------	------------	snoR99 / CrACA05	H/ACA
CrACA06	-----------	------------	------------	------------	Osaca052 / CrACA06	H/ACA
CrACA07	-----------	------------	------------	------------	CrACA07	H/ACA
CrACA08	-----------	------------	------------	------------	CrACA08	H/ACA
CrACA09	-----------	------------	------------	------------	Osaca003 / CrACA09	H/ACA
CrACA10	-----------	------------	------------	------------	CrACA10	H/ACA
CrACA13	-----------	------------	------------	------------	SnoR2 / CrACA13	H/ACA
CrACA16	-----------	------------	------------	------------	snoR100 / CrCD16	H/ACA
CrACA18	-----------	------------	------------	------------	CrACA18	H/ACA
CrACA19	-----------	------------	------------	------------	CrACA19	H/ACA
CrACA21	-----------	------------	------------	------------	Osaca019 / CrACA21	H/ACA
CrACA22	-----------	------------	------------	------------	CrACA22	H/ACA
CrACA23	-----------	------------	------------	------------	CrACA23	H/ACA
CrACA24	-----------	------------	------------	------------	Osaca003 / CrACA24	H/ACA
CrACA26	-----------	------------	------------	------------	snoR91 / CrACA26	H/ACA
CrACA28	-----------	------------	------------	------------	CrACA28	H/ACA
CrACA29	-----------	------------	------------	------------	Osaca019 / Osaca003 / CrACA29	H/ACA
CrACA30	-----------	------------	------------	------------	CrACA30	H/ACA
CrACA31	-----------	------------	------------	------------	snoR87 / CrACA31	H/ACA
CrACA32	-----------	------------	------------	------------	snoR96 / CrACA32	H/ACA
CrACA33	-----------	------------	------------	------------	snoR91 / CrACA33	H/ACA
CrACA35	-----------	------------	------------	------------	CrACA35	H/ACA
CrACA36	-----------	------------	------------	------------	snoR78 / CrACA36	H/ACA
CrACA37	-----------	------------	------------	------------	snoR86 / CrACA37	H/ACA
CrACA38	-----------	------------	------------	------------	Osaca053 / CrACA38	H/ACA
CrACA39	-----------	------------	------------	------------	Osaca025 / CrACA39	H/ACA
CrACA40	-----------	------------	------------	------------	SnoR82 / snoR77 / CrACA40	H/ACA
CrACA41	-----------	------------	------------	------------	CrACA40	H/ACA
CrACA42	-----------	------------	------------	------------	CrACA42	H/ACA
CrACA43	-----------	------------	------------	------------	Osaca069 / CrACA43	H/ACA
CrACA44	-----------	------------	------------	------------	CrACA44	H/ACA
CrACA45	-----------	------------	------------	------------	CrACA45	H/ACA
CrACA46	-----------	------------	------------	------------	snoR83 / CrACA46	H/ACA
CrACA48	-----------	------------	------------	------------	CrACA48	H/ACA
CrACA50	-----------	------------	------------	------------	U19 / CrACA50	H/ACA
CrACA51	-----------	------------	------------	------------	CrACA51	H/ACA
CrACA54	-----------	------------	------------	------------	CrACA54	H/ACA
