# Supplementary material for: Phylogenetic distribution of plant snoRNA families
Source: BMC Genomics. 2016 Nov 24;17:969. doi: 10.1186/s12864-016-3301-2 (PMC5122169; doi:10.1186/s12864-016-3301-2)
Supplement: Additional file 9 — Alignments. Complete archive of all snoRNA family alignments (in.stk stockholm format). (ZIP 194 kb) [file 12864_2016_3301_MOESM9_ESM.zip]

Archive with 296 entries (295 files):
- Additional_folder_6/
- Additional_folder_6/Z112.stk
- Additional_folder_6/CrCD65.stk
- Additional_folder_6/Z109.stk
- Additional_folder_6/snoR147a.stk
- Additional_folder_6/CrACA23.stk
- Additional_folder_6/AtncR1.stk
- Additional_folder_6/CrACA22.stk
- Additional_folder_6/CrACA19.stk
- Additional_folder_6/snoR33.stk
- Additional_folder_6/snoR31.stk
- Additional_folder_6/snoR162a.stk
- Additional_folder_6/snoR4.stk
- Additional_folder_6/CrCD75.stk
- Additional_folder_6/snoR108.stk
- Additional_folder_6/CrCD47.stk
- Additional_folder_6/U36I.stk
- Additional_folder_6/U16.stk
- Additional_folder_6/snoR7.stk
- Additional_folder_6/CrCD19.stk
- Additional_folder_6/CrCD14.stk
- Additional_folder_6/snoR60.stk
- Additional_folder_6/Z105.stk
- Additional_folder_6/snoR149a.stk
- Additional_folder_6/CrCD61.stk
- Additional_folder_6/U60.stk
- Additional_folder_6/CrACA09.stk
- Additional_folder_6/CrACA07.stk
- Additional_folder_6/CrCD73.stk
- Additional_folder_6/snoR72Y.stk
- Additional_folder_6/snoR109.stk
- Additional_folder_6/snoR139.stk
- Additional_folder_6/Z158a.stk
- Additional_folder_6/snoR32.stk
- Additional_folder_6/OssnoR17.stk
- Additional_folder_6/CrCD29.stk
- Additional_folder_6/snoR88.stk
- Additional_folder_6/CrACA33.stk
- Additional_folder_6/snoR82.stk
- Additional_folder_6/U56.stk
- Additional_folder_6/snoR10.stk
- Additional_folder_6/snoR22.stk
- Additional_folder_6/CrACA16.stk
- Additional_folder_6/snoR120.stk
- Additional_folder_6/CrCD05.stk
- Additional_folder_6/snoR39BY.stk
- Additional_folder_6/snoR138.stk
- Additional_folder_6/snoR123.stk
- Additional_folder_6/snoR132a.stk
- Additional_folder_6/U35.stk
- Additional_folder_6/snoR35.stk
- Additional_folder_6/snoR111.stk
- Additional_folder_6/AtncR6.stk
- Additional_folder_6/snoR159a.stk
- Additional_folder_6/CrACA03.stk
- Additional_folder_6/CrCD17.stk
- Additional_folder_6/CrACA02.stk
- Additional_folder_6/snoR102.stk
- Additional_folder_6/snoR53Y.stk
- Additional_folder_6/OsU43.stk
- Additional_folder_6/CrACA43.stk
- Additional_folder_6/CrCD03.stk
- Additional_folder_6/snoR96.stk
- Additional_folder_6/CrACA31.stk
- Additional_folder_6/Z226.stk
- Additional_folder_6/CrACA42.stk
- Additional_folder_6/CrCD50.stk
- Additional_folder_6/snoR136a.stk
- Additional_folder_6/CrACA13.stk
- Additional_folder_6/CrCD02.stk
- Additional_folder_6/CrACA06.stk
- Additional_folder_6/CrCD21.stk
- Additional_folder_6/CrACA51.stk
- Additional_folder_6/R72.stk
- Additional_folder_6/CrCD33.stk
- Additional_folder_6/CrCD10.stk
- Additional_folder_6/U54.stk
- Additional_folder_6/snoR176.stk
- Additional_folder_6/snoR99.stk
- Additional_folder_6/snoR89.stk
- Additional_folder_6/CrACA35.stk
- Additional_folder_6/CrCD60.stk
- Additional_folder_6/AtncR10.stk
- Additional_folder_6/snoR30.stk
- Additional_folder_6/CrCD58.stk
- Additional_folder_6/CrACA05.stk
- Additional_folder_6/snoR107.stk
- Additional_folder_6/snoR161a.stk
- Additional_folder_6/CrACA08.stk
- Additional_folder_6/CrCD51.stk
- Additional_folder_6/CrACA50.stk
- Additional_folder_6/CrCD53.stk
- Additional_folder_6/snoR103.stk
- Additional_folder_6/CrCD66.stk
- Additional_folder_6/snoR6.stk
- Additional_folder_6/snoR135a.stk
- Additional_folder_6/CrACA28.stk
- Additional_folder_6/snoR65.stk
- Additional_folder_6/snoR79.stk
- Additional_folder_6/CrCD40.stk
- Additional_folder_6/CrCD57.stk
- Additional_folder_6/Z110.stk
- Additional_folder_6/U18.stk
- Additional_folder_6/snoR137a.stk
- Additional_folder_6/OsU29.stk
- Additional_folder_6/CrACA18.stk
- Additional_folder_6/snoR58Y.stk
- Additional_folder_6/snoR20.stk
- Additional_folder_6/CrCD15.stk
- Additional_folder_6/snoR27.stk
- Additional_folder_6/CrACA24.stk
- Additional_folder_6/snoR106.stk
- Additional_folder_6/snoR145a.stk
- Additional_folder_6/snoR146a.stk
- Additional_folder_6/snoR25.stk
- Additional_folder_6/snoR66.stk
- Additional_folder_6/CrCD04.stk
- Additional_folder_6/CrCD16.stk
- Additional_folder_6/snoR77Y.stk
- Additional_folder_6/U55.stk
- Additional_folder_6/CrACA32.stk
- Additional_folder_6/snoR148.stk
- Additional_folder_6/AtncR27.stk
- Additional_folder_6/CrCD09.stk
- Additional_folder_6/snoR24.stk
- Additional_folder_6/AtncR28.stk
- Additional_folder_6/CrCD71.stk
- Additional_folder_6/U27.stk
- Additional_folder_6/CrCD74.stk
- Additional_folder_6/snoR90.stk
- Additional_folder_6/CrACA26.stk
- Additional_folder_6/CrCD62.stk
- Additional_folder_6/snoR140a.stk
- Additional_folder_6/OsU54.stk
- Additional_folder_6/U19.stk
- Additional_folder_6/snoR17.stk
- Additional_folder_6/CrACA46.stk
- Additional_folder_6/snoR34.stk
- Additional_folder_6/CrCD39.stk
- Additional_folder_6/snoR84.stk
- Additional_folder_6/snoR175.stk
- Additional_folder_6/snoR110.stk
- Additional_folder_6/Z122.stk
- Additional_folder_6/U33.stk
- Additional_folder_6/snoR125.stk
- Additional_folder_6/snoR158a.stk
- Additional_folder_6/Z223a.stk
- Additional_folder_6/snoR69Y.stk
- Additional_folder_6/CrCD32.stk
- Additional_folder_6/CrCD49.stk
- Additional_folder_6/AtncR17.stk
- Additional_folder_6/CrCD64.stk
- Additional_folder_6/snoR100.stk
- Additional_folder_6/snoR170.stk
- Additional_folder_6/snoR83.stk
- Additional_folder_6/CrCD06.stk
- Additional_folder_6/snoR121.stk
- Additional_folder_6/U38.stk
- Additional_folder_6/snoR18.stk
- Additional_folder_6/snoR112.stk
- Additional_folder_6/snoR64.stk
- Additional_folder_6/snoR73.stk
- Additional_folder_6/snoR36.stk
- Additional_folder_6/U30.stk
- Additional_folder_6/snoR74.stk
- Additional_folder_6/snoR126a.stk
- Additional_folder_6/snoR59.stk
- Additional_folder_6/CrCD43.stk
- Additional_folder_6/snoR154a.stk
- Additional_folder_6/U61.stk
- Additional_folder_6/snoR144.stk
- Additional_folder_6/CrACA45.stk
- Additional_folder_6/CrCD24.stk
- Additional_folder_6/CrCD01.stk
- Additional_folder_6/CrACA38.stk
- Additional_folder_6/U14.stk
- Additional_folder_6/snoR68.stk
- Additional_folder_6/snoR12.stk
- Additional_folder_6/CrCD48.stk
- Additional_folder_6/snoR157a.stk
- Additional_folder_6/snoR68Y.stk
- Additional_folder_6/U43.stk
- Additional_folder_6/snoR141a.stk
- Additional_folder_6/CrCD54.stk
- Additional_folder_6/CrCD07.stk
- Additional_folder_6/CrCD56.stk
- Additional_folder_6/Z134a.stk
- Additional_folder_6/U53.stk
- Additional_folder_6/U80.stk
- Additional_folder_6/snoR38Y.stk
- Additional_folder_6/CrACA41.stk
- Additional_folder_6/CrCD22.stk
- Additional_folder_6/snoR72.stk
- Additional_folder_6/CrACA29.stk
- Additional_folder_6/Z191a.stk
- Additional_folder_6/CrCD52.stk
- Additional_folder_6/snoR92.stk
- Additional_folder_6/OssnoR32.stk
- Additional_folder_6/snoR95.stk
- Additional_folder_6/CrACA44.stk
- Additional_folder_6/snoR81.stk
- Additional_folder_6/U37.stk
- Additional_folder_6/CrACA01.stk
- Additional_folder_6/snoR28.stk
- Additional_folder_6/snoR8.stk
- Additional_folder_6/snoR23.stk
- Additional_folder_6/CrCD69.stk
- Additional_folder_6/CrCD35.stk
- Additional_folder_6/snoR86.stk
- Additional_folder_6/U49.stk
- Additional_folder_6/snoR1.stk
- Additional_folder_6/AtncR7.stk
- Additional_folder_6/snoR13.stk
- Additional_folder_6/CrACA48.stk
- Additional_folder_6/snoR9.stk
- Additional_folder_6/snoR5.stk
- Additional_folder_6/U24.stk
- Additional_folder_6/snoR150a.stk
- Additional_folder_6/CrCD37.stk
- Additional_folder_6/snoR29.stk
- Additional_folder_6/snoR160a.stk
- Additional_folder_6/CrCD70.stk
- Additional_folder_6/snoR167.stk
- Additional_folder_6/snoR37.stk
- Additional_folder_6/snoR156.stk
- Additional_folder_6/U36II.stk
- Additional_folder_6/snoR153.stk
- Additional_folder_6/CrACA30.stk
- Additional_folder_6/CrCD30.stk
- Additional_folder_6/CrCD27.stk
- Additional_folder_6/snoR21.stk
- Additional_folder_6/CrCD34.stk
- Additional_folder_6/CrCD23.stk
- Additional_folder_6/snoR19.stk
- Additional_folder_6/Z108.stk
- Additional_folder_6/CrACA21.stk
- Additional_folder_6/U40.stk
- Additional_folder_6/snoR165.stk
- Additional_folder_6/CrACA39.stk
- Additional_folder_6/Z111.stk
- Additional_folder_6/CrACA36.stk
- Additional_folder_6/U15.stk
- Additional_folder_6/U31.stk
- Additional_folder_6/CrCD46.stk
- Additional_folder_6/snoR93.stk
- Additional_folder_6/snoR122.stk
- Additional_folder_6/CrCD55.stk
- Additional_folder_6/snoR44.stk
- Additional_folder_6/CrCD63.stk
- Additional_folder_6/CrCD68.stk
- Additional_folder_6/snoR11.stk
- Additional_folder_6/snoR15.stk
- Additional_folder_6/CrCD45.stk
- Additional_folder_6/CrACA40.stk
- Additional_folder_6/snoR77.stk
- Additional_folder_6/CrACA10.stk
- Additional_folder_6/CrCD72.stk
- Additional_folder_6/CrCD76.stk
- Additional_folder_6/snoR14.stk
- Additional_folder_6/snoR47.stk
- Additional_folder_6/snoR97.stk
- Additional_folder_6/Z155a.stk
- Additional_folder_6/AtncR16.stk
- Additional_folder_6/CrCD41.stk
- Additional_folder_6/CrCD20.stk
- Additional_folder_6/CrACA37.stk
- Additional_folder_6/CrCD25.stk
- Additional_folder_6/CrCD18.stk
- Additional_folder_6/snoR16.stk
- Additional_folder_6/CrCD36.stk
- Additional_folder_6/snoR26.stk
- Additional_folder_6/CrCD11.stk
- Additional_folder_6/snoR41Y.stk
- Additional_folder_6/CrACA54.stk
- Additional_folder_6/U34.stk
- Additional_folder_6/snoR169.stk
- Additional_folder_6/CrCD77.stk
- Additional_folder_6/snoR172.stk
- Additional_folder_6/snoR94.stk
- Additional_folder_6/U51.stk
- Additional_folder_6/U29.stk
- Additional_folder_6/CrCD44.stk
- Additional_folder_6/CrCD31.stk
- Additional_folder_6/snoR78.stk
- Additional_folder_6/AtncR4.stk
- Additional_folder_6/snoR104.stk
- Additional_folder_6/U59.stk
- Additional_folder_6/snoR124.stk
- Additional_folder_6/CrCD67.stk
- Additional_folder_6/snoR2.stk
- Additional_folder_6/CrCD38.stk
- Additional_folder_6/AtncR12.stk
- Additional_folder_6/R71.stk
- Additional_folder_6/CrCD28.stk
- Additional_folder_6/CrACA04.stk
- Additional_folder_6/snoR80.stk
