# Supplementary material for: Phylogenetic distribution of plant snoRNA families
Source: BMC Genomics. 2016 Nov 24;17:969. doi: 10.1186/s12864-016-3301-2 (PMC5122169; doi:10.1186/s12864-016-3301-2)
Supplement: Additional file 9 — Alignments. Complete archive of all snoRNA family alignments (in.stk stockholm format). (ZIP 194 kb) [file 12864_2016_3301_MOESM9_ESM.zip › Additional_folder_6/Z112.stk]

# STOCKHOLM 1.0


tae-Z112-4      ..TGTCTCGGTGAAGAACTCTAGACC..AGGAAGTGCCGCATGACACT...AACAGCCGCTGCTTTGCTG...CTGCTGTAAGTGTACATCCCTCTATCTATACCTCTCTGGTTTGTTGTGGGGTGT.ATATCCCATTTGCAA...CTGCTTGTTTCAGCTGTATGTGTGATTCGAAATGTGTCTC.TGAGGGCA..
tae-Z112-2      .TTATCCCTCTGAAGATTCTCAGACC..AGGAAGTGCCGTATGACACTGTAAACAACAGCTGCTTCTCA....CCACTGCATGCGACC.TCCTTTGGCTATAACCTTTGTGGTTTGGTCATGTTTGG.AATCTCCATTTGCACC..TGGTTTGGTTCAGCTGTGTGCTTGATTTTAAA...................
hvu-Z112-2      ........TGTGAAGATTCTCAGACCATAGGAAGTGTCGTATGACACTGTAAAC..CAATATCTT........CAGCTGC.........TTCTGACATTGTAAACTTTGTGGTTTGGTCTGTTCCGA.AATCTCTATTTGCAGC..TGGTTTGGTTCAGCTCTGTGTGTGATTTTAAGCGGGTCTC.TGA.......
hvu-Z112-7      .TTGTCCCGGTGAAGATTCTCAGACCATAGGAAGTGCCGTATGACACTGTAAACAACAGCTGGTTCTCT....CCACTGCAAGTGTCC.TCCGTTGACCATAGCCTTTGTGGTTTGGTCTATGCAGG.AATCTCCATTTGCAGC..TGGTTTGAATCATCTGTGTGCGTGATTTTAAGCGGGTCTC.TGAGGGATTT
osa-Z112        .TAGTCCCAGTGAGGATTCTATGACCATAGGAAGTGCCGTATGACACTTTAAACAGCAGCTGCTTTTCT....CATTTGCAAGTGTCCATCCTTCGACCATAACCTTTGTGGTTTGGTCTGGGATGG.AGTACCCATTTGCAA...TTGGTTAATTCAGCTGTGTGTGTGATTTTAAACGGGTCTCTTGAGGGATTA
hvu-Z112-5      ........GGTGAAGAGCTCTCGGCCATAGGAAGTGCCGTATGACACTGTAAACAGCAGCTGCTTCTCTG...CTGCTGCAAGTAGTCGTCCTCTTATCTTAACCTTTGTGGTTTCGTCTGGGACGG.AATACCCATTTGCAC...CAGCTTGATTCAGCTGTGTGCGTGATTTTAAACGGGTCTC.TGA.......
tae-Z112-3      .TTGTCCCTGTGAGGATCACTAGACC..AGGAAGTGCCGTATGACACTGTAAACAGCAGCCGCTTCTGTG...CTGCTGGAAGTGTCCATCACTGTAGCATAACCTCTGTGGTTTGCTCTCGGATG...........TTGCAC...CGGCTTGATTCGGCTGTGTGCGTGATTTGAAACGGGTCTC.TGAGGGACTT
hvu-Z112-1      .TTGTCTCCGTGAAGAGCTCTAGACC..AGGAAGTGCCGTATGACACTGTAAACAGCAGCTGCTTCTCTG...CTGCTGCAAGTGTCCGCCCCAGTAGCATAACCTTTGTGGTTTGCTCTGGGATGG.AATA.CCATTTGCAC...CGGCTTGATTCAGCTGTGTGCGTGATTTGAAACGGGTCTC.TGAGGGGCTT
hvu-Z112-6      ........GGTGAAGAGCTCT.GACC..AGGAAGTGCCGTATGACACTGTAAACAACAGCTGCTTCTCTGCCGCCGCTGCAAGTGTCCATCCCTGCATCATAACCTCTGTGGTTTACTCTGGGATGG.AATACCCATTTGCACCGGCGGCTTGATTCAGCTGTGTGCGTGATTTGAAACGGGTCTC.TGA.......
hvu-Z112-4      ........GGTGAAGAGCTCTAGACC..AGGAAGTGCCGTATGACACTGTAAACAGCAGCTGCTTCTATG...TTTCTGCAAGTGTCCATCCCTGTATCATAACCTTTGTGGTTTGCTCTGGGATGGAAATACCCATTTGCAC...CAGCTTGATTCAGCTGTGTGCGTGATTTTAAACGGGTCTC.TGA.......
hvu-Z112-3      CTTGTCTCAGTGAAGAGCTCTAGACCATAGGAAGTGCCGTATGACACTGTAAACAGCAGCTGCTTCTCTGC..CTGCTGCAAGTGCCCATTCTCTTATAATAACCTCTGTGGTTTTATCT.GGATGGAATTACCCATTTGTAC...CAGCTTGATTCAGCTGTGTGCTTGATTTTAAACGGG...............
tae-Z112-1      .TTGTCTTGTTGAAGAGCTCTAGACCATAGGAAGTGCCGTATGACACTGTAAACAGCAGCTGTTTCTCTG...CTGCTGTAAGTGTCCATCCTCATATCATAACCTTTGTGGTTTTGTCTGGGATGGAATTACCCATTTGCAC...CGGCTTGATTCAGCTGTGTGCTTGATTTTAAA...................
#=GC SS_cons    .....................................................................................................................................................................................................
//
