# Supplementary material for: Phylogenetic distribution of plant snoRNA families
Source: BMC Genomics. 2016 Nov 24;17:969. doi: 10.1186/s12864-016-3301-2 (PMC5122169; doi:10.1186/s12864-016-3301-2)
Supplement: Additional file 9 — Alignments. Complete archive of all snoRNA family alignments (in.stk stockholm format). (ZIP 194 kb) [file 12864_2016_3301_MOESM9_ESM.zip › Additional_folder_6/CrCD65.stk]

# STOCKHOLM 1.0


cre-CrCD65-1     GCCAAGTGATGCCTAAGCGATTAGTCTTTCCGAACG.CCTTCTGGGCATGCGGAAAAACATGCAATTATCTACGAGCCTTCTGATGGC
cre-CrCD65-3     GCCAGGTGATGCCTAAGCGATTAGTCTTTCCGAACGCCCTTCTGGGCATGCGGATAAACATGCAATTATCTACGAGCCTTCTGATGGC
cre-CrCD65-2     GCCAGGTGATGCCTAAGCGATTAGTCTTTCCGAACG.CCTTCTGGGCATGCGGAAAAACATGCAATTATCTACGAGCCTTCTGATGGC
#=GC SS_cons     ........................................................................................
//
