# Supplementary material for: Phylogenetic distribution of plant snoRNA families
Source: BMC Genomics. 2016 Nov 24;17:969. doi: 10.1186/s12864-016-3301-2 (PMC5122169; doi:10.1186/s12864-016-3301-2)
Supplement: Additional file 9 — Alignments. Complete archive of all snoRNA family alignments (in.stk stockholm format). (ZIP 194 kb) [file 12864_2016_3301_MOESM9_ESM.zip › Additional_folder_6/Z109.stk]

# STOCKHOLM 1.0


zma-Z109-1      ....GGATGGTGAAGATCT.ACTGATGCATAATCCAACACTTGATCCGA.TGCCGGCTTCTGCCGAGCGTGTGATGCACGGACATCTCTGCATCTGAATCCTTGACATCT..........
sbi-Z109        ....GGATAGTGAAGATCA.ACTGATGCATAATCCAACACTTGATCCGA.GGCCGGCTTCTGCCGAGCGAGTGATGCACATACATCTCTGCATCTGAATCC...................
zma-Z109-13     ....GGATAGTGAAGATAA.ACTGATGCATAATCCAGCACTTGATCTGA.GGCCGGCTTCTATGGAGCGACTGATGCGCAGATATCTCTGTATCTGAGTCC...................
zma-Z109-2      ....GGATAGTGAAGATAA.ACTGATGCATAATCCAGCACTTGATCTGA.GGCTGGCTTCTGTCGAGCGCCTGATGTGCAGACATCTCTGTATCTGAGTCC...................
zma-Z109-3      ....GGATAGTGAAGATAA.ACTGATGCATAATCCAGCACTTGATCTGA.GGCTGGCTTCTGTCGAGCGCCTGATGTGCAGACATCTCTGTATCTGAGTCC...................
zma-Z109-5      ....GGATAGTGAAGATAA.ATTGATACATAATCCAGCACTTGATCCGA.GGTCGGCTTCTATCGAGCGACTGATGCACAGACATCTCTGTATCTGAGTCC...................
zma-Z109-12     ....GGATAGTGAAGATAA.ATTGATACATAATCCAGCACTTGATCTGA.GACCGGCTTCTATCGAGCGACTGATGCACAGACATCTCTGTATCTGAGTCC...................
zma-Z109-4      ....GGATAGTGAAGATAA.ACTGATGCATAATCCAGCACTTGATCCGA.GGCCGGCTTCTGTCGAGCGACTGATGCACAAACATATATGTATCTGAGTCC...................
zma-Z109-6      ....GGATAGTGAAGATAA.ACTGATGCATAATCCAGCACTTGATCCGA.GGCCGGCTTCTGTCGAGCGACTGATGCACAAACATATATGTATCTGAGTCC...................
zma-Z109-10     ....GGATAGTGAAGATAA.ACTGATGCATAATCCAGCACTTGATCCGA.GGCCAGCTTCTGTCGAGCGACTGATGCACCGACATATCTGTATCTGAGTCC...................
zma-Z109-7      ....GGATAGTGAAGATAA.ACTGATGCATAATCCAGCACTTGATCCGA.GGCCAGCTTCTGTCGAGCGACTGATGCGAAGACATCTCTGTATCTGAGTCC...................
zma-Z109-9      ....GGATAGTGAAGATAA.ACTGATGCATAATCCAGCACTTGATCCGA.GGCCAGCTTCTGTCGAGCGACTGATGCGCAGACATCTATGTATCTGAGTCC...................
zma-Z109-8      ....GGATAGTGAAGATAA.ACTAATGCATAATCCAGCACTTGATCCGA.GGTCGGCTTCTGTCGAGCGACTGATGCACAGACATCTCTGTATCTGAGTCC...................
zma-Z109-11     ....GGATAGTGAAGATAA.ACTAATGCATAATCCAGCACTTGATCCGA.GGCAGGCTTCTGTCGAGCGACTGATGCGCAGACATCTCTGTATCTGAGTCC...................
tae-Z109-10     ..CAGTCTAGTGACGAGGT.ATTAATGCATGATCCAACACTTGATCCGA.GGATGGCTTAAGCTGTACATATGATGT.....CATCTTTGCATCTGAATCCACCAGTGATAATTTTGCTG
tae-Z109-13     ..CAGTCTAGTGATGAGGT.ATTGATGCATGATGCAACACTTGATCCAA.GGGTGGC.TAAACTGTCCATATGATGT.....CATCTTTGCATCTGAATCCACCAGTGATAATTTTGCTG
hvu-Z109-2      .TTTGGACCGTGAGGATTT.ACTGATGCATAATCCAACACTTGATCCGA.GGCCGGCCTGTGCCGTCCAT.TGATGT.....CATCTTTGCATCTGAGTCCATC................
osa-Z109        ..TTGGATTGTGAGGAGGTAATTGATGCATAATCCAACACTTGATCAGA.GGACGGCTTCTGTCGTCCATGTGACGT.TACACATCTTTGCATCTGAATCCAA.................
tae-Z109-14     .....GATCATGAGGAGTT.ACTGATGCATAATCCAACACTTGATCCGAGGGGTAGCATGAGCCGCCCGTGTGATGT.....CATCTTTACATCTGAATCCATTAGAGATC.........
tae-Z109-1      ...TGGATCATGAGGAGGT.ACTGATGCATAATCCAACACTTGATCCGA.GGGCGGCTTAAGCCGCCCATGTGATGT.....CATCTTTGCATCTGAATCCA..................
tae-Z109-2      .TTTGGATCATGAGGAGTT.ATTGATGCATAATCCAACACTTGATCCGA.GGGTGGCTTGAGCCGCCCATGTGATGT.....CATCTTTGCATCTGAATCCACC................
tae-Z109-12     .TTTGGATCATGAGGAGGT.ATTGATTTATAATTCAACACTCGATCCGA.GGGTGGCTTGAGCAGCCCGTGTGATGT.....CATCTTTGCAACTGAATCCATT................
hvu-Z109-1      GTCTGGATTGTGAAGAAGT.ATTGATGCATAATCCAACACTTGATCCGATGGGTGGCCTGAGCTGCCTGTGTGATGT.....CATCTTTGCAACTGAATCCATTAGAGATCAGAT.....
tae-Z109-15     .....GGTTGTGAGGAGGT.ATTGATGCATATTCCAACACTTGATCCAAGGGGTGGCATGATCTGCCTG..TGATGT.....CATCTTTGCAACTGAAACC...................
tae-Z109-9      .TTTGGATTGTGAGGAGGT.ATTGATGCATAATCCAACACTTGATCCGAGGGGTTGCATTAGCTGCCTATGTGATGT.....CATCTTTGCAACTGAATCCATT................
tae-Z109-7      ..TTGGATTGTGAGGAGGT.ATTGATGCATAATCCAACACTTGATCCGAGGGGTGGCATGAGCTGCCTGTGTGATGT.....CATCTTTGCAACTGAATCCAA.................
tae-Z109-11     .TTTGGATTATGAGGAGGT.ATTGATGCATAATCCAACACTTGATCCGAGGGGTGGCATGAGCTGCCTGTGTGATGT.....CATCTTTGCAACTGAATCCATT................
tae-Z109-6      .TTTGGATCGTGAGGAGGT.ATTGATGCATAATCCAACACTTGATCCGA.GGGTTGCTTGAGCCACCCATATGATGT.....CATCTTTGCAACTGAATCCATT................
tae-Z109-8      .TTTGGATCGTGAGGAGGT.ATTGATGCATAATCCAACACTTGATCCGA.GGGTTGCTTGAGCCACCCGTATGATGT.....CATCTTTGCAACTGAATCCATT................
tae-Z109-3      .TTTGGATTGTGAGGAAGT.ATTGATGCATAATCCAACACTTGATCTGA.GGGCAGCTTGAGCAGCCCATCTGATGT.....CATCTTTGCAACTGAATCCATC................
tae-Z109-4      .TTTGGATCGTGAGGAAGT.ATTGATGCATAATCCAACACTTGATCCGA.GGGCAGCTTGAGCAGCCCATATGATGT.....CATCTTTGCAACTGAATCCATC................
tae-Z109-5      .TTTGGATCGTGAGGAAGT.ATTGATGCATAATCCAACACTTGATCCGA.GGGCAGCTTGCGCAGCCCATATGATGT.....CATCTTTGCAACTGAATCCATC................
#=GC SS_cons    ........................................................................................................................
//
