# Supplementary material for: Phylogenetic distribution of plant snoRNA families
Source: BMC Genomics. 2016 Nov 24;17:969. doi: 10.1186/s12864-016-3301-2 (PMC5122169; doi:10.1186/s12864-016-3301-2)
Supplement: Additional file 9 — Alignments. Complete archive of all snoRNA family alignments (in.stk stockholm format). (ZIP 194 kb) [file 12864_2016_3301_MOESM9_ESM.zip › Additional_folder_6/snoR147a.stk]

# STOCKHOLM 1.0


bvu-snoR147a      ...........TTTAGTCTATGATGGCG....ATAAATATACTTTG.AGTAGT..TAAATACCATG.AAACCAACTTCAAGC.TGAGGCTTTT..............
pta-snoR147a      ............AATGCCTGTGATGGTG....TTAAATATACTTCG.AGGGAC.......ACAATGAGAACATATTTCAAC..TGAGGCATTGACTTTGT.......
rco-snoR147a-2    .............GTGCCGATGATGGTT....TTAAATATACAATG.AGCAGC......TGCGATG..AAAATACTTTAATC.TGAGGCAC................
zma-snoR147a      ........GCAAATTGCCGATGATGGTG....TTAAATATACTTTGTAGCGAT....TCCGCTGTG.AAAAAAACTTAAATC.TGAGGCATTTGC............
sbi-snoR147a-1    ........GCAAATAGCCGATGATGGTG....TTAAATATACTTTGTAGCGTA.....CCGCTGTG.AAAAAAACTTAAATC.TGAGGCATTTGC............
sbi-snoR147a-2    ........GCAAATAGCCGATGATGGTG....TTAAATATACTTTGTAGCGTA.....CCGCTCTG.AAAAAAACTTAAATC.TGAGGCATTTTGC...........
osa-snoR147a      ..........AAATTGCCTATGATGGTG....TTAAATATACTTTG.AGCAGC.....TCGCTGTGAAAAATACTTACAATC.TGAGGCCATTT.............
hvu-snoR147a-2    ...........AACTGCCCGTGATGGTG....TTAAATATACTTTGCAGCTTA.....TTGCTATGAAAATTACCTACAGTC.TGAGGCACTT..............
tae-snoR147a-6    ...........AACTGCCCGTGATGGTG....TTAAATATACTTTGCAGCTTC......AGCTATGAAAAAGAACTACAATC.TGAGGCTTTT..............
tae-snoR147a-2    ...........AACTGCCTGTGATGGTG....TTAAATATACTTTGCAGCTTC......AGCTATGAAAAAAACCTACAATC.TGAGGCTTTT..............
tae-snoR147a-3    ...........AATTGCCTGTGATGGTG....TTAAATATACTTTGCAGCTTC......AGCTATG.AAAAAAACTACAATC.TGAGGCTTTT..............
hvu-snoR147a-1    ...........AACTGCCGGTGATGGTG....TTAAATATACTTTGCAGCTTA......CGCTATGAAATAAACATACAAGC.TGAGGCATTT..............
tae-snoR147a-1    ...........AACTGCCGGTGATGGTG....TTAAATATACTTTGCAGCGTT.....TTGCTTTGAAATGAACCTACAATC.TGAGGCATTT..............
tae-snoR147a-4    .GGTTGGAGCAAACTGCCGGTGATGGTG....TTAAATATACTTTGCAGCTTT.....TTGCTTTGAAATAAACCTACAATC.TGAGGCATTTGCATTCAATC....
tae-snoR147a-5    ...........ATCTGCCGGTGATGGTG....TTAAATATACTTTGCAGCTTT.....TTGCTTTGAAATAAACCTACAATC.TGAGGCATTT..............
lja-snoR147a      ..........CATGTGCCTGTGATGGTT....CTAAATATACTTTG.AGATTG.....ATTTCATTGATGTAAATTTTCATC.TGAGGCACTATG............
stu-snoR147a-1    ...........CTCTGCCTATGATGGCA....TTAAATATACTTTG.AGTATT.....TCACTATG.AAACAATTTTTAATC.TGAGGCTTGA..............
sly-snoR147a-2    ...........CTCTGCCTATGATGGCA....TTAAATATACTTTG.AGTATT.....TCACTATG.AAACAACTTGTAATC.TGAGGCTTGA..............
stu-snoR147a-2    ...........CTCTGCCTATGATGGTG....TTAAATATACTTTG.ATTATT......TTGTATG.AAACAAACCTAAAGC.TGAGGCTAGAG.............
sly-snoR147a-1    .........GCCTCTGCCTATGATGGTG....TTAAATATACTTTG.ATTATT......TTGTATG.AAACAAACTTAAATC.TGAGGCTAGAGGT...........
pda-snoR147a      .............GTGCCTATGATGGTT....ATAAATATACTTTG.AGTAAT......TACTATG..AAAAGACATCAATC.TGAGGCAC................
dpu-snoR147a-1    ...............GCCCATGATGGTG....TTAAATATACTTTG.AGTGTT.....TCACTATG.AAAATCATATAACTC.TGAGGC..................
dpu-snoR147a-2    ...............GCCCATGATGGTG....TTAAATATACTTTG.AGTGTT.....TCACTATG.AAAATCATATAACTC.TGAGGC..................
dpu-snoR147a-3    ...............GCCCATGATGGTG....TTAAATATACTTTG.AGTGTT.....TCACTATG.AAAATCATATAACTC.TGAGGC..................
dpu-snoR147a-6    ...............GCCTATGATGGTG....TTAAATATACTTTG.AGTGTT.....TCACTATG.AAAATCATATAACTC.TGAGGC..................
dpu-snoR147a-4    ...........NNNNNNNNATGATGGTG....TTAAATATACTTTG.AGTGTT.....TCACTATG.AAAATCATATAACTC.TGAGGCTATG..............
dpu-snoR147a-5    ...........NNNNNNNNATGATGGTG....TTAAATATACTTTG.AGTGTT.....TCACTATG.AAAATCATATAACTC.TGAGGCTATG..............
vvi-snoR147a-1    ...........ATGTGCCTGTGATGGTT....TTAAATATACTTTG.AGGGTT....ATACCTATG.AAAAGAATTTTAATC.TGAGGCGTAC..............
csi-snoR147a-1    ..........CATGTGCCTATGATGGTG....TTAAATATACTTTG.AGAGTT....ACATCTATG..AAACGAATTTAATC.TGAGGCACTTG.............
csi-snoR147a-2    .............GTGCCTATGATGGTG....TTAAATATACTTTG.AGAGTT....ACATCTATG..AAACGAATTTAATC.TGAGGCAC................
rco-snoR147a      ..............TGCCTGTGATGGTG....TTAAATATACTATG.AGATTT.AAATTTTCTATGAAAACAAATTC..ATC.TGAGGCA.................
mtr-snoR147a      .............GTGCCCATGATGGTG....TTAAATATACTTTG.AGATTA....ATTTCTATG..AAACAATTTTACTC.TGAGGCAC................
ppe-snoR147a      ..........CCCATGCCTGTGATGGTG....TTAAATATACTTTG.AGATTA....ATTTCTATG..AAACAAATTTACTC.TGAGGCATGAGG............
gra-snoR147a-3    ......TCTCTGTTTGCCTATGATGGTA....TTAAATATACTTTG.AGAGATTCTTTTTTCTCATTGAAAAAAATCAAATC.TGAGGCAAAAAAAAAAAAGAGAGA
gra-snoR147a-1    ......TTTTGTTTTGCCTATGATGGTA....TTAAATATACTTTG.AGAGAT...GTTTTCTCTTTGAAATAAATCTAATC.TGAGGCAAAAAAGGA.........
gra-snoR147a-2    ..........TTTTTGCCTATGATGGTA....TTAAATATACTTTG.AGAGAT.GTTTTCTCTTTG..AAATAATTCTAATC.TGAGGCAAAGA.............
bra-snoR147a-2    ...........GAATGCCTGTGATGGTG....TTAAATATACTTTG.AGAGCT..AAGTCTCCAGG.AAAACTAAACTACTC.TGAGGCTATTC.............
bra-snoR147a-6    ...........GAATGCCGGTGATGGTG....TTAAATATACTTTG.AGAGCT..AAGTCTCTAGGAAAAAAGAAACAAATC.TGAGGCATTT..............
bra-snoR147a-4    AGATGTTTTGAGAATGCCTGTGATGGTGTTAATTAAATATACTTTG.AGAGCT..AAGTCTCTAGGAAAAAATAAACAACGC.TGAGGCATTCTTGGATCATTT...
bra-snoR147a-5    ...........GAATGCCGGTGATGGTG....TTAAATATACTTTG.AGAGCT..AAGTCTCTAGGAAAAAATAAACAACGC.TGAGGCATTC..............
bra-snoR147a-3    ...........GTTTGCATGTGATGGTG....TTAAATACACGTTG.AGAGAT....TAATCTATAGGAAAAAATTCAACTCTTGAGGCATTT..............
ath-snoR147a-1    .......GTTTTGATGCCTGTGATGGTA....TTAAATATACTTTG.AGAGCT..TTGTCTCTAGG.AAAACAAAACAAATC.TGAGGCATTTAGAAT.........
ath-snoR147a-2    ............GATGCCTGTGATGGTG....TTAAATATACTTTG.AGAGAT..GCGTCTCTACGAAAAAAAAATCAACTC.TGAGGCATT...............
bra-snoR147a-1    ...............GCCTGTGATGGTG....TTAAATATACTTTG.AGAGAT..TAATCTCTAGGAAAAAGAAATCGAATC.TGAGGC..................
#=GC SS_cons      ...........................................................................................................
//
