# Supplementary material for: Phylogenetic distribution of plant snoRNA families
Source: BMC Genomics. 2016 Nov 24;17:969. doi: 10.1186/s12864-016-3301-2 (PMC5122169; doi:10.1186/s12864-016-3301-2)
Supplement: Additional file 9 — Alignments. Complete archive of all snoRNA family alignments (in.stk stockholm format). (ZIP 194 kb) [file 12864_2016_3301_MOESM9_ESM.zip › Additional_folder_6/AtncR1.stk]

# STOCKHOLM 1.0


csi-AtncR1-1     GAGTTGTTGTACATTA..GTTGAGAAATGGGAAAGTTTGAGAAATT..TTTTAATGATATTA.AGAATATCT
csi-AtncR1-2     TCATTTGTGT.CTTGCAAGAGTGGAAAAGTTTAAGATTGGGAAATTTGATGGATTATAATTGCATAATT...
bra-AtncR1-1     .AATTGTTGT.CATGAA.GATC.TAAATGTTCAAGATTGGGAAATT..TTGTAATGAAATTG.AGAATAGGA
bra-AtncR1-2     .AATTGTTGT.CATGAA.GATC.TAAATGTTCAAGATTGGGAAATT..TTGTAATGAAATTG.AGAATAGGA
ath-AtncR1       ........GA.CATGAACGATC.TAAATCTTCGAGATTGTAAATGTCGTTGTATGGAAATCT.ACATTT...
#=GC SS_cons     ........................................................................
//
