# Supplementary material for: Phylogenetic distribution of plant snoRNA families
Source: BMC Genomics. 2016 Nov 24;17:969. doi: 10.1186/s12864-016-3301-2 (PMC5122169; doi:10.1186/s12864-016-3301-2)
Supplement: Additional file 9 — Alignments. Complete archive of all snoRNA family alignments (in.stk stockholm format). (ZIP 194 kb) [file 12864_2016_3301_MOESM9_ESM.zip › Additional_folder_6/snoR31.stk]

# STOCKHOLM 1.0


csi-snoR31       .......GTGGATGAGGATGAAGCTACAATCTTATAATCCAACACTTGATCTGAG.......ATATTCATTATCAAATGAAGCTTTAAGTA.TTTGCTTCTGAATCTGC.......
bra-snoR31-1     ......CGGTGATAATGATGAATCAAT..TAATCTAATCCAACACTTGATCTGATTTATGCTATGTGCATC......TGATGCTATAACAGTTTAGCTTCTGAATCCCCG......
ath-snoR31       .........AGATAATGATGAAGCAAAATTAATCTAATCCAACACTTGATCTGAGAGATACTATGTGCATCTCCAAGTGAAGTTACAACTG.TTAGCTTCTGAATCTAA.......
bra-snoR31-2     .......GGTGATAATGATGAAGCAATA..AATCTAATCCAACACTTGATCTGATTAATGCTATGTGCATT......TGATGTTACGCATGTTTAGCTTCTGAATCTACC......
bra-snoR31-3     ......TGGTGATAATGATGAAGCAATA..AATCTAATCCAACACTTGATCTGATTAATTTTATGTGCATT......TGATGTTATACATGTTTAGCTTCTGAATCTTCC......
vvi-snoR31       AATAGATGTAGATTGGGATGAAGCAACAGTACATTAATCCAACACTTGATCTGAG.......ATATTTATATCCAAGTGATGTT..AAATTCTATGCTTCTGAATCTATTTCTGTT
ppe-snoR31       ......CGTAGATTGGGATGAAGCAAT...CATATTATCCAACACTTGATCTGAG.......ATATTCAATATCGAGTGATGCT..AACTGATACACTTCTGAATCTAAT......
#=GC SS_cons     ....................................................................................................................
//
