# Supplementary material for: Phylogenetic distribution of plant snoRNA families
Source: BMC Genomics. 2016 Nov 24;17:969. doi: 10.1186/s12864-016-3301-2 (PMC5122169; doi:10.1186/s12864-016-3301-2)
Supplement: Additional file 9 — Alignments. Complete archive of all snoRNA family alignments (in.stk stockholm format). (ZIP 194 kb) [file 12864_2016_3301_MOESM9_ESM.zip › Additional_folder_6/U36I.stk]

# STOCKHOLM 1.0


tae-U36Ia-3      .............GTTTTTTGATGGGCTGGTCAAATG..GTGCTAA.....AACAAGATATTCCTGGGATT.......TTCTTTGAGGAATAC.AAAATCGAGC.TTTTTAAAACTGATGGTTGGCCTGTGAGC.............
hvu-U36Ia-19     ..........TCTGTTTTATGATGGGCTGCTCAGATGATATGCTAAA.AC.AACAAGGTGTTCCTGAGATT......TCTCTTTGAGGATTAC.AAAATCGAGC.TTTTTAAAGCTGATGGCTAG......................
hvu-U36Ia-17     ..........TGTGTTTTATGATGGGCTTGCCAGATG..ATGCTAA.....AACAACATATTCCTGAGATT.......CTCTTTGAGGAATAC.AAAATCGAGC.TTTTTAAGACTGATGGCTAG......................
hvu-U36Ia-18     ......GGGTTGTGTTTTATGATGGGCGTGTCAGATG..ATGATAA.....AACAAAATGTTCCTGAGATT.......CTCTTTGAGGAATAC.AAAATCGAGC.TTTTTAAGACTGATGGCTAGCCT...................
bvu-U36Ia-1      ....................GAATTTGTGAGCAGATG..ATGAAAGAAATGAAACAACTACTGCTGAAATT....AAATTGCATGATGTTTCAAAATTTCGAGC.TTTTTAAAACTGATGCTCAAAAGTTC................
gra-U36Ia        ..........................CTGAGCAAATG..ATGATC...AT.GTTTATTATGTGCTGATACT......CATCCGTGAGGCTTC..ATAATCGAGC.TTTTTAAAACTGATGCTCAG......................
zma-U36Ia-1      ..................ATCTTAGGCTGAACATATG..ATGTTA...AC.TAGGAGATGCTGCTGAGATA...TTACATCATTGAAGTCTCT.AAAACCGAGC.TTTTTAAAACTGATGCTTGGCCTATGAT..............
sbi-U36Ia-2      ...................TGGTAGGCTGAGCATATG..ATGTTAAG....TAGGAGATGCTGCTGAGATT.....ATGTCATTGAAGTCTCT.AAAACCGAGC.TTTTTAAAACTGATGCTTGGCCTATGA...............
hvu-U36Ia-8      ..........................CCCAGCATGTG..ATGTT....AC.TAGGAGATGCTACTGAGATT..TTTACGTCGTTGAAGTATCT.TAAACCGAGC.TTTTTAAAACTGATGCTTTG......................
hvu-U36Ia-2      .....................GTAGTTT...CTTATG..ATGTT....AC.AAGGAGATGCAACTGAGTTG.TCATCCATCGTTGAAGTATCT.TAAACCGAGC.TTTTTAAAACTGATGCTTGGTTTAGCTAC.............
hvu-U36Ia-3      ........................AGCTAAGCATATG..ATGTT....AC.AAGTAGATGCTACTGAGATG.TCACCCATTGTTGAAGTATCT.TAAGTAGAGC.TTTTTAAAACTGATGCTTGGTT....................
hvu-U36Ia-6      ........................AGCTAAGCATATG..ATGTT....AC.AAGTAGATGCTACTGAGATG.TCACCCATTGTTGAAGTATCT.TAAACAGAGA.TTTTTAAAACTGATGCTTAGTT....................
tae-U36Ia-22     ........................AGCTGAGCACATG..ATGTT....AC.AAGGAGATGCTACTGAGATT...TCACATCATTGATGTATCT.TAAACCGAGC.TTTTTAAAACTGATGCTTGGTT....................
tae-U36Ia-24     ........................AGCTGAGCACATG..ATGTT....AC.AAGGAGATGCTACTGAGATT...TCACATCATTGATGTATCT.TAAACCGAGC.TTTTTAAAACTGATGCTTGGTT....................
tae-U36Ia-27     ........................AGCTGAGCATATG..ATGTT....AC.AAGGAGATGCTACTGAGATT..TCACCATCATTGATGCATCT.TAAACCGAGC.TTTTTAAAACTGATGCTTGGTT....................
tae-U36Ia-31     ..........................CTGAGCACGTG..ATGTT....AC.AAGGAGATGCTACTGAGATG...TCCCATCGTTGAAGTATCT.TAAACCGAGC.TTTTTAAAACTGATGCTTGG......................
hvu-U36Ia-1      ........................AGCTAAGCATATG..ATGTT..................ACTAAGATG.TCACCCATCGTTGAAGTATCT.TAAACCGATC.TTTTTAAAACTGATGCTTGGTT....................
hvu-U36Ia-9      ..........................CTAAGCATATG..ATGTT....AC.AAGGAGATGCTACTGAGATG.TCACCCATCATTGAAGTATCT.TAAACCGAGC.TTTTTAAAACTGATGCTTGG......................
hvu-U36Ia-7      ..........................CTAAGCATATG..ATGTT....AC.AAGGAGATGCTACTGAGATG.TCACCCTTCGTTGAAGTATCT.TAAACCGAGC.TTTTTAAAACTGATGCTTGG......................
hvu-U36Ia-4      ......................TGAGCTAAGCATATG..ATGTT....AT.AAGGAGATGCTACTGAGATG.TCACCCATCGTTGAAGTATCT.TAAACCGAGA.TTTTTAAAACTGATGCTTGGTTTA..................
hvu-U36Ia-5      ........................AGCTAAGCATATG..ATGTT....AC.AAGGAGATGCTACTGAGATG.TCACCCATCGTTGAAGTATCT.TAAACCGAG..TTTTTAAAACTGATGCTTGGTT....................
tae-U36Ia-35     ........................TGCTGAGCATATG..ATGTT....AC.AAGGAGATGGTACTGAGATT....TACGTTGTTGAAGTATCT.TAAACCGAGC.TTTTTAAAACTGATTCTTGGTTGATCTAGTTCTAGTA.....
tae-U36Ia-1      .....................GTCAGCTGAGCATATG..ATGTT....AC.ATAGAGATGCTACTGAGAGT...TTACGTCGTTGAAGTATCC.TAAACCGAACTTTTTTAAAACTGATGCTTGGTTGAT.................
tae-U36Ia-2      .....................GTCAGCTGAGCATATG..ATGTT....AC.ATAGAGATGCTACTGAGAGT...TTACGTCGTTGAAGTATCC.TAAACCGAACTTTTTTAAAACTGATGCTTGGTTGAT.................
tae-U36Ia-32     .....................GTCAGCTGAGCATGTG..ATGTT....AC.AAGGAGATGCTACTGAGATT...TTACGTCGTTGAAGTATCTTAAAATCGAGA.TTTTTAAAACTGATGCTTGGTTGAT.................
tae-U36Ia-30     ..........................CTGAGCATATG..ATGTT....AT.AAGGAGATGCTACTGAGATT...TTACGCTGTTGAAGTATCT.TAAACCGAGC.TTTTTAAAACTGATGCTTGG......................
tae-U36Ia-36     .....................GTGAGCTGAGCATATG..ATGTT....AC.AGGGAGATGCTACTGAGATT...TTACGTCGTTGAAGTATCT.TAAACCGAGC.TTCTTAAAACTGAT.CTTGGTTGAT.................
tae-U36Ia-37     .....................GTGAGCTGAGCATATG..ATGTT....AC.AGGGAGATGCTACTGAGATT...TTACGTCGTTGAAGTATCT.TAAACCGAGC.TTCTTAAAACTGAT.CTTGGTTGAT.................
tae-U36Ia-28     .....................GTCAGCTGAGCATATG..ATGTT....AC.AGGGAGATGCTACTCAGATT...TTACGTCGTTGAAGTATCT.TAAACCGAGC.TTTTTAAAACCGATGCTTGGTTGAT.................
tae-U36Ia-29     .....................GTCAGCTGAGCATATG..ATGTT....AC.AAGGAGATGCTATTGAGATT...TTACGCCGTTGAAGTATCT.TAAACCGAGC.TTTTTAAAACTGATGCCTGGTTGAT.................
tae-U36Ia-25     .....................GTCAGCTGAGCATATG..ATGTT....AC.AAGGAGATGCTACTGAGATT...TTACGCCGTTGAAGTATCT.TAAACCGAGA.TTTTTAAAACTGATGCTTGGTTGAT.................
tae-U36Ia-26     .....................GTCAGCTGAGCATATG..ATGTT....AC.AAGAAGATGCTACTGAGATT...TTACGCCGTTGAAGTATCT.TAAACCGAGC.TTTTTAAAACTGATGCTTGGTTGAT.................
tae-U36Ia-23     .....................GTCAGCTGAGCATATG..ATGTT....AC.AAGGAGATGCTACTGAGATT...TTACGCCGTTGAAGTATCT.TAAACCGAGC.TTTTTAAAACTGATGCTTGGTTGAT.................
tae-U36Ia-21     .....................GTCAGCTGAGCATATG..ATGTT....AC.AAGGAGATGCTACTGAGATT...TTACGTCATTGAAGTATCT.TAAACCGAGC.TTTTTAAAACTGATGCTTGGTTGAT.................
tae-U36Ia-33     .....................GTCAGCTGAGCATATG..ATGTT....AC.ACGGAGATGCTACTGAGAGT...TTACGTCGTTGAAGTATCT.TAAACCGAGCTTTTTTAAAACTGATGCTTGGTTGAT.................
tae-U36Ia-34     .....................GTCAGCTGAGCATATG..ATGTT....AC.A...AGATGCTACTGAGATT...TTACGTCGTTGAAGTATCT.TAAACCGAGC.TTTTTAAAACTGATGCTTGGTTGAT.................
osa-U36Ia        ........................TGCTGAGCAGATG..ATGTTAAATAC.TAGTTGA..TCACTGAGATC....TTGATCTTTGATGTCTAAAAAAATCGAGC.TTTTTAAAACTGATGCTTAGCA....................
zma-U36Ia-2      ................GTGTGGTATGCTGAGCAGATG..ATGTTA...AC.ATCTACAT.CGACTGAGATCTTTCGGGATCTCTGATG..TCCAAAAATCGAGC.TTTTTAAAACTGATGCTTAGCGTATTGTCAC...........
sbi-U36Ia-1      .................GATGGTATGCTGAGCAGATG..ATGTTAA..AC.TTATACATAG.ACTGAGATCTTTTGGGGTCTCTGATGTCCAC.AAAATCGAGC.TTTTTAAAACTGATGCTTAGCATATTGTC.............
hvu-U36Ia-16     ..........TTGAGATGGTGATGTGCCAAGCAAATG..ATGCGAA..AC.ATTTAGA..CCACCGAGGCCCTTTTCGGCCTTTGATGTATCT.AAAATCGAGC.TTTTTAAACCTGATGCTCAG......................
hvu-U36Ia-15     ........TGTTATGATGACGATGTGCTGAGCACATG..ATGTGAA..AC.ATTTAGA...CCATCAGACC.TGTTTGGTATTTGATGTATCT.AAAATCGAGC.TTTTTAAAACTGACACCAGGCATGCCA...............
tae-U36Ia-13    CAATCGCTGTGATGAATGGTGGCGTGCTGAGCAGAGG..ATGTGAA..AC.ATTTAGA..CCGCTGAGGCC.TTTCCGGCCCTTGACG.ATCTAAAAATCGAGC.TTTTTAAAACTGATGCCTCGCATGCCATCAATCAACGTGTTG
tae-U36Ia-10    ..TGCTGGTACGTTGATGGTGGCGTGCTGAGCAGAGG..ATGTGAA..AC.ATTTAGA..CCGCTGAGGCC.TTTCCGGTCTTTGATG.ATCTAAAAATCGAGC.TTTTTAAAACTGATGCCTGGCA....................
tae-U36Ia-4     ........CGTGATGATGATGGTGTGCTGAGCAGAGG..ATGTGAA..AC.ATTTAGA..CCGCTGAGGCC.TTTTCGGTCTTTGATG.ATCTAAAAATCGAGC.TTTTTAAAACTGATGCCCAGCATGCCATCGGCG.........
tae-U36Ia-5     ........CGTGATGATGATGGTGTGCTGAGCAGAGG..ATGTGAA..AC.ATTTAGA..CCGCTGAGGCC.TTTCCGGTCTTTGATG.ATCTAAAAATCGAGC.TTTTTAAAACTGATGCCCAGCATGCCATCGACG.........
tae-U36Ia-17    .....CGTGACGATGATGATGTTGTGCTGGGCAGAGG..ATGTGAA..AC.ATTTAGA..CCACTGCGGCC.TTTCCGGTCTTTGATG.ATCT.AAAATTGAGC.TTTTTAAAACTGATGCTTAGCATG..................
tae-U36Ia-20    .....CGTGACGATGATGATGTTGTGCTGGGCAGAGG..ATGTGAA..AC.ATTTAGA..CCGCTGCGGCC.TTTCCAGTCTTTGATG.ATCT.AAAATTGAGC.TTTTTAAAACTGATGCCTAGCATG..................
tae-U36Ia-19    ........GACGATGATGATGTTGTGCTGGGCATAGG..ATGTGAA..AC.ATTTAGA..CCGATGTGGCC.TTTCCGGTCTTTGATG.ATCT.AAAATTGAGC.TTTTTAAAACTGATGCCTAGCATGCTATCAACGTT.......
tae-U36Ia-11    ........GACGGTGATGATGTTGTGCTGGGCAGAGG..ATGTGAA..AC.ATTTAGA..CCGCTGAGGCC.TTTCCGGTCTTTGATG.ATCT.AAAATTGAGC.TTTTTAAAACTGATGCCTAGCATGCCATCAACGTT.......
tae-U36Ia-6     ........GACGATGATGATGTTGTGCTGGGCAGAGG..ATGTGAA..AC.ATTTAGA..CCGCTGAGGCC.TTTCCGGTCTTTGATG.ATAT.AAAATTGAGC.TTTTTAAAACTGATGCCTAGCATGCCATCAACGTT.......
tae-U36Ia-18    ........GACGATGATGATGTTGTGCTGGGCAGAGG..ATGTGAA..AC.ATTTAGA..CCGCTGTGGCC.TTTCCGGTCTTTGATG.ATCT.AAAATTGAGC.TTTTTAAAACTGATGCCTAGCATGCTATCAACGTT.......
tae-U36Ia-12    .....CGTGACGATGATGATGTTGTGCTGGGCAGAGG..ATGTGAA..AC.ATTTAGA..CCGCTGAGGCC.TTTCCGGTCTTTGATG.ATCT.AAAATTGAGC.TTTTTAAAACTGATGCCTAGCATG..................
tae-U36Ia-14    .....CGTGACGATGATGATGTTGTGCTGGGCAGAGG..ATGTGAA..AC.ATTTAGA..CCGCTGAGGCC.TTTCCGGTCTTTGATG.ATCT.AAAATTGAGC.TTTTTAAAACTGATGCCTAGCATG..................
tae-U36Ia-15    .....CGTGACGATGATGATGTTGTGCTGGGCAGAGG..ATGTGAA..AC.ATTTAGA..CCGCTGAGGCC.TTTCCGGTCTTTGATG.ATCT.AAAATTGAGC.TTTTTAAAACTGATGCCTAGCATG..................
tae-U36Ia-16    .....CGTGACGATGATGATGTTGTGCTGGGCAGAGG..ATGTGAA..AC.ATTTAGA..CCACTGAGGCC.TTTCCGGTCTTTGATG.ATCT.AAAATTGAGC.TTTTTAAAACTGATGCCTAGCATG..................
tae-U36Ia-9     ....CTGTGACGATGATGATGTCATGCTAGGCTGAGG..ATGTTAA..AC.ATTTAAA..CTGCTGCGGCC.TTTCCGGTCTCTGATG.GTCT.AAAATCGAGCTTTTTTAAAACTGATGCCTAG......................
tae-U36Ia-7     .........ACGATGATGATGTCGTGCTGGGCAGAGG..ATGTTAA..AC.ATTTAAA..CTGCTGCGGCC.TTTCCGGTCTCTGATG.ATCT.AAAATCGAGCTTTTTTAAAACTGATGCCTAGCATGCCATCAACGT........
tae-U36Ia-8     .....TATGACGATGATGATGTCGTGCTGGGCAGAGG..ATGTTAA..AC.ATTTAAA..CTGTTGCGGCC.TTTCCGGTCTCTGATG.ATCT.AAAATCGAGCTTTTTTAAAACTGATGCCTAGCATG..................
hvu-U36Ia-10    ....ACAGTATTATGATGATGGAGTGTTGAGCAGAGG..ATGTGAA..AC.ATTTAGA..CCACTGAGAACTTTTTTGGTCTTTGATGTATAT.AAAATCGAGT.TTTTAAAAACTGATGCTAGGCATGCCATCACTGT........
hvu-U36Ia-14    .......CTATTATGATGATGGAGTGCTGAGCAGAGG..ATGTGAA..AC.ATATAGA..CCACTGAGAACTTTTTTGGTCTTTGATGTATAT.AAAATCGAGT.TTTCTAAAACTGATGCTAGG......................
hvu-U36Ia-13    .......CTGTTATGATGATGGTGTGTTGAGCAGATG..ATGTGAA..AC.ATTTAGA..CCACTCACCTT..TTTTGGTCTTTGATGTATCT.AAAATCGAGC.TTTTTAAAACTGATGCTAGG......................
hvu-U36Ia-11    .......TTGTTATGATGATGGTGTGCTGAGCACAGG..ATGTGAA..AC.ATTTAGA..CCACTGAGACCTTTTTTGGTCTTTGATGTATCT.AAAATCGAGC.TTTTTAAAACTGATGCTAGG......................
hvu-U36Ia-12    .......CTGTTAGGATGATGGTGTGCCGAGCAGAGG..ATGTGAA..AC.ATTTAGA..CCACTGAGACCTTTTTTGGTCTTTGATGTATCT.AAAATCGAGC.TTTTTAAAACTGATGCTAGG......................
hvu-U36Ia-20    ....................GATTGGCTGAGCAAATG..ATG......ATTCATTTGATTATATTCTGATA........CATTTGATGTTTC..AAAATCGAGC.TTTTTAAACCTGATGCTCAGCCCATC................
hvu-U36Ia-1     ..........................CTGAGCAGATG..ATGATATCAAT.ATCAATA.GATGCTGAGATT....TATGTCGATGAGGTGTCA.AAAATCGAGC.TTTTTAAAACTGATGCTCAG......................
hvu-U36Ia-2     ..........................CTGAGCAGATG..ATGATATCAAT.ATCAATA.GATGCTGAGATT....TATGTCGATGAGGTGTCA.AAAATCGAGC.TTTTTAAAACTGATGCTCAG......................
hvu-U36Ia-3     ........................GGCTGAGCAGATG..ATGATATGAAG.ATGCAATTGATACTGAGATT....TAAAGTTATGAAGTCACA.AAAATCGAGC.TTTTTAAAACTGATGCTCAGTC....................
#=GC SS_cons    ...................................................................................................................................................
//
