# Supplementary material for: Phylogenetic distribution of plant snoRNA families
Source: BMC Genomics. 2016 Nov 24;17:969. doi: 10.1186/s12864-016-3301-2 (PMC5122169; doi:10.1186/s12864-016-3301-2)
Supplement: Additional file 9 — Alignments. Complete archive of all snoRNA family alignments (in.stk stockholm format). (ZIP 194 kb) [file 12864_2016_3301_MOESM9_ESM.zip › Additional_folder_6/snoR7.stk]

# STOCKHOLM 1.0


ppe—snoR7a        ..........GGCAGGCATGGTGATG.ATGTGT.........ATCATCTGAT.ATTCATTTTTGATGAATTTACTT.ACCTCCTACTCATACTGAATGCCTGCT..........
gra-snoR7b-3      .............AGGCATAATGATGAATTTCT....TTTAAAAAATCTGAT..TATTTTGATGAT..CAATT....ACCTCCTACTCATTCTGAATGCCT.............
gra-snoR7b-1      ..............GGCATAATGAGGAAGAAGT....AACAAAAAATCTGAC....TTATTGTGAT..GATCAATC.ACCTCCTACTCATTCTGAATGCC..............
gra-snoR7b-2      ..............GGCATAATGAGGAAGAAGT....AACAAAAAATCTGAC......CTTTTGAGATGATCAATC.ACCTCCTACTCATTCTGAATGCC..............
vvi-snoR7b-1      ............CGGGCATGATGATGAACGTAA....CAATTATTTTCTGAC....GATTCTTGATT.GAATAATA.ACCTCCTACTCATTCTGAATGCCCT............
ppe-snoR7b        ..........TAGGGGCATGATGAGG.ATAATC....CTGTATTTGTCCGAT..TAATTTCGTGATTGGAATTACAAACCTCCTACTCATTCTGAATGCTTTCCCTTA......
vvi-snoR7b-2      ............CGAGCATGGTGATG.ATGAAC....TTAAGATCTTCCGATTGATTCGTCATGACAGGAAAATAATACCTCCTACTCATTCTGAATGCTCC............
dpu-snoR7b-1      ...........AGGGGCATGATGAGG.ATAAAT....AAAATTATTTCCGAT...CAATTCATGAAAGGAATATTT.ACCTCCTACTCATTCTGAATGCCTCCT..........
dpu-snoR7b-2      ..............GGCATGATGAGG.ATAAAT....AAAATTATTTCCGAT...CAATTCATGAAAGGAATATTT.ACCTCCTACTCATTCTGAATGCC..............
dpu-snoR7b-3      ...........AGGGGCATGATGAGG.ATAAAT....AAAATTATTTCCGAT...CAATTCATGAAAGGAATATTT.ACCTCCTACTCATTCTGAATGCCTCCT..........
rco-snoR7b-1      ............CGAGCATAGTGATG.ATGAAC....TTGAAATTTCCCGAT..GATTTTCATGACAGGAATAACA.ACCTCCTACTCATACTGAATTCTCG............
stu-snoR7b-1      ........GGAGCAAGCATAATGATG.ATG..C....TAAATTTATTCCGAC....TATTCATGAAAGGAATACCA.ACCTCCTACTCATTCTGAATGCTTGCCT.........
sly-snoR7b-2      ........AGAGCAAGCATAATGATG.ATG..C....AAAATTTGTTCCGAT....TATTCATGAATGGAATACCA.ACCTCCTACTCATTCTGAATGCTTGCCT.........
sly-snoR7b-1      .......GAGAACGAGCATAATGATG.ATTC......AAATTATTTTCCGAT...TAGTTCATGAATGGAATACCA.ACCTCCTACTCATTCTGAATGCTCGATTTTT......
stu-snoR7b-2      ....GGTGGGATCGAGCATAATGATG.ATTC......AAAATATTATCCGAA....AATTCATGAAAGGAATACCA.ACCTCCTACTCATTCTGAATGCTCGATTTTTCC....
stu-snoR7b-3      ....GGTGGGATCGAGCATAATGATG.ATT..C....AAAATATTTTCCGAT...TTGTTCATGAAAGGAATACCA.ACCTCCTACTCATTCTGAATGCTCGAGTTTTCC....
csi-snoR7b        ............CGTGCATGATGATG.ATAAAT....TCTAAATCGTCTGAT.AAAATTACATGAC..GAATACAAAACCTCCTACTCATACTGAGTGCTCG............
lja-snoR7b-1      ............CTGGCATGATGATG.ATAATTACGATTGATTTTGTATGAT....TATTCATATGATTAATACAA.TCCTCCTACTCATTCTGAATGCCTAG...........
bra-snoR7b-2      .....AAAAGAAAAGGCATGATGAGG.ATTG......TTTATGTCATCTGAT.......TCATGAT..GAATCAAT.ACCTCCTACTCATTCTGAGTGCCCTTTCTTTT.....
bra-snoR7b-1      GGAATAGGAGAAAAGGCATGATGAGG.ATTGTT.....TATTGTCATCTGAT......TTTCTGAT..GAATCAAT.ACCTCCTACTCATTCTGAGTGCCTTTTTTTCTGTTTC
ath-snoR7a        .............AGGCATGATGAGG.ATTGTT....TTATTGTCATCTGAT....TCTTATTGAT..GAATCTAT.ACCTCCTACTCATTCTGAGTGCCTT............
ath-snoR7b        ...........AAAGGCATGATGAGG.ATTGTT....TTATTGTCATCTGAT.....TCTCATGAT..GAATATAT.ACCTCCTACTCATTCTGAGTGCCTTTT..........
bra-snoR7b-3      .............AGGCATGATGAGG.ATTG.T....TTATTGTCATCTGAT....TAATCATGAT..GATTCAAA.ACCTCCTACTCATTCTGAGTGCCT.............
bra-snoR7a        .........AGAAAGGCATGATGAGG.ATTG.T....TTATTGTCATCTGAT....TCCTAATGAT..GAATCAAA.ACCTCCTACTCATTCTGAGTGCCTA............
lja-snoR7b-2      ...........ATTGGCATTATGATG.ATG..T....TTATTGTCATCTGAT.....TATCATGTGTTGATAACAA.TCCTCCTACTCATTCTGAATGCCAAT...........
mtr-snoR7b        .............TGGCACTATGATGATTGATT....TTATTGTCATATGAT..ATTTTATATGATTAAAAAA....TCCTCCTACTCATTCTGAGTGCCA.............
#=GC SS_cons      
//
