# Supplementary material for: Phylogenetic distribution of plant snoRNA families
Source: BMC Genomics. 2016 Nov 24;17:969. doi: 10.1186/s12864-016-3301-2 (PMC5122169; doi:10.1186/s12864-016-3301-2)
Supplement: Additional file 9 — Alignments. Complete archive of all snoRNA family alignments (in.stk stockholm format). (ZIP 194 kb) [file 12864_2016_3301_MOESM9_ESM.zip › Additional_folder_6/snoR60.stk]

# STOCKHOLM 1.0


csi-snoR60-1      ............TCA.TGTATGTGATGAT..ATACTTGGATTACCCTTCATGATATAT...TG.GGTGATGT.AAGCCCAAG.TTTCAGATGCTCAT..................
sbi-snoR60-2      ............CTC.AGCAGATGATGAAC.ACACTCGGATTCCCCTTTAGTACATCACAATG.GATGATAG.AAATCCGAG.CTTCTGATGCGCTT..................
ath-snoR60-2      ...............CGGCAGATGATGATT.TTACTTGGATTCCCCTTCAGAACATTT..ATG.GGTGTTGCAAACTCCAAG.CTTCTGATGCT.....................
bra-snoR60-1      ............GAT.GGCAAATGATGATG.TTACTTGGATTCCCCTTCAGAACATTT...TGTAATGTTGCAAACTCCAAG.TTTCTGATGCTTAA..................
bra-snoR60-3      ............GAT.AGCAAATGATGAGCTTTACTTGGATTCCCCTTCAGATCATCA...TG.GGTGATGCAAACTCCAAG.TTTCTGATGCTTAA..................
ath-snoR60-1      ..............T.TGCAAATGATGATC.TTACTTGGATTCCCCTTCAGATCATTA...TG.GGTGATGCAATCTCCAAG.TTTCTGATGTA.....................
bra-snoR60-2      ............GAT.TGCAAATGATGATC.TTACTTGGATTCCCCTTCAGATCATTA...TG.GGTGATGCAAACTCCAAG.TTTCTGATGCTTAA..................
gra-snoR60-1      .....TTCATAGCTA.TGCAAGTGATGG...ATGCTTGGATTCCCCTT...GACATCA...TG.GATGGTGC.AATACCGAG.ATTCAGATGCTTTGAA................
pta-snoR60-3      ...........TTCA.AGCGAAGGATGAGATATACTCGGATTCCCCTTCAGGACATCA...TG.GATGATGC..AATACGAG.TTTCTGATGCTTGAGGTATTAG..........
pta-snoR60-1      ............CTT.AGCAAATGATGATATATACTCGGATTCCCCTTCAGTACTTCA...TG.GATGATGC..CATTCGAG.CTTTTGATGCTTGA..................
pta-snoR60-2      ............TTCAAGCAAATGATGATATATACTCGGATTCCCCTTCAGGACTTCA...TG.GATGATGC..CATTCGAG.CTTTTGATGCTTGAG.................
ppe-snoR60-2      ..............A.CGCATGTGATGAGT.TAACTCGGATTCCCCTTCAGGATGTCA...TG.TATGATGT.GAGCTCGAGTTTTCTGATGCGTAATGCGT.............
ppe-snoR60-3      ..............A.TGCACGTGATGAGT.TAACTCGGATTCCCCTTCAGGATGTCA...TG.TATGATGT.GAGCTCGAGTTTTCTGATGCAT....................
bvu-snoR60-1      .................GCACATGATGAGC.TTA.TCGGATTCCCCTTCAAGACTT....ATG.GGTGATGTAAACTCCGAC.TATCTGATGC......................
bvu-snoR60-2      .................GCACATGATGAT..TTCTTCGGATTCCCCTTCAAGACTTAA...TG.GATGATGTGAACTCCGAG.TATCTGATGC......................
atr-snoR60-1      ............TCA.AGCACATGATGAA..ATACTCGGATTCCCCTTCAGGACAGCA...TG.GATGATGT.TAATTCGAG.TTTCTGATGCAACT..................
ppe-snoR60-1      .................GCATGTGACGAA..GTACTCGGATTCCCCTTCAAGACATCT...TG.GGTGATGT..ACGTCGAG.TTTCTGATTCTCCTGATGT.............
ppe-snoR60-4      ..............G.AGCATGTGACGAA..GTACTCGGATTCCCCTTCAAGACATAA...TG.GGTGATGT..AAGTCGAG.TTTCTGATGCTC....................
atr-snoR60-2      ..............A.TGCAAATGATGAA..CTACTCGGATTCCCCTTCAGGACATCC...TG.GATGATGT.TATCTCGAG.TTTCTGATGCTAGCAT................
atr-snoR60-3      ............TCA.TGCAAATGATGAA..ATACTCAGATTCCCCTTCAGGACATCC...TG.GATGATGT.TATCTCGAG.TTGCTGATGTACCA..................
vvi-snoR60-2      .................GCATCTGATGAA..TTACTCGGATTCCCCTTCAAGACATTA...TG.AATGATGC.AATTTCGAG.TTTCTGATGC......................
rco-snoR60-2      ................AGCGTGTGATGAG..GTACTCGGATTCCCCTTCTGGACATCA...TG.GGTGATGC.AATACCGAG.TCTCTGATGCT.....................
lja-snoR60-3      ..............G.TGCATATGATGAG..CTACTCGGATTCCCCTTCAAGACATCC...TG.GATGATGT.GAACCCGAA.ATTCTGATACGCAT..................
tae-snoR60-3      ............CTT.AGAAGATGATGACC.TAACTCGGATTCTCCTTGAGGACATCACAATG.GATGATGC.AAAATCGAG.TTTCTGATGCTCCT..................
tae-snoR60-4      ............CTT.AGCAAAAGATGAGCTTTACTCGGATTCCCCTAAAGGACATCA.AATG.GATGATGC.AAAATCGAG.TCTCTGATGCGTTC..................
tae-snoR60-12      ............CTT.AGCAAAAGATGAGCTTTACTCGGATTCCCCTTCAGGACATCT.AATG.GATGATGC.AAAATCGAG.TCTCTGATGTGTTC..................
hvu-snoR60-1      ............CTT.AGCAAAAGATGAGCTTTACTCGGATTCCCCTTCAGGACATCA.AATG.GATGATGC.AAAATCGAG.TCTCTGATGCGTTC..................
tae-snoR60-2      ............CTT.AGTAGATGATGAGC.TAACTCGGATTCCCCTTCAGGACATCACAATG.TATGATGC.AAAATCGAG.TTTCTGATGCACAT..................
tae-snoR60-7      .....ATTGGAGCTT.AGCAAACGATGAGC.TTACTCGGATTCCCCTTCAGGACATCACAATG.GATGATGC.AAAATCGAG.TATCTGATGCATTTTAAGCCCAAT........
tae-snoR60-5      .....ATTGGAGCTT.AGCAAATGATGAGC.TTACTCGGATTCCCCTTCAGGACATCACAATG.GATGATGC.AAAATCGAG.TATCTGATGCATTTTAAGCCCAAT........
tae-snoR60-6      GCTACATTGGAGCTT.AGCAAATGATGAGC.TTACTCGGATTCCCCTTCAGGACATCACAATG.GATGATGC.AAAATCGAG.TATCTGATGCATTTTAAGCCCAATGCTAGT..
tae-snoR60-9      ............CTT.AGCAAATGATGAGC.TTACTCGGATTCCCCTTCAGGACATCACAATG.GATGATGC.AAAATCGAG.TATCTGATGCATTT..................
hvu-snoR60-3      ............CTT.AGCAAATGATGAGC.TTACTCGGATTCCCCTTCAGGACATCACAATG.GATGATGC.AAAATCGAG.TATCTGATGCATTT..................
tae-snoR60-1      ............CTT.AGCATATGATGAGC.TAACTCGGATTCCCCTTCAGGACATCACAATG.TATGATGC.AAAATCGAG.TTTCTGATGCATTT..................
hvu-snoR60-4      ............CTT.AGCAAATGATGAGC.TAACTCGGATTCCCCTTCAGGACATCACAATG.GATGATGC.AAAATCGAG.TTTCTGATGCACTT..................
zma-snoR60-3      ..............C.CATAAATGATGATT.TTACTCGGATTCCCCTTCAGGACATCAAAATG.GATGATGC.AAATTCGAG.TTTCTGATGTGCTTATGCCCAATTATATTTGG
sbi-snoR60-3      ............TGC.TGTAAATGATGATC.TTACTCGGATTCCCCTTCAGGACATCTAAATG.GATGATGC.AAATTCGAG.TTTCTGATGCCCTT..................
zma-snoR60-1      ................CGTAAATGATGATC.TTACTCGGATTCCCCTTCAGGACATCTAAATG.GATGATGC.AAATTCGAG.TTTCTGATGCG.....................
zma-snoR60-2      ............CTC.CGTAAATGATGATC.TTACTCGGATTCCCCTTCAGGACATCTAAATG.GATGATGC.AAATTCGAG.TTTCTGATGCGCTT..................
zma-snoR60-4      ................CGTAAATGATGATC.TTACTCGGATTCCCCTTCAGGACATCTAAATG.GATGATGC.AAATTCGAG.TTTCTGATGCG.....................
zma-snoR60-5      ............CTC.CGTAAATGATGATC.TTACTCGGATTCCCCTTCAGGACATCTAAATG.GATGATGC.AAATTCGAG.TTTCTGATGCGCTT..................
osa-snoR60-2      .........GGGCTT.AGCATATGATGATC.TTACTCGGATTCCCCTTCAGGACATCAAATTG.GATGATGC.AAATTCGAG.TTTCCGATGCGCTGTGCCT.............
osa-snoR60-3      ............GGC.TGCAAATGATGAGC.TTACTCGGATTCCCCTTCAGGACATCAAATTG.GATGATGC.AAATTCGAG.TTCCTGATGCGCTA..................
zma-snoR60-6      ........TGAGCTT.AACAAATGATGATC.ATACTCGGATTCCCATTCAAGACATCA.ATTG.GATGATGC.AGATTCGAG.TTTCTGATGCCAGTTGTGCTCA..........
zma-snoR60-7      ........TGAGCTT.AACAAATGATGATC.ATACTCGGATTCCCATTCAAGACATCA.ATTG.GATGATGC.AGATTCGAG.TTTCTGATGCCAGTTGTGCTCA..........
zma-snoR60-8      ........TGAGCTT.AACAAATGATGATC.ATACTCGGATTCCCATTCAAGACATCA.ATTG.GATGATGC.AGATTCGAG.TTTCTGATGCCAGTTGTGCTCA..........
zma-snoR60-9      .....TATTGAGCTT.AACAAATGATGATC.ATACTCGGATTCCCCTTCAGGACATCA.ATTG.GATGATGC.AGATTCGAG.TTTCTGATGCCAGTTGTGCTCAATG.......
zma-snoR60-10     ......ATTGAGCTT.AGCAAGTGATGATC.ATACTCGGATTCCCCTTCAGGACATCA.ATTG.GATGATGC.AGATTCGAG.TTTCTGATGCCAGTTGTGCTCAAT........
sbi-snoR60-1      ............CTT.AGCAAATGATGAGC.ATACTCGGATTCCCCTTCAGGACATCA.ATTG.GATGATGC.AGATTCGAG.TTTCTGATGCCTGT..................
osa-snoR60-1      ...........GGGC.TGCAAATGATGAGC.TTACTCGGATTCCCCTTCAGGACATCAAATTG.GATGATGC.AGATTCGAG.TTTCTGATGCATTAAAGCCC............
stu-snoR60-1      ............GATAAGCAGATGATGAT..TTACTCGGATTCCCCTTCAAGACTTCA...TG.GATGATGT.TAAACCGAG.TTTCTGATGCTGTCTTATT.............
sly-snoR60-3      ...........GATA.AGCAGATGATGAT..TTACTCGGATTCCCCTTCAAGACTTCA...TG.GATGATGT.TAAACCGAG.TTACTGATGCTGTCTTATT.............
hvu-snoR60-2      ............TAT.TGCTGATGATGAGC.TTACTCGGATTCCCCTTCAGGACATCACAATG.GATGATGC.AAAATCGAG.TCTCTGATGCTCTT..................
tae-snoR60-8      ............AAT.TGCTGATGATGAGC.TAACTCGGATTCCCCTTCAGGACATCACAATG.GATGATGC.AAAATCGAG.TCTCTGATGCTCTT..................
tae-snoR60-10     ............AAT.TGCTGATGATGAGC.TTACTCGGATTCCCCTTCAGGACATCACAATG.GATGATGC.AAAATCGAG.TCTCTGATGCTCTT..................
tae-snoR60-11     ............AAT.TGCTGATGATGAGC.TTACTCGGATTCCCCTTCAGGACATCACAATG.GATGATGC.AAAATCGAG.TCTCTGATGCTCTT..................
gra-snoR60-4      .............TTATGCAAATGATGAA..GTACTCGGATTCCCCTTCAAGACATCA...CG.GGTGATGC.AATACCGAG.TTTCTGATGCTTGA..................
stu-snoR60-3      ............AGA.AGCAAATGATGAG..TTACTCGGATTCCCCTTCTAGACATTA...TG.GGTGATGCAAAAACCGAG.TTTCTGATGTACTA..................
sly-snoR60-1      .................GCAGATGATGAG..TTACTCGGATTCCCCTTCTAGACATCA...TG.GGTGATGCAAAAACCGAG.TTTCTGATGC......................
stu-snoR60-2      .........AAA....ATCACATGATGAG..TTACTCGGATTTTCCTTCAAGACATCA...TG.GGTGATGCAAAAATCGAG.TTTCTGATGCACTA..................
sly-snoR60-2      ............AAA.AGCACATGATGAG..TTACTCGGATTCCCCTTCAAGATATCA...TG.GGTGATGCAAAAATCGAG.TTTCTGACGCACTA..................
mtr-snoR60-4      ................TGCATGTGATGAG..TTACTCGGATTCCCCTTCAGGACTTCT...TG.GATGATGT.AGACCCGAG.ATTTTGATGCA.....................
mtr-snoR60-1      ..............G.TGCATGTGATGAG..TTACTCGGATTCCCCTTCAAGACTTCT...TG.GATGATGT.AGACCCGAG.ATTCTGATGCAC....................
mtr-snoR60-2      ..............G.TGCATGTGATGAG..TTACTCGGATTCCCCTTCAAGACTTCT...TG.GATGATGT.AGACCCGAG.ATTCTGATGCAC....................
mtr-snoR60-3      ................TGCATGTGATGAG..TTACTCGGATTCCCCTTCAGGACTTCT...TG.GATGATGT.AGACCCGAG.ATTCTGATGCA.....................
pda-snoR60-1      .................GCATATGATGAA..GTACTCGGATTCCCCTTCAAGACATCATACTG.GATGATGC.AAGCCCGAG.TTTCTGATGCACATATGC..............
lja-snoR60-2      .............TG.TGCATATGATGAG..TACTCGGGATTCCCCTTCAAGACATCA...TG.AATGATGC.CAACCCGAG.TTTCTGATGCGCA...................
lja-snoR60-1      .............TG.TGCATATGATGAG..TTACTCGGATTCCCCTTCAAGACATCT...TG.GATGATGC.TAACCCGAG.TTTCTGATGCACG...................
vvi-snoR60-1      .............CA.TGCAAATGACGAG..TTACTCGGATTCCCCTTCAAGACATTA...TG.GGTGATGC.AAACTCGAG.TTTCTGATGCATG...................
gra-snoR60-2      .............TT.TGCATATGATGAACTCTACTCGGATTCCCCTTCAAGACTTCA...TG.GGTGATGC.TAACTCGAG.TTTCTGATGCAAA...................
gra-snoR60-3      ................TGCATATGATGAACTCTACTCGGATTCCCCTTCAAGACATAA...TG.GGTGATGC.AAACTCGAG.TTTCTGATGCA.....................
csi-snoR60-2      ......TGAAATTGT.TGCATATGATGAGATTTGCTCGGATTCCCCTTCAAGACATTA....G.GGTGATGT.AAACTCGAGAATTCTGATGCAATTTCA...............
rco-snoR60-1      .................GCATATGATGAGATTTACTCGGATTCCCCTTCAGGACTTCA...TG.GGTGATGT.AAACTCGAG.TTTCTGATGC......................
#=GC SS_cons      ...................................................................................................................
//
