# Supplementary material for: Phylogenetic distribution of plant snoRNA families
Source: BMC Genomics. 2016 Nov 24;17:969. doi: 10.1186/s12864-016-3301-2 (PMC5122169; doi:10.1186/s12864-016-3301-2)
Supplement: Additional file 9 — Alignments. Complete archive of all snoRNA family alignments (in.stk stockholm format). (ZIP 194 kb) [file 12864_2016_3301_MOESM9_ESM.zip › Additional_folder_6/snoR72Y.stk]

# STOCKHOLM 1.0


ath-snoR72Y-1      .............TGGAACTTGGGATATGATGACAAAA...AT....ACGA..TATC.TCTAAGGCTAA.........TTGCTGTGC.GGATGAAATGTATTTGCACGTCAGTCTGATCCCA.................
bra-snoR72Y-7      ..................TTTGGGAAATGATGACAAAG...AT...ACGAA...ATC.TCTAAGGCTTA.........ATGCTCTGCAGATAAAAATGTATTTGCACGTCAGTCTGATCCCTTT...............
bra-snoR72Y-8      ....................TGGGATATGATGACAACA...AT...ACGTA...ATC.TCTAAGGCTA..........ATGCTCTGCAGATTAAAATGTATTTGCACGTCAGTCTGATCCCG.................
mtr-snoR72Y        ..................TTTGGGATATGATGATAATA...AT..........GCTG.ACAGAGGC........AC..TAGCTGTTCTGAAACAAAAATATTTGCACGTCAGTCTGATCCTAAA...............
lja-snoR72Y-1      TGTGAACTGTGAAGAGCTTTTGGGAAATGATGCCAAAG...AT...TCAAA.......ACAGAGGC........GC..CAGCTCTGCTGAATTATTT...TTTGCACGTCAGTCTGATCCCAAACCCTTCATGTCCACA
lja-snoR72Y-2      ..................TTTGGGATATGATGCTAAAG...AT...TTTTA.......ACAGAGGC........TT..TAGCTTTGCTGAATTATTGATATTTGCACGTCAGTCTGATCCCAAA...............
dpu-snoR72Y-1      ..............GGAGTTTGGGAAGTGATGAGAATAT..ATCAGATTTA..TGTA.TCAGAAGCTCAGTGCATCTGTTGCTATGCTGAACATACTGTATTTGCACGTCAGTCTGATCCCAAATTCC...........
dpu-snoR72Y-2      ..............GGAGTTTGGGAAGTGATGAGAATAT..ATCAGATTTA..TGTA.TCAGAAGCTCAGTGCATCTGTTGCTATGCTGAACATACTGTATTTGCACGTCAGTCTGATCCCAAATTCC...........
rco-snoR72Y-1      ....................TGGGAGATGATGAGAAAATTGAT...ACTAA...CCA.TCAGAGGC........AT..CAGCTCTGCTGAATAACTG..TTTTGCACGTCAGTCTGATCCCA.................
ath-snoR72Y-2      ......................GGAAATGATGATAAGT...AT...ATCGA..TATT.TCAGAGGC........GT..ATGCAATGCTGAACGAAC..TATTTGCACGTCAGTCTGAT.....................
bra-snoR72Y-3      ....................TGGGAAATGATGATAAGA....T...ATCAA..TATG.TCATAGGC........AT..ATGCAATGCTGAATA..ACATATTTGCACGTCAGTCTGATCCCA.................
bra-snoR72Y-2      ...................ATGGGAAGTGATGATAAGAT..AT...ATCAA..TATG.TCATAGGC........AC..ATGCAGTGCTGAACA..ACATCTTTGCACGTCAGTCTGATCCCAT................
bra-snoR72Y-1      ...................TGGGGAAGTGATGATAAGAT..TT...ATCGA..TATG.TCATAGGC........AC..ATGCAATGCTGAACAA.ACATATTTGCACGTCAGTCTGATCCCAATACCCCA.........
ath-snoR72Y-3      ......................GGAAGTGATGATAAGAT..AT...ATCAA..TATA.TCATAGGC........AC..ATGCAATGCTGAACGATATATATTTGCACGTCAGTCTGATC....................
ath-snoR72Y-4      ......................GGAAGTGATGATAAGAT..AT...ATCAA..TATG.TCATAGGC........AC..TTGCAATGCTGAACAATATATATTTGCACGTCAGTCTGATC....................
bra-snoR72Y-4      ....................TGGGAAATGATGATAAAG...AT...ATCGA..TATG.GCTTAGGC........AC..ATGCAATGCTGAACCAAA..TATTTGCACGTCAGTCTGATCCCA.................
bra-snoR72Y-5      ............CAAGAGTGTGGAGAATGATGATAAAG...AT...ATCGA..TATT.ACATAGGC........AT..ATGCAATGCTGAACC..TAATATTTGCACGTCAGTCTGACCCCAGCTCTTG..........
bra-snoR72Y-6      .............AAGAGTCTGGGGAATGATGATAAAG...AT...ATCGA..TATT.TCATAGGCATA.........TGCCAATGCTGAACCAAA.ATATTTGCACGTCAGTCTGACCCCCAGCTCTT..........
bvu-snoR72Y        ....................TGGGAAATGATGATAAAAT..AA...ATCGATTATTATTCATAAGC........GA..TAGCTTTGCTGAATTAAATTTATTTGCACGTCAGTCTGATCCCA.................
csi-snoR72Y        ............TTCAAGCTTGGGAAATGATGATACAAGC.AT..........ATTA.TCTTAAGCTAG.........CAGCGGTGTTGAATGTATATTATTTGCACGTCAGTCTGATCCCAACTCTGAA.........
vvi-snoR72Y-1      ...........CATGGAGTTTGGGAAATGATGAG.......ATGTAAACAG..TTTA.TCATAGGCTAAATTGTCT..TTGCTATGCTGAATGACT....TTTGCACGTCAGTCTGATCCCAAACTCCTATG.......
vvi-snoR72Y-2      ...........CATGGAGTTTGGGAAATGATGAG.......ATGTAAACAG..TTTA.TCATAGGCTAAATTGTCT..TTGCTATGCTGAATGACT....TTTGCACGTCAGTCTGATCCCAAACTCCTATG.......
rco-snoR72Y-2      ...................ATGGGAAATGATGAGAAGTT..AT...TTGAA..GTTA.GCAAAGGC........AA..TAGCTATGCTGAATG...TGGCTTTGCACGTCAGTCTGATCCCAT................
rco-snoR72Y-5      ................ACGTTGGGAAATGATGAGAGGTT..AC...CTCAA..ATTA.TCTGAGGC........AC..TAGCTCTGCTGAATG..TCTAATTTGCACGTCAGTCTGATCCCATGT..............
rco-snoR72Y-3      ....................TGGGAAATGATGAGAAGTT..AT...CTCAA..GTTA.TCAAAAGC........AC..TAGCTATGCTGAATG..TCTTATTTGCACGTCAGTCTGATCCCA.................
rco-snoR72Y-4      ...............TATGTTGGGAAATGATGAGAAGTT..AT...CTCAA..GTTA.TCAAAGGC........AC..TAGCTGTGCTGAATG..TCTTATTTGCACGTCAGTCTGATCCCAAAATA............
#=GC SS_cons      ...........................................................................................................................................
//
