# Supplementary material for: Phylogenetic distribution of plant snoRNA families
Source: BMC Genomics. 2016 Nov 24;17:969. doi: 10.1186/s12864-016-3301-2 (PMC5122169; doi:10.1186/s12864-016-3301-2)
Supplement: Additional file 9 — Alignments. Complete archive of all snoRNA family alignments (in.stk stockholm format). (ZIP 194 kb) [file 12864_2016_3301_MOESM9_ESM.zip › Additional_folder_6/snoR109.stk]

# STOCKHOLM gra-snoR1091.0


ath-snoR109-2      ...CTGTTGTACCTAGCTTAAATA..........AGAAGTTAATTGGCCGGTGGTCGTGAGAGAGATTT..AGATC..TCTCCGGTTGATT..............GTTTATTACATTT
bra-snoR109-2      ..TCGGCTGTAGCTAGATCGATTC..........AGAAGCTATCTGGCCGGTGATCGCGAGGGAGATTCAAAAATT..TCTCCGGTCGATTCATCTGCTTACCGAGTTTCTTACATGT
ath-snoR109-1      ...CGGCTGTAGCTAGATTGAATA..........AGAAGCTATCTGGCCGGTGGTCGCGAGAGGGATTT..AGATC..TCTCCGGTCGATTCATCTGCTTACCGAGTTTCTTACATTT
bra-snoR109-1      ..TCGGCTGTAGCTAGATCAATTC..........AGAAGCTATCTGGCCGGTGGTCGCGAGAGAGATTT..ATTTC..TCTCCGGTCGATTCATCTGCTTACCGAGTTTCTTACATTT
ppe-snoR109-2      AAGTGGCTGTAGCCAAATTGAATA......ATTGGGAAGTTTACTGGCCGGCCATTGTGAGATTT.............TTCTCTGTTGACGGATCTGCTTACCGAGTTTCTTACATTT
gra-snoR109-1      ........GTAGCTATATCAAATCTAAATGGCTGAGAAGTTAACTGGCCGGTTGTCGTGATTA...............TTCTCCGTCGACTAATCTGCTTACCGAACTTCTCACAGTT
csi-snoR109-1      .......TGTAGCTAAATTAAATC.AAATGGCTGAGAGGTTTACTGGCCGGTGGTTGTGT...................TTCCAGTCGACTAATCTGCTTACCGAACCTCTTACACTT
gra-snoR109-2      ..GCGGCTGTAGCTATAATAG.............AGAAGTTAACTGGCCGGTTATCGTGCTTAATTTGAAAATTTCAAGCTTCCGTCGGTTAATCTGCTTACCGAGCTTCGTACATTT
gra-snoR109-3      ..GCGGCTGTAGCTATAATAG.............AGAAGTTAACTGGCCGGTTATCGTGCTTAATTTGAAAATTTCAAGCTTCCGTCGGTTAATCTGCTTACCGAGCTTCGTACATTT
ppe-snoR109-1        ...CGGCTGTAGCTAAATCGATTT......CATGAGATGTTTACTGGCCGGTCGTTGTG.....................TTCTGTCGACAGATCTGCTTACCGAGCTTCTCACATTT
rco-snoR109        ..GCGGCTGTAGCTATATCAATTT.........CAGAAGCTAACTGGCCGGTTGTTGTTTTTGA...............GATCCATCGACATATCTGCTTACCGAGCTTCTTATATTT
lja-snoR109-1      .AGCGGCTGTAGCGAAATTGAATC......GATGAGAAGCTATCTGGCCGGTTGTTGCGA...................AATTAATCAACATATCTGCTTACCGAGCTTCTTACATTT
lja-snoR109-2      ...TGGCTATAGCCAAATCAAATC......GAGGAGAAGCTAACTGGCCGGTTGTTGCGA...................GTTTCGTCAACAAATCTGCTTACCGAGCTTCTCACATTT
mtr-snoR109-1      ..GTGGCTGTAGCTATATTAAATC........GAAGAATCTTACTGGCCGGTTATTGTGA....................CTCTGTCGATAAATCTGCTTACCGAGTTTCTCACATTT
mtr-snoR109-2      ..GCGGCTGTAGTTATATTAAATT........GAAGAATCTTACTGGCCGGTTATTGTGA....................CTCTGTCGATAAATCTGCTTACCGAGTTTCTCACAATT
#=GC SS_cons       ......................................................................................................................
//
