# Supplementary material for: Phylogenetic distribution of plant snoRNA families
Source: BMC Genomics. 2016 Nov 24;17:969. doi: 10.1186/s12864-016-3301-2 (PMC5122169; doi:10.1186/s12864-016-3301-2)
Supplement: Additional file 9 — Alignments. Complete archive of all snoRNA family alignments (in.stk stockholm format). (ZIP 194 kb) [file 12864_2016_3301_MOESM9_ESM.zip › Additional_folder_6/Z158a.stk]

# STOCKHOLM 1.0

hvu-Z158a-4      ......TTTGGGATATGACGAAG..GAT..AATTGCTCCATGTTTCTGATAATCATGTGATGATCTC.CATTGAAACA...CCCAATA..CCT..CTGATTCTATA.........
hvu-Z158a-2      ........TGGAATATGACGAAG..GAT..AATTGCTCCATGTTTCTGATAATCATGTGATGATCTC.CATTGAAACA...CCTTGTA..CTT..CTGATTCTA...........
hvu-Z158a-5      ......TTTGGGATATGACGAAG..GAT..AATTGCTCCATGTTTCTGATAATCATGTGATGATCTC.CATTGAAACA...CCCAATA..CCT..CTGATTCTATA.........
tae-Z158a-11     ......TTTGGAATATGATGAAG..AAC..AATTGGTCCATGTTTTTGATAATCACGTGATTATTTC.CAATGAGACA...CTCAATG..CTT..CTGATTCTAAA.........
tae-Z158a-12     ......TTTGGAATATGATGAAG..AAC..AATTGGTCCATTTTTTTGATAATCACGTGATTATTTC.CAATGATACA...CTCAATG..CTT..CTGATTGTAAAAGCACAGG.
osa-Z158a        ......TATGGAACATGATGAAG..AAC..CATTGGTCCGTGTTTCTGATCATCTCGTGATGAAACTACAATGAAGCA.CTCATA.....CTT..CTGATTCCAAA.........
tae-Z158a-10     .....GTTTGGGAAATGATGAAG..GAC..AATTGGCTCGTGTTTCTGAAAATCACGTGATGATATC.CAATGAAACA...CTCGAT...CTT..CTGATTCCAAGTC.......
tae-Z158a-8      ....AGTTTGGGAAATGATGAAG..GAC..AATTGGTCCGTGTTTCTGAAAATCACGTGATGATATC.CAATGAAACA...CTCAAT...CTT..CTGATTCTGAAGT.......
tae-Z158a-4      ....GTTTTGGAACATGATGAAG..AAC..AATTGGTCCGTGTTTCTGAGAATCATGTGATGATATC.CAGTGAAACA...CTCAAT...CTT..CTGATTCTAAATC.......
tae-Z158a-5      .....GTTTGGGATATGATGAAG..AAC..AATTGGTCCGTGTTTCTGAAAATCATGTGATGATATC.CAATGAAACA...CTCAAT...CTT..CTGATTCCAAGTC.......
tae-Z158a-7      .....GTTTGGGATATGATGAAG..AAC..AATTGGTCCGTGTTTCTGAAAATCATGTGATGATAAC.CAATGAAACA...CTCAAAT..CTT..CTGATTCTAAAT........
tae-Z158a-9      .....GTTTGGGAAATGATGAAG..AAC..AATTGGTCCGTGTTTCTGAAAATCATGTGAAGATATC.CAATGAAACA...CTCAAAT..CTT..CTGATTCTAAAT........
tae-Z158a-13     .....GTTTGGGAAATGATGAAG..GAC..AATTGGCTCGTGTTTCTGAAAATCACGTGATGATATC.CAATGAAACA...CTCGAT...CTT..CTGATTCCAAGTC.......
tae-Z158a-14     ....AGTTTGGGAAATGATGAAG..GAC..AATTGGTCCGTGTTTCTGAAAATCACGTGATGATATC.CAATGAAACA...CTCAAT...CTT..CTGATTCTGAAGT.......
tae-Z158a-15     ....GTTTTGGAACATGATGAAG..AAC..AATTGGTCCGTGTTTCTGAGAATCATGTGATGATATC.CAGTGAAACA...CTCAAT...CTT..CTGATTCTAAATC.......
tae-Z158a-16     .....GTTTGGGATATGATGAAG..AAC..AATTGGTCCGTGTTTCTGAAAATCATGTGATGATATC.CAATGAAACA...CTCAAT...CTT..CTGATTCCAAGTC.......
tae-Z158a-17     .....GTTTGGGATATGATGAAG..AAC..AATTGGTCCGTGTTTCTGAAAATCATGTGATGATAAC.CAATGAAACA...CTCAAAT..CTT..CTGATTCTAAAT........
tae-Z158a-18     .....GTTTGGGAAATGATGAAG..AAC..AATTGGTCCGTGTTTCTGAAAATCATGTGAAGATATC.CAATGAAACA...CTCAAAT..CTT..CTGATTCTAAAT........
tae-Z158a-19     .....GTTTGGGAAATGATGAAG..AAC..AATTGGTCCGTGTTTCTGAAAATCATGTGAAGATATC.CAATGAAACA...CTCAAAT..CTT..CTGATTCTAAAT........
tae-Z158a-20     .....GTTTGGGAAATGATGAAG..GAC..AATTGGCTCGTGTTTCTGAAAATCACGTGATGATATC.CAATGAAACA...CTCGAT...CTT..CTGATTCCAAGTC.......
hvu-Z158a-3      .....GTTTGGGAAATGACGAAG..AAC..AATTGGTCCGTGTTTCTGAAAATCACATGATGATATC.CAATGAAACA...CTCAAAT..CTT..CTGATTCTAAAT........
tae-Z158a-6      .....GTTTGGGAAATGATGAAG..AGC..AATTGGTCCGTGTTTCTGAAAATCACGTGATGATATC.CAATGAAACA...CTCAAT...CTT..CTGATTCCAGAAC.......
tae-Z158a-1      ......TCTGGGAAATGATGAAG..AAC..AATTGGTCCGTGTTTCTGAAAATCACGTGATGATATC.CAATGAAACA...CTCAAT...CTT..CTGATTCCAAA.........
tae-Z158a-3      .....GTTTGGGAAATGATGAAG..AAC..AATTGGTCCGTGTTTCTGAAAATCACGTGATGATATC.CAATGAAACA...CTCTAT...CTT..CTGATTCCAAAAC.......
tae-Z158a-2      ...GTCTTTGGGAAATGATGAAG..AAC..AATTGGTCCGTGTTTCTGAAAATCACGTGATGATATC.CAATGAAACA...CTCAAAT..CTT..CTGATTCCAAAAC.......
bvu-Z158a        TAAAGTTATGAGAAATGATGAAT..ACA..TTTTGGTCCGTGTTTCTGAATTTACCGTGA......C.CGATA......CCATTAAACCATTT..CTGATCTCAAATTTTA....
dpu-Z158a        TAAAGTTATGAGAAATGATGAAT..ACA..TTTTGGTCCGTGTTTCTGAATTTACCGTGA......C.CGATA......CCATTAAACCATTT..CTGATCTCAAATTTTA....
pda-Z158a        .......GTGGGAGATGATGATGAGAAT.ATATTGGTCCGTGTTTCTGATTTTACCGTGA......C.TGATAC.....TTTTTTACCAACCT..CTGATCCCAC..........
zma-Z158a-1      .....GCGTTGGATGTGATGAAG..AAA.AGATTGGTCCGTGTTTCTGATTT.TCAGTGA......C.TGATAG.CCA.TCCATATTTTCCTT..CTGATCCCATGC........
zma-Z158a-2      ...CTGCGCTGGATGTGATGAAG..GAA.AGATTGGTCCGTGTTTCTGATTT.TAAGTGA......C.TGACAA.CCA.TCTCTATTTTCCTT..CTGATCCCAAGCAGTAG...
zma-Z158a-3      .....GCGTTGGATGTGATGAAG..AAA.AGATTGGTCCGTGTTTCTGATTT.TCAGTGA......C.TGATAG.CCA.TCCATATTTTCCTT..CTGATCCCATGC........
sbi-Z158a-1        ..TCTGCATTGGATGTGATGAAG..AAA..GATCGGTCCGTGTTTCTGATTTTTCAGTGA......C.TGATAACCCA.TCTCTAATTTCCTT..CTGATCCCAAGCAGA.....
sbi-Z158a-2      .......GTGGGAGATGATGATGAGAAT.ATATTGGTCCGTGTTTCTGATTTTACCGTGA......C.TGATAC.....TTTTTTACCAACCT..CTGATCCCAC..........
sbi-Z158a-3      .......GTGGGAGATGATGATGAGAAT.ATATTGGTCCGTGTTTCTGATTTTACCGTGA......C.TGATAC.....TTTTTTACCAACCT..CTGATCCCAC..........
hvu-Z158a-1      ......TGTGGGATGTGATGAAG..CAA..AGTTGGTCCGTGTTTCTGATGT.ACAGTGA......C.TGATAA.CCA.TCTTTAATTTCCTT..CTGATCCTGCA.........
#=GC SS_cons                          ...................................................................................................................
//
