# Supplementary material for: Phylogenetic distribution of plant snoRNA families
Source: BMC Genomics. 2016 Nov 24;17:969. doi: 10.1186/s12864-016-3301-2 (PMC5122169; doi:10.1186/s12864-016-3301-2)
Supplement: Additional file 9 — Alignments. Complete archive of all snoRNA family alignments (in.stk stockholm format). (ZIP 194 kb) [file 12864_2016_3301_MOESM9_ESM.zip › Additional_folder_6/snoR32.stk]

# STOCKHOLM 1.0


atr-snoR32      ......AGAGGACGATGATGATCCAAAAGA...AAGGTCTCGTTCGTCGTAA...TGGCG......ATC..CGCC...TTGCCGACCAATCT.GATATACCACTACCCATATTCTGA.GTCCTCT...........
vvi-snoR32      ......TAAGGACTGTGACGATTC.GTGTGA..AAGGTCTCGTTCGTCGTAA...GGGCGA..GTAGCT..CGCC...TTGCCGACTATTCT.GATATATCACCACCCATATTCTGA.GTCCTAT...........
sly-snoR32-2    ATGGTTAATGGACAATGACGATTT.ATCTAT..TTGGTCTCGTTCGTCGTAA...TGGTGT..TTAAAT..CACC...TTGCCGACCATTCT.GATATATCACCACCCATAAACTGA.GTCCCATTATCAT.....
sly-snoR32-1    ...GTTAATGGACTGTGACGACTT.ATATCTA.TTGGTCTCGTTCGTCGTAA...TGGTG...TTTAAAACCACC...TTGCCGACCATTCT.GATATATCACCACCCATAAACTGA.GTCCTATTGC........
stu-snoR32-1    ATGGTTAATGGACAATGACGATTT.ATCTA...TTGGTCTCGTTCGTCGTAA...TGGTG...TTTA....AACCACCTTGCCGACCATTCT.GATATATCACCACCCATAAACTGA.GTCCTATTACTAT.....
stu-snoR32-2    ..GGTTAATGGACTATGACGACTT.ATATCTA.TTGGTCTCGTTCGTCGTAA...TGGTG...TTTA....AACCACCTTGCCGACCATTCT.GATATATCACCACCCATAAACTGA.GTCCTATTACT.......
tae-snoR32-24   ......TGAGGCTGGTGACGATTG.ATAT....TTGGTCTCATTCGTCGTAAC..TGGCA...TTCATT..TCCC...TTGCCGACCATCCC.GCTGTATAACCACCCATATTCTGA.GTTTGAC...........
tae-snoR32-25   ......TGAGGCTGGTGACGATTG.ATAT....TTGGTCTCATTCGTCGTAAC..TGGCA...TTCATT..TCCC...TTGCCGACCATCCC.GCTGTATAACCACCCATATTCTGA.GTTTGAC...........
csi-snoR32      ......ATGGGACGGTGAAGATTCCGCAGTGA.AAGGTCTCGTTCGTCGTAAC..TGGCTAA.GGAATT..AGCC...TTGCCGACCATCCT.GTTATATCACCACCCATATTCTGA.GTCCCTA...........
mtr-snoR32-4    .........GGACATTGATGAATA.CTGTGA..TAGGTCTCGTTCGTCGTAA...TGGTAAATTTT.....TACC...TTGCCGACCATTCT.GTTATATCACCACCCATATTCTGA.GTCC..............
mtr-snoR32-5    .........AGACACTGATGAATA.CTGTGA..CAGGTCTCGTTCGTCGTAA...TGGTAAATTTT.....TACC...TTGCCGACCATTCT.GTTATATCACCACCCATATTCTGA.GTCT..............
ppe-snoR32-2    ........GGGACAGTGATGATTC.ATATTGATAAGGTCTCGTTCGTCGTAAT..TGGCC...GTGAA...GGCC...TTGCCGACCATCCT.GTTATATCACCACCCATATTCTGA.GTCCC.............
mtr-snoR32-1    .........GGACTGTGAAGATTT.CTGTGA..TAGGTCTCGTTCGTCGTAAT..TGGTC...TTTTTC..GACC...TTGCCGACCATCCT.GTTATATCACCACCCATATTCTGA.GTCC..............
lja-snoR32-2    .....AAGTGGACAGTGACGATTTTGTGA....TAGGTCTCGTTCGTCGTAAT..TGGCC...TATTTT..GGCC...TTGCCGACCATCCT.GTTATATCACCACCCATATTCTGA.GTCCCTT...........
mtr-snoR32-2    .....AAGGCGACGGTGACGATTG.TGAT....TAGGTCTCGTTCGTCGTAA...TGG.....CCAATT..GGCC...TTGCCGACCATCCT.GTTATATCACCACCCATATTCTGA.GTCCCTT...........
mtr-snoR32-3    .....AAGGCGACGGTGACGATTG.TGAT....TAGGTCTCGTTCGTCGTAA...TGG.....CCAATT..GGCC...TTGCCGACCATCCT.GTTATATCACCACCCATATTCTGA.GTCCCTT...........
lja-snoR32-1    ........GGGACAGTGACGACTCCATGTGAT.TAGGTCTCGTTCGTCGTAA...TGG.....CTCACA..AGCC...TTGCCGACCATCCT..ATATATCACCACCCATATTCTGA.GTCCC.............
bra-snoR32-5    ........TGGACGGTGACGATTG.ATATT...AAGGTCTCGTTCGTCGTAACATCGGCT...GTAAAA..TGCTGATTTGCCGACCATTCT.GTTATATCACCACCCATATTCTGA.GTCCA.............
bra-snoR32-3    .........GGACAGTGACGATTG.ATACT...AAGGTCTCGTTCGTCGTAACATAGGCT...GTAAAA..AGCCTATTTGCCGACCATTCT.GTTATATCACCACCCATATGCTGA.GTCC..............
bra-snoR32-4    ........GGGACAGTGACGATTG.ATAT....TAGGTCTCGTTCGTCGTAATATCGGCC...TTAAAA..AGCCGATTTGCCGACCATTCT.GTTATATCACCACCCATATTCTGA.GTCCT.............
bra-snoR32-1    ........GGGACAGTGACGATTG.ATATT...AAGGTCTCGTTCGTCGTAACATGGGCCG..TAAAAT..AGCCTATTTGACGACCATTCT.GTTATATCACCACCCATATTCTGA.GTCCT.............
bra-snoR32-2    .....TTGTGGACAGTGACGATTG.ATATT...AAGGTCTCGTTCGTCGTAACATGGGCCG..TAAAAT..AGCCTATTTGACGACCATTCT.GTTATATCACCACCCATATTCTGA.GTCCCTAA..........
ath-snoR32-1    ..........GACAGTGACGATTG.ATATT...AAGGTCTCGTTCGTCGTAAAAACGGCC...GTAAAA..AGCCTATTTGCCGACCATTCT.GTTATATCACCACCCATATTCTGA.GTCC..............
ppe-snoR32-1    .........GGACTGTGAGGAT...GTATTA..TTGGTCTCGTTCGTCGTAA...TGGCT...CTTG....GGCC...TTGCCGACTAGAGT.GATATATCACCACCCATAGTCTGA.GTCC..............
bvu-snoR32-1    ........AGGACGATGACGA....AGATTTC.ATGGTCTCGTTCGTCGTAAGAGCGAT....TTAATT..CGCC...TTGACGACCATTCT.GTTATATCACCACCCATAAGCTGA.GTCCT.............
tae-snoR32-22   ...TGTAGATGATGGTGAAGGTTT.ATAT....TTGGTCTTGTTCATCATAAC..TGTCA...TTTATC..TGCC...TTGCCCACCATCCT.GCTATATCACCACCCATATTCTGA.GCCCAAGTGCA.......
rco-snoR32      ........AGGACTGTGACGATTG.ATATCA..TTGGTCTCGTTCGGCATAA...TGGCATGCTATGCT..TGCC...TTGATGACCATCCT.GATATATCACCACCCATATTCTGA.GTCCT.............
sbi-snoR32      .TTGGTAGAGGACGGTGAAGATTGTGTCA....AAGGTCTCGTTCGTCGTAAC..TGGCA...TCTGTT..TGCC...TTGCCGACCATCCT.GATATATCACCACCCATATTCTGA.GTCCGCTGCCAA......
tae-snoR32-21   ......ATAGGACGGTGAAGATTG.ATAT....TTGGTCTTGTTCATCGAGAC..TGGCA...TTTATT..TGCC...TTGCAAACCATCCT.GCTATATCAGCACCCATATTCTGA.GTCCTCT...........
tae-snoR32-18   .......GAGGACAGTGAAGATTG.ATAT....TTGGTCTCGTTCGTTGTAAA..TGGCA...TTTACT..TGCC...TTGCCGACCATCCT.GCTATATCACCACCCATATTCTGA.GTACTATCTTGGGTTTTC
tae-snoR32-20   ......TGATGTCAGTGACGATTG.ATAT....TTGGTCTCGTTCGTCGTAAC..TGGCA...TCTTCT..TGCC...TTGCCGACCATTCT.GTTATATCACCACCCATATTCTGA.GTCCTTT...........
tae-snoR32-19   ......TGAGGATGGTGAAGATCG.ATAT....TTGGTCTTGTTCGTCGTAAC..TGGCA...TCTTCT..TGCC...TTGCCGACCATTCT.GTTATATTACCACCCATATTCTGA.GTCCTTT...........
hvu-snoR32-3    .......GAGGACGGTGAAGATTG.ATAT....ATGGTCTCGTTCGTCGTAAC..TGGCA...ATTGTT..TGCC...TTGCCGACCATACT.GCTATATCACCACCCATATTCTGA.GTCCTT............
tae-snoR32-17   ......ACAGGACGATGAAGATTG.ATAT....TTGGTCTTGTTCATCGTAAC..TGGCA...TTTATT..TGCC...TTGCCGACCATCCT.GCTATATCACCACCCATATTCTGA.GTCTTCT...........
tae-snoR32-11   .......GAGGACGGTGAAGATTG.ATAT....TTGGTCTCGTTCGTCGTAAC..TGGCA...TCTTCT..TGCC...TTGCCGACCATTCT.GCTATATCACCACCCATATTCTGA.GTCCTT............
tae-snoR32-1    .......GAGGACGGTGAAGATTG.GTAT....TTGGTCTCGTTCGTCGTAAC..TGGCA...TTTATT..TGCC...TTGCCGACCATCCT.GCTATATCACCACCCATATTCTGA.GTCTTC............
tae-snoR32-10   ......GGAGGACGGTGAAGATTG.ATAT....TTGGTCTCGTTCGTCGTAAC..TGGCA...TTTATT..TGCC...TTGCCGACCATCCT.TCTATATCACCACCCATATTCTGA.GTCCTCT...........
tae-snoR32-6    ......AGAGGACGGTGAAGATTG.ATAT....TTGGTCTCGTTCGTCGTAAC..TGGCA...TTTATT..TGCC...TTGCCGACCATCCT.GCTATATCACCACCCATATTCTGA.GTCTTCT...........
tae-snoR32-2    ......AGAGGACGGTGAAGATTG.ATAT....TTGGTCTCGTTCGTCGTAAC..TGGCA...TTTATT..TGCC...TTGCCGACCATCCT.GTTATATCACCACCCATATTCTGA.GTCCTCT...........
tae-snoR32-3    ....TAAGAGGACGGTGAAGATTG.ATAT....TTGGTCTCGTTCGTCGTAAC..TGGCA...TTTATT..TGCC...TTGCCGACCATCCT.GCTATATCACCACCCATATTCTGA.GTCCTCTTA.........
tae-snoR32-4    ....TAAGAGGACGGTGAAGATTG.ATAT....TTGGTCTCGTTCGTCGTAAC..TGGCA...TTTATT..TGCC...TTGCCGACCATCCT.GCTATATCACCACCCATATTCTGA.GTCCTCTTA.........
tae-snoR32-5    ....TAAGAGGACGGTGAAGATTG.ATAT....TTGGTCTCGTTCGTCGTAAC..TGGCA...TTTATT..TGCC...TTGCCGACCATCCT.GCTATATCACCACCCATATTCTGA.GTCCTCTTA.........
hvu-snoR32-4    .......GAGGACGGTGAAGATTG.ATAT....TTGGTCTCGTTCGTCGTAAC..TGGCA...TTTATT..TGCC...TTGCCGACCATCCT.GCTATATCACCACCCATATTCTGA.GTCCTC............
hvu-snoR32-1    .......GAGGACGGTGAAGATTG.ATAT....TTGGTCTCGTTCGTCGTAAC..TGGCA...TTTAC...TGCC...TTGCCGACCATCCT.GCTATATCACCACCCATATTCTGA.GTCCTT............
tae-snoR32-9    .......GAGGACGGTGAAGATTG.ATAT....TTGGTCTCGTTCGTCGTAAC..TGGTA...TTTATT..TGCC...TTGCCGACCATCCT.GCTATATCACCACCCATATTCTGA.GTCCTT............
hvu-snoR32-2    .......GAGGACGGTGAAGATTG.ATAT....TTGGTCTCGTTCGTCGTAAC..TGGCG...TTTACT..TGCC...TTGCCGACCATCCT.GCTATATCACCACCCATATTCTGA.GTCCTT............
tae-snoR32-13   .......GAGGACGGTGAAGATTG.ATAT....TTGGTCTCGTTCGTCGTAAC..TGGCA...TTTAT...TGCC...TTGCCGACCATCCT.GCTATATCACCACCCATATTCTGA.GTCCTT............
tae-snoR32-14   ......AGAGGACGGTGAAGATTG.ATAT....TTGGTCTCGTTCGTCGTAAC..TGGCA...TTTAT...TGCC...TTGCCGACCATCCT.GCTATATCACCACCCATATTCTGA.GTCCTTA...........
tae-snoR32-23   ......CTGGGATGGTGAAGATTG.ATAT....TTGGTCTC...CGTTGTAAT..TGGCA...TTTTTT..TGCC...TTGCCGACCATACT.GCTATATCACCACCCATATTCTGA.GTCCTCCAG.........
tae-snoR32-15   ....CTGGAGGACGGTGAAGATTG.ATAT....TTGGTCTCGTTAGTCGTAAT..TGGCA...TTTTTT..TGCC...TTGCCGACCATACT.GCTATATCACCACCCATATTCTGA.GTCCTCCAG.........
tae-snoR32-16   ......GGAGGACGGTGAAGATTG.ATAT....TTGGTCTCGTTCGTCGTAAT..TGGCAT..TTTTTT..TGCC...TTGCCGACCATACT.GCTATATCACCACCCATATTCTGA.GTCCTCC...........
tae-snoR32-12   ......TGAGGACGGTGAAGATTG.ATAT....TTGGTCTCGTTCGTCGTAAC..TGGCA...TTCGTT..TGCC...TTGCTGACCATACT.GCTATATCACCACCCATATTCTGA.GTCCTCC...........
tae-snoR32-7    .......GAGGGCGGTGAAGATTG.ATAT....TTGGTCTCGTTCGTCGTAAC..TGGCA...TTTGTT..TGCC...TTGCCGACCATACT.GCTATATCACCACCCATATTCTGA.GTCCTC............
tae-snoR32-8    .......GAGGGCGGTGAAGATTG.ATAT....TTGGTCTCGTTCGTCGTAAC..TGGCA...TTTGTT..TGCC...TTGCCGACCATACT.GCTATATCACCACCCATATTCTGA.GTCCTC............
ppa-snoR32      ........GGGACTATGACGATTCAAAGA....AAGGTCTCGTTCAACGTAT...TGG.....CTGACA..AGCC...TTGCCGACCATTCTAAAAAGATCACCACCCATAATCTGATGTCCC.............
pta-snoR32      .........GGACTATGATGATAT.ACATGA..AAGGTCTCGTTCGGCGTAA...TGG.....CTCAC...AGCC...TTGACGACGATCAT..ATATATCACCACCCATAATCTGA.GTCC..............
#=GC SS_cons    ........................................................................................................................................
//
