# Supplementary material for: Phylogenetic distribution of plant snoRNA families
Source: BMC Genomics. 2016 Nov 24;17:969. doi: 10.1186/s12864-016-3301-2 (PMC5122169; doi:10.1186/s12864-016-3301-2)
Supplement: Additional file 9 — Alignments. Complete archive of all snoRNA family alignments (in.stk stockholm format). (ZIP 194 kb) [file 12864_2016_3301_MOESM9_ESM.zip › Additional_folder_6/OssnoR17.stk]

# STOCKHOLM 1.0


bvu-OssnoR17      .....AGGATGGCCTGTGATGTAATTATAATTTTATACATC...TTCAGATTAAATAGCTGA.TGA...TATCTCAAAATTGTCACTACCTCTGAGGCATTTT......
pta-OssnoR17      .....TGCTGTGCCGATGATGTGTTTA.TATTGCACGTATT...ATCAGAAGA.ACGCATGT.TGA......ATGCTTTTTGTCACTACCTCTGAGGCGCAGCA.....
pda-OssnoR17-1    .......GTCTGCCGATGATGCATA...ATATGCACGTATT...ATCGGATTC..AAAATGA.CGA...TATATTAAGATTGTCACTACCGCTGAGGCAGAC.......
pda-OssnoR17-2    AAGACTAGTCTGCTGGTGATGCA...AAATATGCACGTATT...ATCGGATTCAAA..ACGA.CGA...CATTTTAAGATTGTCACTACCACTGAGGCAGACTCGTTTT
hvu-OssnoR17-2    .......GGCTTCCAATGATGCAT....AAAAATGTGTGTT...ATCGGATTG.TTTCATGA.CGATCAAACAC....ATTGTCACTACCACTGAGGCAGCT.......
zma-OssnoR17-2    .......GGCTGCCGATGATGCATA.ACTGATGCACGTATT...ATCGGATTG.TTCCATGA.CGATGATGCAA....GTTGTCACTACCACTGAGGCAGGC.......
osa-OssnoR17      ........GCTGCCAGTGATGCATAAACAAATGCACGTATT...ATCGGATTC.TTCCGTGA.CGATCTCACACAAATATTGTCACTACCACTGAGGCAGC........
tae-OssnoR17      ......TGGCTGCCGATGATGCAT..AAAAATGCACGTATT...ATCGGATTG.TTCCATGA.CGATCAAACAC....ATTGTCACTACCACTGAGGCAGCTA......
hvu-OssnoR17-1    ...GATTGGCTGCCGATGATGCAT..AAAAATGCACGTATT...ATCGGATTG.TTCCATGA.CGATCAAACAC....ATTGTCACTACCACTGAGGCAGCTTATT...
tae-OssnoR17-2    .......GGCTGCCGATGATGCAT..AAAAATGCACGTATT...ATCGGATTG.ATCCATGA.CGATCAAACAC....ATTGTCACTACCACTGAGGCAGCT.......
zma-OssnoR17-1    .......GGCTGCCGATGATGCATA.AAAAATGCACGTATT...ATCGGAATTGTTCCATGA.CGA...TCCACAA..ATTGTCACTACCACTGAGGCAGACT......
sbi-OssnoR17-1    .......GGCTGCCGATGATGCATA.ACAACTGCACGTATT...ATCGGATTG.TTCCATGA.CGA...TCTACAA..ATTGTCACTACCACTGAGGCAGAC.......
sbi-OssnoR17-2    .......GGTTGCCGATGATGCATA.ACAACTGCACGTATT...ATCAGATTG.TTCCATGA.CGA...TCTACAA..ATTGTCACTACCACTGAGGCAGACT......
ath-OssnoR17      ........TGTGCCGGTGATGTAT..ATCTATTGATGTGTTTTCATCAGATTTTCATAGTGA.TGAAT.TATATCACAATTGTCACTACCTCTGAGGCATA........
bra-OssnoR17-1    ..........TGCCTATGATGTAT..ATCTATTGATGTGTTTTCATCAGATTTTTATAGTGA.TGAATATA.ATCACAATTGTCACTACCTCTGAGGCA..........
bra-OssnoR17-2    ........TGTGCCTATGATGTAT..ATCTATTGATGTGTTTTCATCAGATTG.TATAGTGA.TGAAT.TTAATCACAATTGTCACTACCTCTGAGGCATA........
rco-OssnoR17      ....TTATGTTGCCTATGATGAGTTT..GAATGCACGTATT...ATCAGATAT.TTTTATGA.TGA...TATTACCTAATTGTCACTACCTCTGAGGCAATGTAA....
dpu-OssnoR17-1    ....GAGGTTTGCCTGTGATGCATCTATTAATTTATATGTT...ATCAGATAT.AAAGATGA.TGATGATATATAAT.ATTGTCACTACCTCTGAGGCAAATCCTT...
dpu-OssnoR17-2    ....GAGGTTTGCCTGTGATGCATCTATTAATTTATATGTT...ATCAGATAT.AAAGATGA.TGATGATATATAAT.ATTGTCACTACCTCTGAGGCAAATCCTT...
dpu-OssnoR17-3    ....GAGGTTTGCCTGTGATGCATCTATTAATTTATATGTT...ATCAGATAT.AAAGATGA.TGATGATATATAAT.ATTGTCACTACCTCTGAGGCAAATCCTT...
dpu-OssnoR17-4    ....GAGGTTTGCCTGTGATGCATCTATTAATTTATATGTT...ATCAGATAT.AAAGATGA.TGATGATATATAAT.ATTGTCACTACCTCTGAGGCAAATCCTT...
dpu-OssnoR17-5    ....GAGGTTTGCCTGTGATGCATCTATTAATTTATATGTT...ATCAGATAT.AAAGATGA.TGATGATATATAAT.ATTGTCACTACCTCTGAGGCAAATCCTT...
dpu-OssnoR17-6    ....GAGGTTTGCCTGTGATGCATCTATTAATTTATATGTT...ATCAGATAT.AAAGATGA.TGATGATATATAAT.ATTGTCACTACCTCTGAGGCAAATCCTT...
dpu-OssnoR17-7    ....GAGGTTTGCCTGTGATGCATCTATTAATTTATATGTT...ATCAGATAT.AAAGATGA.TGATGATATATAAT.ATTGTCACTACCTCTGAGGCAAATCCTT...
dpu-OssnoR17-8    .......GGGTGCCTGTGATGCATCTATTAATTTATATGTT...ATCAGATAT.AAAGATGA.TGATGATATATAAT.ATTGTCACTACCTCTGAGGCAAAT.......
mtr-OssnoR17      ..GTACGGATGGCCAATGATGTATT...ACTTGCACGTATT...ACCAGATCTGCTGTGTGATTGA...TAAATGCTAATTGTCACTACCTCTGAGGCCATTTGTTAC.
lja-OssnoR17-1    .......TGTGGCCAATGATGTACTC..AAATGCACGTATT...AACAGATTA.CTCTATGA.TGA.....TATCGCAATTGTCACTACCTCTGAGGCCACA.......
lja-OssnoR17-2    ......ATATGGCCAATGATGTACTC..AGTTGCACGTATT...AACTGATTA.CTCTCTGA.TGA.....TATCTTCATTGTCACTACCTCTGAGGCCATAT......
stu-OssnoR17      ....GTTTTTTGCCAATGATGTATTCATATTTGCACGTATT.....CAGAAACAAAGAATGA.TGA...TCTGCA...ATTGTCACTACCTCTGAGGCAAACAAT....
sly-OssnoR17      ....GTTGATTGCCAATGATGTATTCATATTTGCACTTGTT...ATCAGAAAT.AAGAATGA.TGA...TCTGCA...ATTGTCACTACCTCTGAGGCAAACAAT....
gra-OssnoR17-1    ......GGTTTGTCAATGATGCATCT..TAATGCACGTATT...ATCAGATCA.AATAATGA.TGA...TATCTGATAATTGTCACTACCTCTGAGACAGACC......
gra-OssnoR17-2    .......GTTTGTCTATGATGCATCT..TAATGCACGTATT...ATCAGATCA.AATAATGA.TGA...TATCTCATTATTGTCACTACCTCTGAGACAAAC.......
csi-OssnoR17-1    ..TTTCAATTTGCCCATGATGCATCT.CAAATGCACGTATT...ATCAGATAT.AATTCTGA.TGA...AATCTG...ATTGTCACTACCTCTGAGGCATATTGAGA..
csi-OssnoR17-2    .......ACTTGCCCATGATGCATCT.CAAATGTACGTATT...ATCAGATATAAATTCTGA.TGA...AATCTA...ATTGTCACTACCTCTGAGGCATAT.......
vvi-OssnoR17      ....ATGGTGTGCCAATGATGCATTT..AAATGCACGTATT...ATCAGAGATCAAGAATGA.TGA...TACACC...ATTGTCACTACCTCTGAGGCATAACCAT...
ppe-OssnoR17      ........TTTGCCAATGATGCAGTTA.AAATGCACGTATT...AGCAGAGAT.AATTATGA.TGA...TATATGCT.ATTGTCACTACCTCTGAGGCAAA........
#=GC SS_cons      .............................................................................................................
//
