# Supplementary material for: Phylogenetic distribution of plant snoRNA families
Source: BMC Genomics. 2016 Nov 24;17:969. doi: 10.1186/s12864-016-3301-2 (PMC5122169; doi:10.1186/s12864-016-3301-2)
Supplement: Additional file 9 — Alignments. Complete archive of all snoRNA family alignments (in.stk stockholm format). (ZIP 194 kb) [file 12864_2016_3301_MOESM9_ESM.zip › Additional_folder_6/snoR88.stk]

# STOCKHOLM 1.0


ath-snoR88-1      ..GATTCGTTCCCTTGAAGCAAAATCAATCGTGTTG.CTTTCGTTATTT.ATATAATTCTCCCT.ATGAATCTTCGGTGAT.TTCGTATTTATACGATTTTTGCTGATGTTGATTTGGGAGAATCAC......AACT......
bra-snoR88-4      .CGATTCGTTCCCTTGAAGCAATACTAATCGTGTTG.CTTTTGTTATTTCATATATTCTCCCTTAATCA..TTCCAGCATTAATACTGTTAATTCTAGT.TTGTTGCTGCTGATTAGGGAGCATAGCTTGAGCAACTACATGT
bra-snoR88-5      ACGATTCGTTCCCTTGAAGCAATACCAATCGTGTTGCCTTTTGTTTTTCAATATA.TTCTCCTTAATCC..TTCAAGCATC.ATCCTGTTAATTCTAGT.TTGATGCTACTGATTAATGAGAAGAACTTGAGCAGCTACATAT
ath-snoR88-2      ..GATTCGTTCCCTTGAAGCAATATTAATCGTGTTG.CTCTCGTTCTC...TAAATTGCTCTCTAATCA..TCAAAGTAATCATACGGTTAATTCTAGT....ATGATACCGATTAGTGAGCATAACTTGAGCAGCTACATAA
bra-snoR88-1      ATGATTCGTTCCCTTGAAGCAATATCAATTGTGATG.CTCTCGTTATTC..TAATATCCTCCCTAATCAATTAAAAGCATCAATACTGTTAATTCTAGT...ATTGATGCCGATTTGGGAGCATAACTTGAGTGACTACATAT
bra-snoR88-2      ATGATTCGTTCCCTTGAAGCAATATTAATCGTGCTG.TTCTCGTTATTA..TATATTTCTCCCTGATCAGTTCACAGCATC.ATACTGTTAATTCGAGT....TTGATGCCGATTCTGGAGCATAACTTGGGCGACTACATAT
bra-snoR88-3      ATGATTCGTTCCCTTGAAGCAATATCAATCGTGCTG.CTCTCGTTATTT..CATATTCCTCCCTAATCAATTCACAGCATC.ATACTGTTAATTC.AGT....TTGGTGCCGGTTCGGGATCGTAACTTGAGCGACTACATAT
#=GC SS_cons      ...............................................................................................................................................
//
