# Supplementary material for: Phylogenetic distribution of plant snoRNA families
Source: BMC Genomics. 2016 Nov 24;17:969. doi: 10.1186/s12864-016-3301-2 (PMC5122169; doi:10.1186/s12864-016-3301-2)
Supplement: Additional file 9 — Alignments. Complete archive of all snoRNA family alignments (in.stk stockholm format). (ZIP 194 kb) [file 12864_2016_3301_MOESM9_ESM.zip › Additional_folder_6/snoR82.stk]

# STOCKHOLM 1.0


pda-snoR82        ...........AGCTTC.TTGTTTGGATCTCGAA...ATGCATCCGATCC..GGACAAT.....AATGTTTCTTAAA..CTTGCGAGATT.GAA.......TCCAGTCTA..ACTCACCTGGATCTGA......TCCCTGT...GATTTTCCGGGCCCTT.CTTAGCTGGTACAATC
tae-snoR82-12     ......AGATCAACTTC.TTGTCTGGATTTAG.....TAACTCACCATTC.CAGCCAATCGGCAAATCATCTTGCCAT.CTTGCTAGATT.GAA.ATCCTAGTCGGCTTTCAACTCACCCGGGTCTGA....TTACTCCAT...GATTTTCCGGGCCCTT..TCCGACGGAATATCA
tae-snoR82-10     ........ATCAGCTTC.TTGTCTGGATGTCG.....TAACTATCAGTCC..AGTCAATCGGCAAATCATCCTGCCAT.CTTGCTAGATT.CAA.AACCCAGTCGGCTTTCAACTCACCTGGATCTGA....TTACTCGAT...GATTTTCCGGGCCCTT..TCCGTCGGCATATGC
hvu-snoR82-1      .....AAGATCAGCTTC.TTGTCTGGATGTTG.....TAACTTGCCATTC.CAGCCAATCGGCAAATCGTCCTGCCAT.CTTGCTAGATT.GAA.AACACAGTCGGCTTTCAACTCACCTGGATCTGA....TTACTCAAT...GATTTTCCGGGCCCTT..TCCGTCGGCATATGA
tae-snoR82-9      ........ATCAGCTTC.TTGTTTGGATGTCG.....TAACTCACCATTC.CAGCCAATCGGCAAATCATCCTGCCAT.CTTGCTAGATT.GAA.AACCCAGTCGGCTTTCAACTCACCTGGATCTGA.........CTAT...GATTTTCCGGGCCCTT..TCCGTCGGCATATGA
tae-snoR82-11     ......AGATCAGCTTC.TTGTCTGGATGTTG.....TAACTCACCATTC.CAGCCAATGGGCAAATCATCCTGCCAT.CTTGCTAGATT.GAA.AACCCAGTCGGCTTTCAACTCACCTGGATCTGA....TTACTCGAT...GATTTTCTGGGCCCTT..TCCGTCGGCATATCA
tae-snoR82-8      ......AGATCAGCTTC.TTGTCTGGGCCTCG.....TTACCCAGGACCC.CAGCCAATCGGCAAATCGTGCTGCCAT.CTTGCTAGATC.GAACCCCCAATCCGGCTTTCAACTCGCCCGGATCTGATTGATTACTCGAT...GATTCTCCGGGCCCTT..TCCGTCGGCACAGAA
hvu-snoR82-2      ..TGCAAGATCAGCTTC.TTGTCTGGATCTCG.....TTACCCACAACCC.CAGCCAATCGGCAAATCGTCCTGCCAT.CTTGCTAGACT.GAA.ATCCAAGCCGGCTTTCAACTCACCTGGATCTGAT...TCAGTCGAT...GATTTTTCGGGCCCTT..TCCGTCGGCACAGCA
tae-snoR82-1      ......AGATCAGCTTC.TTGTCTGGATCTCG.....TTACCCACGGTCC.CAGCCAATCGGCAAATCGTCCTGCCAT.CTTGCTAGATA.GAA.CACCAAGCCGGCTTTCAACTCACCTGGATCTGA....CTACTCGAT...GATTTTCCCGGCCCTT..TCCGTCGGCACAGCA
tae-snoR82-2      ...GCAAGATCAGCTTC.TTGTCTGGATCTCG.....TTACCCACGGTCC.CAGCCAATCGGCAAATCGTCCTGCCAT.CTTGCTAGATC.GAA.CACCAAGCCGGCTTTCAACTCACCTGGATCTGA....TTACTCGAT...GATTTTCCGGGCCCTT..TCCGTCGGTACAGTG
tae-snoR82-5      ......AGGTCAGCTTC.TTGTCTGGATCTCG.....TTACCCACGGTCC.CAGCCAATCGGCAAATCGTCCTGCCAT.CTTGCTAGATC.GAA.CACCAAGCCGGCTTTCAACTCACCTGGATCTGA....TTACTCAAT...GATTTTCCGGGCCCTT..TCCGTCGGCACAGTG
tae-snoR82-3      ...GCAAGATCAGCTTC.TTGTCTGGATCTCG.....TTACCCACGGCCC.CAGCCAACCGGCAAATCGTCCTGCCAT.CTTGCTAGATC.GAA.ACCCAAGCCGGCTTTCAACTCACCTGGATCTGAT...TCACTCGAT...GATTTTCCGGGCCCTT..TCCGTCGGCACAGCA
hvu-snoR82-3      CTTGCAAGATCAGCTTC.TTGTCTGGATCTCG.....TTACCCACGATCC.CAGCCAATCGGCAAATCGTCCTGCCAT.CTTGCTAGATC.GAA.CTCCAAGCCGGCTTTCAACTCACCTGGATCTGA....TTTCTCGAT...GATTTTCCGGGCCCTT..TCCGTCGGCACAGCA
tae-snoR82-4      ......AGATCAGCTTC.TTGTCTGGATCTCG.....TTACCCACGATCC.CAGCCAATCGGCAAATCGTCCTGCCAT.CTTGCTAGATC.GAA.CACCAAGCCGGCTTTCAACTCACCTGGATCTGA....TTACTCGAT...GATTTTCCGGGCCCTT..TACGTCGGCACATCA
tae-snoR82-6      ......AGATCAGCTTC.TTGTCTGGATCTCG.....TTACCCATGATCC.CAGCCAATCGGCAAATTGTCCTGCCAT.CTTGCTAGATT.GAA.ACCCAAGCCGGCTTTCAACTCACCTGGATCTGATT..TTACTAGAT...GATTTTTCGGGCCCTT..TCCGTTGGCACAGTA
tae-snoR82-7      ......AGATCAGCTTC.TTGTCTGGGTCTCG.....TTACCCACGGTCC.CAGCCAACCGGCAAATCGTCCTGCCAT.CTTGCTAGATT.GGA.ACCCAAGCCGGCTTTCAACTCACCTGGATCTGAT...TTACCTCAT...GATTTTTCGGGCCCTT..TCCGTCGGCACAGTA
osa-snoR82        .......GATCAGCTTC.TTGTTTGGATCTCGAGCACACGCACACGGTCC..AGGCAATCGGCATATGGTC.TGCCAT.CTTGCGAGATT.GAA.ATCGA.GCCAGCTTA.AACTCACCTGGATCTGA.....CCCTCGGT...GATTTTCTGGGCCCTT..TCGGCTGGCACATGC
sbi-snoR82        .........TCAGCTTC.TTGTTTGGATTTCGAATC.TGAAATCCAGTCC..AGACAATTGGC.AAACATCCTGCCAT.CTTGCGAGATT.CAA..TCCGAGCCAGCTTA.AACTCACCTGGATCTGAAACCCT..........GATTTTCTGGGCCCTT..TCGGCTGGCACATTC
zma-snoR82        ..........CAGCTTC.TTGTTTGGACCTTGAA...CTGGATCCGGTTC..AGGCAATCGGC.AATCATACTGCCAT.CTTGCGAGATT.GAA..TCCGAGCCAGCTTA.AACTCACCTGGATCTGAC...ACCCTCGGT...GATTTTCTGGGCCCTT..TCGGCTGGCACATCT
lja-snoR82        .AAGCAAGGTCAGCTTC.TTGATTGGATCTTGAA...AATTCTACGGTCC..TGTCACTT...ATGTTCTTATACATC.CTTGCGAAACC.AAATCT....AGCAGTTTC..ACTCGTCTGAACTTGA....TTTTTCCAT...GATTGTTCAGGCCCTTAAACT.CTGCAACATCT
ppe-snoR82        ........TTCAGCTTC.TTGACTGGGTGTTG.....ATTCAAACGACCC..AGCCAAAT...GAAT.....TACAAATCTTGCAAAATT.CAA.TTC...GTCGGTAGC..ACTCGCCTGAATTTGA....CCTCCTCCT...GATCCTTCAGGCCCTTTTACTACCGGCACACCC
ath-snoR82        ............GCTTCTTTGATTGGGTCAAG.....ATATTCACGATCC..AATCAATTTTATGAAAATCATAA....CTTGCGAAATA.GAA.ATC...GGCAGTATC..ACTCGCCTGGATCTGAT...TATAATCAT...GATTATCCAGGCCCTTAATCTACTGGCACAATC
bra-snoR82-1      ...........AGCTTCTTTGGTTGGATCAAAG....ACTGTCATGATCC..AGTCAATTTATAAAAAAATATAAC...CTTGCAAAATA.GAA.CTC...GGCAGTATC..ACTCGCCTGGATCTGATG..ATATTTCAT...GATTATCCAGGCCCTTAATCTACTGGCAAATTT
bra-snoR82-2      ...........AGCTTCTTTGGTTGGATTGAATA...CTA.TCATGATCC..AGTCAATTTATTAATAAT.....AAACCTTGCGAAATA.TAA.ATC...GGCAGTATC..ACTCGCCTGGATCTGAT...AAACTTCAT...GATGATCCAGGCCCTT.ATATACTGCCAAATCT
gra-snoR82-2      ..AAGCAAGTCAGCTTC.TTGGTTGGGTTGCAGA....TAGAATCGACTC..AGTCAATC...AAATAATGGAAAAATACTTGCGATATG.TAAACTCA..GCCGGTATC..ACTCACCTGAATCTCATCTTTTTCCTTCT...GGTTTTTCAGGCCCTGTTCTTACTGGCATATTC
gra-snoR82-1      ..AAGCAAGTCAGCTTC.TTGATTGGGTGTAG.....ATGGAAGCGACCC..ACTCAATC...AAATAATTGAAATTT.CTTGCGATATC.TAAATTCTCAGCCAGTATC..ACTCGCCTGAATCTGATAA.ATTTTCCCT...GATTTTTCAGGCCCTTTTACTACTGGTATATTC
rco-snoR82        ...AGCAAGTCAGCTTC.TTGATCGGATCTTGAA...ACTTGTACGGTCC..GTTCAATT......TAATATCAGAAAACTTGCGAAATTGAAATTACAAGTCCAGTATC..ACTCGCCTGAATCTGA....TTTCTCTACCTGAAGTTTTCAGGCCCTTTTAATGCTGGCATATTC
dpu-snoR82        ....AAGTATCAGCTTC.TTGACTGGATCTAGCGTAACTGCAT.CGGTTC..AGCCAATT...ATATAATTCAAA....CTTGCGATATGCGTTGATTC..GCCAGTATC..ACTCGCCTGAATCTGAT...ATTCTTGCT...GATTTTTCAGGCCCTTAACGTACTGGTAAATTT
csi-snoR82        ..AAGCAAGTCAGCTTC.TTGACTGGATCGAAAC...AGGAAAACGATCC..AGGCAATT...AAATATTTTAATAAA.CTTGCGAAATG.GAA.TTC...GCCAGTATC..ACTCGCCTGAATCTGA.....CCCTTCTT...GATTTTTCAGGCCCTTTACCTACTGGCATATTT
vvi-snoR82-1      ...AGCAAGTCAGCTTC.TTGGCTGGATCAGAAC......ATGATGATCCGAAGCCAATT...AAATTG....AAAAAACTTGCGAAATG.GAGGCTC.....CAGTTTC..ACTCGCCTGGATCTGAA...CTTTCTCAT...GATTTTCCAGGCCCTTTAATCACTGGTACAAAT
vvi-snoR82-2      .........TCAGCTTC.TTGGCTGGGTCAGAAC......ATGATGATCCGAAGCCAATT...AAAT.....TGAAAAACTTGCGAAATG.GAGGCTC.....CAGTTTC..ACTCGCCTGGATCTGAA...CTTTGTCAT...GATTTTCCAGGCCCTTTAATCACTGGTACAAAT
#=GC SS_cons      .................................................................................................................................................................................
//
