# Supplementary material for: Phylogenetic distribution of plant snoRNA families
Source: BMC Genomics. 2016 Nov 24;17:969. doi: 10.1186/s12864-016-3301-2 (PMC5122169; doi:10.1186/s12864-016-3301-2)
Supplement: Additional file 9 — Alignments. Complete archive of all snoRNA family alignments (in.stk stockholm format). (ZIP 194 kb) [file 12864_2016_3301_MOESM9_ESM.zip › Additional_folder_6/snoR10.stk]

# STOCKHOLM 1.0


gra—snoR10a-1      .........TCATCAA..ATGATGA....ATTTGGAAAAGAAATCTTAGGACACCTTCCTACATAGCTTTAATATTAAAGCTATGGATGAGAAGAACATTTC..CTTTCTGATGATGA.........
gra-snoR10a-2      ........GTCATCAA..GTGATGA....AATTGGAAAA.ATATCTTAGGACACCTTCCTACATAGCCTT.TTTTAAAGGCTATGGATGAGAAGAATATTTC..CTTTCTGATGGTGAC........
csi-snoR10a        ........GTCATCAT..GTGATGA....AATGAGGAAA..AATCTTAGGACACCTTCCTACACGGCATTCATTTG....CTGTGGATGAGAAGAAAGTTTC..CATTCTGATGGTGAT........
lja—snoR10a-1      ........CACATCAA..GTGATGA....AATTGGAAAA...ATCTTAGGACACCTTCCTACACAGCAGATATTG.....CTGTGGATGAGAATGAAATTTC..CATGCTGATGATGTG........
lja-snoR10a-2      .........ACATCAT..GTGATGA....TATTGGAAAA...ATCTTAGGACACCTTCCTACACAGTAAACTTTG.....CTGTGGATGAGAATAAAATTTC..CACACTGATGATGT.........
ppe-snoR10a        .........TCATCAT..TTGATGA....GATATGGAAT..AATCTTAGGACACCTTCCTACACAGCATAAATTTT...GCTGTGGATGAG.AACAACTTTC..CATTCTGATGATGA.........
mtr-snoR10a-1      GAATTTGCACTATCAT..GTGATGA....GTTTGGAATA..AATCTTAGGACACCTTCCTACACAACATATG........TTGTGGATGAG.ATGAACTTTC..CATTCTGATGATGTGCATAATTC
mtr—snoR10a-2      ..........TATCAT..GTGATGA....GTTTGGAATA..AATCTTAGGACACCTTCCTACACAACATATG........TTGTGGATGAG.ATGAATTATC..CTTTCTGATGATG..........
vvi-snoR10a        ATTATATGAATGAGGAAGATGATGA....AACCAG..AA..AATCTTAGGACACCTTCTGACGCAGTGAAAGATTG....CTGTGTATGAG.AAAGATTTTC.AGTTTCTGATGCTTATTATGAT..
rco-snoR10a        ..........GAATCAAGATGATGA....AATCAG..GA..AATCTTAGGACACCTTCTGACACAGT...ACCATT....CTGTGTATGAGAAAAGATTTTC..GATTCTGATAATTCA........
ath-snoR10b        ..........GGAGAAATATGATGATAATAATCAGTAAA..TATCTTAGGACACCTTCTGACACAGT......TTA....CTGTGTATGAG.AATGACTTGT..TAATCTGATTCTCCA........
bra-snoR10a-1      ......TACTGGAGAA..GTGATGAGA..AATCAGATAA..TATCTTAGGACACCTTCTGACACA........TTA....TTGTGTATGAG.AATGACATCG..ATTTCTGATCTTCAGTG......
bra-snoR10a-3      ...TAATACTGGAGAA..GTGATGATA..AATCAGTTTA..AATCTTAGGACACCTTCTGACACA........TTA....ATGTGTATGAG.AATGACTTCTAATATTCTGATCTTCAGTTTTG...
bra-snoR10a-2      .......GCTGGAGAA..ATGATGATA..AATCAGTATA..AATCTTAGGACACCTTCTGACACAC..............CTGTGTATGAG.AATGACGTGT..TGTTCTGATCTTCAGT.......
ath-snoR10b        .........TGGAGAA..ATGATGAGA..AATCAG.ATA..AATCTTAGGACACCTTCTGACACAG.......ATT....CTGTGTATGAG.AATGACATCA..TATTCTGATCTTCAG........
#=GC SS_cons          
//
