# Supplementary material for: Phylogenetic distribution of plant snoRNA families
Source: BMC Genomics. 2016 Nov 24;17:969. doi: 10.1186/s12864-016-3301-2 (PMC5122169; doi:10.1186/s12864-016-3301-2)
Supplement: Additional file 9 — Alignments. Complete archive of all snoRNA family alignments (in.stk stockholm format). (ZIP 194 kb) [file 12864_2016_3301_MOESM9_ESM.zip › Additional_folder_6/snoR22.stk]

# STOCKHOLM 1.0


zma-snoR22b-2      ..........GGGCTCATGATGATTTGGATCCGAAAGGATC.TTAGCGGATTTCGGTGAGG.....CGGATTCG.......TCCGCCGTTGATC.GCT.CTATGTTGTTACACACACTGAGGCCC.......................
sbi-snoR22b        ..........GGGCTCATGATGATTTGGATCCGAAAGGATC.TTAGCGGATTTCGGTGAGG.....CGGATCCG.......TCCGCCGTTGATC.GCT.CTATGTTGTTACACACACTGAAGCCC.......................
zma-snoR22b-3      ..........GGGCTGATGATGATTTGGATCCGAGAGGATC.TTAGCGGATTTCGGTGAGG.....CGGATACT.......TCCGCCGCTGATC.GCC.TTATGTTGTTACACACACTGAAGCCC.......................
zma-snoR22a        ..........GGGTTGATGATGATTTGGATCTGAAAGGATCTTTAGCGGATTTCGGTGAGG.....CGGATTCG.......TCCGCCGCTGATC.GCCTTTATGTTGTTACACACACTGAAGCCC.......................
zma-snoR22b-1      ..........GGGCTGATGATGATTTGGATCCGAAAGGATC.TTAGCGGATTTCGGTGAGG.....CAGATTCG.......TCCGCCGCTGATC.GCC.TTATGTTGTTACACACACTGAAGCCC.......................
osa-snoR22a        .....AGAGGGGGCTTGTGATGATTCAGGTCCGAAAGGATC.TTAGCGGATTTCTGTGAGG......CGATTCT.......GTCGTCGTTGATC.GCT.TAATGTTGTTACACACACTGAAGCCTTCTCT..................
osa-snoR22b        ...........GGCTTATGATGATTCAGGTCCGAAAGGATC.TTAGCGGATTTCTGTGAGG......CGATTAT.......GTCGTCGCTGATC.GCT.TAATGTTGTTACACACACTGAAGCC........................
tae-snoR22a-6      ...GGGGGGATAGCTTGTGATGATTCAGGTCCGAGAGGATC.TTAGCGGATTTCGGTGAGG.....CGGATTCA.......TCCGCCGTTGATC.GAT.TCATGTTGTTACACACGCTGAAGCTTTCCCCTC................
hvu-snoR22a-2      ........GATTGCTTGTGATGATTCAGGTCCGAGAGGATC.TTAGCGGATTTCGGTGAGG.....CGGATTCG.......TTCGCCGTTGATC.GTT.TCATGTTGTTACACACGCTGAAGCTTTC.....................
tae-snoR22a-5      .GATTGGGGATTGCTTGTGATGATTCAGGTCCGAGAGGATC.TTAGCGGATTTCGGTGAGG.....CGGATTCG.......TCCGCCGTTGATC.GAT.TCATGTTGTTACACACGCTGAAGCTTTCCCTCCAATTCGATTGCCGATC
tae-snoR22a-12     ........GATTGCTTGTGATGATTCAGGTCC..GAGGATC.TTAGCGGATTTCGGTGAGG.....CGGATTCG.......TCCGCCGTTGATC.GAT.TCATGTTGTTACACACGCTGAAGCTTTC.....................
hvu-snoR22a-3      ........ATTGGCTTATGATGATTCAGGTCCGAAAGGATC.TTAGCGGATTTCTGTGAGG.....CAGATTCG.......TCTGTCATTGATC.GAT.TCATGTTGTTACACACACTGAAGCCTTT.....................
tae-snoR22a-2      ........ATTGGCTTGTGATGATTCAGGTCCGAAAGGATC.TTAGCGGATTTCGGTGAGG.....CAGATTTG.......TCTGTCATTGATC.GAT.TCATGTTGTTACACACACTGAAGCCTTT.....................
tae-snoR22a-4      ........ATTGGCTTGTGATGATTCAGGTCTGAAAGGATC.TTAGCGGATTTCGGTGAGG.....CAGATTCG.......TCTGTCATTGATC.GAT.TCATGTTGTTACACACACTGAAGCCTTT.....................
tae-snoR22a-1      ........ATTGGCTTGTGATGATTCAGGTCCGAAAGGATC.TTAGCGGATTTCGGTGAGG.....CAGATTCG.......TCTGTCATTGATC.GAT.TCATGTTGTTACACACACTGAAGCCTTT.....................
hvu-snoR22a-1      ...........GGCTGCTGATGATTCAGGTCATAAAGGATC.TTAGTGGATTTCGGTGAGG.....TGGATTTG.......TCTGCCGTTGATC.GAT.TCATGTTGTTACACACACTGAAGCC........................
tae-snoR22a-8      ........GATGGCTGGTGATGATTCAGGTCCGAAAGGATC.TTAGCGGATTTCGGTGAGG.....CGGACTTG.......TCTGCCGTTGATC.GAT.TCATGTTGTTACACATTCTGAAGCCTGC.....................
tae-snoR22b-4      ........GTTGGCTGGTGATGATTCAGGTCCGAAAGGATC.TTAGCGGATTTCGGTGAGG.....TGGATTCG.......TCTGCCGTTGATC.GAT.T.ATGTTGTTACACACACTGAAGCCTGT.....................
tae-snoR22a-9      ........GTTGGCTGGTGATGATTCAGGTCCGAAAGGATC.TTAGCGGATTTCGGTGAGG.....CGGACTTG.......TCTGCCATTGATC.GAT.TCATGTTGTTACACACACTGAAGCCTGT.....................
tae-snoR22a-10     ........GTTGGCTGGTGATGATTCAGGTCCGAAAGGATC.TTAGCGGATTTCGGTGAGG.....TGGACTTG.......TCTGCCGTTGATC.GAT.TCATATTGTTACACACACTGAAGCCTGT.....................
tae-snoR22a-11     ........GTTGGCTGGTGATGATTCAGGTCCGAAAGGATC.TTAGCGGATTTCGGTGAGG.....TGGACTTG.......TCTGCCGTTGATC.GAT.TCATATTGTTACACACACTGAAGCCTGT.....................
tae-snoR22a-3      ........CTCGGCTGGTGATGATTCAGGTCCGAGAGGATC.TTAGCGGATTTCGGTGAGG.....CGGATTCG.......TCCGCCGTTGATC.GAT.TCATGTTGTTACACACACTGAAGCCTTT.....................
tae-snoR22a-7      ........CTTGGCTGGTGATGATTCAGGTCCGAATGGATC.TGAGCGGATTTCGGTGAGG.....CGGATTCG.......TCCGCCGTTGATC.GAT.TCATGTTGTTACACACACTGAAGCCTTT.....................
hvu-snoR22b        ........GTTGGCTGGTGATGATTCAGGTCCGAAAGGATC.TTAGCGGATTTCGGTGAGG.....CGGATTCG.......TCCGCCGTTGATC.GTT.C.ATGTTGTTACACACACTGAAGCCTTT.....................
tae-snoR22b-1      ........GTTGGCTGGTGATGATTCAGGTCCGAAAGGATC.TTAGCGGATTTCGGTGAGG.....CGGATTCG.......TCCGCCGTTGATC.GAT.T.ATGTTGTTACACACACTGAAGCCTCT.....................
tae-snoR22b-2      ........GTTGGCTGGTGATGATTCAGGTCCGAAAGGATC.TTAGCGGATTTCGGTGAGG.....CGGATTCG.......TCCGCCGTTGATC.GAT.T.ATGTTGTTACACACACTGAAGCCTCT.....................
tae-snoR22b-3      ........GTTGGCTGGTGATGATTCAGGTCCGAAAGGATC.TTAGCGGATTTCGGTGAGG.....CGGATTCG.......TCCGCCGTTGATC.GAT.T.ATGTTGTTACACACACTGAAGCCTTT.....................
atr-snoR22b        ..........GAGCTTATGATGATAGAAT......AACATC.TTAGCGGATTTCAATGAGA........CCTTA.......TTGGTCTATGATTTCCT....CATTGTTACACACACTGAAGCTT.......................
pda-snoR22b-1      ........GGCGGCTGATGATGATTGATCTC...AAAGATC.TTAGCGGATTTCAGTGAGG..........CCG.......CGCGTCGATGATCTGATCTCATGTTGTTACACACACTGAAGCCCC......................
pda-snoR22b-2      ........GGCGGCTAATGATGATTGATCTC...AAAGATC.TTAGCGGATTTCAGTGAGT..........CCA.......TGCGTCGATGATGTGATTTCATGTTGTTACACACACTGAAGCCCC......................
bvu-snoR22b-2      ..........GGGTAAATGATGATAAATTAT...TATTATC.TTAGCGGATTTCAGTGAGG..........TCA.......TTGATCTATGATCTGAT.......TGTTACACACACTGATACCC.......................
ppe-snoR22b-1      ..........GAGCTTATGATGATAATTTTT...AAATATC.TTAGCGGATTTCAGTGAGA.........CCTT.......AGGGTGAATGATCTGAT.......TGTTACACACACTGAGGCTC.......................
ppe-snoR22b-2      ..........GAGCTTATGATGATAATTTTT...AAATATC.TTAGCGGATTTCAGTGAGA.........CCTT.......AGGGTGAATGATCTGAT.......TGTTACACACACTGAGGCTC.......................
ppe-snoR22b-3      ..........GAGCTTATGATGATAATTTTT...AAATATC.TTAGCGGATTTCAGTGAGA.........CCTT.......AGGGTGAATGATCTGAT.......TGTTACACACACTGAGGCTC.......................
ppe-snoR22b-4      ..........GAGCTTATGATGATAATTTTT...AAATATC.TTAGCGGATTTCAGTGAGA.........CCTT.......AGGGTGAATGATCTGAT.......TGTTACACACACTGAGGCTC.......................
ppe-snoR22b-5      ..........GAGCTTATGATGATAATTTTT...AAATATC.TTAGCGGATTTCAGTGAGA.........CCTT.......AGGGTGAATGATCTGAT.......TGTTACACACACTGAGGCTC.......................
ppe-snoR22b-6      ..........GAGCTTATGATGATAATTTTT...AAATATC.TTAGCGGATTTCAGTGAGA.........CCTT.......AGGGTGAATGATCTGAT.......TGTTACACACACTGAGGCTC.......................
ppe-snoR22a        ........TTGAGCTTATGATGATAATTTTT...AATTATC.TTAGCGGATTTCAGTGAGC.....CCTTAATT.......AGGGTGAATGATCTGAT.......TGTTACATATACTGAGGCTCGA.....................
gra-snoR22a-1      ....TGGTGGAGGCTAATGATGATAA...TTTAAAATTGTC.TTAGCGGATTTCAGTGAGA.........TATT.......GCCATCAATGATCTGAT.......TGTTACACACACCGAAGCCTTTCCTA.................
gra-snoR22a-2      .........GAGGCTAATGATGATAA...TTTAAAATAGTC.TTAGCGGATTTCAGTGAGA.........TATT.......ATTGTCAATGATCTGAT.......TGTTACACACACTGAGGCCTT......................
ath-snoR22b-1      .........TGAGCTGATGATGAAAAAAAAC...AATTATC.TTAGCGGATTTCAGTGAGG.........TTTT.......TGAATCAATGAACTGAA.....TTTGTTACACACACTGAAGCTTAT.....................
ath-snoR22b-3      ...........AGCTGATGATGATAAAAAC....AATTATC.TTAGCGGATTTCAGTGAGG.........TTTT.......TGAATCAATGAACTGAA.....TTTGTTACACACACTGAAGCTT.......................
bra-snoR22a-2      ATTTTTAATATAGCTGATGAGGATAAAAC.....AATTATC.TTAGCGGATTTCAGTGAGG.........TTTT.......ATAATCAATGATCTGAA......TTGTTACACACACTGAGGCTTCTTAAAAAT..............
bra-snoR22b-2      ......AGATTAGCCGATGAGGATAAAAAC....AATTATC.TTAGCGGATTTCAGTGAGG..........TTT.......TAAATCAATGATCTGAA......TTGTTACACACACTGAGGCTGTTTT...................
bra-snoR22a-4      ..........TAGCCGATGAGGATAGAAC.....AATTATC.TTAGCGGATTTCAGTGAGG.........TTTT.......AAAATCAATGATCTGAA......TTGTTACACACACTGAGGCTA.......................
ath-snoR22a        .............CCTATGATGATAAAAAC....AATTATC.TTAGCGGATTTCAGTGAGG......TTTTTTT.......AAAATCAATGATCTGAA......TTGTTACACACACTGAGGC.........................
ath-snoR22b-2      ...........AGCTTATGATGATAGAAAAC...AATTATC.TTAGCGGATTTCAGTGAGG.........TTTT.......TCAATCAATGATCTGAA.....TTTGTTACACACACTGAGGCTT.......................
bra-snoR22a-1      ......TAAAAAGCTTATGATGATAAAAAC....AAATATC.TTAGCGGATTTCAGTGAGG.........TTAA.......TTGATCAATGATCTGAA.....TTTGTTACACACACTGAGGCTTTTTA...................
bra-snoR22b-1      ..........GAGCTTATGATGATAAAAAC....AATTATC.TTAGCGGATTTCAGTGAGG.......TTTTTA.......TTGATCAATGATCTGAA.....TTTGTTACACACACTGAAGCTC.......................
bra-snoR22a-3      ...........AGCTTATGATGATAAAAC.....AATAATC.TTAGCGGATTTCAGTGAGG.........TTTA.......TTGATCAATGATCTGAA.....TTTGTTACACACACTGAAGCGCT......................
bvu-snoR22b-1      ..........TGGCTGAGGATGATAATTAC....ATTTATC.TTAGCGGATTTCAGTGAGA..........TTG.......ATAATCTATGATCTGAT.......TGTTACACACACTGAAGCCG.......................
mtr-snoR22b-1      ..........TGGCTTATGATGATAATATACT....TTATC.TTAGCGGATTTCAGTGAGA..........TTT.......TATATCTATGATCTGAA.......TGTTACACACACTGAAGCCA.......................
stu-snoR22b-2      ......TTTGGGGTTTATGATGATAACTAT....AATTATC.TTAGCGGATTTCAGTGAGA.........TTTT.......ATTATCAATGATCTCAT.......TGTTACACACACCGAAGCCCAAA....................
rco-snoR22b-1      ..........GGGCTAATGATGATAATAATA.GTAATTATC.TTAGCGGATTTCAGTGAGA......................CATCAATGATCTGAT.......TGTTACACACATTGAAGCCC.......................
lja-snoR22b-2      ........TAGGGCTTATGATGATAAATT.....ATTTATC.TTAGCGGATTTCAGTGAGA...........TT.......TCTATCAATGATCTGAA.......TGTTACACACACTGAAGTCTTTGCTTTA...............
lja-snoR22b-3      ........AGGGGCTTATGATGATACATTTTTTA....ATC.TTAGCGGATTTCAGTGAGA...........TT.......TCTATCAATGATCTGAA.......TGTTACACACACTGAAGCCTTT.....................
lja-snoR22b-1      .......GAGGGGCTTATGATGATAAATT.....ATTTATC.TTAGCGGATTTCAGTGAGA...........TT.......TCTATCAATGATCTGAA.......TGTTACACACACTGAAGCCTTTC....................
dpu-snoR22b-5      ...........GGCTTATGATGATAAATTCT.....TTATC.TTAGCGGATTTCAGAGAGATTGGTATTTAATA.......TTGGTCAATGATCTGAT.......TGTTACACACACTGAAGCC........................
dpu-snoR22b-1      ...........GGCTTATGATGATAATTCTT......TATC.TTAGCGGATTTCAGTGAGA...TTAATATTTA....ATATTGATCAATGATCTGAT.......TGTTACACACACTGAAGCC........................
dpu-snoR22b-2      ...........GGCTTATGATGATAATTCTT......TATC.TTAGCGGATTTCAGTGAGA...TTAATATTTA....ATATTGATCAATGATCTGAT.......TGTTACACACACTGAAGCC........................
dpu-snoR22b-3      ...........GGCTTATGATGATAATTCTT......TATC.TTAGCGGATTTCAGTGAGA...TTAATATTTA....ATATTGATCAATGATCTGAT.......TGTTACACACACTGAAGCC........................
dpu-snoR22b-4      ...........GGCTTATGATGATAATTCTT......TATC.TTAGCGGATTTCAGTGAGA...TTAATATTTA....ATATTGATCAATGATCTGAT.......TGTTACACACACTGAGGCC........................
stu-snoR22b-3      ...........GGCTTATGATGATAATTCT....AATTATC.TTAGCGGATTTCAGTGAGA.........TTTA.......ATTATCAATGATCTGAT.....TTTGTTACACACACTGAGGCC........................
sly-snoR22b-1      ...........GGCTTATGATGATTATTCT....AATTATC.TTAGCGGATTTCAGTGAGA.........TTTA.......ATTATCAATGATCTGAT.....TTTGTTACACACACTGAGGCC........................
vvi-snoR22b        ........GAGGGCTTATGATGATAATTTC....AATTATC.TTAGCGGATTTCAGTGAGA............T.......TTATTCAATGATCTGAT.......TGTTACACACACTGAAGCCTCTC....................
rco-snoR22b-2      ..........GGGCTTATGATGATAATTTC....AATTATC.TTAGCGGATTTCAGTGAGA.....TATTTTTGTAAAAATTTTATCAATGATCTGAT.......TGTTACACACACTGAAGCCC.......................
stu-snoR22b-1      ...........GGCTTATGATGATAAATTT....AATTATC.TTAGCGGATTTCAGTGAGA.........TTTA.......ATTATCAATGATCTGAT.......TGTTACACACACTGAAGCC........................
sly-snoR22b-2      ...........GGCTTATGATGATAAAGTT....AATTATC.TTAGCGGATTTCAGTGAGA.........TTTA.......ATTATCAATGATCTGAT.....TGTGTTACACACACTGAAGCC........................
#=GC SS_cons       ....................................................................................................................................................
//
