# Supplementary material for: Phylogenetic distribution of plant snoRNA families
Source: BMC Genomics. 2016 Nov 24;17:969. doi: 10.1186/s12864-016-3301-2 (PMC5122169; doi:10.1186/s12864-016-3301-2)
Supplement: Additional file 9 — Alignments. Complete archive of all snoRNA family alignments (in.stk stockholm format). (ZIP 194 kb) [file 12864_2016_3301_MOESM9_ESM.zip › Additional_folder_6/snoR120.stk]

# STOCKHOLM 1.0


zma-snoR120      ....GAG.GCCAAAGATGAAATATGTGGATGCTATTTCTGTATGACGTCTCACGTCTGATTACA.AAACCCATTACTGCCTTCCTTCTGAGGCCTC....
sbi-snoR120      .TCTGGG.GCCAAAGATGAAATCTGTGGATGTACTATTTGTATGACGTC.......TGATTACA..AAACCATTACTGCCTTCCTTCTGAGGCCTCTGA.
pda-snoR120-1    .GATGGA.GTCTGTGATGAAGATTGTGGAATT.TGTTTTGTCTGAAATT....TTGTGATTACA..ATCCTACTACTGCCTTCCTTCTGAGGCTTCCATC
pda-snoR120-2    .GATGGA.GTCTGTGATGTAGATTGTGGAATT.TGTTTTGTCTGAAATT....TTGTGATTACA..ATCCTACTACTGCCTTCCTTCTGAGGCTACCATC
osa-snoR120      ....GAG.GCCTATGATGATCAATGTGGAAAC.CTTTCTCTCTGAAATC....TTGTGAGGACA.TACCCTACTACTGCCTTCCTTCTGAGGTCTC....
hvu-snoR120-3    ...TGGT.TCCGATGATGATTAGTGTGAAC...TTTTCTCAATGAAATC..GCTAGTGATTACA.TAACC...TACTGCCTTCCTTCTGAGGGCCCA...
tae-snoR120-6    .AATGAT.GCTGATGATGATTAGTGTGAAC...CTTTCTCAATGAAATC..ACTCATGATTACA.TAACC...TACTGCCTTCCTTCTGAGGCATCATT.
tae-snoR120-7    ..ATGAT.GCTGATGATGATTAGTGTGAAC...CTTTCTCAATGAAATC..ACTCATGATTACA.TAACC...TACTGCCTTCCTTCTGAGGCATCAT..
tae-snoR120-9    ..ATGAT.GCTGATGATGATTAGTGTGAAC...CTTTCTCAATGAAATC..ACTCATGATTGCA.TAACC...TACTGCCTTCCTTCTGAGGCATCAT..
tae-snoR120-10   ..ATGAT.GCTGATGATGATTAGTGTGAAC...CTTTCTCAATGAAATC..ACTCATGATTGCA.TAACC...TACTGCCTTCCTTCTGAGGCATCAT..
tae-snoR120-1    ...TGGT.GCCGATGATGATTAGTGTGAAC...CTTTCTCAATGAAATC..TCTAGTGATTACA.TAACC...TACTGCCTTCCTTCTGAGGCATCA...
tae-snoR120-3    TCATGGT.GCTGATGATGATTAGTGTGAAC...CTTTCTCAATGAAATC..ACTAGTGATTACA.TAACC...TACTGCCTTCCTTCTGAGGCATCATGA
hvu-snoR120-4    TCATGGT.GCTGATGATGATTAGTGTGAAC...CTTTCTCAATGAAATC..ACAAATGATTACA.TAACC...TACTGCCTTCCTTCTGAGGCATCATGA
hvu-snoR120-5    TCATGGT.GCTGGTGATGATTAGTGTGAAC...CTTTCTCAATGAAATC..ACAAATGATTACA.TAACC...TACTGCCTTCCTTCTGAGGCATCATGA
tae-snoR120-2    ...TGAT.GCCGATGATGATTAGTGTGAAC...CTTTCTCAATGAAATC..GCTAATGATTACA.TAACC...TACTGCCTTCCTTCTGAGGCGCCA...
tae-snoR120-8    .CGTGGT.GCCGATGATGATTAGTGTGAAC...CTTTCTCAATGAAATC..ACTAATGATTACA.TAACC...TACTGCCTTCCTTCCGAGGCGCCACG.
hvu-snoR120-1    ..GTGAT.GCCGATGATGATTAGTGTGAAC...CTTTCTCAATGAAATC..AGTAATGATTACATTAACC...TACTGCCTTCCTTCTGAGGCATCAT..
tae-snoR120-4    .CGTGGTTGCCGATGATGATTAGTGTGAAC...CTTTCTCAATGAAATC..ACTAATGATTACA.TAACC...TACTGCCTTCCTTCTGAGGCACCACG.
hvu-snoR120-2    .TGTGGT.GCCGATGATGATTAGTGTGAAC...CTTTCTCAATGAAATC..ACTAATGATTACA.TAACC...TACTGCCTTCCTTCTGAGGCACCACA.
tae-snoR120-5    .........CCGATGATGATTAGTGTGAAC...CTTTCTCAATGAAATC..ACTAATGATTACA.TAACC...TACTGCCTTCCTTCTGAGGCA......
#=GC SS_cons     ....................................................................................................
//
