# Supplementary material for: Phylogenetic distribution of plant snoRNA families
Source: BMC Genomics. 2016 Nov 24;17:969. doi: 10.1186/s12864-016-3301-2 (PMC5122169; doi:10.1186/s12864-016-3301-2)
Supplement: Additional file 9 — Alignments. Complete archive of all snoRNA family alignments (in.stk stockholm format). (ZIP 194 kb) [file 12864_2016_3301_MOESM9_ESM.zip › Additional_folder_6/snoR39BY.stk]

# STOCKHOLM 1.0


osa-snoR39BY-3      .....................GGGACCTGTGATGAAATCT.GGAACCAAAAA....TACCATCTTTCGGGACTGATTTGGCTTT.....CAGCA...GCCATGTTGTCA..CTTCCAAGA....TC..CTGAGGTCTC..........
hvu-snoR39BY-3      ....................GGCAGACGGTGATAAAAAGC....ATGAACAAAGCACACCATCTTTCAGGACTGA.TTGGTGTG.....CTCTCTGTGCCATGCTGTCA..AATCTGCAA....TTGACGTATGCC............
pda-snoR39BY-1      .......................TGCCTGTGATGATAGCTTATTATCAGTA.....CACCATCTTTCGGGACTGA.TTGGT......GTATGTA...ACCAGGATGAT...ATTCTGCAA....TT..CTGAGGCA............
gra-snoR39BY-1      ...................CAATTGCCAGTGAGGATATCT.ATGACAAA.......TACCATCTTTCGGGACTGAATTGCTCTTCGA..........GCTTTGATGTC...CGTCTGCAA....AT..CTGAGGCATTTG........
atr-snoR39BY-1      ........................GGCAATGATGAAATCA......GAAACAATAACACCATCTTTCGGGACTGA.ATGGT............GGAAACCTTGCTGAT...ATTCTGCAA....TT..CTGAGCC.............
atr-snoR39BY-2      ........................GGCCATGATGAAATCA......GAAACAATAACACCATCTTTCGGGACTGA.ATGGT............GGAAACCTTGCTGAT...ATTCTGCAA....TT..CTGAGGCC............
bra-snoR39BY-1      .....................AAAGCCGATGAGGACATCAGATTATAAAAGAA...CACCATCTTTCGGGATTGA.TTACTTAT.................TGATGATT..CTTCTGCAA....TT..CTGAGGCTTT..........
ath-snoR39BY-2      .......................AGCCGATGTGGATATCAGATTATAAAAGAA...CACCATCTTTCGGGACTGA.TTGACTTC...TTTTGAA...GTTTTGCTGATA..CTTCTGCAA....TT..CTGAGGCT............
ath-snoR39BY-1      .......................AGCCAATGAGGACATCAGATTATAAAAGAA...CACCATCTTTCGGGACTGA.TTA..................ACATTGATGATA..CTTCTGCAA....TT..CTGAGGCTA...........
bra-snoR39BY-2      .................TATTAGAGCCAATGAGGAGATCAGATTATAAAAAGAA..CACCATCTTTCGGGACTGA.TTATTTAT.................TGATGTTA..CTTCTGCAA....TT..CTGAGGCTTTAGTG......
bra-snoR39BY-3      ....................TAGAGCCAATGAGGAGATCAGATTATAAAAAGAA..CACCATCTTTCGGGACTGA.TTGTTTAT................TTGATGATA..CTTCTGCAA....TT..CTGAGGCTTTA.........
lja-snoR39BY-2      ....................TGTTGCCTATGAGGATAAAAATTCACCAAA......TACCATCTTTCGGGACTGA.ATGGCTTC..........CGGGCCTTGCTGTTAAAATTCTGCAA....TT..CTGAGGCTTTC.........
ppe-snoR39BY        .......................TGCCGGTGATGAAATCA.GTTATAAAACA....CACCATCTTTCGGGACTGA.TTGGCT......TATTTATAAGCCGTGCTGAC...TTTCTGCAA....TT..CTGAGGCA............
vvi-snoR39BY-2      ........................GCCTATGATGATATCA.GCTATCAAAA.....TACCATCTTTTGGGACTGA.ATGGCTAGTAG..........GCCTTGCTGTT...ATTCTACAA....TT..CTGAGGC.............
bvu-snoR39BY-1      ........................GCCTATGAAGAAATCAGTTTAAAAAA......CACCATCTTTCGGGACTGA.ATGGCCCC....CTTAAAAGGGCCTTGCTGTTACAATTCTGCAA....TT..CTGAGGC.............
bvu-snoR39BY-2      .......................AGCCTATGAAGAAATCAGTTTAAAAAA......CACCATCTTTCGGGACTGA.ATGGCCCC.....CTAAAAGGGCCTTGCTGTTACAATTCTGCAA....TT..CTGAGGCT............
dpu-snoR39BY-3      .......................GGCCGGTGAGGAAATCC..TTATAATTAA....CACCATCTTTCGGGACTGA.ATGGCCCC......CACAAAGGCCCTGATGTT...ATTCTGCAA....TT..CTGAGGCC............
dpu-snoR39BY-1      .......................GGCCGGTGAGGAAATCA..CTATAATCAA....CACCATCTTTCGGGACTGA.ATGGCCCC.....TTACAAGGGCCTTGCTGTTA..ATTCTGCAA....TT..CTGAGGCC............
dpu-snoR39BY-2      .......................GGCCGGTGAGGAAATCA..CTATAATCAA....CACCATCTTTCGGGACTGA.ATGGCCCC.....TTACAAGGGCCTTGCTGTTA..ATTCTGCAA....TT..CTGAGGCC............
dpu-snoR39BY-4      .......................GGCCGGTGAGGAAATCT..TTATAATCAA....CACCATCTTTCGGGACTGA.ATGGCCCC...ATTTACAAGGGCCTTGCTGTT...ATTCTGCAA....TT..CTGAGGCC............
stu-snoR39BY-3      ......................TGGCTGGTGATGAAATCT.GTAATAAAAGAA...CACCATCTTTCGGGACTGA.ATGGCCCC.........ATAGGCCTTGCTGTTT..ATTCTGCAA....TT..CTGAAGCCA...........
sly-snoR39BY-1      ....................AATGGCTGGTGATGAAATCT.CTTATAAAAGAA...CACCATCTTTCGGGACTGA.ATGGCCCC.........ATAGGCCTTGCTGTTT..ATTCTGCAA....TT..CTGAAGCCATT.........
lja-snoR39BY-1      .....................ATAGCCAATGAGGAAATCA.ATTATTCA.......TACCATCTTTCGGGACTGA.ATGGCTTTTAT..........GCCTTGCTGAT...ATTCTGCAA....TT..CTGAGGCTAT..........
mtr-snoR39BY-3      ....................CACTGCCAATGATGATATCATACACCAAA.......TACCATCTTTCGGGACTGA.ATGGCTTTTTT..........GCCTTGTTGATACTATTCTGCAA....TT..CTGAGGCATTT.........
mtr-snoR39BY-1      ....................TATTGCCAATGATGATAT...ATTATACACCAAT..TACCATCTTTCGGGACTGA.ATGGCTTTTAT..........GCCTTGTGGATAATATTCTGCAA....TT..CTGAGGCTTTA.........
mtr-snoR39BY-2      ........................GCCAATGATGATAT...ATTATACACCAAT..TACCATCTTTCGGGACTGA.ATGGCTTTTAT..........GCCTTGTGGATAATATTCTGCAA....TT..CTGAGGC.............
stu-snoR39BY-1      ......................TGGCCTGTGAGGAGATCT.ATTATGAAAAAA...CACCATCTTTCGGGACTGA.ATGGTCTA...TTTTAGG...GCCTTGATGTTA..ATTCTGCAA....TT..CTGAGGCCG...........
sly-snoR39BY-3      ....................TTTGGCCTATGAGGAGATCT.ATTATGAAAAAA...CACCATCTTTCGGGACTGA.ATGGTATT...TTTTAGT...ACCTTGATGTTA..ATTCTGCAA....TT..CTGAGGCCAAT.........
stu-snoR39BY-2      ........................GCCTGTGATGAAATCT.ATTATAAAGAA....CACCATCTTTCGGGACTGA.ATGGCCCTCAAG.........GCCTTGTTGTCA..ATTCTGCAA....TT..CTGAGGC.............
sly-snoR39BY-2      ........................GCCTGTGATGAAATCT.ATTATAAAGAA....CACCATCTTTCGGGACTGA.ATGGCCCT......TAAG...GCCTTGTTGTCA..ATTCTGCAA....TT..CTGAGGC.............
vvi-snoR39BY-1      ........................GCCTGTGATGAAATCA.GTTATCAAAA.....CACCATCTTTCGGGACTGA.ATGGCTCT....TCAAAA...GCCTTGCTGAT...ATTCTGCAA....TT..CTGAGGC.............
csi-snoR39BY-2      .......................GGCCTATGAGGAGATCA.....TTAAAAAAT..TACCATCTTTCGGGACTGA.ATGGCTTGTTAA.........GCCCTGCTGAC...ATTCTGCAA....TT..CTGAGGCC............
csi-snoR39BY-1      .......................GGCCTATGAGGATATCA...TTCAAAACA....TACCATCTTTCGGGACTGA.ATGGCTTTTTAA.........GCCTTGCTGTC...ATTCTGCAA....TT..CTGAGGCC............
rco-snoR39BY        .......................TGCCGATGAGGAAATCA.TTTACCAAGTT....AACCATCTTTCGGGACTGA.ATGGCTTC.....TAAAAAAAGCCTTGCTGTT...ATTCTGCAA....TT..CTGAGGCA............
gra-snoR39BY-2      ....................TGTGGCTGATGAGGAAAGCA.ATTATAAAAA.....CACCATCTTTCGGGACTGA.ATGGCTTT...AAATAAA...GCCTTGATGTT...ATTCTGCAA....TT..CTGAGGCCTTT.........
gra-snoR39BY-3      .......................GGGCAATGAGGAAAACA.ATTTCAAAA......CACCATCTTTCGGGACTGA.ATGGCTTCCAAA.........GCCTTGCTGTT...ATTCTGCAA....TT..CTGAGCCC............
pta-snoR39BY        .................CTTATTGGCCGATGATGAAATTC.....TTAAATCA...CACCATCTTTCGGATCTTA.TTGGCCTTGTG..........GCCATGCTGAA...CTTCTGCAA....TT..CTGAGGCCATA.........
zma-snoR39BY-1      ....................AGTGGCCTGTGACGAAACTCAGCAATCAAAAA....CACCATCTTTCGGGGCTGA.TTGGC............GCGAGCCATGCTGTC...ACACTGCAAAGAATT..CTGAGGCCAAA.........
sbi-snoR39BY-1      ......................TGGCCGGTGATGAAACTCTGCAATAAAATA....CACCATCTTTCGGGGCTGA.TTGGCTCT.....CTGA....GCCATGCTGTC...ACACTGCAATTAATT..CTGAGGCCA...........
osa-snoR39BY-1      ....................GGACGACGGTGATGAAAAACCGCAAGAAAAACA...CACCATCTTTCGGGGCTGATTTGGCGCC....GCCGCGCGTGCAATGATGCTA..ATTCTGCAA....TT..CTGATGTCCATT........
osa-snoR39BY-2      .................GGGAATGGACGGTGATGAAAAACTGCAAGAAAAAAACACCACCATCTTTCGGGGTTGA.TTGGCATG....GCCTTGG..GCCATGCTGCCA..ACTCTGCAA....TT..CTGATGTCCATTGCC.....
zma-snoR39BY-2      ....................TGAGGACTGTGATGAAAAAC.ACAATCAAAACA...CACCATCTTTCGGGACTGA.TTGGCTCG.......ATACGAGCCATGCTGCCA..ACTCTGCAA....TT..CTGACGTCCCC.........
sbi-snoR39BY-2      ...................TGGTGGACTGTGATGAAAAAC.GCAATGAAAACA...CACCATCTTTCGGGGCTGA.TCGGCTCG....TTACGA...GCCATGCTGCCA..ACTCTGCAA....TT..CTGATGTCCCCA........
osa-snoR39BY-4      ....................GTTGGCCGGTGAAGAAAACC.TCGATTAAAAA....CACCATCTTTCGGGGCTGA.TCGGCCGC....CGCTCGGCGGCCATGCTGCC...ATTCTGCAA....TT..CTGAGGCCAAC.........
hvu-snoR39BY-5      GATGTTTGTATCTGTTCATGTTTGTCCGGTGATGAAGAAC..ATGTTAATAA....TATCATATTTCGGGACTGA.TTGGTCGC....TATGTA...TCCATGCTACC...ATTCTACAAT...TT..CTGAAGCCAAATCGAACGTC
hvu-snoR39BY-8      ....................CTTGGCTGGTGATGAAAAAC..CTATTAATCA....TACCATCTTTCGGGACTGA.TCGGTCACTATGTATGTG...TCCATGCTGTC...TTTCTGCAA....TT..CTGAAGCCAAA.........
tae-snoR39BY-3      ..............TTCAGGTTTGGCCAGTGATGAAAAAC..CTATTATTCA....TACCATCTTTCGGGACTGA.TTGGTCGC....TAAGCG...CCCATGCTGTC...ATTCTGCAA....TT..CTGAGGTCAAATTGAA....
hvu-snoR39BY-7      ....................TTTGGCCAGTGATGAAAAAC..CTATTAATCA....TACCATCTTTCGGGACTGA.TTGGTCGC....TATGCG...TCCATGCTGTC...ATTCTGCAA....TT..CTGAGATCAAC.........
tae-snoR39BY-1      ............TGTTCAGTTTTGGCCAGTGATGAAAAAC..CTATTAATCA....TACCATCTTTCGGGACTGA.TCGGTTGC....TATGCG...TCCATGCTGTC...ATTCTGCAA....TT..CTGAGGTCAAATTGAATA..
tae-snoR39BY-2      ............TGTTCAGTTTTGGCCAGTGATGAAAAAC..CTATTAATCA....TACCATCTTTCGGGACTGA.TCGGTCGC....TATGCG...TCCATGCTGTC...ATTCTGCAA....TT..CTGAGGTCAAATTGAATA..
tae-snoR39BY-4      ....................CTTGGCCAGTGATGAAAAAA..CTTTTAATCA....TACCATCTTTCGGGACTGA.TTGGGCGC....TATGCG...TCCATGCTGTC...ATTCTGCAA....TT..CTGAGGCCAAA.........
tae-snoR39BY-5      ....................CTTGGCTGGTGATGAAAAAA..CTTTTAATCA....TACCATCTTTCGGGACTGA.TTGGTCGC....TATGCG...TCCATGCTGTC...ATTCTGCAA....TT..CTGAGGCCAAA.........
hvu-snoR39BY-6      .......................GGCTGATGATGAAAAAA..CTTTTAATCA....TACCATCTTTCGGGACTGA.TTGGTCGC....TATGCG...TCCATGCTGTT...ATTCTGCAA....TT..CTGAGGCC............
hvu-snoR39BY-2      ....................ATTGTCCAGTGATGAAAAAC.CTGATAAATCA....TACCATCTTTCGGGACTGA.TTGGTCGC....TATGCG...TCCATGCTGTC...ATGATGCAA....TT..CTGAGGCAAAT.........
tae-snoR39BY-13     .............TGTTCTGTTTGTCCAGTGATGAAAAAC..ATGTTAATCA....TACCATCTTTCGGGACAGA.TTGGTCGT....AGTGCG...CCCATGCTGTC...ATTCTGCAA....TT..CTGAGGACAAATTGAACA..
hvu-snoR39BY-4      ...............TTCTGTTTGGCCGGTGATGAAAAAC..CAGTTAATCA....TACCATCTTTCGGGACTGA.TTGGTCGC....TGTGCG...CCCATGCTGTC...TTTCTGCAA....TT..CTGAGGCCAAATTGAA....
hvu-snoR39BY-1_     ...................ATTTGTCCAGTGATGAAAAAC..CTGTTAAATCA...TACCATCTTTCCGGACTGA.TTGGTCGC....TATGCG...TCCATGCTGTC...ATTCTGTAA....TT..CTGAGGACAAAT........
tae-snoR39BY-15     ....................TTTGTCCGGTGATGAAAAAC..CTGTTAATCA....TACCATCTTTCAGGACTGA.TTGGTCGT....AGTGCG...CCCATGCTATC...ATTCTGCAA....TT..CTGAGGACAAA.........
tae-snoR39BY-6      .............GTTTATGTTTGTCCTGTGACGAAAAAC..CTGTTAATCA....TACCATCTTTCGGGACTGA.TTGGTCGC....TATGCG...TCCATGCTGTC...ATTCTGCAA....TT..CTGAGGACAAACTAAAC...
tae-snoR39BY-8      ............TGTTTATGTTTGTCCTGTGACGAAAAAC..CTGTTAATCA....TACCATCTTTTGGGACTGA.TTGGTCGC....TATGTG...TCCATGCTGTC...ATTCTGCAA....TT..CTGAGGACAAATTAAACA..
tae-snoR39BY-12     ............CTGTTCTATTTGTCCGGTGATGAAAAAC..CTGTTAATCA....TACCATCTTTCGGGACTGA.TTGGTCGC....AGTGCG...CCCATGTTGTC...ATTCTGCAA....TT..CTGAGGACAAATTGAACAG.
tae-snoR39BY-9      ...............TTCTGTTTGTCCGGTGATGAAAAAC..CTATTAATCA....TACCATCTTTCGGGACTGA.TTGGTCGC....TGTGCG...CCCATGCTGTC...ATTCTGCAA....TT..CTGAGGACAAATTGAA....
tae-snoR39BY-14     ....................TTAGTCCGGTGATGAAAAAC..CTGTTAATCA....TACCATCTTTCGGGACTGA.TTGGTCGC....TGTGCG...CCCATGCTGTC...ATTCTGCAA....TT..CTGAGGACAAA.........
tae-snoR39BY-7      ................TATGGTTGTCCTGTGATGAAAAAC..CTGTTAAATCA...TACCATCTTTCGGGACTGA.TTGGTTGC....TAGGCG...GCCATGCTGTC...ATTCTGCAA....TT..CTGAGGACACATTATG....
tae-snoR39BY-10     ........................TCCGGTGATGAAAAAC..CTGTTAAATCA...TACCATCTTTCGGGACTGA.TTGGTTGC....TATGCG...TCCATGCTGTC...ATTCTGCAA....TT..CTGAGGA.............
tae-snoR39BY-11     ..............GTTATGGTTGTCCGGTGATGAAAAAC..CTGTTAATTCA...TACCATCTTTCGGGACTGA.TTGGTCGC....TATGCG...TCCATGCTGTC...ATTCTGCAA....TT..CTGAGGACAAATTATGAT..
#=GC SS_cons        ....................................................................................................................................................
//
