# Supplementary material for: Phylogenetic distribution of plant snoRNA families
Source: BMC Genomics. 2016 Nov 24;17:969. doi: 10.1186/s12864-016-3301-2 (PMC5122169; doi:10.1186/s12864-016-3301-2)
Supplement: Additional file 9 — Alignments. Complete archive of all snoRNA family alignments (in.stk stockholm format). (ZIP 194 kb) [file 12864_2016_3301_MOESM9_ESM.zip › Additional_folder_6/snoR132a.stk]

# STOCKHOLM 1.0


ppe-snoR132a      .GGGGCACAATGAGGATACAATTTTGTAGTGGTATTT.....ATGAGATTCAAATATCAATGATCTTATAACTTTAGTCCTTTTCATTCTGAGTGCCTC.
zma-snoR132a-3    ..TGGCACAGTGAGGAACTAATTTTGCTAATGTATCT.....ATGAGGTCAAAAGGCCAGTGAATCAA.A.....TGTCCTTTTCATTCTGAGTGCCA..
sbi-snoR132a-1    ..TGGCACAGTGAGGAACTAATTTTGCTAATGTATCT.....ATGAGGTCAAAAGGCCAGTGAATCAA.A.....TGTCCTTTTCATTCTGAGTGCCA..
zma-snoR132a-2    ..TGGCACAGTGAGGAACTAATTTTGCTAATGTATCT.....ATGAGGTCAGAAGGCCAGTGAATCGA.A.....TGTCCTTTTCATTCTGAGTGCCA..
sbi-snoR132a-2    ..GGGCACAATGAGGAGTTAATTTTGCTAATGTATCT.....CCGAGGCCAGAAGGTCAATGATTCTT.A.....TGTCCTTTTCATTCTGAGTGCCC..
sbi-snoR132a-3    ..GGGCACAATGAGGAGTTAATTTTGCTAATGTATCT.....CCGAGGCCAGAAGGTCAATGATTCTT.A.....TGTCCTTTTCATTCTGAGTGCCC..
zma-snoR132a-1    ..GGGCACAATGAGGAGTGAATTTTGCTAATGTATCT.....CCGAGGCCAGAATGCCAATGATTTTT.A.....TGTCCTTTTCATTCTGAGTGCCC..
osa-snoR132a      TTTGGCACAATGAGGAGGTAATTTAGCTAATGTATCT.....CTGAGGTCTGAAGGCCAATGACTCCT.A.....TGTCCTTTTCATTCTGAGTGCCTTA
tae-snoR132a-4    .ATGGCACAATGAGGAGTTAAT.........ATATCT..CTACCGAGGTTGGAAGACCAATGACTCTTTA.....TGTCCTTTTCATTCTGAGTGCCCT.
tae-snoR132a-1    ...GGCACAATGAGGAGTTAAT.........ATATCTCTCTACTGAGGTTGGAAGACCAATGACTCTTTA.....TGTCCTTTTCATTCTGAGTGCC...
tae-snoR132a-2    ...GGCACAATGAGGAGTTAAT.........ATATCTCTCTACTGAGGTTGGAAGACCAATGACTCTTTA.....TGTCCTTTTCATTCTGAGTGCC...
tae-snoR132a-3    .AGGGCACAATGAGGAGTTAAT.........ATATCT..CTACTGAGGTTGGAAGACCAATGACTCTTTA.....TGTCCTTTTCATTCTGAGTGCCCT.
hvu-snoR132a      ...GGCACAATGAGGAGTTAAT.........ATATGT....ATAGAGGTTGGAATACCAATGACACTTCA.....TGTCCTTTTCATTCTGAGTGCC...
#=GC SS_cons      ....................................................................................................
//
