# Supplementary material for: Phylogenetic distribution of plant snoRNA families
Source: BMC Genomics. 2016 Nov 24;17:969. doi: 10.1186/s12864-016-3301-2 (PMC5122169; doi:10.1186/s12864-016-3301-2)
Supplement: Additional file 9 — Alignments. Complete archive of all snoRNA family alignments (in.stk stockholm format). (ZIP 194 kb) [file 12864_2016_3301_MOESM9_ESM.zip › Additional_folder_6/U35.stk]

# STOCKHOLM 1.0


ath-U35      ...........CAAGTGATGAGATTTGATCTAAAATTCTCACGACGGTCGTCTGA.GGCCTTTT......GTGGCCG.ATTGATGTA.CCGATC..ACTCCTCTCTGATG............
bra-U35      .......TATTCAGATGATGAGATTTGATCTAAAATTCTCACGACGGTCGTCTGA.GACT..........ATGTGTCGATTGATGTA.CCGATC..GCTCTTCTCTGATGAATA........
bvu-U35      .......AGATCAAGTGATGATATTGGAT...ATATTCTCACGACGGTCGTCTGAGGACACAAATTT...GTGTCTTTTTTGATGAATTTAATCCTAA...TTTCTGATGATTT........
vvi-U35      GATAGCGAAACCAGGTGATGAGTTTGGATTAAATTTTCTCACGACGGTCGTCTGA.GACACAAT......GTGTCGCCTTTGATGCA.TCGATCCAATACTTCTCTGATGGTTTCTTGTT..
csi-U35      ......GAAATCAGGTGATGAGATTGGATTCAAATTTCTCACGACGGTCGTCTGA.GACACTTC......GTGTCGATACTGATGCA.TTGATCCAATG..TTTCTGATGGTTTC.......
gra-U35-1    ......GAAATCAGATGATGAGATTGGATTAAAATTTCTCACGACGGTCGTCTGA.GAGACACCTTCAAAGTGTTTG.CTTGATGCA.TCGATCCAATG..TTTCTGATGATTTAAGGTTTC
gra-U35-2    ......GAAATCAGATGATGAGATTGGATGAAAATTTCTCACGACGGTCGTCTGA.GAGACACCTTAAAAGTCTCTG.ATTGATGCA.TCAATCCAATG..TTTCTGATGGTTTC.......
#=GC SS_cons ..........................................................................................................................
//
