# Supplementary material for: Phylogenetic distribution of plant snoRNA families
Source: BMC Genomics. 2016 Nov 24;17:969. doi: 10.1186/s12864-016-3301-2 (PMC5122169; doi:10.1186/s12864-016-3301-2)
Supplement: Additional file 9 — Alignments. Complete archive of all snoRNA family alignments (in.stk stockholm format). (ZIP 194 kb) [file 12864_2016_3301_MOESM9_ESM.zip › Additional_folder_6/snoR35.stk]

# STOCKHOLM 1.0


ath-snoR35      ......CA...GCATGATGAAAAACTGGAGACGCTGCCCCAGACTGACCGGAGAAAGAAGAAGTAAACGTCCTCCCTGAACCGTCTGACA.......................
bra-snoR35      .....CCACCAGCATGATGAAAAACTGGAGAAGCTGCCCCAGATAGACCGGAGAAAGAAGAAGCAAACGCTCTCCCTGAACCGTCTGATAAACTC..................
csi-snoR35      CCTTACCA...TTGTGATGGAAACCAGGAGAAGCCGCACCAGACTGTCCAGAGAAAGATGTAGCAAAAGATCGCCCAGTGCCGTCCGGAATATTCGAAGCCGACCCGTTGAGG
gra-snoR35-1    ......CA...GTGTGATGGAAAACAGGGGAAGCCGCACCGGACTGACTTGAGAAAGATGTTCCAAAAGAACGTCCGCTACTGTCTGGAAGATTTGAAGCTG...........
gra-snoR35-2    ......CA...GTGTGATGGAAACCAGGGGAGGCTGCGCCAGACTGACCAGAGAAAGATGTAGCGAAAGAACGTCCGCTGCTGTCTGGAATATTTGATGCTG...........
mtr-snoR35      .....CCA...GTGTGATGAAAAATTGGGGAAGCTGCACCAGACTGACTAGAGAAAGATGTGGCAAAAGACCGTCCAGCACTATCTTGAAGATTGG.................
ppe-snoR35-1    .....CCACCTGTGTGATGAAAAACAGGAGAAGCGGCACCAGACTGACCAGAGAAAGATGTGGCAAA...TCGCCCACTACTGTCTGGAAGATTTGAGCCTGAT.........
#=GC SS_cons    .................................................................................................................
//
