# Supplementary material for: Phylogenetic distribution of plant snoRNA families
Source: BMC Genomics. 2016 Nov 24;17:969. doi: 10.1186/s12864-016-3301-2 (PMC5122169; doi:10.1186/s12864-016-3301-2)
Supplement: Additional file 9 — Alignments. Complete archive of all snoRNA family alignments (in.stk stockholm format). (ZIP 194 kb) [file 12864_2016_3301_MOESM9_ESM.zip › Additional_folder_6/snoR111.stk]

# STOCKHOLM 1.0


ath-snoR111        ..AAAATGGGGCAAGAGAGAGTAACG.....GTGTCTCTGAGTCCTTGAT.GAAC..CGGCG...AGGGAAATCAATCTGGCC..GAGATATCGTTTCAGTCGTTCTTTGTT.TTGGTTTACGATCTGATTGTTGCTCGTCCACATCT
bra-snoR111-1      .TAGAATCGGGCAAGAGAGAGTACG......GTGTCTCTGAGTCCTTGAATGAATCTTGGCG...AGGGAAATAGATTTGGCCGTGATATATCGTTTCAGTCGTCCTTTTTA.TTGGTTGACGATCTGATTGTTGCTCGTCCACATTC
bra-snoR111-2      TTCTAATCGGGCAAGAGAGAGTACG......GTGTCTCTGAGTCCTTGAATGAATCTTGGCG...AGGGAAATAGATTTGGCCGTGATATATCGTTTCAGTCGTCCTATTTA.TTGGTTGACGATCTGATTGTTGCTCGTCCACACTT
gra-snoR111        .TAAAAAGTGTGAGGAGGCAGTATACGAGATCTGTCTCTTCATAACGAA..GAACGTTGAGGTATATCAAAATCAA..TGGCC..GAGATATCGTTTCAGTCGTCATTTTTTCTCCATTGACGGTCTGATTGTTGCTCGTCCACACTT
csi-snoR111        CTCTGTTCTGTTAAGTGAGTGGAAGACGATTGTGTCTCTCCATTTTGGAA.GAACATTGAGGTATAACAAAATCAA..CGGCC..GAGATATCGTTTCAGTCGTTATTTCTG.TTGATTGACGATTCGATTGTTGCTCGTCCACATTA
#=GC SS_cons       ....................................................................................................................................................
//
