# Supplementary material for: Phylogenetic distribution of plant snoRNA families
Source: BMC Genomics. 2016 Nov 24;17:969. doi: 10.1186/s12864-016-3301-2 (PMC5122169; doi:10.1186/s12864-016-3301-2)
Supplement: Additional file 9 — Alignments. Complete archive of all snoRNA family alignments (in.stk stockholm format). (ZIP 194 kb) [file 12864_2016_3301_MOESM9_ESM.zip › Additional_folder_6/snoR53Y.stk]

# STOCKHOLM 1.0


csi-snoR53Y      .CGTTCCCTGTGATGCTTCATTACTGACCATGCTAATTCTGATAATCAGATGAATGAAAGCTACATCAC..GTTATTTTCTGAGGGAACT..........
gra-snoR53Y      AAGTTCCCAATGATGTTTGAAATGAAACCATGCTAATGCTGATTGTTCAGTGATT.AAAAATAATTTATTTGATTTATTTTGAGGGAACTT.........
pda-snoR53Y-2    .GATTCCCTATGATGTTTGTC..TAAGCCATGCTAATGCTGA.TGTGCATTGATG....AACTCATTAA..ATGTTATACTGAGGGAATC..........
pda-snoR53Y-1    .GATTCCCTGTGATGTTCATC..TAAACCATGCTAATGCTGA.TATGTGTTGAT..GATTAATTATTAA..ATGTTATTCTGAGGGAATC..........
osa-snoR53Y      .GGTTCCCAGTGATGGTTTAAA.TTAACCATGCTAATACTGA.TGTCCATTGACGAGTAAAAGTGTT.........TTACTGAGGGAACC..........
bra-snoR53Y-3    .GATTCCCAATGATGGT......TTAACCATGCTAATACTGA.TGTCCT.TGACT.GAAATAATGTTAA......GTTACTGAGGGATC...........
ath-snoR53Y      ...TTCCCTATGATGGTA.....ATAACCATGCTAATACTGA.TGTCTTGTGACT.GAATCAAAGTTAT......GTGTCTGAGGGAATT..........
bra-snoR53Y-1    ..ATTCCCTATGATGGCTTA...ACAACCATGCTAATGCTGA.TTTCTTGTGACC.GAAACAACGTTAA......ATGACTGAGGGAAT...........
bra-snoR53Y-2    ....TCCCTATGATGGC......TTAACCATGCTAATACTGA.TTTCTTGTGAAC.GAAACAACGTTAA......ATGACTGAGAGAATAATAATTGGGA
hvu-snoR53Y      .GGTTCCCAGTGATGTA......TTAACCATGCTAATGCTGA.TTCCATCTGACG.AGCAATTCATTAT........TACTGAGGGAACC..........
mtr-snoR53Y      .GGTTCCCAATGATGTTACTT..TTAACCATGCTAATGCTGA...TTACATGATTATCTTTAATATCAA......TATACTGAGGGAACA..........
ppe-snoR53Y      .TGTTCCCTGTGATGCTTT....TAAACCATGCTAATGCTGATTATTGCATGATT.ATATCTTTAACAA......AATTCTGAGGGAACT..........
#=GC SS_cons     ....................................................................................................
//
