# Supplementary material for: Phylogenetic distribution of plant snoRNA families
Source: BMC Genomics. 2016 Nov 24;17:969. doi: 10.1186/s12864-016-3301-2 (PMC5122169; doi:10.1186/s12864-016-3301-2)
Supplement: Additional file 9 — Alignments. Complete archive of all snoRNA family alignments (in.stk stockholm format). (ZIP 194 kb) [file 12864_2016_3301_MOESM9_ESM.zip › Additional_folder_6/OsU43.stk]

# STOCKHOLM 1.0


osa-OsU43      ...........TTTCTCGATGAAGAGAGTACAAGCAGACGGGCGGTCTGAACTGATG...CCATGTTGATATGTCTGCAGTTTCCATGC..CTTCCATCTGGATTGGCATC.CGAGGGAAA...........
tae-OsU43-9      ............ATCTC.TTGATGAGAGTACAAGCAGACGGGTGGTCTGTACTGATG...CCATGTTGATATGTCTGCATCACCTGTGC..TTTTTCATGTGGTTTGCATCTTGAGAGAAAACGTGAGGT..
hvu-OsU43-2      .......AATCTTTCTCGATGACGAGAGTACACGCAGACGGGCGGTCTGAACTGATG...CCATGTTGACAAGTCTGCATCATCCGTGC..TTGCCCCTGTGGTTGGCATC.CGAGAGAAAA..........
tae-OsU43-2      .......AATCTTTCTCGATGACGAGAGTACAAGCAGACGGGCGGTCTGAACTGATG...CCATGTTGATATGTCTGCGTCATCCGTGC..CAGCCCTTGTGGTTGGCATC.CGAGAGAAAACACTAGGGTT
tae-OsU43-1      GTTCCGAAATCTTTCTCGATGACGAGAGTACAAGCAGACGGGCGGTCTGAACTGATG...CCATGTTGATATGTCTGCATCATCCGTGC..CTGCCCCTGTGGTTGGCATC.CGAGAGGAAC..........
hvu-OsU43-1      ......ATATCTTTCTCTATGAAGAGAGTACAAGCAGACGGGCGGTCTGAACTGATG...TCGTGTTGATATGTCTGCATCATATGTTC...TACCCTTGTGGTTGGCATC.TGAGAGAAAAATGT......
tae-OsU43-10     ............TTCTCCTTGAAGAGAGTACAAGCAGATGGGCAGTCTGAACTGATATATTTTTGTTGATATCTCTGCATCATCTGTGC..TTACCCTTATGGTTGGCATC.TGAGAGAA............
tae-OsU43-5      ............TTCTCCTTGAAGAGAGTACAAGCAGACGGGCGGTCTGAACTGATG...CCATGTTGATATGTCTGCATCATCTGCGC..TTACCCTTATGATTGGCATC.TGAGAGAA............
tae-OsU43-6      ............TTCTCCTTGAAGAGAGTACAAGCAGACGGGCGGTCTGAACTGATG...CCATGTTGATATGTCTGCATCATCTGCGC..TTACCCTTATGATTGGCATC.TGAGAGAA............
tae-OsU43-7      ............TTCTCCTTGAAGAGAGTACAAGCAGACGGGCGGTCTGAACTGATG...CCATGTTGATATGTCTGCATCATCTGCGC..TTACCCTTATGATTGGCATC.TGAGAGAA............
tae-OsU43-8      ............TTCTCCTTGAAGAGAGTACAAGCAGACGGGCGGTCTGAACTGATG...CCATGTTGATATGTCTGCATCATCTGCGC..TTACCCTTATGATTGGCATC.TGAGAGAA............
tae-OsU43-3      ........ATCTTTCTCGATGAAGAGAGTACAAGCAGACGGGCGGTCTGAACTGATG...CCATGTTGATATGTCTGCATCATCAGTGC..TTACCCTTGTGGATAGCATC.AGAGAGAAAACAAAGAT...
tae-OsU43-4      .......AACCTTTCTCGATGAAGAGAGTACAAGCAGACGGGCGGTCTGAACTGATG...CCATGTTGATATGTCTGCATCATCTGTGCTTTTACCCTTGTGGATAGCATC.AGAGAGAAAA..........
#=GC SS_cons                          ....................................................................................................................................
//
