# Supplementary material for: Phylogenetic distribution of plant snoRNA families
Source: BMC Genomics. 2016 Nov 24;17:969. doi: 10.1186/s12864-016-3301-2 (PMC5122169; doi:10.1186/s12864-016-3301-2)
Supplement: Additional file 9 — Alignments. Complete archive of all snoRNA family alignments (in.stk stockholm format). (ZIP 194 kb) [file 12864_2016_3301_MOESM9_ESM.zip › Additional_folder_6/snoR96.stk]

# STOCKHOLM 1.0

cme-snoR96        .......CATTACCAATTCTGGGGGA.T..GTTCCTCTTGGCATAATGGCTCG.GACGCCAAAT.......TGATGTAATGCAATGTGG.....TATATCCTGA..TCCATGACTTT..CTTTTTTGTGTCTA.TTGATCCTGGAAACGCCACT.TATATTA
pta-snoR96-1      ......CTTTTACCAATATCATGG...CCTTTAACATGTCCACTGATGCAATGGCTTG.GGTGCTATAACAAACTCT..........CTTGTGG......CCATTCTGA..CCAACGGCTTT..CTACTCTGTGCTC..TTGGCCCGGGAAACTCCACA.TACATGC
pta-snoR96-2      ....GTCCATTACCGATTCCGGGGGA.TGATTTGTGTTCCTCACGGGGTAATGGCTCG.GACGCTAGAAGCGATTCT..........TGTGTGG....TGATATCCTGA..TTGGTGGCGTC..C...TCGGTGCCAG.CTTATCCTGGAAACGCCTCA.TATATTC
pta-snoR96-3      ....GTCCATTACCGATTCCGGGGGA.TGATTTGTGTTCCTCACGGGGTAATGGCTCG.GACGCTAGAAGCGATTCT..........TGTGTGG....TGATATCCTGA..TTGGTGGCGTC..C...TCGGTGCCAG.CTTATCCTGGAAACGCCTCA.TATATTC
pta-snoR96-4      ....GTCCATTACCGATTCCGGGGGA.TGATTTGTGTTCCTCACGGGGTAATGGCTCG.GACGCTAGAAGCGATTCT..........TGTGTGG....TGATATCCTGA..TTGGTGGCGTC..C...TCGGTGCCAG.CTTATCCTGGAAACGCCTCA.TATATTC
pta-snoR96-5      ....GTCCATTACCGATTCCGGGGGA.TGATTTGTGTTCCTCACGGGGTAATGGCTCG.GACGCTAGAAGCGATTCT..........TGTGTGG....TGATATCCTGA..TTGGTGGCGTC..C...TCGGTGCCAG.CTTATCCTGGAAACGCCTCA.TATATTC
pta-snoR96-6      ....GTCCATTACCGATTCCGGGGGA.TGATTTGTGTTCCTCACGGGGTAATGGCTCG.GACGCTAGAAGCGATTCT..........TGTGTGG....TGATATCCTGA..TTGGTGGCGTC..C...TCGGTGCCAG.CTTATCCTGGAAACGCCTCA.TATATTC
pta-snoR96-7      ....GTCCATTACCGATTCCGGGGGA.TGATTTGTGTTCCTCACGGGGTAATGGCTCG.GACGCTAGAAGCGATTCT..........TGTGTGG....TGATATCCTGA..TTGGTGGCGTC..C...TCGGTGCCAG.CTTATCCTGGAAACGCCTCA.TATATTC
pta-snoR96-8      ....GTCCATTACCGATTCCGGGGGA.TGATTTGTGTTCCTCACGGGGTAATGGCTCG.GACGCTAGAAGCGATTCT..........TGTGTGG....TGATATCCTGA..TTGGTGGCGTC..C...TCGGTGCCAG.CTTATCCTGGAAACGCCTCA.TATATTC
pta-snoR96-9      ....GTCCATTACCGATTCCGGGGGA.TGATTTGTGTTCCTCACGGGGTAATGGCTCG.GACGCTAGAAGCGATTCT..........TGTGTGG....TGATATCCTGA..TTGGTGGCGTC..C...TCGGTGCCAG.CTTATCCTGGAAACGCCTCA.TATATTC
pta-snoR96-10     ....GTCCATTACCGATTCCGGGGGA.TGATTTGTGTTCCTCACGGGGTAATGGCTCG.GACGCTAGAAGCGATTCT..........TGTGTGG....TGATATCCTGA..TTGGTGGCGTC..C...TCGGTGCCAG.CTTATCCTGGAAACGCCTCA.TATATTC
pta-snoR96-11     ....GTCCATTACCGATTCCGGGGGA.TGATTTGTGTTCCTCACGGGGTAATGGCTCG.GACGCTAGAAGCGATTCT..........TGTGTGG....TGATATCCTGA..TTGGTGGCGTC..C...TCGGTGCCAG.CTTATCCTGGAAACGCCTCA.TATATTC
pta-snoR96-12     ....GTCCATTACCGATTCCGGGGGA.TGATTTGTGTTCCTCACGGGGTAATGGCTCG.GACGCTAGAAGCGATTCT..........TGTGTGG....TGATATCCTGA..TTGGTGGCGTC..C...TCGGTGCCAG.CTTATCCTGGAAACGCCTCA.TATATTC
pta-snoR96-13     ....GTCCATTACCGATTCCGGGGGA.TGATTTGTGTTCCTCACGGGGTAATGGCTCG.GACGCTAGAAGCGATTCT..........TGTGTGG....TGATATCCTGA..TTGGTGGCGTC..C...TCGGTGCCAG.CTTATCCTGGAAACGCCTCA.TATATTC
pta-snoR96-14     ....GTCCATTACCGATTCCGGGGGA.TGATTTGTGTTCCTCACGGGGTAATGGCTCG.GACGCTAGAAGCGATTCT..........TGTGTGG....TGATATCCTGA..TTGGTGGCGTC..C...TCGGTGCCAG.CTTATCCTGGAAACGCCTCA.TATATTC
pta-snoR96-15     ....GTCCATTACCGATTCCGGGGGA.TGATTTGTGTTCCTCACGGGGTAATGGCTCG.GACGCTAGAAGCGATTCT..........TGTGTGG....TGATATCCTGA..TTGGTGGCGTC..C...TCGGTGCCAG.CTTATCCTGGAAACGCCTCA.TATATTC
smo-snoR96-1      .....TTCATTACCAATTCCTGAGGA.TGATTTGTGTTCCTCATGGCGATTAGTCTCG.GACGCTACATGCGATTCT......CTGATGTGTGG.....TATATCCTGA..TTGGTGGCGTC..C...TCTGTGCCAG.CTTATCCTGGAAACGCCACA.TACATTC
smo-snoR96-2      .....TTCATTACCAATTCCTGAGGA.TGATTTGTGTTCCTCATGGCGATTAGTCTCG.GACGCTACATGCGATTCT......CTGATGTGTGG.....TATATCCTGA..TTGGTGGCGTC..C...TCTGTGCCAG.CTTATCCTGGAAACGCCACA.TACATTC
smo-snoR96-3      .....TTCATTACCAATTCCTGAGGA.TGATTTGTGTTCCTCATGGCGATTAGTCTCG.GACGCTACATGCGATTCT......CTGATGTGTGG.....TATATCCTGA..TTGGTGGCGTC..C...TCTGTGCCAG.CTTATCCTGGAAACGCCACA.TACATTC
smo-snoR96-4      .....TTCATTACCAATTCCTGAGGA.TGATTTGTGTTCCTCATGGCGATTAGTCTCG.GACGCTACATGCGATTCT......CTGATGTGTGG.....TATATCCTGA..TTGGTGGCGTC..C...TCTGTGCCAG.CTTATCCTGGAAACGCCACA.TACATTC
smo-snoR96-5      .....TTCATTACCAATTCCTGAGGA.TGATTTGTGTTCCTCATGGCGATTAGTCTCG.GACGCTACATGCGATTCT......CTGATGTGTGG.....TATATCCTGA..TTGGTGGCGTC..C...TCTGTGCCAG.CTTATCCTGGAAACGCCACA.TACATTC
smo-snoR96-6      .....TTCATTACCAATTCCTGAGGA.TGATTTGTGTTCCTCATGGCGATTAGTCTCG.GACGCTACATGCGATTCT......CTGATGTGTGG.....TATATCCTGA..TTGGTGGCGTC..C...TCTGTGCCAG.CTTATCCTGGAAACGCCACA.TACATTC
smo-snoR96-7      .....TTCATTACCAATTCCTGAGGA.TGATTTGTGTTCCTCATGGCGATTAGTCTCG.GACGCTACATGCGATTCT......CTGATGTGTGG.....TATATCCTGA..TTGGTGGCGTC..C...TCTGTGCCAG.CTTATCCTGGAAACGCCACA.TACATTC
smo-snoR96-8      .....TTCATTACCAATTCCTGAGGA.TGATTTGTGTTCCTCATGGCGATTAGTCTCG.GACGCTACATGCGATTCT......CTGATGTGTGG.....TATATCCTGA..TTGGTGGCGTC..C...TCTGTGCCAG.CTTATCCTGGAAACGCCACA.TACATTC
ath-snoR96        ...........ACCAATTCTGAGGGA.TAAAAACAGTTCCTTCAGGTATAATGGCTTGTGACGCTATATTGG................TTGTGG.....TATATCCTGATCTTTTTGCTTTT..T...TCCATGCCTT.TTGATCCTGGAAATGCCTCG.CACATTA
ppa-snoR96-1	   ...TGTCCATTACCTATTCCGGGGGA.TGATTTGTGTTCCTCACGGGGTAATGGCTCG.GACGCTAGAAGCGATTCA..........TGTGTGG....TGATATCCTGA..TTGGTGGCGTT..C...TCAGTGCCAG.CTTATCCTGGAAACGCCTCA.TATATTA
ppa-snoR96-2      ...TGTCCATTACCTATTCCGGGGGA.TGATTTGTGTTCCTCACGGGGTAATGGCTCG.GACGCTAGAAGCGATTCA..........TGTGTGG....TGATATCCTGA..TTGGTGGCGTT..C...TCAGTGCCAG.CTTATCCTGGAAACGCCTCA.TATATTA
ppa-snoR96-3      ...TGTCCATTACCTATTCCGGGGGA.TGATTTGTGTTCCTCACGGGGTAATGGCTCG.GACGCTAGAAGCGATTCA..........TGTGTGG....TGATATCCTGA..TTGGTGGCGTT..C...TCAGTGCCAG.CTTATCCTGGAAACGCCTCA.TATATTA
ppa-snoR96-4      ...TGTCCATTACCTATTCCGGGGGA.TGATTTGTGTTCCTCACGGGGTAATGGCTCG.GACGCTAGAAGCGATTCA..........TGTGTGG....TGATATCCTGA..TTGGTGGCGTT..C...TCAGTGCCAG.CTTATCCTGGAAACGCCTCA.TATATTA
ppa-snoR96-5      ...TGTCCATTACCTATTCCGGGGGA.TGATTTGTGTTCCTCACGGGGTAATGGCTCG.GACGCTAGAAGCGATTCA..........TGTGTGG....TGATATCCTGA..TTGGTGGCGTT..C...TCAGTGCCAG.CTTATCCTGGAAACGCCTCA.TATATTA
ppa-snoR96-6      ...TGTCCATTACCTATTCCGGGGGA.TGATTTGTGTTCCTCACGGGGTAATGGCTCG.GACGCTAGAAGCGATTCA..........TGTGTGG....TGATATCCTGA..TTGGTGGCGTT..C...TCAGTGCCAG.CTTATCCTGGAAACGCCTCA.TATATTA
ppa-snoR96-7      ...TGTCCATTACCTATTCCGGGGGA.TGATTTGTGTTCCTCACGGGGTAATGGCTCG.GACGCTAGAAGCGATTCA..........TGTGTGG....TGATATCCTGA..TTGGTGGCGTT..C...TCAGTGCCAG.CTTATCCTGGAAACGCCTCA.TATATTA
ppa-snoR96-8      ...TGTCCATTACCTATTCCGGGGGA.TGATTTGTGTTCCTCACGGGGTAATGGCTCG.GACGCTAGAAGCGATTCA..........TGTGTGG....TGATATCCTGA..TTGGTGGCGTT..C...TCAGTGCCAG.CTTATCCTGGAAACGCCTCA.TATATTA
ppa-snoR96-9      ...TGTCCATTACCTATTCCGGGGGA.TGATTTGTGTTCCTCACGGGGTAATGGCTCG.GACGCTAGAAGCGATTCA..........TGTGTGG....TGATATCCTGA..TTGGTGGCGTT..C...TCAGTGCCAG.CTTATCCTGGAAACGCCTCA.TATATTA
ppa-snoR96-10     ...TGTCCATTACCTATTCCGGGGGA.TGATTTGTGTTCCTCACGGGGTAATGGCTCG.GACGCTAGAAGCGATTCA..........TGTGTGG....TGATATCCTGA..TTGGTGGCGTT..C...TCAGTGCCAG.CTTATCCTGGAAACGCCTCA.TATATTA
ppa-snoR96-11     ...TGTCCATTACCTATTCCGGGGGA.TGATTTGTGTTCCTCACGGGGTAATGGCTCG.GACGCTAGAAGCGATTCA..........TGTGTGG....TGATATCCTGA..TTGGTGGCGTT..C...TCAGTGCCAG.CTTATCCTGGAAACGCCTCA.TATATTA
ppa-snoR96-12     ...TGTCCATTACCTATTCCGGGGGA.TGATTTGTGTTCCTCACGGGGTAATGGCTCG.GACGCTAGAAGCGATTCA..........TGTGTGG....TGATATCCTGA..TTGGTGGCGTT..C...TCAGTGCCAG.CTTATCCTGGAAACGCCTCA.TATATTA
ppa-snoR96-13     ...TGTCCATTACCTATTCCGGGGGA.TGATTTGTGTTCCTCACGGGGTAATGGCTCG.GACGCTAGAAGCGATTCA..........TGTGTGG....TGATATCCTGA..TTGGTGGCGTT..C...TCAGTGCCAG.CTTATCCTGGAAACGCCTCA.TATATTA
atr-snoR96-1      .......CTTTACCAATTCAATTGGA.TAATTT..GTTCCTCTTGATGTAATGGCTTG.GACGCGAAATTAA.............CGAATGTGG......CTATCCTGA..TCAATGGATTC......TCAATGCCAT.TAGATCCCGGAAACACCACA.CAAATTC
atr-snoR96-2      .......CTTTACCAATTCAATTGGA.TAATTT..GTTCCTCTTGATGTAATGGCTTG.GACGCGAAAT.......T......AACGAATGTGG......CTATCCTGA..TCAATGGATTC......TCAATGCCAT.TAGATCCCGGAAACACCACA.CAAATTC
atr-snoR96-3      .......CTTTACCAATTCAATTGGA.TAATTT..GTTCCTCTTGATGTAATGGCTTG.GACGCGAAAT.......T......AACGAATGTGG......CTATCCTGA..TCAATGGATTC......TCAATGCCAT.TAGATCCCGGAAACACCACA.CAAATTC
atr-snoR96-4      .......CTTTACCAATTCAATTGGA.TAATTT..GTTCCTCTTGATGTAATGGCTTG.GACGCGAAAT.......T......AACGAATGTGG......CTATCCTGA..TCAATGGATTC......TCAATGCCAT.TAGATCCCGGAAACACCACA.CAAATTC
atr-snoR96-5      .......CTTTACCAATTCAATTGGA.TAATTT..GTTCCTCTTGATGTAATGGCTTG.GACGCGAAATTAA.............CGAATGTGG......CTATCCTGA..TCAATGGATTC......TCAATGCCAT.TAGATCCCGGAAACACCACA.CAAATTC
atr-snoR96-6      .......CTTTACCAATTCAATTGGA.TAATTT..GTTCCTCTTGATGTAATGGCTTG.GACGCGAAAT.......T......AACGAATGTGG......CTATCCTGA..TCAATGGATTC......TCAATGCCAT.TAGATCCCGGAAACACCACA.CAAATTC
atr-snoR96-7      .......CTTTACCAATTCAATTGGA.TAATTT..GTTCCTCTTGATGTAATGGCTTG.GACGCGAAAT.......T......AACGAATGTGG......CTATCCTGA..TCAATGGATTC......TCAATGCCAT.TAGATCCCGGAAACACCACA.CAAATTC
atr-snoR96-8      .......CTTTACCAATTCAATTGGA.TAATTT..GTTCCTCTTGATGTAATGGCTTG.GACGCGAAAT.......T......AACGAATGTGG......CTATCCTGA..TCAATGGATTC......TCAATGCCAT.TAGATCCCGGAAACACCACA.CAAATTC
atr-snoR96-9      .......CTTTACCAATTCAATTGGA.TAATTT..GTTCCTCTTGATGTAATGGCTTG.GACGCGAAATTAA.............CGAATGTGG......CTATCCTGA..TCAATGGATTC......TCAATGCCAT.TAGATCCCGGAAACACCACA.CAAATTC
atr-snoR96-10     .......CTTTACCAATTCAATTGGA.TAATTT..GTTCCTCTTGATGTAATGGCTTG.GACGCGAAAT.......T......AACGAATGTGG......CTATCCTGA..TCAATGGATTC......TCAATGCCAT.TAGATCCCGGAAACACCACA.CAAATTC
atr-snoR96-11     .......CTTTACCAATTCAATTGGA.TAATTT..GTTCCTCTTGATGTAATGGCTTG.GACGCGAAAT.......T......AACGAATGTGG......CTATCCTGA..TCAATGGATTC......TCAATGCCAT.TAGATCCCGGAAACACCACA.CAAATTC
atr-snoR96-12     .......CTTTACCAATTCAATTGGA.TAATTT..GTTCCTCTTGATGTAATGGCTTG.GACGCGAAAT.......T......AACGAATGTGG......CTATCCTGA..TCAATGGATTC......TCAATGCCAT.TAGATCCCGGAAACACCACA.CAAATTC
atr-snoR96-13     .......CTTTACCAATTCAATTGGA.TAATTT..GTTCCTCTTGATGTAATGGCTTG.GACGCGAAATTAA.............CGAATGTGG......CTATCCTGA..TCAATGGATTC......TCAATGCCAT.TAGATCCCGGAAACACCACA.CAAATTC
atr-snoR96-14     .......CTTTACCAATTCAATTGGA.TAATTT..GTTCCTCTTGATGTAATGGCTTG.GACGCGAAAT.......T......AACGAATGTGG......CTATCCTGA..TCAATGGATTC......TCAATGCCAT.TAGATCCCGGAAACACCACA.CAAATTC
atr-snoR96-15     .......CTTTACCAATTCAATTGGA.TAATTT..GTTCCTCTTGATGTAATGGCTTG.GACGCGAAAT.......T......AACGAATGTGG......CTATCCTGA..TCAATGGATTC......TCAATGCCAT.TAGATCCCGGAAACACCACA.CAAATTC
atr-snoR96-16     .......CTTTACCAATTCAATTGGA.TAATTT..GTTCCTCTTGATGTAATGGCTTG.GACGCGAAAT.......T......AACGAATGTGG......CTATCCTGA..TCAATGGATTC......TCAATGCCAT.TAGATCCCGGAAACACCACA.CAAATTC
atr-snoR96-17     .......CTTTACCAATTCAATTGGA.TAATTT..GTTCCTCTTGATGTAATGGCTTG.GACGCGAAAT.......T......AACGAATGTGG......CTATCCTGA..TCAATGGATTC......TCAATGCCAT.TAGATCCCGGAAACACCACA.CAAATTC
atr-snoR96-18     .......CTTTACCAATTCAATTGGA.TAATTT..GTTCCTCTTGATGTAATGGCTTG.GACGCGAAATTAA.............CGAATGTGG......CTATCCTGA..TCAATGGATTC......TCAATGCCAT.TAGATCCCGGAAACACCACA.CAAATTC
atr-snoR96-19     .......CTTTACCAATTCAATTGGA.TAATTT..GTTCCTCTTGATGTAATGGCTTG.GACGCGAAAT.......T......AACGAATGTGG......CTATCCTGA..TCAATGGATTC......TCAATGCCAT.TAGATCCCGGAAACACCACA.CAAATTC
atr-snoR96-20     .......CTTTACCAATTCAATTGGA.TAATTT..GTTCCTCTTGATGTAATGGCTTG.GACGCGAAAT.......T......AACGAATGTGG......CTATCCTGA..TCAATGGATTC......TCAATGCCAT.TAGATCCCGGAAACACCACA.CAAATTC
atr-snoR96-21     .......CTTTACCAATTCAATTGGA.TAATTT..GTTCCTCTTGATGTAATGGCTTG.GACGCGAAAT.......T......AACGAATGTGG......CTATCCTGA..TCAATGGATTC......TCAATGCCAT.TAGATCCCGGAAACACCACA.CAAATTC
atr-snoR96-22      .......CTTTACCAATTCAATTGGA.TAATTT..GTTCCTCTTGATGTAATGGCTTG.GACGCGAAAT.......T......AACGAATGTGG......CTATCCTGA..TCAATGGATTC......TCAATGCCAT.TAGATCCCGGAAACACCACA.CAAATTC
atr-snoR96-23      .......CTTTACCAATTCAATTGGA.TAATTT..GTTCCTCTTGATGTAATGGCTTG.GACGCGAAAT.......T......AACGAATGTGG......CTATCCTGA..TCAATGGATTC......TCAATGCCAT.TAGATCCCGGAAACACCACA.CAAATTC
atr-snoR96-24      .......CTTTACCAATTCAATTGGA.TAATTT..GTTCCTCTTGATGTAATGGCTTG.GACGCGAAAT.......T......AACGAATGTGG......CTATCCTGA..TCAATGGATTC......TCAATGCCAT.TAGATCCCGGAAACACCACA.CAAATTC
atr-snoR96-25      .......CTTTACCAATTCAATTGGA.TAATTT..GTTCCTCTTGATGTAATGGCTTG.GACGCGAAATTAA.............CGAATGTGG......CTATCCTGA..TCAATGGATTC......TCAATGCCAT.TAGATCCCGGAAACACCACA.CAAATTC
atr-snoR96-26      .......CTTTACCAATTCAATTGGA.TAATTT..GTTCCTCTTGATGTAATGGCTTG.GACGCGAAAT.......T......AACGAATGTGG......CTATCCTGA..TCAATGGATTC......TCAATGCCAT.TAGATCCCGGAAACACCACA.CAAATTC
atr-snoR96-27      .......CTTTACCAATTCAATTGGA.TAATTT..GTTCCTCTTGATGTAATGGCTTG.GACGCGAAAT.......T......AACGAATGTGG......CTATCCTGA..TCAATGGATTC......TCAATGCCAT.TAGATCCCGGAAACACCACA.CAAATTC
atr-snoR96-28      .......CTTTACCAATTCAATTGGA.TAATTT..GTTCCTCTTGATGTAATGGCTTG.GACGCGAAAT.......T......AACGAATGTGG......CTATCCTGA..TCAATGGATTC......TCAATGCCAT.TAGATCCCGGAAACACCACA.CAAATTC
atr-snoR96-29      .......CTTTACCAATTCAATTGGA.TAATTT..GTTCCTCTTGATGTAATGGCTTG.GACGCGAAAT.......T......AACGAATGTGG......CTATCCTGA..TCAATGGATTC......TCAATGCCAT.TAGATCCCGGAAACACCACA.CAAATTC
atr-snoR96-30      .......CTTTACCAATTCAATTGGA.TAATTT..GTTCCTCTTGATGTAATGGCTTG.GACGCGAAATTAA.............CGAATGTGG......CTATCCTGA..TCAATGGATTC......TCAATGCCAT.TAGATCCCGGAAACACCACA.CAAATTC
#=GC SS_cons      .......................................................................................................................................................................
//
