# Supplementary material for: Phylogenetic distribution of plant snoRNA families
Source: BMC Genomics. 2016 Nov 24;17:969. doi: 10.1186/s12864-016-3301-2 (PMC5122169; doi:10.1186/s12864-016-3301-2)
Supplement: Additional file 9 — Alignments. Complete archive of all snoRNA family alignments (in.stk stockholm format). (ZIP 194 kb) [file 12864_2016_3301_MOESM9_ESM.zip › Additional_folder_6/Z226.stk]

# STOCKHOLM 1.0


tae-Z226-3        GAGCATGATGTTGATGATGCTATTGAAGAAATACTGCATTATGTTTCTGAT.....TGTGAGGCCGCTGCGATAA....GCAGCTGCTTCCTGCTGACAC.CATTATCTCGCTGAGATCGAAGTCACAGCTT
hvu-Z226-1        .GGACACATG.TGATGTTGCTATTGAAGAAATACTGCATTATCT..CTGAT.....TGTGAGGCCGCTGCAGTAA....GCAGCTGCTTCCTGCTGACAC.CATTATCTTGCTGAGATGGAA..........
hvu-Z226-2        GGTTTGGAT..CGATGATGCTCTGGTAGAAATACTGCGTTATCTTCCTGAT.CA.ATGTGAGGCGGCTGCGATGACATCGCAGCGGCTTCCTGATGACACATTTTCTCTCGCTGAGATCCAG..........
tae-Z226-1        GGTTTGGAT..CGATGATGCTCTTGTAGAAATACTGCGTTATCTTCCTGAT.CA.ATGTGAGGCCGCCGCGATGA....GGGGCGGCTTCCTGATGACAC.CATTATCTCGCTGAGATCCAA..........
tae-Z226-2        GGTTTGGAT..CGATGATGCTCTTGTAGAAATACTGCGTTATCTTCCTGAT.CA.ATGTGAGGCCGCCGCGATGA....GCGGCGGCTTCCTGATGACAC.CATTATCTCGCTGAGATCCAA..........
osa-Z226          ....TGGAT..CGATGATGCTTTTCAAGAAATACTGCGTTATCTTCCTGAT.TACATGTGAGGCTGTTGCTATCA..TGGCCATGGCCTCCTGATGACAC.AATTATCTTGCTGAGATCCA...........
sbi-Z226          CACACGGAT..CGATGATGCTGTTCAAGAAATACTGCGTTATCTTCCTGAT......GCAAAGCCGTCGTGTTA......CGAAGGCTTCCTGATGACAC.AACTGTCTTGCTGAGATCCAA..........
zma-Z226-1        AACACGGAT..CGATGATGCTGTTCAAGAAGTACTGCGTTATCTTCCTGATGCATGTGTTAGGCCCTCGTTACGA........AGGCTTCCTGATGACAC.AACTATCTTGCTGAGATCCAA..........
zma-Z226-2        AACACGGAT..CGATGATGCTGTTCAAGAAGTACTGCGTTATCTTCCTGATGCAAGTGTTAGGCCCTCGTTACGA........AGGCTTCCTGACGACAC.AAATATCTTGCTGAGATCCAA..........
#=GC SS_cons      ....................................................................................................................................
//
