# Supplementary material for: Phylogenetic distribution of plant snoRNA families
Source: BMC Genomics. 2016 Nov 24;17:969. doi: 10.1186/s12864-016-3301-2 (PMC5122169; doi:10.1186/s12864-016-3301-2)
Supplement: Additional file 9 — Alignments. Complete archive of all snoRNA family alignments (in.stk stockholm format). (ZIP 194 kb) [file 12864_2016_3301_MOESM9_ESM.zip › Additional_folder_6/CrACA42.stk]

# STOCKHOLM 1.0


cre-CrACA42-4      ..CTTGTACGTGAAACCGGCAGCTTTTCACGTAGGCTGTC..GCTCAAAAGCCAGGCGACATAGAACCCCACAGCATGCAACTCCGGGAGATAGGGCTCTAAAATGGTAGCCCCGTCCATCGAATGCACGGCTGACAGCT.......
cre-CrACA42-3      ...CGGTACGTGAAACCGGCAGCTTTTCACGTAGGCTGTC.GGCTCAAATGCCAGGCGACATAGAACCCCACAGCATGCAACTCCGGGAGATAGGGCTCTAAAATGGTAGCCCCGTCCATCGAATGCACGGCTGACAGCT.......
cre-CrACA42-1      ...CGGTACGTGAAACCGCCAGCTTTTCACGTAGGCTGTC.GGCTCAAAAGCCAGGCGACATAGACTCCCACAGCATGCAACTCCGGGAGATAGGGCTCTAAAATGGTAGCCCCGTCCATCGAATGCACGGCTGACATCC.......
cre-CrACA42-2      ...CGGTACGTGAAACCGCCAGCTTTTCACGTAGGCTGTC.GGCTCAAAAGCCAGGCGACATAGACCCCCACAGCATGCAACTCCGGGAGATAGGGCTCTAAAATGGTAGCCCCGTCCATCGAATGCACGGCTGACAGCT.......
cre-CrACA42-5      AGCCTGTGGCAGAACCTGTCAGGGCTCTGGTTA..CTGACGGGCTTTGAACCT.GGCTAAATT.AGCGGCACAGCATGCAACTCCGGGAGATAGGGCTCTAAAATAATAGCCCCGTCCATCGAATGCACGGCTGACAGCT.......
cre-CrACA42-6      AGCCTGTGGCAGAACCTGTCAGGGCTCTGGTTA..CTGACGGGCTTTGAACCTGGGCTAAATC.ACCGATACGGCATGCAACTCCGGGAGACAGGGCTCTGAAATGGTAGCCCCGTCCATCGAATGCACGGCTGTCAGTCCACATTC
#=GC SS_cons       ...................................................................................................................................................
//
