# Supplementary material for: Phylogenetic distribution of plant snoRNA families
Source: BMC Genomics. 2016 Nov 24;17:969. doi: 10.1186/s12864-016-3301-2 (PMC5122169; doi:10.1186/s12864-016-3301-2)
Supplement: Additional file 9 — Alignments. Complete archive of all snoRNA family alignments (in.stk stockholm format). (ZIP 194 kb) [file 12864_2016_3301_MOESM9_ESM.zip › Additional_folder_6/CrCD50.stk]

# STOCKHOLM 1.0


cre-CrCD50-1     TTTGGCCGAGTGATGAC.....TTCTTAGATGACGAATCCGAGCGGCGACCTATGCAGATGTCCGGCGTTTTGCTGGCTCTGTAGCCGTCTGAGACGAC.AATCGAGGCATTTGTCTGACGGTTCAA
cre-CrCD50-2     .GGCGCCGGTTGATGAC.....TTCTTAGATGACGAATCCGAGCGGCGACCTACGCAGCTGTCCGGCGTTCTGCCGGCGCTGTAGCCGTCTGAGACGAC.AATCGAGGCATTTGTCTGACGGCCGCC
cre-CrCD50-6     ....GCCGGCTGATGACCAAA.CGTTTAGATGACGAATCTGAGCGG...........GACAGCCG.....TTGAAAGCGCCGCACACAGT...GACGACAAAACGAGGCATTTGTCTGACGGC....
cre-CrCD50-5     ....GCCGATTGATGATCAAATCCATTAGATGACGAATCGGAGCGG...........GATAGCCG.....TTGAAAGCGCCGCACAACTT...GACGACAAAACGAGGCATTTGTCTGACGGC....
cre-CrCD50-3     ...TGCCGATTGATGACCAAATCCATTAGATGACGAATCGGAGCGG...........GATAGCCG.....TTGAAAGCGCCGCACAACTT...GACGACAAAACGAGGCATTTGTCTGACGGCA...
cre-CrCD50-4     ...TGCCGACTGATGACCAAATCCATTAGATGACGAATCGGAGCGG...........GATAGCCG.....TTGAAAGCGCCGCACAACTT...GACGACAAAACGAGGCATTTGTCTGACGGCA...
#=GC SS_cons     ...............................................................................................................................
//
