# Supplementary material for: Phylogenetic distribution of plant snoRNA families
Source: BMC Genomics. 2016 Nov 24;17:969. doi: 10.1186/s12864-016-3301-2 (PMC5122169; doi:10.1186/s12864-016-3301-2)
Supplement: Additional file 9 — Alignments. Complete archive of all snoRNA family alignments (in.stk stockholm format). (ZIP 194 kb) [file 12864_2016_3301_MOESM9_ESM.zip › Additional_folder_6/CrCD10.stk]

# STOCKHOLM 1.0


cre-CrCD10-1      .CATGGGCGGTGATTACCCTCGAGTGCAT.AACTCGTCTTACCTATTTTCAGAGCCCCTT......GGGTGCTGCTGAAACATTTTTACC.CTGAGCCC....
cre-CrCD10-2      .CA.AGGCGGTGATTACCCTCGAGTGCAT.AACTCGTCTTACCTATTTTCAAAACCCCTT......GGGTGCTGCTGAAACATTTTTACC.CTGAGCCCTG..
cre-CrCD10-3      GCCAAGGCGGTGATTACCCTCGAGTGCAT.AACTCGTCTTACCTATTTTCAGAGCCCTCCC......GGCGCTGCTGAAACAAATTAACACATGAGCCTTCGT
cre-CrCD10-5      GC...GGCGATGACTGCCCTCGAGTGCCT.AACTCGTCTTACCTATTTTCAGAGTCCCCTCAAGGGGCGCGCTGCTGAAACAAATACACA.ATGA........
cre-CrCD10-4      .C...GGCGATGACTGCCCTCGAGTGCCTAAACTCGTCTTACCTATTTTCAGAGCCCCCACAA...GGGCTCTGCTGAAACCAATTGATG.ATGAG.......
cre-CrCD10-6      AC...GGCGATGACTGCCCTCGAGTGCCT.AACTCGTCTTACCTATTTTCAGAACCCCCACAA..GGGGCGCTGCTGAAAGCAATAGTTG.ATGAGCCGT...
cre-CrCD10-7      .C...GGCGATGACTGCCCTCGAGTGCTT.AACTCGTCTTACCTATTTTCAGAGCCCCCACAAGTGGGGCGCTGCTGAA.........CA.ATGAG.......
#=GC SS_cons      .......................................................................................................
//
