# Supplementary material for: Phylogenetic distribution of plant snoRNA families
Source: BMC Genomics. 2016 Nov 24;17:969. doi: 10.1186/s12864-016-3301-2 (PMC5122169; doi:10.1186/s12864-016-3301-2)
Supplement: Additional file 9 — Alignments. Complete archive of all snoRNA family alignments (in.stk stockholm format). (ZIP 194 kb) [file 12864_2016_3301_MOESM9_ESM.zip › Additional_folder_6/snoR99.stk]

# STOCKHOLM 1.0


bra-snoR99-2      .TTGAGCTAA.TAGGATTGAACAAAG...................................................................................
ath-snoR99        ...GTGCTTAATAGGATTGAACAAAGTCCCTCAAATCTTG.ATCCATCTG..TCACTTTGTCAGCAGTCTTAATTGGTTTCTTGCTGATCATTATATGATGGGAAATAA
bra-snoR99-1      TTAGTGCTAA.TAGGATTGAACAAAG...................................................................................
bvu-snoR99        .AATTGCTAA..AGGGATGGAA.TAGTA.................................................................................
gra-snoR99-4      TAAGTGCTTA..AGGGATGAAG.AAGTCCCTTAAATTCAATATCCATCTAAATCACTTTGTCAGTGGCCTTTTTTGGTGGCATATTG......................
gra-snoR99-5      ..AGTGCTTT..AGGGATGAAC.CGGTCCCTCATATGTAATATCCATCTGAATCACTTTGTCAGTTGCCTTTTCCCATGGCATGCTGATCATTATAAGA..........
gra-snoR99-3      AAAGTGCTCG..AGGGATGAAC.TGGTCCCTCATATCTAACATCCATCTG.ATCACTTTGTCAGTTGCCTTTCCCAGTGGCATGCTGATCATTATAAGA..........
gra-snoR99-1      .......TCG..AGGGATGAAC.TAGTCCCTCATATCTAACATCCATCTG.ATCACTTTGTCAGTTGCCTTTCCCAGTGGCATGCTGATCATTATAAGA..........
gra-snoR99-2      AAAGAGCTCG..AGGGATGAAC.TAGTCCCTCATATCTAACATCCATCTG.ATCACTTTGTCAGTTGCCTTTCCCAGTGGCATGCTGATCATTATAAGA..........
#=GC SS_cons      .............................................................................................................
//
