# Supplementary material for: Phylogenetic distribution of plant snoRNA families
Source: BMC Genomics. 2016 Nov 24;17:969. doi: 10.1186/s12864-016-3301-2 (PMC5122169; doi:10.1186/s12864-016-3301-2)
Supplement: Additional file 9 — Alignments. Complete archive of all snoRNA family alignments (in.stk stockholm format). (ZIP 194 kb) [file 12864_2016_3301_MOESM9_ESM.zip › Additional_folder_6/snoR161a.stk]

# STOCKHOLM 1.0


bra-snoR161a      AAGGGGAAATGAGGAGTGGTTATTTTCTCGCTTTT..ATTATGCGAGAAGAGCGTTTCGCTCC......GCCT.GTTACGACAATTGAGCGCTCTCCTT.TGTCTTACC.ATCTGATCCCTCT....
bvu-snoR161a-1    ..TGGAATATGAGGAGTGG.TCATTTCTCGCTTATATAAATTGCGAGAGGGGTG.TCCGCCC.....AAGCCTGGTTACGACAAATTGG.GCATCCCCA.TTCTTAACC.ATCTGATTCCTATTCTA
bvu-snoR161a-2    AAATGGGATTGAGGAGTGG.TCATTTCTCGCTTATTTAAACTGCGAGATGGGTG.TTCGCCC.....AAGCCTGGTTACGACAAATTGG.GCACCCCAA..TCTTTACC.ATCTGATCCCTAT....
tae-snoR161a-8    ...GGGAAATGAGGAGTGG.TACAGGCTCGCTAAT....TATGCGAGATGGATG.CCCGCTTCAA.TAAGCCT.GTTACGACACT.GGG.GCATCCCCG.TGATTTACC.ATCTGATCCT.......
hvu-snoR161a-1    ...GGGAGATGAGGAGTGG.TACAGGCTCGCCTAA..TTTATGCGAGAGGGGTG.CCCGCCCCAA.CAAGCCT.GTTACGACACT.GGG.GCGTCCCCG.TGATTTACC.ATCTGATCCC.......
tae-snoR161a-1    CAAGGGAAATGAGGAGTGG.TACAGGCTCGCTTAA...TTATGCGAGAGGGTTG.CCCGCCCCAA.TAAGCCT.GTTACGACACT.GGG.GCTTCCCCA.TGGTTTACC.ATCTGATCCTGAA....
tae-snoR161a-2    CAAGGGAAATGAGGAGTGG.TACAGGCTCGCTTAA...TTATGCGAGAGGGTTG.CCCGCCCCAA.TAAGCCT.GTTACGACACT.GGG.GCTTCCCCA.TGGTTTACC.ATCTGATCCTGAA....
tae-snoR161a-3    CAAGGGAAATGAGGAGTGG.TACAGGCTCGCTTAA...TTATGCGAGAGGGTTG.CCCGCCCCAA.TAAGCCT.GTTACGACACT.GGG.GCTTCCCCA.TGGTTTACC.ATCTGATCCTGAA....
tae-snoR161a-4    ...GGGAAATGAGGAGTGG.TACAGGCTCGCTGAA...TTATGCGAGAGGGGTG.CCCGCCCCAA.TAAGCCT.GTTACGACACT.GGG.ACATCCCTG.TGATTTACC.ATCTGATCCT.......
hvu-snoR161a-2    ...GGGAAATGAGGAGTGG.TACAGGCTCGCTGAA..TTTGTGCGAGAGGGGTG.CCCGCCCCAA.TAAGCCT.GTTACGACACT.GGG.GCATCCCAAGTGATTTACC.ATCTGATCCT.......
tae-snoR161a-6    ...GGGAAATGAGGAGTGG.TACAGGCTCGCTTAA...TCATGCGAGAGGGGTG.CCCGCCCCAA.TAAGCCT.GTTACGACACT.GGG.GCATCCCCG.TGATTCACC.ATCTGATCCC.......
tae-snoR161a-5    ...GGGAAATGAGGAGTGG.TACAGGCTCGCTTAA...TTATGCGAGAGGGGTG.CCCGCCCCAA.TAAGCCT.GTTACGACACT.GGG.GCATCCCCA.TGATTCACC.ATCTGATCCC.......
tae-snoR161a-7    ...GGGAAATGAGGAGTGG.TACAGGCTCGCTTAA...TTATGCGAGAGGGGTG.CCCGCCCCAA.TAAGCCT.GTTACGACACT.GGG.GCATCCCCG.TGATTCACC.ATCTGATCCT.......
zma-snoR161a-1    ...GGGATATGATGAGTGG.TAAAAACTCGGTTTT.TTTATTCCGAGAGGGGTG.CCTGCCCCAAATAAGCCT.GTTACGACAAC.ATG.GCGCTCACA.TTTTTTACC.ATCTGATCCC.......
sbi-snoR161a      ...GGGAAATGATGAGTGG.TAGAAGCTCGCGTTTTTTTATTGCGAGAGGGGTG.CCTGCCCCAAATAAGCCT.GTTACGACAAC.AGG.GCACTCACA.CTGTTTACC.ATCTGATCCC.......
osa-snoR161a      ...GGGAGATGATGAGTGG.TAACATCTCGCTAATTAATGTTGCGAGAGGGGTG.TCTGCCCCAACCAAGCCT.GTTACGACAAC.AGG.GCACTCCAA.TATTTTACC.ATCTGATCCC.......
pda-snoR161a      ...GGGAGATGATGAGCGG.TAAAAGCTCGCGGGA......TGCGAGTGGGGCG.TCCGCCCCAA.TAAGCCT.GTTACGACAACAGGG.GCGCTCAAA.TCTTTTACCAATCTGATCCC.......
zma-snoR161a-2    ...GGGACATGATGAGCGG.TATGATCTCGCAACT..GCTATGCGAGAGGGGTG.TCTGCCCCAACTACGCCT.GTTACGACAAC.AGG..CACCCCAA.TGATTTACC.GTCTGATCCC.......
hvu-snoR161a-3    ...GGGAGATGATGAGCGG.TGTCAGCTCGCTATA......TGCGAGAGGGGTG.TCCGCCCCAACTAAGCCT.GTTACGACAAT.GGG.GCACCCCAA.TGACTTACC.ATCTGATCCC.......
hvu-snoR161a-4    ...GGGATGTGATGAGTGG.TATCTGCTCGCTGTA...ATCTGCGAGAGGGGTG.TCCGCCCCAACCAAGCCT.GTTACGACAAT.GGG.CCGCCCCAA.TGACTTACC.ATCTGATCCC.......
#=GC SS_cons      ...............................................................................................................................
//
