# Supplementary material for: Phylogenetic distribution of plant snoRNA families
Source: BMC Genomics. 2016 Nov 24;17:969. doi: 10.1186/s12864-016-3301-2 (PMC5122169; doi:10.1186/s12864-016-3301-2)
Supplement: Additional file 9 — Alignments. Complete archive of all snoRNA family alignments (in.stk stockholm format). (ZIP 194 kb) [file 12864_2016_3301_MOESM9_ESM.zip › Additional_folder_6/snoR103.stk]

# STOCKHOLM 1.0


lja-snoR103-2     ....................AGCTCTTCACCA.TGTA.....TTGATTGGCAGATATTGAAGTCTCCTACTGCTAGCTTTAGAATTTCTTGGTTTGCAAGATTGCAAGATCTGTGACATAG..
mtr-snoR103-1     ...................CAACTCTTGATTG.TGTA.....TTGATTGGCAGAGATTGAAGTCTCCTACTGCCAGCTTCAGAATTTCTTTGCTTGCAAGATTGCAAGATCTGTGTGATACAA
gra-snoR103-1     ..........GAGTTGTTTGAGTTCTTCACGA.TATA.....TAGATTGACAGGCATTGAAGTCCTCCACTGCTAGTCTTA.........GGAAATCTTTGTTGCCAATACTCAAAGAACT..
gra-snoR103-2     .........CCAGTTGTTTGAGTTCTTCACGA.TACA.....TAGATTGACAGGCATTGTAGTCCTCCACTGCTAGTCTAA.........GGAAATCTTTGTTGCCAATACTCGAAGAATG..
ppe-snoR103-1     ..........AAGATGGTTGAGCTCTTTATGG.TGTA.....TAGACTGGCAAATGTTGAAGTCTTCCACTGCCAGTTTTA.........GAAAATATTCATTTCCAATATTCAAACAACT..
ppe-snoR103-2     ..........AAGATGGTTGAGTTCTTCACGG.TGTA.....TAGATTGGCAAATATTGAAGTCATCCACTGCCAATTTTA.........GGAAATCTTCATTGCCAATATTCAAACAACT..
bvu-snoR103       .................AATTGCTCTTTCCTA.AATTC....ACGATATGCAGACA.TGGAGCCTGGTTTACAAAAT.............GCCTTATGCTTTTGCTTTTTCTGTGACATGG..
osa-snoR103       ................GGAGAGCTCTTCCCTA.GAGGA....AACCACCGCAGGAT.TTAATGCTGGACG.GCCCGTCCCAAT.......GGCCACCCAGTTTGGCTTTTCTGTGACAATC..
hvu-snoR103-1     ..................GGAGCTCTTTCCTG.AGAG.....GAATAGCGCAGGAT.ATAATGCTGGCCG.GCCGATCTAGAT.......GGCTCTCCAGTTTGGCTTTTCTGTGACATTA..
hvu-snoR103-2     ....................GTATCTTCTCCA.GATA.....TTAAA..TCAGAAG.TTAATGCTTGCGC.TCTGCTTCACAT.......GGAGTGCAAGTTTGGCTCTTCTTTTACATTT..
hvu-snoR103-3     .................TGTATGGCTTCTCCA.AATA.....CTAAA..TCAGAAG.TTAATGCTTGT...GCTTCTCTTCATCT.....GGTGTGCAAGTTTGGCTCTTCTGTGACATCT..
hvu-snoR103-4     ..................GCATATTGTCTCCG.GATA.....CTAAA..TCAGAAG.TTAATGCTTGTGCACCCTTTTCACTT.......GGTGTGCAAGTTTGGCTCTTCTATTACATCT..
hvu-snoR103-5     ....................AGCTCTTCACCA.TGTA.....TTGATTGGCAGATATTGAAGTCTCCTACTGCTAGCTTTAGAATTTCTTGGTTTGCAAGATTGCAAGATCTGTGACATAG..
hvu-snoR103-6     ...................CAACTCTTGATTG.TGTA.....TTGATTGGCAGAGATTGAAGTCTCCTACTGCCAGCTTCAGAATTTCTTTGCTTGCAAGATTGCAAGATCTGTGTGATACAA
hvu-snoR103-7     ..........GAGTTGTTTGAGTTCTTCACGA.TATA.....TAGATTGACAGGCATTGAAGTCCTCCACTGCTAGTCTTA.........GGAAATCTTTGTTGCCAATACTCAAAGAACT..
hvu-snoR103-8     .........CCAGTTGTTTGAGTTCTTCACGA.TACA.....TAGATTGACAGGCATTGTAGTCCTCCACTGCTAGTCTAA.........GGAAATCTTTGTTGCCAATACTCGAAGAATG..
hvu-snoR103-9     .........CAAGATGTTTGAGTTCTTCAATA.TGCA.....TTGATTGGCAAATATTGAAGTCGTCCACTGCTAGTTTTT.........GGAAGTATTCGTTGCCAATATTTAAAGAGCT..
hvu-snoR103-10    ..........AAGATGGTTGAGCTCTTTATGG.TGTA.....TAGACTGGCAAATGTTGAAGTCTTCCACTGCCAGTTTTA.........GAAAATATTCATTTCCAATATTCAAACAACT..
hvu-snoR103-11    ..................GGAGCTCTTTCCTG.AGAG.....GAATAGCGCAGGAT.ATAATGCTGGCCG.GCCGATCTAGAT.......GGCTCTCCAGTTTGGCTTTTCTGTGACATTA..
sbi-snoR103       ....................AGCTCTTTTCTACAACAA....GATAAATGCAGGAT.TTAATGCTGGCTG.GCCGTTGCTAAT.......GGCCATCCAGTTTGGCTTTTCTGTGACAGTT..
stu-snoR103-2     ...................AACATTCTCTCCG.GACATT...AATTGAGACAGATA.TTAATGCTTGCTGTCTATCTCTAT.........AGACTTCGAGTTTGGCTTTCTTGTCACATTT..
stu-snoR103-1     .......................TTCTCTCCG.AACATCAT.ATCGAAGACAGATA.TTAATGCTTGGTT.TCCTCTCTTTATG......GACATTCGAGTTTGGCTATTCTGTCACATTC..
sly-snoR103-5     ........................ACTCTCCT.GATATGAA.TATATATTCAGATA.TTAATGCTTGCTT.TCCCATATAGATG......GAATCTCAAGTTTGGCTATTCTGTTACATTC..
sly-snoR103-4     ...................AATGATTACTCCT.GACATT...ATACTATTCAGATA.TTAATGCTTGATT.TCCTCTCTTCATG......GAATTTCAAGTTTTGCTATTCTATTACATTG..
ath-snoR103       ....................TATATCTCTCCT.GACATC...GAATAATTCAGATA.TTAATGCTTGTGT.TCCTCTCTATATG......GAACTTCAAGTTTGGCTATTCTGTTACATTC..
sly-snoR103-6     ......................TTTCTCTCCT.AACATTATTTTATTATTCAGATA.TTAATGCTTGCTT.TCCTCTGTTCATG......GAATTTTAAGTTTGGCTATTCTGTTACATTG..
sly-snoR103-7     ...................CATGTCTTCTCCA.TATA.....GTGAA..ACAGAGGTTTAATGCTTGTAC.TCCCCTTTATGTTT.....GGTTTGCAAGTTTGGCTCTTCTGTGACATTT..
sly-snoR103-2     .......................TTCTCTCCT.AACATT...ATATTAATCAGATA.TTAATGCTTGTTT.TCCTCTCTTCATG......GAACTTCAAGTTTGGCTATTCTGTTACATTC..
sly-snoR103-3     .......................TTCTCTCCT.GACATCA..ATAATATTCAGATA.TTAATGCTTGTTT......TCTTCATG......GAATTTCAAGTTTGGCTATTCTGTTACATTC..
sly-snoR103-1     ................ATGAATGTGTTCTCCA.TATA.....TCAAATAACAGATGTTTAATGCTTGCAC...TACTTTTTGTGT.....GGATAGCAAGTTTGGCTTGTCTTTTACATTT..
dpu-snoR103-2     ....................ATAATTTTTCC...........TAAAAAAATGGGAT.TTAATGCTTGTGAACCTTGCTTTGT........GGTTCCCAAGTTTGGCTTTTATGTAATATTG..
dpu-snoR103-1     ...................ACTATCTTCTCCA.ACAA.....AAAAAGAACAGGATTTTAATGCTTGTGAACCTTGCTTTGT........GGTTTCCAAGTTTGGCTTTTCTGTAATATTT..
lja-snoR103-1     .................ACAATTTGTTCTCCA.GATA.....TCAATGATCAGAAGTTTAATGCTTGCATTGCTTTTTGTTG........GCATTGCAAGTTTGGCTCTTGTGTTACATAC..
mtr-snoR103-2     ................ATGAATGTGTTCTCCA.TATA.....TCAAATAACAGATGTTTAATGCTTGCAC...TACTTTTTGTGT.....GGATAGCAAGTTTGGCTTGTCTTTTACATTT..
vvi-snoR103-1     .....................CGTGTTCTCCA.TATA.....TTGAACGACAGACTTTTAATGCTTGCAC...TGCTTTTCATGT.....GGATTGCAAGTTTGGCTTGTCTTTTACATTT..
vvi-snoR103-2     ..................AAACAGCTTCTCCA.AAAA.....TTAAA..ACAGGAG.TTAATGCTTGTCG.TCCTCTTTGTTT.......GGTTAACAAGTTTGGCTCCTCTGTCACATTT..
rco-snoR103       ...................CATGTCTTCTCCA.TATA.....GTGAA..ACAGAGGTTTAATGCTTGTAC.TCCCCTTTATGTTT.....GGTTTGCAAGTTTGGCTCTTCTGTGACATTT..
csi-snoR103       .................AGCAAATCTTCTCCA.AACA.....CTAAT..ACAGAAG.ATAATGCTTGTAG...TCCTCTTTGTTT.....GGTTTGCAAGTTTGGCTCTTCTGTTAAATTG..
tae-snoR103-1     ....................GTATCTTCTCCA.GATA.....TTAAA..TCAGAAG.TTAATGCTTGCTC.TCTGCTTCACAT.......GGAGTGCAAGTTTGGCTCTTCTTTTACATTT..
tae-snoR103-2     ....................GTATCTTCTCCA.GATA.....TTAAA..TCAGAAG.TTAATGCTTGCGC.TCTGCTTCACAT.......GGAGTGCAAGTTTGGCTCTTCTTTTACATTT..
tae-snoR103-3     .................TGTATGGCTTCTCCA.AATA.....CTAAA..TCAGAAG.TTAATGCTTGT...GCTTCTCTTCATCT.....GGTGTGCAAGTTTGGCTCTTCTGTGACATCT..
tae-snoR103-4     ..................GCATATTGTCTCCG.GATA.....CTAAA..TCAGAAG.TTAATGCTTGTGCACCCTTTTCACTT.......GGTGTGCAAGTTTGGCTCTTCTATTACATCT..
tae-snoR103-5     ....................AGCTCTTCACCA.TGTA.....TTGATTGGCAGATATTGAAGTCTCCTACTGCTAGCTTTAGAATTTCTTGGTTTGCAAGATTGCAAGATCTGTGACATAG..
tae-snoR103-6     ...................CAACTCTTGATTG.TGTA.....TTGATTGGCAGAGATTGAAGTCTCCTACTGCCAGCTTCAGAATTTCTTTGCTTGCAAGATTGCAAGATCTGTGTGATACAA
tae-snoR103-7     ..........GAGTTGTTTGAGTTCTTCACGA.TATA.....TAGATTGACAGGCATTGAAGTCCTCCACTGCTAGTCTTA.........GGAAATCTTTGTTGCCAATACTCAAAGAACT..
tae-snoR103-8     .........CCAGTTGTTTGAGTTCTTCACGA.TACA.....TAGATTGACAGGCATTGTAGTCCTCCACTGCTAGTCTAA.........GGAAATCTTTGTTGCCAATACTCGAAGAATG..
tae-snoR103-9     .........CAAGATGTTTGAGTTCTTCAATA.TGCA.....TTGATTGGCAAATATTGAAGTCGTCCACTGCTAGTTTTT.........GGAAGTATTCGTTGCCAATATTTAAAGAGCT..
tae-snoR103-10    ..........AAGATGGTTGAGCTCTTTATGG.TGTA.....TAGACTGGCAAATGTTGAAGTCTTCCACTGCCAGTTTTA.........GAAAATATTCATTTCCAATATTCAAACAACT..
tae-snoR103-11    ..........AAGATGGTTGAGTTCTTCACGG.TGTA.....TAGATTGGCAAATATTGAAGTCATCCACTGCCAATTTTA.........GGAAATCTTCATTGCCAATATTCAAACAACT..
tae-snoR103-12    .................AATTGCTCTTTCCTA.AATTC....ACGATATGCAGACA.TGGAGCCTGGTTTACAAAAT.............GCCTTATGCTTTTGCTTTTTCTGTGACATGG..
tae-snoR103-13    ................GGAGAGCTCTTCCCTA.GAGGA....AACCACCGCAGGAT.TTAATGCTGGACG.GCCCGTCCCAAT.......GGCCACCCAGTTTGGCTTTTCTGTGACAATC..
tae-snoR103-14    ..................GGAGCTCTTTCCTG.AGAG.....GAATAGCGCAGGAT.ATAATGCTGGCCG.GCCGATCTAGAT.......GGCTCTCCAGTTTGGCTTTTCTGTGACATTA..
tae-snoR103-15    ....................AGCTCTTCACCA.TGTA.....TTGATTGGCAGATATTGAAGTCTCCTACTGCTAGCTTTAGAATTTCTTGGTTTGCAAGATTGCAAGATCTGTGACATAG..
tae-snoR103-16    ...................CAACTCTTGATTG.TGTA.....TTGATTGGCAGAGATTGAAGTCTCCTACTGCCAGCTTCAGAATTTCTTTGCTTGCAAGATTGCAAGATCTGTGTGATACAA
tae-snoR103-17    ..........GAGTTGTTTGAGTTCTTCACGA.TATA.....TAGATTGACAGGCATTGAAGTCCTCCACTGCTAGTCTTA.........GGAAATCTTTGTTGCCAATACTCAAAGAACT..
tae-snoR103-18    .........CCAGTTGTTTGAGTTCTTCACGA.TACA.....TAGATTGACAGGCATTGTAGTCCTCCACTGCTAGTCTAA.........GGAAATCTTTGTTGCCAATACTCGAAGAATG..
tae-snoR103-19    .........CAAGATGTTTGAGTTCTTCAATA.TGCA.....TTGATTGGCAAATATTGAAGTCGTCCACTGCTAGTTTTT.........GGAAGTATTCGTTGCCAATATTTAAAGAGCT..
tae-snoR103-20    ..........AAGATGGTTGAGCTCTTTATGG.TGTA.....TAGACTGGCAAATGTTGAAGTCTTCCACTGCCAGTTTTA.........GAAAATATTCATTTCCAATATTCAAACAACT..
tae-snoR103-21    ..........AAGATGGTTGAGTTCTTCACGG.TGTA.....TAGATTGGCAAATATTGAAGTCATCCACTGCCAATTTTA.........GGAAATCTTCATTGCCAATATTCAAACAACT..
tae-snoR103-22     ....................GTATCTTCTCCA.GATA.....TTAAA..TCAGAAG.TTAATGCTTGCTC.TCTGCTTCACAT.......GGAGTGCAAGTTTGGCTCTTCTTTTACATTT..
tae-snoR103-23     ....................GTATCTTCTCCA.GATA.....TTAAA..TCAGAAG.TTAATGCTTGCGC.TCTGCTTCACAT.......GGAGTGCAAGTTTGGCTCTTCTTTTACATTT..
tae-snoR103-24     .................TGTATGGCTTCTCCA.AATA.....CTAAA..TCAGAAG.TTAATGCTTGT...GCTTCTCTTCATCT.....GGTGTGCAAGTTTGGCTCTTCTGTGACATCT..
tae-snoR103-25     ..................GCATATTGTCTCCG.GATA.....CTAAA..TCAGAAG.TTAATGCTTGTGCACCCTTTTCACTT.......GGTGTGCAAGTTTGGCTCTTCTATTACATCT..
tae-snoR103-26    ...................CAACTCTTGATTG.TGTA.....TTGATTGGCAGAGATTGAAGTCTCCTACTGCCAGCTTCAGAATTTCTTTGCTTGCAAGATTGCAAGATCTGTGTGATACAA
tae-snoR103-27    ..........GAGTTGTTTGAGTTCTTCACGA.TATA.....TAGATTGACAGGCATTGAAGTCCTCCACTGCTAGTCTTA.........GGAAATCTTTGTTGCCAATACTCAAAGAACT..
tae-snoR103-28    .........CCAGTTGTTTGAGTTCTTCACGA.TACA.....TAGATTGACAGGCATTGTAGTCCTCCACTGCTAGTCTAA.........GGAAATCTTTGTTGCCAATACTCGAAGAATG..
tae-snoR103-29    .........CAAGATGTTTGAGTTCTTCAATA.TGCA.....TTGATTGGCAAATATTGAAGTCGTCCACTGCTAGTTTTT.........GGAAGTATTCGTTGCCAATATTTAAAGAGCT..
tae-snoR103-30    ..........AAGATGGTTGAGCTCTTTATGG.TGTA.....TAGACTGGCAAATGTTGAAGTCTTCCACTGCCAGTTTTA.........GAAAATATTCATTTCCAATATTCAAACAACT..
tae-snoR103-31    ..........AAGATGGTTGAGTTCTTCACGG.TGTA.....TAGATTGGCAAATATTGAAGTCATCCACTGCCAATTTTA.........GGAAATCTTCATTGCCAATATTCAAACAACT..
tae-snoR103-32     ....................GTATCTTCTCCA.GATA.....TTAAA..TCAGAAG.TTAATGCTTGCTC.TCTGCTTCACAT.......GGAGTGCAAGTTTGGCTCTTCTTTTACATTT..
tae-snoR103-33     ....................GTATCTTCTCCA.GATA.....TTAAA..TCAGAAG.TTAATGCTTGCGC.TCTGCTTCACAT.......GGAGTGCAAGTTTGGCTCTTCTTTTACATTT..
tae-snoR103-34     .................TGTATGGCTTCTCCA.AATA.....CTAAA..TCAGAAG.TTAATGCTTGT...GCTTCTCTTCATCT.....GGTGTGCAAGTTTGGCTCTTCTGTGACATCT..
tae-snoR103-35     ..................GCATATTGTCTCCG.GATA.....CTAAA..TCAGAAG.TTAATGCTTGTGCACCCTTTTCACTT.......GGTGTGCAAGTTTGGCTCTTCTATTACATCT..
tae-snoR103-36    ...................CAACTCTTGATTG.TGTA.....TTGATTGGCAGAGATTGAAGTCTCCTACTGCCAGCTTCAGAATTTCTTTGCTTGCAAGATTGCAAGATCTGTGTGATACAA
tae-snoR103-37    ..........GAGTTGTTTGAGTTCTTCACGA.TATA.....TAGATTGACAGGCATTGAAGTCCTCCACTGCTAGTCTTA.........GGAAATCTTTGTTGCCAATACTCAAAGAACT..
tae-snoR103-38    .........CCAGTTGTTTGAGTTCTTCACGA.TACA.....TAGATTGACAGGCATTGTAGTCCTCCACTGCTAGTCTAA.........GGAAATCTTTGTTGCCAATACTCGAAGAATG..
tae-snoR103-39    .........CAAGATGTTTGAGTTCTTCAATA.TGCA.....TTGATTGGCAAATATTGAAGTCGTCCACTGCTAGTTTTT.........GGAAGTATTCGTTGCCAATATTTAAAGAGCT..

#=GC SS_cons      ...........................................................................................................................
//
