# Supplementary material for: Phylogenetic distribution of plant snoRNA families
Source: BMC Genomics. 2016 Nov 24;17:969. doi: 10.1186/s12864-016-3301-2 (PMC5122169; doi:10.1186/s12864-016-3301-2)
Supplement: Additional file 9 — Alignments. Complete archive of all snoRNA family alignments (in.stk stockholm format). (ZIP 194 kb) [file 12864_2016_3301_MOESM9_ESM.zip › Additional_folder_6/CrCD66.stk]

# STOCKHOLM 1.0


cre-CrCD66-3     GGAGACGGTGATGCTTTTAGTTCTACACACGAGATTTCTGTCCGAGCGCTTGCGCACTGCGGACAAC.AAACCCTTCTGAGTCTCC
cre-CrCD66-1     .AGGACGATGATGC.GTTAGTTCTACACACGAGATTTCTGTCCGAGCGCTTGCGCTCTGCGGACAACGTAACCTAATTGAGTCCT.
cre-CrCD66-4     ..GGACGATGATGCTTTTAGTTCTACACACGAGATTTCTGTCCGAGCGCTTGCGCTCTGCGGACAA..TAACCTAATTGAGTCC..
cre-CrCD66-6     ..GGACGGTGATGC.TTTAGTTCTACACACGAGATTTCTGTCCGAACCTTCGGGCCCTGCGGACAACGTAACCTAATTGAGTCC..
cre-CrCD66-2     .CGGACGATGATGCTTTTAGTTCTACACACGAGATTTCTGTCCGAGCCTTCGGGCCCTGCGGACACCGAAACCTAATTGAGTCCG.
cre-CrCD66-5     ..GGACGATGATGCTTTTAGTTCTACACACGAGATTTCTGTCCGAGCCTTCGGGCCCTGCGGACACCGAAACCTAATTGAGTCC..
#=GC SS_cons     ......................................................................................
//
