# Supplementary material for: Phylogenetic distribution of plant snoRNA families
Source: BMC Genomics. 2016 Nov 24;17:969. doi: 10.1186/s12864-016-3301-2 (PMC5122169; doi:10.1186/s12864-016-3301-2)
Supplement: Additional file 9 — Alignments. Complete archive of all snoRNA family alignments (in.stk stockholm format). (ZIP 194 kb) [file 12864_2016_3301_MOESM9_ESM.zip › Additional_folder_6/snoR6.stk]

# STOCKHOLM 1.0


bra-snoR6-1      .TTTAATTGCTGATGAGGA...AATCCAAATT.TGCGAGGTGTAGTGGAGCTGAGACCCTGTTTA.CAGGGAGAACCC.CTTGGCAGAAATTGCAATTTCTATGAAGTTT.ATGGA..TTAACTGAGGCTCTG.....
ath-snoR6-3      .TTTGTTGGCTGATGATGATATAATCCAATTT...CGAGGTGCAGTGGAGCTGAGACCCTGTTTTACAGGGAGAACCC.CTTGGCAGAAACTGTAATTTCTATGAAGTTATATGGATTTTGACTGAGGC.........
bra-snoR6-5      .TTGTGTTGCCGATGAGGA...AATCCAATTA.TGTGAGGTGCAGTGGAGCTGAGACCCTGTTTT.CAGGGAGAACCC.CTTGGCAGAAGCTGCAATTTCTATGAAGCTA.ATGGA..CTAACTGAGGCGTTT.....
bra-snoR6-4      .TTTGGTTGCTGATGAGGA...AATCCTATTA.AGCGAGGTGCAGTGGAGCTGAGACCCTGTTTT.CAGGGAGAACCC.CTTGGCAGAAACTGCAATTTCTTTGAAGCTA.ATGGA..CTAACTGAGGCTTTG.....
bra-snoR6-6      ....TGATGCCGATGAGGA...AATCCAATTA.AGCGAGGTGCAGTGGAGCTGAGACCCTGTTTT.CAGGGAGAACC..CTTGGCAGAAACTGCAATTTCTTTGAAGCTA.ATGGA..CTAACTGAGGCTTTG.....
bra-snoR6-9      ........GCCGATGAGGA...AATCCAATTA.AGCGAGGTGCAGTGGAGCTGAGACCCTGTTTT.CAGGGAGAATCC.CTTGGCAGAAACTGCAATTTCTTTGAATCTA.ATGGA..CTAACTGAGGC.........
bra-snoR6-2      .....GCCGCCGATGAGGA...AATCCAATTT.TGTGAGGTGCAGTGGAGCTGAGACCCTGTTTT.CAGGGAGAACCC.CTTGGCAGAAACTGCAATTTCTGTGAAGCTT.ATGGA..TTGACTGAGGC.........
bra-snoR6-3      .TATTGTTGCCGATGAGGA...AATCCAATTT.TGCGAGGTGCAGTGGAGCTGAGACCCTGTTTT.CAGGGAGAACCC.CTTAGCAGAAACTGCAATTTCTATGAAGCTT.GTGGA..TTAACTGAGGCTTTG.....
bra-snoR6-8      ..TGGAATGTCGATGAGGATGTAATCCAACTG.AATGAGGTGCAGTGGAGCTGAGACCCTGATTTTCAGGGAGAACCC.CTTGGCATAAGCTGCAATTTCTTTGAATTCT.ACGGG.TTTTACTGAGACTTTCCA...
ath-snoR6-1      ...GGAATGTCGATGAGGATCTAATCCAATCT.TACGAGGTGCAGTGGAGCTGAGACCCTGTTTTACAGGGAGAACCC.CTTGGCAGAAGCTGTAATTTCTTTGACTTCA.ATGGA.TTTTACTGAGAC.........
ath-snoR6-2      ...GGAATGTCGATGAGGATCTAATCCAATCT.TACGAGGTGCAGTGGAGCTGAGACCTTGTTTTACAGGGAGAACCC.CTTGGCAGAAGCTGCAATTTCTTTGACTTCA.ATGGA.TTTTACTGAGAC.........
bra-snoR6-7      .TGGAAATGTCGATGAGGATCTAATCCGATTC.TGTGAGGTGCAGTGGAGCCGAGACCCTGTTTA.CAGGGAGAACCC.CTTGGCAGAAGCTGCAATTTCTTTGAATTCA.ATGGA.TTTTACTGAGACTTTCCA...
stu-snoR6-1      ........GCTTATGATGATATAATCCATGTT.AATGAGGTGTAGTGGATCCAAGACCTTGCTTTGCAGGGAGAACCA.CTTGGT.GAAACTACATTACATATGATCATA.TTGGA.TTCTTCTGAGGC.........
sly-snoR6-1      ....TTGTGCTTATGATGATATAGTCCATGTT.AATGAGGTGTGGTGGATCCAAGACCTTGCTTTGCAGGGAGAACCA.CTTGGT.GAAACTATATTACATATGATCATA.TTGGATTTTTTCTGAGGCTTTG.....
ppe-snoR6-1      .......GACCTAGGATGATTGCATCCACTTG.TTTGAGGTGTAGTGGAACTGAGACCCTGTTTT.CAGGGAGAACCC.CTCGGT.GAAGCTACATTTCATATGACATAA.ATGGA.TTTAACTGAGGTT........
ppe-snoR6-2      .......GGCCTATGATGATTCAATCCGCTTG.TTTGAGGTGTGGTGGAGCTGAGACCCTGTTTT.CAGGGAGAACCC.CTCGGC.GAAGCCACATTTCGTATGACATTA.ATGGA.TTTAGCTGAGGTTTCGGTC..
rco-snoR6        .......GGCCTATGATGAATTAATCCGAATTATTATAGGTGTAGTGGAGCCAAGCCCCTGCTTGTCAGGGAGAACCTACTTGGCAGAAGCTACA.TTACAATGACATCA.ATGGA.TTTTACTGAGGCT........
lja-snoR6        ....GGTTGTCAATGATGATATAATCCATGTT.GTTGAGGTGTAGTGGAACCAAGATCCTGTTTA.CAGGT.GAACCTACTTGGT.GAAGCTACA.TTCATATGATGTTA.TTGGA.TTTCACTGAGGTTATG.....
vvi-snoR6-2      GCTAAGTTACCAGTGATGATACAATCCAATTA.ATTGAGACGTGGTGGAGCCAAGACCCTGTTTA.CAGGGAGAACCTACTTGGT.GAAGCCACATATCATATGACATCA.ATGGA.TTCAACTGAGGTGTATTTAGC
mtr-snoR6-1     ...TGGTTGCCTATGATGATATAATCCAACTTGTTTGAGGTGTTGTGGAGCCAAGCCCCTGTTTT.CAGGGAGAACCTACTTGGT.GAAGCTTCA.TTCATATGACTTCA.ATGGA.TTTCACTGAGGCAAACA....
mtr-snoR6-2      ...TGGTTGCCTATGATGATATAATCCAACTTGTTTGAGGTGTTGTGGAGCCAAGCCCCTGTTTT.CAGGGAGAACCTACTTGGT.GAAGCTTCA.TTCATATGACTTCA.ATGGA.TTTCACTGAGGCAAACA....
vvi-snoR6-1      ........GCCAATGATGATAGAATCCAATAT.TTGGAGGTGTTGTGGAGCCAAGACCCTGTGTTTCAGGGAGAACCTACTTGGT.GAAGCTACA.TTCAAATGACATAA.ATGGA.TTCAGCTGAGGC.........
#=GC SS_cons     ..........................................................................................................................................
//
