# Supplementary material for: Phylogenetic distribution of plant snoRNA families
Source: BMC Genomics. 2016 Nov 24;17:969. doi: 10.1186/s12864-016-3301-2 (PMC5122169; doi:10.1186/s12864-016-3301-2)
Supplement: Additional file 9 — Alignments. Complete archive of all snoRNA family alignments (in.stk stockholm format). (ZIP 194 kb) [file 12864_2016_3301_MOESM9_ESM.zip › Additional_folder_6/snoR79.stk]

# STOCKHOLM 1.0


ath-snoR79-3      .GTAATTACTGTTACATGTCGGGTAGAGAAAAAAGAGAGAAGGAAAAGCTTTTTAACCTGAGCTTCATTTTTAGAGTTTGGATTTCTTTTTTAAGATGCTCATCGTTTGCTTGGTCATCTGC.ATTTGGTGATG.CCTGAGCTACATCT.............
bra-snoR79-2      TCAGCAGACTGTTACATCTCTGGTAAATAAAAGAGAGACAAGGTAAGGCCTTT..TGATGGTTTTCATCTTTATG.TTTGGATTTCTCTTTCAAGGTGCCCATCGTTTGCTTGGTCATCTA..AATAGGTGATGGCACGAGCTACATCTGTGCCCCACAAAT
bra-snoR79-3      TCAGCAGACTGTTACATCTCTGGTAAATAAAAGAGAGACAAGGTAAGGCCTTT..TGATGGTTTTCATCTTTATG.TTTGGATTTCTCTTTCAAGGTGCCCATCGTTTGCTTGGTCATCTA..AATAGGTGATGGCACGAGCTACATCTGTGCCCCACAAAT
bra-snoR79-4      TCAGCAGACTGTTACATCTCTGGTAAATAAAAGAGAGACAAGGTAAGGCCTTT..TGATGGTTTTCATCTTTATG.TTTGGATTTCTCTTTCAAGGTGCCCATCGTTTGCTTGGTCATCTA..AATAGGTGATGGCACGAGCTACATCTGTGCCCCACAAAT
bra-snoR79-5      TCAGCAGACTGTTACATCTCTGGTAAATAAAAGAGAGACAAGGTAAGGCCTTT..TGATGGTTTTCATCTTTATG.TTTGGATTTCTCTTTCAAGGTGCCCATCGTTTGCTTGGTCATCTA..AATAGGTGATGGCACGAGCTACATCTGTGCCCCACAAAT
bra-snoR79-6      TCAGCAGACTGTTACATCTCTGGTAAATAAAAGAGAGACAAGGTAAGGCCTTT..TGATGGTTTTCATCTTTATG.TTTGGATTTCTCTTTCAAGGTGCCCATCGTTTGCTTGGTCATCTA..AATAGGTGATGGCACGAGCTACATCTGTGCCCCACAAAT
ath-snoR79-1      .GTTTGAACTGTTACATCTCTGGTAAAGAAAAAAGAGAGAAGGAAAGGCTTTT..TGATGGTTTCCATCTTTTGG.TCTGGAGTTTTCTCTAAAGGTGTACATCGTTTGCTTGGTCATCTG..AATCTGTGATGGCATGGGCTACATCT.............
bra-snoR79-8      AGTTGGAACTGTTACATCTCTGGTAAAGAAAACAGAGACAAGGAAAGCCCTTT..TGATGGTTTCCATCTTTTGG.TCTGAAATTCTCTCTAAAGGTGTACATCGTTTGCTTGGTCATCTG..AATCTGTGATGGCATGGGCTACATCT.............
bra-snoR79-7      AGTAGTTACTGTTACATGTCGGGTAAAGAAAACAGAGAGAAGGAAAGATTTTTAAAGATGGTTTCCATCTCTAGGATCTGGGTTTCTCTTTTAAGATGCTCATCGTTTGCTTGGTCAACTTC.ATTTTGTGATGACTTGAGCTACATCTGTTCATCACATTT
ath-snoR79-2      .GTTTGGACTGTTACATCTCTGGTATAGAAAAGAGAGAGAAGGAAAGGCTTTT..TGATGGTTTCCATCTTTAGG.TTTGGATGTCTCTTTCAAGGTGCTCATCGTTTGCTTGGTCATCTTT.GTTACGTGATGACTTG.GCTCCATTTGTTCATCACAGTT
bra-snoR79-1      ..........ATTACATCTCTGGTAAAGAAAAGAAGGAGAAGGAAAGGCTTTT..TGATGGTTTCCATCTTTAGG.TTTGGATTTCTCTTTTAAGGTGCTCATCGTTTGCTTGGTCATCTTTCATTTTGTGATGACTTGAGCTACATCTGTTCATCACATTT
#=GC SS_cons      ..................................................................................................................................................................
//
