# Supplementary material for: Phylogenetic distribution of plant snoRNA families
Source: BMC Genomics. 2016 Nov 24;17:969. doi: 10.1186/s12864-016-3301-2 (PMC5122169; doi:10.1186/s12864-016-3301-2)
Supplement: Additional file 9 — Alignments. Complete archive of all snoRNA family alignments (in.stk stockholm format). (ZIP 194 kb) [file 12864_2016_3301_MOESM9_ESM.zip › Additional_folder_6/Z110.stk]

# STOCKHOLM 1.0

atr-Z110       .........AAGCCTATGATGATT....AGCATA..TTGTTGGAATTACCGTCAGA...TT.......ATCAAATGAC.GACA..TTTGTCTGGCATCCTGAGGCTT..........
pda-Z110       .........AAGCCTATGATGATT....AGCATA..TTGTTGGAATTACCGTCAGA...TT.......ATCAAATGAC.GACA..TTTGTCTGGCATCCTGAGGCTT..........
stu-Z110-2     .........GAGCCTATGATGATT....AGCTTT..ATGTTGGAATTACCGTCAGA...TT........CCAAATGAC.GATA..TTTTTGCGGCTTTCTGAGGCTT..........
stu-Z110-1     ......TTGGAGCCTATGATGATT....AGCTTT..ATGTTGGAATTACCGTCAGA...TT........CCAAATGAT.GATA..TTTTTGCGGCTTTCTGAGGCTTTAA.......
sly-Z110-2     ...........GCCAATGATGATT....AGCTATTACATCTGGAATTACCGTCAGA...TT.......TACTCGTGAC.GAAA..ATCGTCTGGCTTTCTGAGGC............
sly-Z110-1     ........TGAGCCAATGATGATT....AGCATA..CATCTGGAATTACCGTCAGA...TT.......TACTTATGAC.GAAA..ATTGTCTGGCTTGCTGAGGCTTA.........
zma-Z110-2     .........AAGCCCATGATGATT....AGCTTT..TTGTTGGAATTACCGTCAGA...TT........CTGAATGAC.GATA..TTTTTGCGGCTTTCTGAGGCTT..........
zma-Z110-3     .....ATTGACGCACATGATGATT....AGCTTT..TTGTTGGAATTACCGTCAGA...TT........CTGAATGAC.GATA..TTTTTGCGGCTTTCTGAGGCTTAAT.......
zma-Z110-1     .........AAGCCCATGATGATT....AGCTTT..ATGTTGGAATTACCGTCAGA...TA........ACCAATGGC.GATA..TTTTTGCGGCTTTCTGAGGCTT..........
vvi-Z110       .......TGAAGCCAATGATGATT....GGCTTT..ATGTTGGAATTACCGTCACATAGTA........CCTGATGAC.GATA..TTTTTGCGGCCTTCCGAGGTTTAT........
bvu-Z110-1     ......TAGGACCCTATGATGATT....AGCTTT..ATGTTGGAATTACCATCAGA...TT........TCAAATGAC.GATA..TTTTTGCGGCTTTCTGAGGCTTA.........
sbi-Z110-1     ......GTGACTCCTTTGATGATT....AGCTAT.ACATCTGGAATTACCGTCAGA...TT.......TACTTGTGAC.GACA..TTTGTCTGGCTTTCTGAGGATTTAT.......
sbi-Z110-2     ....TATGTAAGCCAATGATGATT....AGCTAT.ACATCTGGAATTACCGTCAGA...TT.......TACTTATGAC.GAAA..ATTGTCTGGCTTGCTGAGGCTTATGTA.....
osa-Z110       .........AAGCCTATGATGATT....AGCATA..TTGTTGGAATTACCGTCAGA...TT.......ATCAAATGAC.GACA..TTTGTCTGGCATCCTGAGGCTT..........
tae-Z110-3     .......TGAAGCCAATGATGATT....GGCTTT..ATGTTGGAATTACCGTCACATAGTA........CCTGATGAC.GATA..TTTTTGCGGCCTTCCGAGGTTTAT........
tae-Z110-1     ........TAAGCCAATGATGATT....AGCTTT..ATGCTGGAATTACAGTCAGA...TA........CCTGATGAC.GATA..TTTCTGCGGCTTTCTGAGGCTTA.........
tae-Z110-2     .......TGAAGCCAATGATGATT....AGCTTT..ATGTTGGAATTACCGTCGGA...TA........CCTGATGAC.GATA..TTTCTGCGACTTTCTGAGGCTTAT........
tae-Z110-21    .........GAGCCTATGATGATT....AGCTTT..ATGTTGGAATTACCATCAGA...TT........TGAAATGTC.GTTT..TTTTTTCGGCTTTCTGAGGTTT..........
hvu-Z110-4     .........AAGCGGATGATGATT....AGCTTT..ATGTTTGAATGACCGTCAGA...TT........CCAAATGAT.GATA..TTTTTGCGGCTTTCTGAGGCTT..........
hvu-Z110-2     ..GCAGTTGAAGCCAATGATGATT....AGCTTT.TATGTTGGAATTACCGTCAGA...TA........GCCAATGAC.GATA.TATTTTGCGGCTTTCTGAAGTTTTATACTGC..
tae-Z110-22    .........AAGCCTATGATGATT....AGCTTT.CAAGTTGGAATTACCGTCAGA...TT........CCAGATGAC.GATA..TATTTGCGGCTTTCTGAGGTTT..........
tae-Z110-13    .....ATTGAATCCTATGATGATT....AGCTTT.TATGTTGGAATTACCGTCAGA...TT........CCAAATGAC.GATA..TATTTGCGGCTTTCTGAGGTTTAAT.......
tae-Z110-18    .......TGATGCCTATGATGAGT....AGCTTT..ATGTTGGAATTACCGTCAGA...TA........CAGAATGAC.GATA..TTTGTGCGGCTTTCTGAGGTTAAA........
tae-Z110-17    ...........GCCAATGATGATT....AGCTTC..ATGTTGGAATTACCGTCTGA...TT........CTAATTGAC.GATA..TTTTTGCGGCTTTCTGAGGC............
tae-Z110-6     ......TAGGACCCTATGATGATT....AGCTTT..ATGTTGGAATTACCATCAGA...TT........TCAAATGAC.GATA..TTTTTGCGGCTTTCTGAGGCTTA.........
tae-Z110-12    .........GAGCCTATGATGATT....AGCTTT..ACGTTGGAATTACCGTCAGA...TT........CGAAATGAT.GATA..TTTTTGCGGCTTTCTGAGGCTT..........
tae-Z110-4     .........GAGCCTATGATGATT....AGCTTT..ATGTTGGAATTACCGTCAGA...TT........CCAAATGAC.GATA..TTTTTGCGGCTTTCTGAGGCTT..........
tae-Z110-7     ......TTGGAGCCTATGATGATT....AGCTTT..ATGTTGGAATTACCGTCAGA...TT........CCAAATGAT.GATA..TTTTTGCGGCTTTCTGAGGCTTTAA.......
bvu-Z110-2     ........GATGCCTGTGATGATT....AGCTTT..ATGTTGGAATTACCGTCTGA...TT........CTTAATGAC.GATA..TTTTTGCGGCTTTCTGAGGCATT.........
tae-Z110-5     .........AAGCCCATGATGATT....AGCTTT..TTGTTGGAATTACCGTCAGA...TT........CTGAATGAC.GATA..TTTTTGCGGCTTTCTGAGGCTT..........
tae-Z110-9     .....ATTGACGCACATGATGATT....AGCTTT..TTGTTGGAATTACCGTCAGA...TT........CTGAATGAC.GATA..TTTTTGCGGCTTTCTGAGGCTTAAT.......
tae-Z110-20    ...........GCCCATGATGATT....AGCTTT..ATGTTGGAATTACCGTCAGA...TG........CCCAATGAT.GATA..TTTTTGCGGCTTTCTGAGGC............
tae-Z110-16    .......TGAATCCCATGATGATT....AGCTTT..ATGTTGGAATTACCGTCAGA...TA........CCCAATGAC.GATA..TTTTTGCGGCTTTCTGAGGCATAA........
tae-Z110-8     .........AAGCCCATGATGATT....AGCTTT..ATGTTGGAATTACCGTCAGA...TA........ACCAATGGC.GATA..TTTTTGCGGCTTTCTGAGGCTT..........
hvu-Z110-1     .........AAGCCCATGATGATT....AGCTTT..ATGTTGGAATTACCGTCAGA...TA........CCCAATGAC.GATA..TTTTTGCGGCTTTCTGAGGCTT..........
tae-Z110-19    ...........GCCCATGATGATT....AGCTTT..ATGTTGGAATTACCGTCAGA...TA........CTGAATGAT.GATA..TTTTTGCGGCTTTCTGAGGC............
hvu-Z110-3     ........GATGCCTGTGATGATT....AGCTTT..ATGTTGGAATTACCGTCTGA...TT........CTTAATGAC.GATA..TTTTTGCGGCTTTCTGAGGCATT.........
tae-Z110-15    ...........GCCTATGATGATT....AGCTT...AAGTTGGAATTACCGTCTGA...TT........CTGAATGAC.GATA..TTTTTGCGGCTTTCTGAGGC............
tae-Z110-14    ...........GCCCATGATGATT....AGCTTT..ATGTTGGAATTACCGTCTGA...TT........CTGAATGAC.GATA..TTTTTGCGGCTTTCTGAGGC............
tae-Z110-10    ...........GCCTATGATGATT....AGCTTT..ATGTTGGAATTACCGTCTGA...TT........TTGAATGAC.GATA..TTTTTGCGGCTTTCTGAGGC............
tae-Z110-11    ...........GCCTATGATGATT....AGCTTT..ATGTTGGAATTACCGTCTGA...TT........CTGAATGAC.GATA..TTTTTGCGGCTTTCTGAGGC............
#=GC SS_cons   .....................................................................................................................
//
