# Supplementary material for: Phylogenetic distribution of plant snoRNA families
Source: BMC Genomics. 2016 Nov 24;17:969. doi: 10.1186/s12864-016-3301-2 (PMC5122169; doi:10.1186/s12864-016-3301-2)
Supplement: Additional file 9 — Alignments. Complete archive of all snoRNA family alignments (in.stk stockholm format). (ZIP 194 kb) [file 12864_2016_3301_MOESM9_ESM.zip › Additional_folder_6/U18.stk]

# STOCKHOLM 1.0


hvu-U18-4      ......TTTGGGATATGACGAAG..GAT..AATTGCTCCATGTTTCTGATAATCATGTGATGATCTC.CATTGAAACA...CCCAATA..CCT..CTGATTCTATA.........
hvu-U18-11     ........TGGGATATGACGAAG..AAT..AATTGATCCATGTTTCTGATAATCATGTGATGATCTC.CATTGAAACA.....CAGTGTACTT..CTGATTCTA...........
hvu-U18-10     ......TTTGGGATATGACGAAG..GAT..AATTGCTCCATGTTTCTTATAATCATGTGATGATATC.CATTGAAACA...CCTTGTA..CTT..CTGATTCTAAA.........
hvu-U18-8      ......TTTGGGATATGACGAAG..GAT..AATTGCTCCATGTTTCTGATAATCATGTGATGATCTC.CATTGAAACA...CCTTGTA..CTT..TTGATTCTGTA.........
hvu-U18-9      ......TTTGGGATATGACGAAG..GAT..AATTGCTCCATGTTTGTGATAATCATGTGATGATCTC.CATTGAAACA...CCTTGTA..CTT..CTGATTCTATA.........
hvu-U18-7      .........GGGATATGACGAAG..GAT..AATTGCTCCATGTTTCTGATAATCATGTGATGATCTC.CATTGAAACA...CCTTGTA..CTT..CTGATTCT............
hvu-U18-6      ........TGGGATATGACGAAG..GAT..AATTGCTCCATGTTTCTGATAATCATGTGATGATCTC.CATTGAAACA...CCTTGTA..CTT..CTGATTCTA...........
hvu-U18-5      ........TGGGATATGACGAAG..GAT..AATTGCTCCATGTTTCTGATAATCATGTGATGATCTC.CATTGAAACA...CCTTGTA..CTT..CTGATTCTA...........
hvu-U18-2      ........TGGAATATGACGAAG..GAT..AATTGCTCCATGTTTCTGATAATCATGTGATGATCTC.CATTGAAACA...CCTTGTA..CTT..CTGATTCTA...........
hvu-U18-13     .............TATGACGAAG..GAT..AATTGCTCCATGTTTCTGATAATCATGTGATGATCTC.CATTGAAACA...CCTTGTA..CTT..CTGATT..............
tae-U18-11     ......TTTGGAATATGATGAAG..AAC..AATTGGTCCATGTTTTTGATAATCACGTGATTATTTC.CAATGAGACA...CTCAATG..CTT..CTGATTCTAAA.........
tae-U18-12     ......TTTGGAATATGATGAAG..AAC..AATTGGTCCATTTTTTTGATAATCACGTGATTATTTC.CAATGATACA...CTCAATG..CTT..CTGATTGTAAAAGCACAGG.
osa-U18-1      ......TATGGAACATGATGAAG..AAC..CATTGGTCCGTGTTTCTGATCATCTCGTGATGAAACTACAATGAAGCA.CTCATA.....CTT..CTGATTCCAAA.........
tae-U18-10     .....GTTTGGGAAATGATGAAG..GAC..AATTGGCTCGTGTTTCTGAAAATCACGTGATGATATC.CAATGAAACA...CTCGAT...CTT..CTGATTCCAAGTC.......
tae-U18-8      ....AGTTTGGGAAATGATGAAG..GAC..AATTGGTCCGTGTTTCTGAAAATCACGTGATGATATC.CAATGAAACA...CTCAAT...CTT..CTGATTCTGAAGT.......
tae-U18-4      ....GTTTTGGAACATGATGAAG..AAC..AATTGGTCCGTGTTTCTGAGAATCATGTGATGATATC.CAGTGAAACA...CTCAAT...CTT..CTGATTCTAAATC.......
tae-U18-5      .....GTTTGGGATATGATGAAG..AAC..AATTGGTCCGTGTTTCTGAAAATCATGTGATGATATC.CAATGAAACA...CTCAAT...CTT..CTGATTCCAAGTC.......
tae-U18-7      .....GTTTGGGATATGATGAAG..AAC..AATTGGTCCGTGTTTCTGAAAATCATGTGATGATAAC.CAATGAAACA...CTCAAAT..CTT..CTGATTCTAAAT........
tae-U18-9      .....GTTTGGGAAATGATGAAG..AAC..AATTGGTCCGTGTTTCTGAAAATCATGTGAAGATATC.CAATGAAACA...CTCAAAT..CTT..CTGATTCTAAAT........
hvu-U18-3      .....GTTTGGGAAATGACGAAG..AAC..AATTGGTCCGTGTTTCTGAAAATCACATGATGATATC.CAATGAAACA...CTCAAAT..CTT..CTGATTCTAAAT........
hvu-U18-12     ....GGTTGGGAAAATGATGAAG..AAC..AATTGGTCCGTGTTTCTGAAAATCATGTGATGATATC.CAATGAAACA...CTCAAT...CTT..CTGATTCCAAATC.......
hvu-U18-15     ....AGTTTGGAAGATGATGAAG..AAG..AATTGGTCCGTGTTTCTGAAAATCACGTGATGATATC.CAATGAAACA...CTCAAT...ATT..CTGATTCCAAAACT......
hvu-U18-14     ......TTTGGAACATGATGAAG..AAC..AATTGGTCCGTGTTTCTGAAAATCACGTGATGATATC.CAATGAAACA...CTCAAT...CTT..CTGATTCCAAA.........
tae-U18-6      .....GTTTGGGAAATGATGAAG..AGC..AATTGGTCCGTGTTTCTGAAAATCACGTGATGATATC.CAATGAAACA...CTCAAT...CTT..CTGATTCCAGAAC.......
tae-U18-1      ......TCTGGGAAATGATGAAG..AAC..AATTGGTCCGTGTTTCTGAAAATCACGTGATGATATC.CAATGAAACA...CTCAAT...CTT..CTGATTCCAAA.........
tae-U18-3      .....GTTTGGGAAATGATGAAG..AAC..AATTGGTCCGTGTTTCTGAAAATCACGTGATGATATC.CAATGAAACA...CTCTAT...CTT..CTGATTCCAAAAC.......
tae-U18-2      ...GTCTTTGGGAAATGATGAAG..AAC..AATTGGTCCGTGTTTCTGAAAATCACGTGATGATATC.CAATGAAACA...CTCAAAT..CTT..CTGATTCCAAAAC.......
sly-U18-3      ......TGGAAGATATGATGAAC..AA...AATTCGTCCGTGTTTCTGATTGAACAATGA......C.AGATAACACC.TTTCTTTTTCACTCTACCGATCTCCCA.........
sly-U18-2      .......GGGAGATGTGATGAAC..GA...AATTGGTCCGTGTTTCTGATTGAACAGTGA......C.AGATAACACCTTTTTTTTTACTCTT..CTGATCTCCC..........
stu-U18        ......TGGGAGATATGATGAAC..GA...AATTGGTCCGTGTTTCTGATTGAACAGTGA......C.AGATAACACC.TTTCTTTTTTACTCTACTGATCTCTCA.........
sly-U18-1      .GTATTTGGGAGATATGATGAAC..GA...AATTGGTCCGTGTTTCTGATTGAACAGTGA......C.AGATAACACC.TTTCTTTTTTACTCTACTGATCTCCCAATTAT....
bvu-U18        TAAAGTTATGAGAAATGATGAAT..ACA..TTTTGGTCCGTGTTTCTGAATTTACCGTGA......C.CGATA......CCATTAAACCATTT..CTGATCTCAAATTTTA....
pda-U18-1      .......GTGGGAGATGATGATGAGAAT.ATATTGGTCCGTGTTTCTGATTTTACCGTGA......C.TGATAC.....TTTTTTACCAACCT..CTGATCCCAC..........
pda-U18-2      .....TCGTGGGAGATGATGATGAAAAT.ATATTGGTCCGTGTTTCTGATTACACCGTGA......C.TGATAC.....TTTAGCACAAATCT..CTGATCCCAGA.........
mtr-U18-2      ......AGAGAGAAATGACGAGCTTTAC...ATTGGTCCGTGTTTCTGAATC.ACCGTGA......C.CGACAAA......TCTTACCAATTT..CTGATCTCT...........
mtr-U18-3      .....AAGAGAGACATGATGATGTTTAC...ATTGGTCCGTGTTTCTGATTC.ACCGTGA......C.CGACAA......CCTCTTCCAATTT..CTGATCTCTCTT........
lja-U18        GAATGTGTAGAGATATGATGATGTTTAT...ATTGGTCCGTGTTTCTGAATT.ACTGTGA......C.AGACAA......CCCTTTCCAATTT..CTGATCTCTATATCTTC...
mtr-U18-1      ........AGAGATATGATGATGTTTAC...ATTGGTCCGTGTTTCTGATTT.ACTGTGA......C.CGACAA......CCTTTTCCAATTT..CTGATCTCT...........
rco-U18        ......AAAGAGATATGATGAGTGAAAT.TAATTGGTCCGTGTTTCTGATTTCACCATGA......C.TGATTA.CCT.AATTTTAGCACACT..CTGATCTCTCTTT.......
ppe-U18        ........AGTGATATGATGAGG..AAC.TTATTGGTCCGTGTTTCTGATTTAACCGTGA......C.CGACAA.....ACCTTAACCAACT...CTGATCGCT...........
bra-U18-6      .GTAAATAAAAGACATGATGAGT..AAC.AAATTGGTCCGTGTTTCAGATTA.ACCATGA......C.TGAGAA.....TTTTACACCAAACT..CTGATCTTAATTTGC.....
bra-U18-3      ......CAAGAGATGTGATGAGT..AACTTAATTGGTCCGTGTTTCAGATTA.ACCGTGA......C.CGAGAC...T.TTTTTAACCAACCT..CTGATCTCTGT.........
ath-U18-1      .........GAGATGTGATGAGT..AAC.AAATTGGTCCGTGTTTCTGATTA.ACCGTGA......C.TGAGAA...T.TTATTAACCAAACT..CTGATCTC............
ath-U18-2      ..........AGATATGATGATC..AAC.AAATTGGTCCGTGTTTCAGATTA.ACCGTGA......C.CGAAAA..AA.TTCTTAACCAAACT..CTGAT...............
bra-U18-4      .AGCATTAAGAGATGTGATGAGC..AAC.AAATTGGTCCGTGTTTCTGATTTAACCGTGA......C.CGAAAA.....TTTTAAACCAAACT..CTGATCTCTTAAGCT.....
bra-U18-1      ........AGAGATATGATGAGC..AACTAAATTGGTCCGTGTTTCAGATTA.ACCGTGA......C.CGAAAA..CT.TTCTTAACCAAACT..CTGATCTCT...........
bra-U18-2      ......AAAGTGATATGATGAGC..AACTAAATTGGTCCGTGTTTCAGATTA.ACCGTGA......C.CGAAAA..CT.TTCTTAACCAAACT..CTGATCTCTCA.........
bra-U18-5      ......AAATAGATGTGATGAGT..AAC.AATTTGGTCCGTGTTTCAGATTA.ACCGTGA......C.AGATAA.....TTTCTAACCAAACT..CTGATCTATTT.........
bra-U18-7      .........AAGATGTGATGAGT..AAC.AATTTGGTCCGTGTTTCAGATTA.ACCGTGA......A.CGATAA.....TTCTATACCAAACT..CTGATCTT............
csi-U18        ........GGAGATATGATGATA..AAT.CTTTTGGTCCGTGTTTCTGATTTAACCGTGA......C.CGATAA.....CCTTTTGCCAATAT..CTGATCTCTTCTTC......
vvi-U18        .........GAGATATGATGAGT..GCT.TTTTTGGTCCGTGTTTCTGATTTCACTGTGA......C.CGATAA.ACC.AT....ACCAAACT..CTGATCTC............
gra-U18-3      ...AATTTTGAGATATGATGAGG..TTT..AATTGGTCCGTGTTTCTGATTCAACCGTGA......C.AGACAA..TTTTTTTTTACCAAACT..CTGATCTCAAAATT......
gra-U18-4      .......TTGAGATATGATGAGG..TTT.TATTTGGTCCGTGTTTCTGATTAAACAGTGA......C.CGATAA.ATT.TTTTTAACCAAACT..CTGATCTCAA..........
gra-U18-1      .......TTGAGATATGATGAGG..TTT.AATTTGGTCCGTGTTTCTGATTAAACCGTGA......C.CGAC.A.ATG.TTTTTAACCAAACT..CTGATCTCAA..........
gra-U18-2      .......TTGAGATATGATGAGG..TTT.AATTTGGTCCGTGTTTCTGATTAAACCGTGA......C.CGACAATT...TTTTTAACCAAACT..TTGATCTCAA..........
sbi-U18-2      .........GGGAAATGATGAAT..AAA.ACATTGGTCCGTGTTTCTGATTA.TACTTGA......C.TGACAA.CAA.....TGTTTTTCCTAACTGATCCC............
osa-U18-2      ......TGATGGAAATGATGAAG..AAA.ACATTGGTCCGTGTTTCTGATAA.CCCGTGA......C.TGATAG.CCA......TGTTTTCTAAACTGATCCCTGTCA.......
sbi-U18-3      ........TGGGATGTGATGAAG..AAC..TATTGGTCCGTGTTTCTGATCA.TCAGTGA......T.GAGTAAAACACTCCATAATT.......CTGATCCCTGACAAATTGTA
zma-U18-1      .....GCGTTGGATGTGATGAAG..AAA.AGATTGGTCCGTGTTTCTGATTT.TCAGTGA......C.TGATAG.CCA.TCCATATTTTCCTT..CTGATCCCATGC........
zma-U18-2      ...CTGCGCTGGATGTGATGAAG..GAA.AGATTGGTCCGTGTTTCTGATTT.TAAGTGA......C.TGACAA.CCA.TCTCTATTTTCCTT..CTGATCCCAAGCAGTAG...
sbi-U18-1      ..TCTGCATTGGATGTGATGAAG..AAA..GATCGGTCCGTGTTTCTGATTTTTCAGTGA......C.TGATAACCCA.TCTCTAATTTCCTT..CTGATCCCAAGCAGA.....
osa-U18-3      ....TTTGTAGGAAGTGATGAAG..AAA.AGGTTGGTCCGTGTTTCTGATTTGTCAGTGA......C.TGATAA.CCA..TCTCTCTTTGCTT..CTGATCCTACGGA.......
tae-U18-24     .........GGGATGTGATGAAG..AAA..AGTTGGTCCGTGTTTCTGATTT.CTTATGA......C.TGATTA.CCA.TACTTAATAGACTT..CTGATCCC............
tae-U18-25     .........GGGATGTGATGAAG..AAA..AGTTGGTCCGTGTTTCTGATTT.CTTATGA......C.TGATTA.CCA.TACTTAATAGACTT..CTGATCCC............
tae-U18-18     .....AAGTGGGATGTGATGAAG..AAA..AGTTGGTCCGTGTTTCTGATTT.ACAGTGA......C.TGATTA.CCA.TCCTTAATAGACTT..CTGATCCCTCTT........
tae-U18-22     ......ACTGGCATGTGATGAAG..AAA..AGTTGGTCCGTGTTTCTGATTT.CCAGTGA......C.TGATTA.CCA.TCCTTAATAGACTT..CTGATCCCTCG.........
tae-U18-26     ........TGGGATGTGATGAAG..CAA..AGTTGGTCTGTATTTCTGATGT.CCAGCGG......T.TGATAA..CA.TCTTTAATTTCCTT..CTGATCCCG...........
tae-U18-27     ........TGGGATGTGATGAAG..CAA..AGTTGGTCTGTATTTCTGATGT.CCAGCGG......T.TGATAA..CA.TCTTTAATTTCCTT..CTGATCCCG...........
hvu-U18-1      ......TGTGGGATGTGATGAAG..CAA..AGTTGGTCCGTGTTTCTGATGT.ACAGTGA......C.TGATAA.CCA.TCTTTAATTTCCTT..CTGATCCTGCA.........
tae-U18-21     ..ATCTCGTGGGATTTGATGAAG..AAA..AGTTGGTCCGTGTTTCTGATGT.CTAGTGA......C.TAATAA.CCA.TGTTTAATTTCCTT..CTGATCCATCATGCAGAT..
tae-U18-23     .......ATGGGGTGTGATGAAG..AGA..AGTTGGTCCGTGTTTCTGATGT.CCTGTGA......C.TGATAA.CCA.TCTTTAATTTCCCT..CTGATCCCTCGT........
tae-U18-19     ......CATGGGGTGTGATGAAG..AAA..AGTTGGTCCGTGTTTCTGATGT.CCTGTGA......C.TGATAA.CCA.TCTTTAGTTTCCTT..CTGATCCCTCGTG.......
tae-U18-20     ......CATGGGGTGTGATGAAG..AAA..AGTTGGTCCGTGTTTCTGATGT.CCTGTGA......C.TGATAA.CCA.TCTTTAATTTCCTT..CTGATCCCTCGTG.......
tae-U18-14     ......CATGGGGTGTGATGAAG..AAA..AGTTGTTCTGTGTTTCTGATGT.CCAGTAA......C.TGATAA.CCA.TCTGTAATTTCCTT..CTGATTCCTCGTG.......
tae-U18-13     ......CATTGGGTGTGATGAAG..AAA..AGTTGTTCTGTGTTTCTGATGT.CCAGTGA......C.TGATAA.CCA.TCTTTAATTTCCTT..CTGATTCCTCGTG.......
tae-U18-15     ...CTTCATGGGGTGTGATGAAG..AGA..AGTTGTTCTGTGTTTCTGATGT.CCAGTGA......C.TGATAA.CCA.TCTTTAATTTCCTT..CTGATTCCTCGTGCAAG...
tae-U18-16     ......TGTGGGATGTGATGAAG..AAA..AGTTGGTCCGTATTTCTGATGT.CCAGTGA......C.TGATAA.CCA.CCTATAATTTCCTT..CTGATCCCTCA.........
tae-U18-17     .......GTGGGATATGATGAAG..AAA..AGTTGGTCTGTGTTTCTGATGT.CCAGTGA......C.TGATAA.CCA.TCTTTAATTTCCTT..CTGATCCCTC..........
#=GC SS_cons                          ...................................................................................................................
//
