# Supplementary material for: Phylogenetic distribution of plant snoRNA families
Source: BMC Genomics. 2016 Nov 24;17:969. doi: 10.1186/s12864-016-3301-2 (PMC5122169; doi:10.1186/s12864-016-3301-2)
Supplement: Additional file 9 — Alignments. Complete archive of all snoRNA family alignments (in.stk stockholm format). (ZIP 194 kb) [file 12864_2016_3301_MOESM9_ESM.zip › Additional_folder_6/OsU29.stk]

# STOCKHOLM 1.0


zma-OsU29-2                   ................TGCAATGATGATAGGATTTCTAATCCCAGCTCG..ATGAGACTTTCCTTTGTGGGTTGTCTGGGATCAAAAAAAT..TCCTTGCTATCTGAGCA.....................
sbi-OsU29-1                   ............CTTTTGCAATGATGATAGGATTTCTAATCCCAGCTCG..ATGAGACTTCCCTTTGTGGGTTGTCTGGGATCAAAAAAAT..TCCTTTCTATCTGAGCATGCA.................
sbi-OsU29-3                   ..TCTTGAATGATTTTTGTGATGATGATAATCTTTCTA..CCCAGCTCATTATGAGACTTCCCTCTGTGGGCTGTCAT.GATATGTGCTTT..TCCATTACATCTGAGCTCATTCAAGA............
tae-OsU29-5                   ............TTTTTGCAATGATGATACAG...TTA..CCCAACTCATTATGAGAATTCCCTTTGTGGGTAGTCAT.GATATGAACTTC..TCTTTTGTATTTGAGCCCACT.................
hvu-OsU29-2                   ................TGCAATGATGATACTA...TTA..CCCCAGCTCATTATGAGACTTCCCTTTGTGGGCAGTTGT.GATATGAACTTC..TCTTTAGAATCTGAGCA.....................
tae-OsU29-16                  ................TGCAGTGATGATACTA...TTA..CCCAGCTCATTATGAAACCTCCCTTTGTGGGTAATCGT.GATATGAACTTC..TCTTTTGTATCTGAGCA.....................
tae-OsU29-7                   .........TATTTTTTGCGATGATGATACTA...TTA..CCCAGCTCATTATGAAACCTCCCTTTGTGGGTAGTTGT.GATATGAACTTC..TCTTTTGTATCTGAGCATTCT.................
tae-OsU29-9                   .........TATTTTTTGCGATGATGATACTA...TTA..CCCAGCTCATTATGAAACCTCCCTTTGTGGGTAGTTGT.GATATGAACTTC..TCTTTTGTATCTGAGCATTCT.................
tae-OsU29-15                  ............TTTTCGCAATGATGATACTA...TTA..CCCAGCTCATTATGAGACTTCCCTTTGTGGGAAGTCAT.GATATGAACTTC..TC..TTGTATCTGAGCCCAAT.................
tae-OsU29-13                  ............TTTTTGCAATGATGATACTA...TTA..CCCAGCTCATTATGAAACTTCCCTTTGTGGGGAGTCAT.GATATGAACTTC..TCTTTTGTATCTGAGCCCACT.................
tae-OsU29-8                   ............TTTTTGCAATGATGATACTA...TTA..CCCAGCTCATTATGAGACCTCCCTTTGTGGGAAGTCAT.GATATGAACTTC..TCTTTTGTATCTGAGCCCACT.................
tae-OsU29-10                  ............TTTTTGCAATGATGATACTA...TTA..CCCAGCTCATTATGAGACCTCCCTTTGTGGGAAGTCAT.GATATGAACTTC..TCTTTTGTATCTGAGCCCACT.................
tae-OsU29-6                   ................TGCAATGATGATACTA...TTA..CCCAGCTCATTATGAGACCTCCCTTTGTGGGTAGTCGT.GATATGAACTTC..TCTTTTGTATCTGAGCA.....................
tae-OsU29-14                  ..............TGTGCAATGATGATACTA...TTA..CCCAGCTCATTATGAGACCTCCCTTTGTGGGCAGTCGT.GATATGAACTTC..TCTTTTGTATCTGAGCCCACTCACA.............
tae-OsU29-11                 GGGGCCTTGATTATTTTTGCAATGATGATACTA...TTA..CCCAGCTCATTATGAGACTTCCCTTTGTGGGCAGTCGT.GATATGAACATC..TCTTTTGTATCTGAGCCC....................
tae-OsU29-12                 GGGCCTTGATTATTTTTGCAATGATGATACTA...TTA..CCCAGCTCATTATGAGACTTCCCTTTGTGGGCAGTCGT.GATATGAACATC..TCTTTTGTATCTGAGCCC....................
hvu-OsU29-1                  ............TTTTTGCAATGATGATACTA...TTA..CCCAGCTCATTATGAGACTTTCCTTTGTGGGCAGTCCT.GATATGAACTTC..TCTTTTGTATCTGAGCCCACT.................
zma-OsU29-1                  ............CTTTTGTATTGATGATACTCTTTTTA..CCCAGCTCATTATGAGACTTCCCTTTGTGGGTTGTCAT.GATAAGTGTTGT..TCCTTTGTATTTGAGCTCGTTGAAG.............
sbi-OsU29-2                  ............CATTTGCAATGATGATACTCTATTTA..CCCAGCTCATTATGAGACTTCCCTCTGTGGGTTGTCAT.GATAAGTGCTTT..TCCTTTGTATCTGAGCTCATT.................
osa-OsU29-1                  ...........CTTTTGGCGATGATGATACTCT.TTTA..CCCAGCTCATTATGAGACTTCCCTTTGTGGGTTGTCTTGGATATGAACTTT..TCCTTTGTATCTGAGCTTA...................
tae-OsU29                    .......CTGAATGTTTGTGATGATGATACAC..TTTA..CCCAGCTCATTATGAGACTTCCCTCTGTGGGTTGTCAT.GATATGAACTTTTTTCCATTGTATCTGAGCTCTTATAATTGTTTGG......
hvu-OsU29                    .................GCGATGATGATACAC..TTTA..CCCAGCTCATTATGAGACTTCCCTCTGTGGGTTGTTGT.GATATGTACTTCTTTCCATTGTATCTGAGCTCTTGATAATGATTTGTTTTGC
tae-OsU29-1                  ............ATTTTGCAATGATGATGCAC..TTTA..CCCAGCTCATTATGAGACCTCCCTCTGTGGGTTGTCGT.GATATGTACTTTTTTCCATTGTATCTGAGCTCTTG.................
tae-OsU29-2                  ............ATTTTGCAATGATGATGCAC..TTTA..CCCAGCTCATTATGAGACCTCCCTCTGTGGGTTGTCGT.GATATGTACTTTTTTCCATTGTATCTGAGCTCTTG.................
tae-OsU29-3                  ................TGCGATGATGATACAC..TTTA..CCCAGCTCATTATGAGACTTCCCTCTGTGGGTTGTCGT.GATATGTACTTTTTTCCATTGTATCTGAGCTCTTGACATGTTGGCA......
#=GC SS_cons                 ..................................................................................................................................
//
