# Supplementary material for: Phylogenetic distribution of plant snoRNA families
Source: BMC Genomics. 2016 Nov 24;17:969. doi: 10.1186/s12864-016-3301-2 (PMC5122169; doi:10.1186/s12864-016-3301-2)
Supplement: Additional file 9 — Alignments. Complete archive of all snoRNA family alignments (in.stk stockholm format). (ZIP 194 kb) [file 12864_2016_3301_MOESM9_ESM.zip › Additional_folder_6/snoR58Y.stk]

# STOCKHOLM 1.0


pta-snoR58Y-1      ...........TTCTGTGATGATGAATGTTACAAAT......ATTA...CACATGTTAGACTTCGGAGATGGA........CAC.....CATCGATGAG..AC.AAATGTTCA....TTCTGAGCAGAA................
pta-snoR58Y-2      ...........TTCTGTGATGATGAATGTTACAAAT......ATTA...CACATGTTAGACTTCGGAGATGGA........CAC.....CATCGATGAG..AC.AAATGTTCA....TTCTGAGCAGAA................
pta-snoR58Y-3      .......GGTTTTCTGCGATGATGAATGTTACAAAT......ATTA...CACATGTTAGACTTCGGAGATGGA........CAC.....CATCGATGAG..AC.ATATGTTCA....TTCTGAGCAGAATAACT...........
hvu-snoR58Y-7      ..........AAAATGCCGTGATGAA..TAATGAAA......TCTACAACACATGTCAAACTTCGGAGGTGCCATTTATT.TGG.....CATTGATGAT..AT.GATGTTTCATA..TCCTGAGCTTTTA...............
hvu-snoR58Y-6      TGTGGTTTGCAAAATTCCGTGATGAA..TTATGAAA......TCTACAACGCATGTCAAACTTCGGAGATGCCATTTATT.TGG.....CATTGATGAG..AT.GATGTTTCATA..TTCTGAGCAAAAAAAATCATA.......
hvu-snoR58Y-8      ..........AAAATGTTGTGATGAA..TAATGAGA......TCTAAAACGCATGTCACACTT.GGAGATGCCATTTATT.TGG.....CATTGATGAG..AA.GATATTTCATA..CTCTGAGAAAAAA...............
tae-snoR58Y-19     .GCAGTTTGCAAAATGTTGTGATGAA..TCATGAAA......TCTATGACATATGTCAGACTTCAGAGATGCC....ATT.TGC.....CATTGATGAG..AA.GATATTTCATA..TTCTGAGCAATATTGT............
tae-snoR58Y-1      ........GCAAAATGCTGTGATGAA..TCATGAAA......TCTATGGCGTATGTCAGACTTCAGAGATGCC....ATT.TGG.....CATCGATGAG..AA.GATATTTCATA..TTCTGAGCAATAATGTTGC.........
tae-snoR58Y-2      ...........AAATGCTGTGATGAA..TCATGAAA......TCTATGGCGTATGTCAGACTTCAGAGATGCC....ATT.TGG.....CATCGATGAG..AA.GATATTTCATA..TTCTGAGCAATAATG.TTGCATTT....
tae-snoR58Y-14     .......TGCAAAATGTTGTGATGAA..TCATGAAA......TCTACGACGTATGTCAGACTTCAGAGATGCC....ATT.TGG.....CATTGATGAG..AA.GATATTTCATA..ATCTGAGCAATAATGTTTGCA.......
tae-snoR58Y-21     .......TGCAAAATACTGTGATGAA..TCATGAAA......TCTACGACGTATGTCAGACTTCAGAGATGCC....ATT.TGT.....CATTGATGAG..AA.GATATTTCATA..TTCTGAGAAATAATGTTTGCA.......
tae-snoR58Y-33     ...........AAATGCTGTGATGAA..TCATGAGA......TATACGACGTATGTCAGACTTCAGAGATGCC....ATT.TGT.....CATTGATGAG..AA.GATATTTCATA..TTCTGAGCAATAATGTTTGCATTT....
tae-snoR58Y-5      ...........AAATGCTGTGATGAA..TCATGAAA......CCTATGACGTATGTCAGACTTCAGAGATGCC....ATT.TGT.....CATTGATGAG..AA.GATATTTCATA..TTCTGAGCAATAATGTTTGCATTT....
tae-snoR58Y-13     ...........AAATGCTGTGATGAA..TCATGAAA......TCTACAACGTATGTCAGACTTCAGAGATGCC....ATT.TGT.....CATTGATGAG..AA.GATATTTCATA..TTCTGAGCAATAATGTTTGCATTT....
tae-snoR58Y-15     ...........AAATGCTGTGATGAA..TCATGAAA......TCTACGACGTATGTCGGACTTCAGAGATGCC....ATT.TGT.....CATTGATGAG..AA.GATATTTCATA..TTCTGAGCAATAATGTTTGCATTT....
tae-snoR58Y-18     ...........AAATGCTGTGATGAA..TCATGAAA......TCTACGACGTATGTCAGACTTCAGAGATGCC....ATT.TAT.....CATTGATGAG..AA.GATATTTCATA..TTCTGAGCAATAATGTTTGCATTT....
tae-snoR58Y-12     ...........AAATGCTGTGATGAA..TCATGAAA......TCTACGACGTATGTCAGACTTCAGAGATGCC....ATT.TGT.....CATTGATGAG..AA.GATATTTCATA..TTCTGAGCAATAATGTTTGCATTT....
tae-snoR58Y-11     ..............TGCTGTGATGAA..TCATGAAA......TCTACAACGTATGTCAGACTTCAGAGATGCC....ATT.TGG.....CTTTGATGAG..AA.GATATTTCATA..TTCTGAGCA...................
tae-snoR58Y-20     ..............TGCTGTGATGAG..TCATGAAA......TCTACAACGTATGTCAGACTTTAGAGATGCC....ATG.TGG.....CATTGATGAG..AA.GATATTTCATA..TTCTGAGCA...................
tae-snoR58Y-22     .......TGCAAAACGCTGTGATGAA..TCATGAAA......TCTACAATGTATGTCAGACTTCAGAGATGCC....ATT.TGG.....CATTGATGAG..AA..ATATTTCATA..TTCTGAGCAATAATGTTTGCA.......
tae-snoR58Y-7      ...........AAATGCTGTGATGAA..TCATGAAA......TCTACAATGTATGTCAGACTTCAGAGATGCC....ATT.TGG.....CATTGATGAG..AA.GATATTTCATA..TTCTGAGCAATAATGTTTGCATTT....
tae-snoR58Y-16     ...........AAATGTTGTGATGAA..TCATGAAA......TCTACAATGTATGTCAGACTTCAGAGATGCC....ATT.TGG.....CATTGATGAG..AA.GATATTTCATA..TTCTGAGCAATAATGTTT..........
tae-snoR58Y-17     .......TGCAAAATGTTGTGATGAA..TCATGAAA......TCTACAATGTATGTCAGACTTCAGAGATGCC....ATT.TGG.....CATTGATGAG..AA.GATATTTCATA..TTCTGAGCAATAATGTTTGCA.......
tae-snoR58Y-9      ...........AAATGCTGTGATGAA..TCATGAAA......TCTACAACGTATGTCAGACTTTAGAGATGCC....ATT.TGG.....CATTGATGAG..AA.GATATTTCATA..TTCTGAGCAATAATGTTTGCATTT....
tae-snoR58Y-6      ...........AAATGCTGTGATGAA..TCATGAAA......TCTACAACGTATGTCAGACTTCAGAGATGCC....ATT.TAG.....CATTAATGAG..AA.GATATTTCATA..TTCTGAGCAATAATGTTTGCATTT....
tae-snoR58Y-10     ...........AAATGCTGTGATGAA..TCATGAAA......TCTACAACGTATGTCAGACTTCAGAGATGCC....ATT.TAG.....CATTGATGAG..AA.GATATTTCATA..TTCTGAGCAATAATGTTTGCATTT....
hvu-snoR58Y-4      ..........AAAATGCTGTGATGAA..TAATGAAA......TCTACAACGCATGTCAGACTTCGGAGATGCCATTTATT.TGG.....CATTGATGAG..AA.GATATTTCATA..CTCTGAGCAAAAT...............
hvu-snoR58Y-5      ..........AAAATGCTGTGATGAA..TAATGAAA......TCTACAACGCATGTCAGACTTCGGAGATGCCATTTATT.TGG.....CATTGATGAG..AA.GATATTTCATA..CTCTGAGCAAAAA...............
tae-snoR58Y-3      ..........AAAATGCTGTGATGAA..TCATGAAA......TCTACAACGCATGTCAGACTTCGGAGATGCC....ATT.TGG.....CATTGATGAG..AA.GATATTTCATA..TTCTGAGCTATAA...............
tae-snoR58Y-4      ..............TGCTGTGATGAA..TCATGAAA......TCTACAACGCATGTCAGACTTCGGAGATGCC....ATT.TGG.....CATTGATGAG..AA.GATATTTCATG..TTCTGAGCA...................
tae-snoR58Y-8      .......TGCAAAGTGCTGTGATGAA..TCATGAAA......TCTACAACGCATGTCAGACTTCGGAGATGCC....ATT.TGG.....CATTGATGAG..AA.GATATTTCATA..TTCTGAGCAACAGCGTTTGCA.......
osa-snoR58Y-1      ..........TTGTTGCGAGGATGAA..TTATGAACAAA...CTT....CGCATGTCAGACTTCGGAGATGCT.....TCAAAG.....CATCCATGAG..AA.GACATGTCATA.CGACTGAGCAATGC...............
zma-snoR58Y        .............TTGTGGTGATGAA..TTGTGAACAAA...CTT....CGCATGTCAGACTTCGGAGATGCT.....TC.TGG.....CATCCATGAG..AA.GATCATTCATA.ATACTGAGCAATGCAGATCTTACTCGCGA
sbi-snoR58Y        ..........TGCTTGCGGTGATGAA..TTATGAATAAA...CTT....CGCATGTCAGACTTCGGAGATGCT.....TC.TGG.....CATCCATGAG..AA.GATCTTTCATA.CTACTGAGCAATGC...............
hvu-snoR58Y-3      ......TATGTCGTTGTGGTGATGAA..TTATGAGT......TTT....TGCATGTTAGACTTCAGAGATGCA.....TC.TGG.....TGTCAATGAG..AA.GTCATATCATA.TGCCTGAGCAATGAAATA...........
hvu-snoR58Y-2      ......TGTGTTATTGCGGTGATGAA..TTATGAAC......ATT....CGCATGTCAGACTTCAGAGATGCC.....TC.TGG.....CTTCTATGAG..AT.AACATATCATA.TTACTGAGCAATAAATACA..........
tae-snoR58Y-28     ..........TCAATGCGATGATGAA..TTATGAAT......TTT....CGCATGTCAGACTTCAGAGACGCC.....TC.TGG.....CGTCCATGAG..AT.GACATATCATA.TGACTGAGCAATGA...............
tae-snoR58Y-29     ..........TCAATGCGATGATGAA..TTATGAAT......TTT....CGCATGTCAGACTTCAGAGACGCC.....TC.TGG.....CGTCCATGAG..AT.GACATATCATA.TGACTGAGCAATGA...............
tae-snoR58Y-25     .........GCCAATGCGATGATGAA..TTATGAAT......TTT....CGCATGTCAGACTTCAGAGATGCC.....TC.TGG.....CGTCCATGAG..AT.GACGTATCATA.TGACTGAGCAATGTATTACAATGGT....
tae-snoR58Y-26     ...........CAATGCGATGATGAA..TTATGAAT......TTT....CGCATGTCAGACTTCAGAGATGCC.....TC.TGG.....CGTCCATGAG..AT.GACGTATCATA.TGACTGAGCAATG................
tae-snoR58Y-31     ...........CATTGCATTGATGAA..TTATGAAT......TTT....CGCATGTCAGACTTCAGAGATGCC.....TT.TGG.....TGTCAATGAG..AA.GTCATGTCATA.TGACTGAGCAATG................
tae-snoR58Y-32     ......TGTTGCATTGCATTGATGAA..TTATGAAT......TTT....CGCATGTCAGACTTCAGAGATGCC.....TT.TGG.....TGTCAATGAG..A..GTAATTTCATA.TGACTGAGCAATGAAATA...........
tae-snoR58Y-30     ...........CATTGCGTTGATGAA..CTGTGAAT......TTT....CGCATGTCAGACTTCAGAGATGCC.....TC.TGG.....CGTCAATGAGAAAA.GTCATTTCATA.TTACTGAGCAATG................
tae-snoR58Y-23     ......TGTTGCATTGCATTGATGAA..TTATGAAT......TTT....CGCATGTCAGACTTCAGAGATGCC.....TC.TGG.....CTTCAATGAG..AA.GTCATTTCATA.TTACTGAGCAATGAAATA...........
tae-snoR58Y-24     ......TGTTGCATTGCATTGATGAA..TTATGAAT......TTT....CGCATGTCAGACTTCAGAGATGCC.....TC.TGG.....CTTCAATGAG..AA.GTCATTTCATA.TTACTGAGCAATGAAATA...........
tae-snoR58Y-27     ...........CATTGCGTTGATGAA..TTATGAAT......TTT....CGCATGTCAGACTTCAGAGATGTC.....TT.TGG.....CTTCAATGAG..AA.GTCATTTCATA.TTACTGAGCAATG................
tae-snoR58Y-34     ...........CATTGCGGTGATGAAT.TTATGTAT......TTT....CGCATGTCAGACTTCAGAGATGCC.....CC.TGG.....CGTCAGCGAG..AA.TTCATATCATA.TGACTGAGCAATG................
hvu-snoR58Y-1      ..........GCATTGCGGTGATGAA..TTATGAAT......TTT....CGCATGTCAGACTTCAGAGATGCC.....TC.TGG.....CCTCAGTGAG..AA.GTCATATCATA.TGACTGAGCAATGT...............
atr-snoR58Y        ..........TTTCTGCTATGATGAG...TATGGGT......TTTAATTCGCATGTTAGACTTTAGAGATGTA.....TT.........CATCAATGAG..AATAAAAACTCA...ATTCTGAGCAGATT...............
mtr-snoR58Y-2      ............TCTACGATGATGAA..CTAAGAAGTAA...ATT....TACATGTCAGACTTGAGATTTTAC................AATCAAAGAG..AA..ACAGTTCTTGTTCACCGAGCAGA.................
osa-snoR58Y-2      ..........AAAATGCTATGAGGAA..TCATGAAAAC....TTT....CGCATGTCAGACTTCAGAGATGCC.......ATGG.....CATCAATGAG..AAGATGTTTTCATT..TTCTGAGCTTATA...............
pda-snoR58Y-1      ..........CTGATGCTATGATGAT..TTATGAAATACAATCTT....CGCATATCAGACTTCAGAGATGCT........TATG....CATCTATGAG..AA.GATATTTCATT..TTCTGAGCAAGAT...............
pda-snoR58Y-2      ..............CGCTATGATGAA..TTATGAAATACTATCTT....CGCATATCAGACTTCAGAGATGCT........TGTG....CGTCTATGAG..AA.GATGTTTCATT.TTTCTGAGCAACATCTCGTG.........
bvu-snoR58Y-1      ..............TGTGGTGATGAT..TTATGGAATT....ATT....CACATGTCAGACTTCAGAGATTGT........TCGC....AATCTGTGAG..AT.TAAAATCCTTA.TTTCTGAACACA.................
lja-snoR58Y-1      ...........TTCTGCTATGAAGAT..TTTAGAATAAA...ATT....CACATGTCAGACTTCAGAGATTTT........CAA.....AATCAATGAG..AATGACAATTCTTC.ATACTGAGCAGAA................
mtr-snoR58Y-1      ..........GTATTGCTGTGATGAA..TTAAGAAAAA....TTT....CACATGTCAGACTTCAGAGATTTT........TAT.....AATCAATGAG..AATGACAATTCTTAATTTCTGAGCTGGAT...............
ppe-snoR58Y        ..........ATTCTGCAGTGATGAA..TTCTGGATAAA...TTT....CACATGTCAGACTTCAGAGATTTCAC..............AATCAATGAG..AATTAAAATTCTAGTTTTCTGAGCAGAAT...............
ath-snoR58Y-2      .........ACTTCTGCTGTGATGATC.TTTTGAATAAA...ATT....CACATGTCAGACTTCAGAGATCTT.....TT.........GATCTATGAG..AAAAAACATTCATA.ATTCTGAGCAGAAGT..............
bra-snoR58Y-2      .............CTGCTGTGATGATC.TTTTGAATAAA...ATT....CACATGTCAGACTTCAGAGATTCA.....TT.AAG.....AATCAATGAG..AATAAATATTCATA.ACTCTGAGCAG..................
bra-snoR58Y-1      ........AACTTCTGCTATGATGATC.TTTTGAATAAA...ATT....CACATGTCAGACTTCAGAGATGTT................AATCGATGAG..AATAAATATTCATA.ATTCTGAGCATAAGTT.............
bra-snoR58Y-3      ..........CTTGTGCTATGATGATC.TTTTGAATAAA...ATT....CACATGTCAGACTTCAGAGATTCTTCTAATT.AAG.....AATCCATGAG..AATAAATATTCATA.ATTCTGAGCACAAG...............
csi-snoR58Y        ............ACTGCTGTGATGAT..TTATGAATGA....ATT....CACATGTCAGACTTCAGAGATTTT........TTTGAAAAAATCTATGAG..AATGGATATTCGTA.ATTCTGAGCAGT.................
gra-snoR58Y-2      ........ATGCTTTGCTGTGATGAA..TTATGAAATAA...ATT....CACATGTCAGACTTCAGAGATTTG.....TTTAAA.....AATCTATGAG..AA.GAAAAGTCATGTCTTCTGAGCAGATAT..............
stu-snoR58Y-1      ..............TGCTGTGATGAAT.TCATGAAAA.....TTT....CACATGTCAGACTTCAGAGAGA..................AATCTATGAG..AA.GATA.TTCATG.TATCTGAGCA...................
sly-snoR58Y        ..............TGCTGTGATGAAT.TCATGAAAA.....TTT....CACATGTCAGACTTCAGAGA.............GA.....AATCTATGAG..AA.GATA.TTCATG.TATCTGAGCA...................
stu-snoR58Y-2      ............TCTGCTGTGAAGAAT.TCATGAAAA.....TTT....CACATGTCAGACTTCAGAGA.............GA.....AATCTATGAG..AA.TACA.TTCATGTATCCTGAGCAGA.................
rco-snoR58Y        .....TGTAACTTCTGCGGTGATGAAT.TTATGAAA......ACCAATTCACATGTCAGACTTCAGAGATTCT.....TC.........AATCAATGAG..AA.GAAATTTCATA.CTTCTGAGCAGAAGTTGACA.........
vvi-snoR58Y        .........TCTTCTGCGATGATGAA..GTATGAAAACA...ATT....CACATGTCAGACTTCAGAGATTTT........TAAA....AATCTATGAG..AA.GAAAATTCATATTTTCTGAGCAGAAGA..............
gra-snoR58Y-1      .......AAGTTTCTGCTATGATGAA..TTATGAAAAAA...ATT....CAAATGTCAGACTTCAGAGATTTTTTAAAA..TAA.....AATCTATGAG..AA.GAAAATTCATATTTTCTGAGCAGAAGTTT............
ath-snoR58Y-1      ..............TGCGGTGATGATT.TTATGAGAA.....ATT....CACATGTCAGACTTCAGAGATTCT........TGT.....AATCTATGAG..AA..TAAATTCATA.TATCTGAGC....................
bra-snoR58Y-4      .............CTGCGGTGATGATT.TTATGAAAT.....ATT....CACATGTCAGACTTCAGAGATTCT........TGACG...AATCAGTGAG..AA.TGTA.TTCATA.TTTCTGAGCAG..................
bra-snoR58Y-5      .............CAGCGGTGATGATT.TTATGAAAA.....ATT....CACATGTCAGACTTCAGAGATTCT........TAACG...AATCAGTGAG..AATGAA..TTCATATTTTCTGAGCAG..................
#=GC SS_cons       .................................................................................................................................................
//
