# Supplementary material for: Phylogenetic distribution of plant snoRNA families
Source: BMC Genomics. 2016 Nov 24;17:969. doi: 10.1186/s12864-016-3301-2 (PMC5122169; doi:10.1186/s12864-016-3301-2)
Supplement: Additional file 9 — Alignments. Complete archive of all snoRNA family alignments (in.stk stockholm format). (ZIP 194 kb) [file 12864_2016_3301_MOESM9_ESM.zip › Additional_folder_6/CrCD15.stk]

# STOCKHOLM 1.0


cre-CrCD15-2_C.reinhardtii_(DS4961      G..GGCGGTGATGATTTCTAACCTTATTTCACCGTCGACAGAATTGAGACGTGTTGATAACCATTCCTACACCGAAGCTCCTTCTGA..TGCCC
cre-CrCD15-5_C.reinhardtii_(DS4961      G..GGCGGTGATGATCTCTAACCTTATTTCACCGTCGACAGAATTGAGACGTGTTGATAACCATTCCTACACCGAAGCTCCTTCTGA..TGCCC
cre-CrCD15-3_C.reinhardtii_(DS4961      G..GGCGGTGATGATTCCCAATCTTATTTCACCGTCGACAGAA.TGAGACGTGTTGATAACCATTCCTACACCGAAGCTCCTTCTGA..TGCCC
cre-CrCD15-6_C.reinhardtii_(DS4961      G..GGCGGTGATGATTCCCAATTTTATTTCACCGTCGACAGAACTGAGACGTGTTGATAACCATTCCTACACCGAAGCTCCTTCTGA..TGCCC
cre-CrCD15-1_C.reinhardtii_(DS4961      GCCGACGGTGATGATCCCCAATCTTATTTCACCGTCGACAGAATTGAGACGTGTTGATAACCATTCCTACACCGAAGCTCCTTCTGAGTTGGC.
cre-CrCD15-4_C.reinhardtii_(DS4961      GCCGACGGTGATGATTCCCAATCTTATTTCACCGTCGACAGAACTGAGACGTGTTGATAACCATTCCTACACCGAAGCTCCTTCTGAGTTGGC.
#=GC SS_cons                          ..............................................................................................
//
