# Supplementary material for: Phylogenetic distribution of plant snoRNA families
Source: BMC Genomics. 2016 Nov 24;17:969. doi: 10.1186/s12864-016-3301-2 (PMC5122169; doi:10.1186/s12864-016-3301-2)
Supplement: Additional file 9 — Alignments. Complete archive of all snoRNA family alignments (in.stk stockholm format). (ZIP 194 kb) [file 12864_2016_3301_MOESM9_ESM.zip › Additional_folder_6/snoR66.stk]

# STOCKHOLM 1.0


pda-snoR66-2      TTGGAAGGGGTCCTATGATGGCATGGAATCTTTGAGACCTGAA..CTT.AAATCACTGATGAA.A.CCTATAAGCA...TATACAGCTGA...GGACCCTCTTCAA..........
pda-snoR66-1      .....GGGGATCCTATGATGGCATGGAATCTTTGAGACCTGAT..CTT.AAATTTTTGATGAA.A.ATTATAAGCA..TAGATC.GCTGA...GGATCCCT...............
bvu-snoR66        ...TGGAGGGTCCAATGATGGT.TAAAATCTTTGAGACCTGAGATTTGTCTTTCTTTGATGACAAATTAACAAGCA...TAATTTTCTGA...GGCCTCCTGATTTAATTTTTCTA
stu-snoR66-3      .TGGGGATTATCCAATGATGGCATTAAATCTTTGAGACCTGAA..TTA.TCAATTTTGATGAC.A.CCTACAAGCA...TTTTT.TCTGACCTACATCTTCG..............
sly-snoR66-2      ......ATTATCCAATGATGGCATGAAATCTTTGAGACCTGAA..TTTATTGATTTTGATGTC.A.ACTACAAGCA...ATTCT.TCTGA...GGATTTT................
stu-snoR66-1      ......GATTTCCAGTGATGGCATGAAATCTTTGAGACCTGAA..TTC.TCAATTTTGATGAC.A.ACTACAAGCA...ATTTT.TCTGA...GGATTTT................
sly-snoR66-1      ......TTCCCCCTATGATGGCATGTAATCTTTGAGACCTGAA..TTC.TCTATTTTGATGACAA.ATTACAAGCA...ATTTT.TCTGA...GGATTTT................
stu-snoR66-2      ......TTTTTCCTATGATGGCATGAAATCTTTGAGACCTGAA..TTC.TCTATTTTGATGAC.A.ACTACAAGCA...ATTTT.TCTGA...GGATTTT................
tae-snoR66-28     .....GCGAGTCCAGTGATGGCAC...ATCTTTGAGAACTGAG..TTT.ACTTAGTTAATGAA.C.ATCATAAGCA...TAATC.CCTGA...GGACCGC................
tae-snoR66-15     ......CGAGTCCAGTGATGGCAC...ATCTTTGAGACCTGAG..TTT.ACTTAGTTGATGAA.C.ATCATAAGCA...TAATC.CCTGA...GGGCCGC................
tae-snoR66-18     .....GCGAGTCCAGTGATGGCAC...ATCTTTGAGACCTGAG..TTT.ACTTAGTTGATGAA.C.ATCATAAGCA...TAATC.CTTGA...GGGCCGC................
tae-snoR66-29     ...........CCAGTGATGGCAC...ATGTTTGAGACCTGAG..TTT.ACTTTGTTGATGAA.C.ATCATAAGCA...TAATC.CCTAT...GCTCCTTTTGCTTGATGG.....
tae-snoR66-20     .....GCGAGTCCAGTGATGGCAC...ATCTTTGAGACCTGAG..CTT.ACTTTGTTGATGAA.C.ATCATAAGCA...TAATC.CCTGA...GCTCCTTTTGC............
tae-snoR66-21     .TCCTGCGAGTCCAGTGATGGCAC...ATCTTTGAGACCTGAG..CTT.ACTTTGTTGATGAA.C.ATCATAAGCA...TAATC.CCTGA...GCTCCTTTTGCTTGATGGA....
tae-snoR66-22     .TCCTGCGAGTCCAGTGATGGCAC...ATCTTTGAGACCTGAG..CTT.ACTTTGTTGATGAA.C.ATCATAAGCA...TAATC.CCTGA...GCTCCTTTTGCTTGATGGA....
osa-snoR66-9      ......GCTGACCCGTGATGGCATGA.ATCTTTGAGACCTGAGAATTT.TCTTCCTTGATGAA.A.ATCACAAGCA...TGATC.CCTGA...GGGCCTT................
osa-snoR66-10     ......GCTGCCCCGTGATGGCATGA.ATCTTTGAGACCTGAGAATTT.TCTTCCTTGATGAA.A.ATCACAAGCA...TTATC.CCTGA...GGGCCTT................
tae-snoR66-17     ........GGTCCAGTGATGGCAC...ATCTTTGAGACCTGAG..TTT.TCTCCGTTGATGAA.A.AACATAAGCA...TAATA.CCTGA...GGGCT..................
tae-snoR66-27     ......TAAGTCCAGTGATGGCAC...ATCTTTGAGACCTGAG..TTT.TCTCTGTTGATGAA.A.AACATAAGCA...TATTA.CCTGA...GGGATAC................
tae-snoR66-23     ......GTAGTCCAGTGATGGCAC...ATCTTTGAGACCAAAG..TTT.TCTTCCTTGATGAA.A.ATTATTAGCA...TAATC.CCCTA...GGGCTAATGGTTTGACATTCTAT
tae-snoR66-24     ........AGTCCAGTGATGGCAC...ATCTTTGAGACCAAAG..TTT.TCTTCCTTGATGAA.A.ATTATTAGCA...TAATC.CCCTA...GGGCTAATGGTTTGACATTC...
tae-snoR66-25     ........AGTCCAGTGATGGCAC...ATCTTTGAGACCAAAG..TTT.TCTTCCTTGATGAA.A.ATTATTAGCA...TAATC.CCCTA...GGGCTAATGGTTTGACATTC...
tae-snoR66-26     ............CAGTGATGGCAC...ATCTTTGAGACCAAAG..TTT.TCTTCCTTGATGAA.A.ATTATTAGCA...TAATC.CCCTA...GGGCTAATGGTTTGACAT.....
tae-snoR66-16     .......GAGTCGAGTGATGACAC...ATCTTTGAGACCTGAG..TTT.TCTTCCTTGATGAA.A.ATCATAAGCA...TAATC.CCTAC...GGCCTACTGATTTGATCTT....
tae-snoR66-10     ....GGTGAGTCCAGTGATGGCAA...ATATTTGAGACCTGAG..TTT.TCTTCCTTGATGAA.A.ATCATAAGCA...TAATC.CCTAC...GGCCTACTGATTTGATC......
tae-snoR66-11     ....GGTGAGTCCAGTGATGGCAC...ATATTTGAGACCTGAG..TTT.TCTTCCTTGATGAA.A.ATCATAAGCA...TAATC.CCTAC...GGCCTACTGATTTGATC......
tae-snoR66-12     ....GGTGAGTCCAGTGATGGCAC...ATATTTGAGACCTGAG..TTT.TCTTCCTTGATGAA.A.ATCATAAGCA...TAATC.CCTAC...GGCCTACTGATTTGATC......
tae-snoR66-3      ......TTTGCCCAGTGATGGCAC...ATCTTTGAGACCTGAGAATTT.TCTTCTTTGATGAA.A.ATCATTAGCA...TAATC.GCTTA...GGGCTACAGACTCAACC......
tae-snoR66-1      ..TCTGTTGGCCCAGTGATGGCAC...ATCTTTGAGACCTGAGAATTT.TCTTCCTTGATGAA.A.ATCATAAGCA...TAATC.GCTGA...GGGCTACAGA.............
tae-snoR66-2      ..TCTGTTAGCCCAGTGATGGCAC...ATCTTTGAGACCTGAGAATTT.TCTTCCTAGATGAA.A.ATCATAAGCA...TAATC.GCTGA...GGGCTACAGA.............
tae-snoR66-13     ......CGAGTCCAGTGATGCCAC...ATCTTTGAGACCTGAC..TTT.TCTTCCTTGATGAA.A.ATCATAAGCA...TAATC.CCTGA...GGTCTACTGATTCG.........
tae-snoR66-14     ......ATAGTCCAGTGATGGCAC...ATCTTTGAGACCTGAG..TTC.TCTTCCTTGATGAA.A.ATTATTAGCA...TAATC.CCTGA...GGGCTAA................
hvu-snoR66-5      ......TTAGCCCAGTGATGGCAC...ATCTTTGAGACCTGAGAATTT.TCTCCCTTGATGAA.A.ATCATAAGCA...TAATC.GCTGA...GGGCTCT................
tae-snoR66-5      ......TCTGTCCAGTGATGGCAC...ATCTTTGAGACCTGAG..TTT.TCTTCCTTGATGAA.A.ATCATAAGCA...TAACC.CCTGA...GGGCTAC................
tae-snoR66-9      .......GAGTCCAGTGATGGCAC...ATCTTTGAGACCTGAG..ATT.TCTTCCTTGATGAA.A.ATCATAAGCA...TAATC.CCAGA...GGGCTACTGATTGGATCTT....
tae-snoR66-4      ......TTAGTCCAGTGATGGCAC...ATCTTTGAGACCTGAG..ATT.TCTTCCTTGATGAA.A.ATCATAAGCA...TAATC.CCTGA...GGGCTAC................
tae-snoR66-7      .....GTGAGTCCAGTGATGGCAC...ATCTTTGAGACCTGAG..TTT.TCTTCCTTGATGAA.A.ATCATATGCA...TAATC.CCTGA...GGGCTAC................
tae-snoR66-6      ........AGTCCAGTGATGGCAC...ATCTTTGAGACCTGAG..TTT.TCTTCCTTGATGAA.A.ATCATAAGCA...TAATC.CCTGA...GGGCT..................
hvu-snoR66-4      ......TGAGTCCAGTGATGGCAC...ATCTTTGAGACCTGAG..TTT.TCTACCTTGATGAA.A.ATCATAAGCA...TAATC.CCTGA...GGGCTAC................
tae-snoR66-19     .....GTGAGTCCAGTGATGGCAC...ATCTTTGAGACCTGA.......GTTTTCTTGATGAA.A.ATCATAAGCA...TAATC.CCTGA...GGGCTACTGATTCGATCT.....
hvu-snoR66-3      ......TGAGTCCTGTGATGGCAC...ATCTTTGAGACCTGAG..ATT.TCTTCCTTGATGAA.A.ATCATAAGCA...TAATC.CCTGA...GGGCTACTGATATTATG......
tae-snoR66-8      ......TGAGTCCAGTGATGGCAC...ATCTTTGAGACCTGAG..ATT.TCTTCCTTGATGAA.A.ACCATAAGCA...TAATC.CCTGA...GGGCTAC................
gra-snoR66        ....AGGGTTTCCAATGATGGCATGATATCTTTGAGACCTGATCAAATTTTTTGTTTGATGAC.A.ACTATAAGCA...AATCC.ACTGA...GGACCCT................
dpu-snoR66-1      .GGTATTTTATCCAATGATGGCATGA.ATCTTTGAGACCTGA...TTG.TCTAATTTGATGAC.A.GCTGTAAGCA..TGTGAT.TCTGA...GGATAAAACACT...........
dpu-snoR66-2      .GGTATTTTATCCAATGATGGCATGA.ATCTTTGAGACCTGA...TTG.TCTAATTTGATGAC.A.GCTGTAAGCA..TGTGAT.TCTGA...GGATAAAACACT...........
dpu-snoR66-3      .GGTATTTTATCCAATGATGGCATGA.ATCTTTGAGACCTGA...TTG.TCTAATTTGATGAC.A.GCTGTAAGCA..TGTGAT.TCTGA...GGATAAAACACT...........
csi-snoR66        ......GGGTTCCGATGATGGCATGAAATCTTTGAGACCTGA...TTC.TTTAATTTGATGAC.A.ACTGTAAGCA..TTACAC.GCTGA...GGTCCCC................
bra-snoR66-3      ......AGGATCCTATGATGGCATGAAATCTTTGAGACCTGA.......TTTATATTGATGAA.ACGCTATAAGCA.TTTATAC.TCTGA...GGATCTT................
bra-snoR66-4      ...ATAAGGATCCAATGATGGCATGAAATCTTTGAGACCTGA.......TTTTTATTGATGAA.ACGCTGTAAGCATTTTTACT.CTTGA...GGATCCTTAT.............
bra-snoR66-2      ...TTAAGGATCCAATGATGGCATGAAATCTTTGAGACCTGA.......TTTTTATTGATGAA.ACGCTATAAGCA.TTTTGAC.TCTGA...GGATCCTTAA.............
ath-snoR66-1      .......GGATCCTATGATGGCATGAAATCTTTGAGACCTGAT......TTTTTATTGATGAAAA.GCTATAAGCA.TTTTTAC.TCTGA...GGAT...................
bra-snoR66-1      ......AGGATCCAATGATGGCATGAAATCTTTGAGACCTGA...TTT.GTTTTATTGATGAAAA.GCTATAAGCATTTTTTAC.TCTGA...GGATCTT................
rco-snoR66        ....ATGGGCTCCGATGATGGCATGGAATCTTTGAGACCTGAC..GTTATCTAATTTGATGAC.A.AATATAAGCA...TAATT.TCTGA...GGACCCCAT..............
osa-snoR66-5      .....TGGGCTCCAATGATGGCATGAAATCTTTGAGACCTGAC......ATTCTTGTGATGAC.A.AACATAAGCA...TATTT.CCTGA...GGACCCA................
osa-snoR66-1      .....TGGGCTCCGATGATGGCATGAAATCTTTGAGACCTGAC......ATTCTTGTGATGAC.A.AACATAAGCA...TATTT.CCTGA...GGACCCA................
osa-snoR66-2      .....TGGGCTCCGATGATGGCATGAAATCTTTGAGACCTGAC......ATTCTTGTGATGAC.A.AACATAAGCA...TATTT.CCTGA...GGACCCA................
osa-snoR66-3      .....TGGGCTCCGATGATGGCATGAAATCTTTGAGACCTGAC......ATTCTTGTGATGAC.A.AACATAAGCA...TATTT.CCTGA...GGACCCA................
osa-snoR66-4      .....TGGGCTCCGATGATGGCATGAAATCTTTGAGACCTGAC......ATTCTTGTGATGAC.A.AACATAAGCA...TATTT.CCTGA...GGACCCA................
osa-snoR66-6      .....TGGGCTCCGATGATGGCATGAAATCTTTGAGACCTGAC......ATTCTTGTGATGAC.A.AACATAAGCA...TATTT.CCTGA...GACCCA.................
osa-snoR66-7      .....TGGGCTCCGATGATGGCATGAAATCTTTGAGACCTGAC......ATTCTTGTGATGAC.A.AACATAAGCA...TATTT.CCTGA...GACCCA.................
osa-snoR66-8      .....TGGGCTCCGATGATGGCATGAAATCTTTGAGACCTGAC......ATTCTTGTGATGAC.A.AACATAAGCA...TATTT.CCTGA...GACCCA.................
ppe-snoR66        .....GGGGTTCCGATGATGGTATGAAATCTTTGAGACCTGA....TC.ATCCAATTGATGAT.A.ACTATAAGCA...TGGTT.TCTGA...GGATCCCT...............
vvi-snoR66-1      ......GGGTTCCTGTGATGGTATGTAATCTTTGAGACCTGA....TCATCTAATCTGATGAC.A.ATTACAAGCA...TTTTT.GCTGA...GGACCC.................
vvi-snoR66-2      ........GTTCCTATGATGGCATGTAATCTTTGAGACCTGA...TCA.TCTAATCTGATGAC.A.ATTACAAGCG...TTTTT.GCTAA...GGACCCCTTTGATAAAA......
sbi-snoR66        ......GGGGTCCTATGATGGCATGA.ATCTTTGAGACCTGA....TT.ATTCTAATGATGAC.A.ACTACAAGCA...TATCT.CCTGA...GGACCTA................
hvu-snoR66-2      .......GGGTCCTACGATGACATGTAATCTTTGAGACCTGA....TT.ATCCTTTTGATGAC.A.ACCATAAGCA...TGTTT..CAGA...GGACCT.................
hvu-snoR66-1      ........GGTCCTATGATGGCATGAAATCTTTGAGACCTGA....TT.ATTCTAATGATGAC.A.ACCATAAGCA...TGTTT..CTGA...GAACC..................
tae-snoR66-32     .......GGGTCCTGTGATGGCATGAAATCTTTGAGACCTGA....TT.ATCCTTGTGATGAC.A.ACCATAAGCA...TGTTT..CTGA...GGAGCT.................
tae-snoR66-30     .......GGGTCCTATGATGGCATGAAATCTTTGAGACCTGA....TT.ATCCTTGTGATGAC.A.ACCATAAGCA...TGTTT..CTGA...GGACCT.................
tae-snoR66-31     .......GGGTCCTATGATGGCATGAAATATTTGAGACCTGA....TT.ATCCTTGTGATGAC.A.ACCATAAGCA...TGTTT..CTGA...GGACCT.................
mtr-snoR66-2      ......TGGATCCTATGATGGCATGAAATCTTTGAGACCTGAA...TT.TTTAATTTGATGTC.A.GCTATAAGCA...TACTC.ACTGA...GGATCCA................
mtr-snoR66-3      ......TGGATCCTATGATGGCATGAAATCTTTGAGACCTGAA...TT.TTTAATTTGATGTC.A.GCTATAAGCA...TACTC.ACTGA...GGATCCA................
mtr-snoR66-1      ......TGGATCCTATGATGGCATGAAATCTTTGAGACCTGAA...TC.TTTAATTTGATGTC.A.GCTATAAGCA...TACTC.ACTGA...GGATCCA................
lja-snoR66-1      .......GGATCCTATGATGGCATGAAATCTTTGAGACCTGA...TTA.TATAATTGGATGAC.A.ACTATAAGCA...TAATC.TCTGA...GGATCC.................
lja-snoR66-2      .......GGATCCTATGATGGCATGAAATCTTTGAGACCTGA...TTA.TATAATTGGATGAC.A.ACTATAAGCA...TAATC.TCTGA...GGATCC.................
#=GC SS_cons      ....................................................................................................................
//
