# Supplementary material for: Phylogenetic distribution of plant snoRNA families
Source: BMC Genomics. 2016 Nov 24;17:969. doi: 10.1186/s12864-016-3301-2 (PMC5122169; doi:10.1186/s12864-016-3301-2)
Supplement: Additional file 9 — Alignments. Complete archive of all snoRNA family alignments (in.stk stockholm format). (ZIP 194 kb) [file 12864_2016_3301_MOESM9_ESM.zip › Additional_folder_6/snoR77Y.stk]

# STOCKHOLM 1.0


ath-snoR77Y-2      ........TAATTG.....GCGAGGATGAATA.ATGC.........TAAAT.TTCTGACACCTCTTGTATGAGGAGAGATTGATAA.............CCTCTCCTTTGAGCACATT.ATGC.AAT.ACTCTGAGCC..................
ath-snoR77Y-1      .............GTTTTGGCGATGATGATCA.ATGC.....TTA....AT.TTCTGACACCTCTTGTATGAGAAGAGCTTGATAA.............CCTCTTCTTTGAGCACATT.ATGC.AAT.ACTCTGAGCC..................
#=GC SS_cons     ............................................................................................................................................................                        
//
