# Supplementary material for: Phylogenetic distribution of plant snoRNA families
Source: BMC Genomics. 2016 Nov 24;17:969. doi: 10.1186/s12864-016-3301-2 (PMC5122169; doi:10.1186/s12864-016-3301-2)
Supplement: Additional file 9 — Alignments. Complete archive of all snoRNA family alignments (in.stk stockholm format). (ZIP 194 kb) [file 12864_2016_3301_MOESM9_ESM.zip › Additional_folder_6/CrACA32.stk]

# STOCKHOLM 1.0


cre-CrACA32-2     CAATGCGGCTCTTCCATCCTCGGGCCTGTAACTCCATGTCGAGCCCGGGGCCAGCAGCACGCAGACAGCAAACAGGCCAGTCGGTCCGCTCGCATGG.GCTTCCGGGCACTTGCGGGGGCGAGTGAAAACTTGTCACGGAGGGTCGC.GCAAGCGGCTTGCCGCGG.CCGGCGGTCTTAAACGC
cre-CrACA32-3     .....CGGCTCTTCCATCCTCGGGCCTGTAACTCCATGTCGAGCCCGGGGCCAGCAGCACGCAGACAGCAAACAGGCCAGTCCGTCCGCTCGCATGG.GCTTCCGGGCACTTGCGGGGGCGAGTGAATACTTGCCACGGAGGGTCGT.GCAAGCGGCTTTCCGCGG.CCGGCGGTCTTACACAA
cre-CrACA32-5     .....CGGCTCTTCCATCCTCGGGCCTGTAATTCCATGTCGAGCCCGGGGCCAGCAGCACGCAGACAGCAAACAGGCCAGTCGGTCCGCTCGCATGG.GCTTCCGGGCACTTGCGGGGGCGAGTGAAAACTTGCCACGGAGGGTCGT.GCAGGCGGCTTTCCGCGG.CCGGCGGTCTTACACGT
cre-CrACA32-4     .....CGGCTCTTCCATCCTGGGGCATGTGAACCAATGTCGAGCCCCGGGCCAGCAGCGCGCAGACAGCAACTGAGCCAGCCTTGCTGCTCGAGGGGCATCGTCGGATGCCTTCGGGGGCGGGGTAGCACCCGCCACGGAGGCGCACGGCGTGTGCCT..CCGCAGCCCGGTGGCCTTACATAT
cre-CrACA32-1     ....GCGGCTCTTCCATCCTGGGGCATGTAAACCAATGTCGAGCCCCGGGCCAGCAGCTCGCAGACAGCAACTGAGCCAGCCTGGCTGACCA.AGGGCGTCTTCGGATGCCCTCGGGGGCGCGGTAGCACCCGCCACGGAGGCGCAATGCCTGTGCCT..CCGCAG.CCGGCGGCTCCACACCA
cre-CrACA32-6     .....CGGCTCTTCCATCCTGGGGCATGTAAACCAATGTCGAGCCCCGGGCCAGCAGCGCGCAGACAGTGACTGAGCCAGCCTGGCTGATCG.GGGGCGTCTTCGGATGCCCTCGGGGGCGGGGTAGCACCCGCCGCGGAGGCGCACGGCGTGTACCT..CCGCAG.CCGGCGGCTCCACACCG
#=GC SS_cons      ........................................................................................................................................................................................
//
