# Supplementary material for: Phylogenetic distribution of plant snoRNA families
Source: BMC Genomics. 2016 Nov 24;17:969. doi: 10.1186/s12864-016-3301-2 (PMC5122169; doi:10.1186/s12864-016-3301-2)
Supplement: Additional file 9 — Alignments. Complete archive of all snoRNA family alignments (in.stk stockholm format). (ZIP 194 kb) [file 12864_2016_3301_MOESM9_ESM.zip › Additional_folder_6/snoR24.stk]

# STOCKHOLM 1.0


bvu-snoR24         .............GGTTGATGATGAG.GCTTTAACATATAAGATG........ATCTTACTT.........TGTGTT.TGATCTT.CGATGAAATACAT.TTGTTAACGCTTGGCTTCTGAGAC.GAACT.................
ppe-snoR24-2       ..........ATGTAGCAGTGATGAG.CAGCTAACACGTAAGAAT.......GTCCCAACTT.......TTGTAGTTGGGATTTT.CAATGAAATTCTC.TTGTT.ACGCTTGGCTTCTGAGCT.TTCC..................
ppe-snoR24-3       ..........TTTTAGCAGTGATGAG.CAGCTAACACGTAAGAAG........ATCCTACTT.........TGTGTA.GGATTTT.CAATGAAATACAA.TTGTT.ACGCTTGGCTTCTGAGCA.CTCT..................
rco-snoR24-4       ..........TCTCTGCAGTGATGAG.CCGTTAACACATAAGAAG..AAATCTTAACATTTG................GTTTCTT.TGATGAAATATAC.CTCTT.ACGCTTGGCTTTTGAGCT.TTCT..................
tae-snoR24-21      ..........GTATTGCTGTGACGAG..TCGTAACTCATAAGGAA.........ACCAACCG........ATCAATT.GGTTCAC.CGATGAAATATTA.TTTTT.ACGCTTGGCTTCTGAGCT.CAAC..................
tae-snoR24-18      ..........GTATTGCTGTGACGAG..TCGTAACTCATAAGGAA.........ACCAACCG........ATCAATT.GGTTCTC.CGATGAAATATTA.TATTT.ACGCTTGGCTTCTGAGCT.CAAC..................
tae-snoR24-19      ..........GTATTGCTGTGACGAG..TCGTAACTCATAAGGAA.........ACCAACCG........ATCAATT.GGTTCTC.CGATGAAATATTA.TATTT.ACGCTTGGCTTCTGAGCT.CAAC..................
tae-snoR24-20      ..........GTATTGCTGTGACGAG..TCGTAACTCATAAGGAA.........ACCAACCG........ATCAATT.GGTTCTC.CGATGAAATATTA.TATTT.ACGCTTGGCTTCTGAGCT.CAAC..................
tae-snoR24-17      ..........GTATTGCTGTGACGAG..TCGTAACTCATAAGGAA.........ACCAACCG........ATCAATT.GGTTCTC.CGATGAAATATTA.TTTTT.ACGCTTGGCTTCTGAGCT.CAAC..................
sbi-snoR24-1       ...........TGTTGCTGTGATGAG..CCATAACAAATAAGAAG.........ACCAACTG........ATCAACT.GGTTCTT.CGATGAAATATAAGCTGAT.ACGCTTGGCTTCTGAGCTGCA....................
tae-snoR24-37      ..........GTATTGCTGTGATGAG..CCGTAACA.ATAAGAAT.........ACCAAGTG........ATCAATT.GGTTATT.CGATGAAATA....TCATTAACGCTTGGCTTCTGAGCT.GAAC..................
tae-snoR24-38      ..........GTATTGCTGTGATGAG..CCGTAACA.ATAAGGAT.........ACCAAATG........ATCAATT.GGTTATT.CGATGAAATA....TCATTAACGCTTGGCTTCTGAGCT.GAAC..................
tae-snoR24-34      ..........GTATTGCTGTGATGAG..CCGTAACA.ATAAGAAT........ACCAAATGA.........TCAATT.GGTTATT.CGATGAAATA....TTTTAAACGCTTGGCTTCTGAGCT.GAAA..................
tae-snoR24-35      ..........GTATTGCTGTGATGAG..CCGTAACA.ATAAGAAT........ACCAAATGA.........TCAATT.GGTTATT.CGATGAAATA....TTTTAAACGCTTGGCTTCTGAGCT.GAAA..................
tae-snoR24-36      ..........GTATTGCTGTGATGAG..CCGTAACA.ATAAGAAT.......ACC.AAATGA.........TCAATT.GGTTATT.CGATGAAATATTT.TA..A.ACGCTTGGCTTCTGAGCT......G.AAA............
hvu-snoR24-1       ........AGGTATTGCTGTGATGAG..CCGTAACA.ATAAGAAT.........ACCAACTG........ATCAATT.GGTTATT.CGATGAAATACT..TTCTT.ACGCTTGGCTTCTGAGCTGAACCT.................
tae-snoR24-31      ..........TTTTTGCCTTGATGAG..TCGTAACTCATAAGAAG.......TCCCAACTGA.........TCAATT.GGTCCTT.CAATGAAATACTA.AT.TT.ACGCTTGGCTTCTCAGCT......G.AACTGTTA.......
tae-snoR24-32      ..........TTTTTGCCTTGATGAG..TCGTAACTCATAAGAAG.......TCCCAACTGA.........TCAATT.GGTCCTT.CAATGAAATACTA.AT.TT.ACGCTTGGCTTCTCAGCT......G.AACTGTTA.......
tae-snoR24-33      ..........TTTTTGCCTTGATGAG..TCGTAACTCATAAGAAG.......TCCCAACTGA.........TCAATT.GGTCCTT.CAATGAAATACTA.AT.TT.ACGCTTGGCTTCTCAGCT......G.AACTGTTA.......
hvu-snoR24-6       ..........TTTTAGCTGTGATGAG..CCGTAA.ACATAAGAAG.........GCCAACTG........ATCAATC.GGTTCTT.CAGTGAAATTTTC.CT.TT.ACGCTTGGCTTCTGAGCT.GAAC..................
hvu-snoR24-4       ..........TTTGTGCTATGATGAG..CCGTAACACTTCAGAAG........ACTCAACCG........ATCAATTGAGTCCTT.CAGTGAAATATTC.TT.TT.ACGCTTGGCTTCTGAGTT.TAAC..................
tae-snoR24-1       ..........ATTTTGCTGTGATGAG..CCGTAACACTTCAGAAG........TCCCAACCG........ATCAATT.GGTCCTT.CAATGAAATACTA.AT.TT.ACGCTTGGCTTCTGAGCT......G.AAC............
tae-snoR24-2       ..........ATTTTGCTGTGATGAG..CCGTAACACTTCAGAAG........TCCCAACCG........ATCAATT.GGTCCTT.CAATGAAATACTA.AT.TT.ACGCTTGGCTTCTGAGCT......G.AAC............
tae-snoR24-3       ..........ATTTTGCTGTGATGAG..CCGTAACACTTCAGAAG........TCCCAACCG........ATCAATT.GGTCCTT.CAATGAAATACTA.AT.TT.ACGCTTGGCTTCTGAGCT......G.AAC............
tae-snoR24-4       ..........ATTTTGCTGTGATGAG..CCGTAACACTTCAGAAG........TCCCAACCG........ATCAATT.GGTCCTT.CAATGAAATACTA.AT.TT.ACGCTTGGCTTCTGAGCT......G.AAC............
tae-snoR24-5       ..........ATTTTGCTGTGATGAG..CCGTAACACTTCAGAAG........TCCCAACCG........ATCAATT.GGCCCTT.CAATGAAATACTA.AT.TT.ACGCTTGGCTTCTGAGCT......G.AAC............
hvu-snoR24-3       ..........TTTTTGCTGTGATGAG..CCGTAACTCTTCAGAAG........TCTCAAACG........ATCAATTGGGTCCTT.CAGTGAAATATTC.TT.TT.ACGCTTGGCTTCTGAGCT.GAAT..................
tae-snoR24-6       ...GAACAATTTTTTGCTGTGATGAG..CCGTAACACTTCAGAAG........TCCCAACCG........ATCAATTGGGTCCTT.CAGTGAAATATTC.TT.TT.ACGCTTGGCTTCTGAGCT.TTACTTGTTAAAGAATCTGTTT
tae-snoR24-7       ...GAACAATTTTTTGCTGTGATGAG..CCGTAACACTTCAGAAG........TCCCAACCG........ATCAATTGGGTCCTT.CAGTGAAATATTC.TT.TT.ACGCTTGGCTTCTGAGCT.TTACTTGTTAAAGAATCTGTTT
tae-snoR24-9       ...GAACAATTTTTTGCTGTGATGAG..CCGTAACACTTCAGAAG........TCCCAACCG........ATCAATTGGGTCCTT.CAGTGAAATATTC.TT.TT.ACGCTTGGCTTCTGAGCT.TTACTTGTTAAAGAATCTGTTT
tae-snoR24-8       ...GAACAATTTTTTGCTGTGATGAG..CCGTAACACTTCAGAAG........TCCCAACCG........ATCAATTGGGTCCTT.CAGTGAAATATTC.TT.TT.ACGCTTGGCTTCTGAGCT.TTACTTGTTAAAGAGTCTGTTT
tae-snoR24-24      ..........TATTTGCTGTGATGAG..CCGTAACACTTCAGAAG........TCCCAACCG........ATCAATTGGGTTCTT.CAGTGAAATATTC.TT.TT.ACGCTTGGCTTCTGAGCT.TAAC..................
tae-snoR24-28      ..........TGTTTGCTGTGATGAG..CCGTAACACTTCAGAAG........TCCCAACCG........ATCAATTGGGTTCTTCCAGTGAAATATTC.AT.TT.ACGCTTGGCTTCTGAGCT.TAAC..................
tae-snoR24-29      ..........TGTTTGCTGTGATGAG..CCGTAACACTTCAGAAG........TCCCAACCG........ATCAATTGGGTTCTTCCAGTGAAATATTC.AT.TT.ACGCTTGGCTTCTGAGCT.TAAC..................
tae-snoR24-30      ..........TGTTTGCTGTGATGAG..CCGTAACACTTCAGAAG........TCCCAACCG........ATCAATTGGGTTCTTCCAGTGAAATATTC.AT.TT.ACGCTTGGCTTCTGAGCT.TAAC..................
tae-snoR24-23      ..........TTTTTGCTGTGATGAG..CCGTAACACTTCAGAAG........TCCCAACCG........ATCAATTGGGTTCTTTCAGTGAAATATTC.AT.TT.ACGCTTGGCTTCTGAGCT.TAAC..................
hvu-snoR24-5       ..........TGTTTGCTGTGATGAG..CCGTAACATTTCAGAAG........ACCCAGCTG........ATCAATTGGGTTCTT.TAGTGAAATATTC.TT.TT.ACGCTTGGCTTCTGAGCT.AAAC..................
tae-snoR24-10      ..........TATTTGCTGTGATGAG..CCGTAACACTTCAGAAG........ACCCAGCTG........ATCAATTGGGTTCTT.CAGTGAAATATTC.TT.TT.ACGCTTGGCTTCTGAGCT.TTAC..................
tae-snoR24-12      ..........TATTTGCTGTGATGAG..CCGTAACACTTCAGAGG........ACCCAGCTG........ATCAATTGGGTTCTT.CAGTGAAATATTC.TT.TT.ACGCTTGGCTTCTGAGCT.TTAC..................
tae-snoR24-13      ..........TATTTGCTGTGATGAG..CCGTAACACTTCAGAGG........ACCCAGCTG........ATCAATTGGGTTCTT.CAGTGAAATATTC.TT.TT.ACGCTTGGCTTCTGAGCT......T.TACTTGTTAAATA..
tae-snoR24-14      ..........TATTTGCTGTGATGAG..CCGTAACACTTCAGAGG........ACCCAGCTG........ATCAATTGGGTTCTT.CAGTGAAATATTC.TT.TT.ACGCTTGGCTTCTGAGCT......T.TACTTGTTAAATA..
tae-snoR24-15      ..........TATTTGCTGTGATGAG..CCGTAACACTTCAGAGG........ACCCAGCTG........ATCAATTGGGTTCTT.CAGTGAAATATTC.TT.TT.ACGCTTGGCTTCTGAGCT.TTAC..................
tae-snoR24-16      ..........TATTTGCTGTGATGAG..CCGTAACACTTCAGAGG........ACCCAGCTG........ATCAATTGGGTTCTT.CAGTGAAATATTC.TT.TT.ACGCTTGGCTTCTGAGCT.TTAC..................
tae-snoR24-22      ............TTTGCTGTGATGAG..CCGTAACTCTTCAGAAG........ACCCAGCTG........ATCAATTGGGTTCTT.CAGTGAAATATTC.TT.TT.ACGCTTGGCTTCTGAGCA...GA..................
tae-snoR24-25      ...............GCTGTGATGAG..CCGTAACACTTCAGAAG........ACCCAGCTG........ATCAATTGGGTTCTT.CAGTGAAATATTC.TT.TT.ACGCTTGGCTTCTGAGCT.......GAACTTGTTACAGAGT
tae-snoR24-26      ...............GCTGTGATGAG..CCGTAACACTTCAGAAG........ACCCAGCTG........ATCAATTGGGTTCTT.CAGTGAAATATTC.TT.TT.ACGCTTGGCTTCTGAGCT.......GAACTTGTTACAGAGT
tae-snoR24-27      ...............GCTGTGATGAG..CCGTAACACTTCAGAAG........ACCCAGCTG........ATCAATTGGGTTCTT.CAGTGAAATATTC.TT.TT.ACGCTTGGCTTCTGAGCT.......GAACTTGTTACAGAGT
tae-snoR24-11      ..........CTTCTGCTGTGATGAG..CCGTAACACTTCAGAGG........ACCCAGCTG........ATCAATTGGGTTCTT.CAGTGAAATATTC.TT.TT.ACGCTTGGCTTCTGAGCA.GAAC..................
osa-snoR24-1       ........AGATGCAGCTGTGATGAG..ACGTAACACATAAGAAG........GCCAAACCG........ATCAATT.GGTTCTT.CGATGAAATATAT.TTGTT.ACGCTTGGCTTCTGAGCT......G.AATCT..........
osa-snoR24-2       ........TGATGCTGCTGTGATGAG..CCGTAACACATAAGAAG........GCCAACCTA.........TCAATT.GGTTCTT.CGATGACAAATAC.TTGTT.ACGCTTGGCTTCTGAGCAGAATCA.................
osa-snoR24-3       ..............TGCTGTGATGAG..CCGTAACACGTAAGAAG.........GCCAACCG........ATCAATT.GGTTCTT.TGATGAAATACTC.TTGTT.ACGCTTGGCTTCTGAGCG.......................
osa-snoR24-4       ..............TGCTGTGATGAG..CCGTAACACATAAGGAG.........GCCAACCG........ATCAATT.GGTTCTT.CAATGAAATACTC.TTGTT.ACGCTTGGCTTCTGAGCA.......................
osa-snoR24-5       ATAATGCAAGATGCAGCTGTGATGAG..CCGTAACACATAAGGAG.........GCCAACCG........ATCAATT.GGTTCTT.CAATGAAATACTC.TTGTT.ACGCTTGGCTTCTGAGCA.TTTTGTATTGT...........
pda-snoR24-1       ...........AAGTGCCATGATGAG.CAGCTAACATGCAAGAAG........ATCTGATCA........ACTGGTT.GGGTCTT.CAATGAAATATAC.TTGTT.ACGCTTGGCTTCTGAGCT.T.....................
pda-snoR24-2       ....CAGCAAACACTGCTATGACGAG.CTGCTAACGTGTAAGAAG........ATCCATTCG........ATTGATT.GGGTCTT.CAATGAAATATCC.TTGTT.ACGCTTGGCTTCTGAGCT.G.....................
pda-snoR24-3       ..........ACACTGCTATGATGAG.CTGCTAACATGTGAGAGA........ATCCATTCT........ACTGATT.GGGTCTT.CAATGAAATATAC.TTGTT.ACGCTTGGCTTCTGAGCT.TCTT..................
pda-snoR24-4       ..........ACACTGCTATGATGAG.CTGCTAACATGTGAGAGA........ATCCATTCT........ACTGATT.GGGTCTT.CAATGAAATATAC.TTGTT.ACGCTTGGCTTCTGAGCT.TCTT..................
csi-snoR24-1       ..............AGCAGTGATGAA.GCACTAACTTGTAAGAAG......AAACCTGTCTT............AATGGTTTCTC.CAATGAAATTCAC.TAGTT.ACGCTTGGCTTCTGAGCT.......................
stu-snoR24-2       .............AAGCATTGATGAGATAGCGAACATGTAAGGAG........ATCTATTTTAAGCTTGGATCAGCTTGGATCTT.CAATGAAATTTTC.TTGTT.ACGCTTGGCTTCTGAGCT.T.....................
sly-snoR24-1       .............AAGCATTGATGAGATAGCGAACATGTAAGGAG........ATCTATTTTAAGCTTGGATCAGCTTGGATCTT.CAATGAAATTTTC.TTGTT.ACGCTTGGCTTCTGAGCT.T.....................
stu-snoR24-1       .............AAGCAGTGATGAGATAGCTAACATGTAAGGAG........ATCTATTTTAAGCTTGGATCAGCTTGGATCTT.CGATGAAATTTTC.TTGTT.ACGCTTGGCTTCTGAGCT.T.....................
sly-snoR24-2       ..........ATGATGCAGTGATGAGATAGCTAACACGTAAGGAG.A......TCTATTTTA..........AGCTT.GGATCTT.CGATGAAATTTTC.TTGTT.ACGCTTGGCTTCTGAGCT.TTAT..................
rco-snoR24-3       .............GGGCAGTGATGAG.CTCTTAACATGTAAGAAG....AAATTCTGATATA.........AGAGTT...TTTTT.CTATGAAATATAC.TTGTT.ACGCTTGGCTTCTGAGCTC......................
gra-snoR24-5       ..........ATCTTGCGGTGATGAA.GCGATAACATATAAGAAG.......GATCTATTTG........TTGGATT.....CTT.CGTTGAAATGTAC.TTGTT.ACGCTTGGCTTCTGAGCT.TCCA..................
gra-snoR24-4       ..........ATCTTGCAGTGATGAA.GCAATAACATGTAAGAAG.G......ATATATTTG........TTGGGTT.....TTT.CTATGAAATTTAC.TTGTT.ACGCTTGGCTTCTGGGCT.TTGAATGTTAT...........
gra-snoR24-2       ..........ATCTTGCAGTGATGAA.GCAATAACATGTAAAAAG.G......ATCTATTTG........TTGGGTT.....CTT.CTATGAAATTTAC.TTGTT.ACGCTTGGCTTCTGAGCT.TTGA..................
gra-snoR24-3       ..........ATCTTGCAGTGATGAA.GCAATAACATGTAAGAAG.G......ATCTATTTG........TTGGATT.....CTT.CTATGAAATTTAC.TTGTT.ACGCTTGGCTTCTGAGCT.TCCA..................
gra-snoR24-1       ..............TGCAGTGATGAA.GCAATAACATGTAAGAAGG.......ATCTATTTG.............TTGGGTTCTT.CTATGAAATTTAC.TTGTT.ACGCTTGGCTTCTGAGCA.......................
dpu-snoR24-7       ..........TGACAGCAGTGATGAG.TTGCTAACACGTAAGAAG........AGCTAACTA.........TGTGTT.GGTTCTT.CGATGAAATCTAC.TTGTT.ACGCTTGGCTTCTGAGCC.TGTT..................
dpu-snoR24-4       .........CGGGGAGCAGTGATGAG.TTGCTAACACGTAAGAAG........AGCTAACTA.........TGTGTT.AGTTCTT.CGATGAAATTCTC.TTGTT.ACGCTTGGCTTCTGAGAC.TGTTATTCG.............
dpu-snoR24-1       ..........TGACAGCAGTGATGAG.TTGCTAACACGTAAGAAG........AGCTAACTA.........TGTGTT.AGTTCTT.CGATGAAATTCTC.TTGTT.ACGCTTGGCTTCTGAGAC.TGTTA.................
dpu-snoR24-2       ..........TGACAGCAGTGATGAG.TTGCTAACACGTAAGAAG........AGCTAACTA.........TGTGTT.AGTTCTT.CGATGAAATTCTC.TTGTT.ACGCTTGGCTTCTGAGAC.TGTTA.................
dpu-snoR24-3       ..........TGACAGCAGTGATGAG.TTGCTAACACGTAAGAAG...A.....GCTAACTA.........TGTGTT.AGTTCTT.CGATGAAATTCTC.TTGTT.ACGCTTGGCTTCTGAGAC.TGTTA.................
dpu-snoR24-6       ..........TGACAGCAGTGATGAG.TTGCTAACACGTAAGAAG...A.....GCTAACTA.........TGTGTT.AGTTCTT.CGATGAAATTCTC.TTGTT.ACGCTTGGCTTCTGAGAC.TGTTA.................
dpu-snoR24-5       ...........GGCAGCAGTGATGAG.TTGCTAACACGTAAGAAG........AGCTAACTA.........TGTGTT.AGTTCTT.CGATGAAATTCTC.TTGTT.ACGCTTGGCTTCTGAGAC.TGTT..................
ppe-snoR24-1       ..........GTGCTGCAGTGATGAG.CTTTTAACATGTAAGAAG........GATCATTTG........TGTAATG.GTTTCTT.CAGTGAAATACTC.TTGTT.ACGCTTGGCTTCTGAGCA.T.....................
rco-snoR24-1       .............AAGCAATGATGAA.AAGCTAACATGTAAGAAG.....AGCTGTCATCTG.........TTGAT..GGTTCTT.CAGTGAGATATAC.TTGTT.ACGCTTGGCTTCTGAGCT.T.....................
rco-snoR24-2       .............AAGCAATGATGAA.AAGCTAACACGTAAGAAG.....ACCTATCATCTG.........TTGAT..GGTTCTT.CAGTGAGATATAC.TTGTT.ACGCTTGGCTTCTGAGCT.T.....................
gra-snoR24-6       ..............TGCAGTGATGAG.AAGCTAACATGTAAGAAG...ATCCCATCTTATTG........AGGGGTT......TT.CAATGAAATATAC.CTGTT.ACGCTTGGCTTCTGAGCT.TGCA..................
mtr-snoR24-2       ..............AGCTGTGATGAG.CCTCTAACATGTAAGAAG.......GATCCATTTG........TTGGGTT....TATT.CAGTGAAATTGAT.TTGTT.ACGCTTGGCTTCTGAGCT.......................
mtr-snoR24-5       ..........TCCCATCGGTGATGAG.CTCTTAACATGTAAGAAG...G....TTCCCTAGG.........TGGGTT....GCTT.CAATGAAATTTAC.TTGTT.ACGCTTGGCTTCTGAGAT.TTGA..................
mtr-snoR24-4       ..........CCCCAGCGGTGATGAG.CTATTAACACGTAAGAAG.......AATCCC..TG.........CGGGTT....TCTT.CAATGAAATTTAC.TTGTT.ACGCTTGGCTTCTGAGCT.TTGA..................
mtr-snoR24-1       ............CCAGCAGTGATGAG.CCTCTAACATATAAGATG.......AATCCCTATG.........TGGGTT....TCTT.CAATGAAATTTAC.TTGTT.ACGCTTGGCTTCTGAGCT.TG....................
mtr-snoR24-3       ..............AGCAAGGATGAG.CCGTTAACATATAAGAAG.......AATCCCTATG.........TGGGTT....TCTT.CAATGAAATTTAC.TTGTT.ACGCTTGGCTTCTGAGCT.......................
lja-snoR24-4       ..............AGCGGTGATGAG.CCTCTAACATGTAAGAAG.......AATTCCTTTG.........TGGGGT....TTTT.CAATGAAATTTTC.TTGTT.ACGCTTGGCTTCTGAGCT.......................
lja-snoR24-1       ..............AGCGGTGATGAG.CCTCTAACATGTAAGGAG.......TCTCCCTTTG.........TGGGTT....TCTT.CAATGAAATTTTC.TTGTT.ACGCTTGGCTTCTGAGCT.......................
lja-snoR24-2       ..............AGCGGTGATGAG.GCTCTAACATGTAAGAAG.......ACTCCCTTTG.........TGGGTT....TCTT.CAGTGAAATTTGC.TTGTT.ACGCTTGGCTTCTGAGCT.......................
lja-snoR24-3       ..............AGCGGTGATGAG.GCTCTAACATGTAAGAAG.......ACTCCCTTTG.........TGGGTT....TCTT.CAGTGAAATTTGC.TCGTT.ACGCTTGGCTTCTGAGCT.......................
bra-snoR24-7       .........ATTATATCTGTGATGAGAAAGCTAACATATAAGGAA.......AGCTTCTTTG.........TGAAGT....TCTT.CAATGAAATATAC.TTGTT.ACGCTTGGCTTCTGAGCT.TATAAT................
vvi-snoR24-3       ............GAAGCCGTGATGAA.CTGCTAACATATAAGAAG...AA......CTGTCT.........TTGATG.GTCTCTT.CAATGAGATATAC.TTGTT.ACGCTTGGCTTCTGAGCT.TC....................
bra-snoR24-6       ...........AGGAGCTGTGACGAGAAAGCTAACACGTAAGAAG...ATG..ACTCCTTTG.........TGGATT.ACCTCTT.ATATGTAATATAT.TTGTT.ATGCTTGGC.TCTGAGAT.ATATTCT...............
csi-snoR24-2       ..............AGCTGTGACGAG.ATGCTAACATGTAAGAAG........ACCTCTCT..........TGTATT.GGATCTT.CAATGAAATTCAT.TTGTT.ACGCTTGGCTTCTGAGCT.......................
csi-snoR24-3       ............AAAGCTGTGATGAG.ATGCTAACATGTAAGAAG...A....CCTCTCTTG...........TATT.GGGTCTT.CAATGAAATTTAC.TTGTT.ACGCTTGGCTTCTGAGCT.TT....................
vvi-snoR24-1       ..........TTGATGCAGTGATGAG.AAGCTAACATGTAAGAAG.......AATCCATATT...........AATT.GGATCTT.CAATGAAATATTC.TTGTT.ACGCTTGGCTTCTGAGCT.CCTT..................
vvi-snoR24-2       ..........TTGATGCAGTGATGAG.AAGCTAACATGTAAGAAG...AA......TCCATA.........TTAATT.GGATCTT.CAATGAAATATTC.TTGTT.ACGCTTGGCTTCTGAGCT.CCTT..................
bra-snoR24-5       ..............AGCTGTGATGAGAAAGCTAACACGTAAGGAG...AGA..ACTCCTTTG.........TGGTTT.ATCTCTT.CAATGAAATATAT.TTGTT.ACGCTTGGCTTCTGAGCT.AATCTCTTTGCT..........
bra-snoR24-2       .............TATCAGTGATGAGAAAGCTAACACGTAAGAAG.....AGGACTCCTTTG.........TGGGGT.CTTTCTT.CTGTGAAATACAT.TTGTT.ACGCTTGGCTTCTGAGAT.A.....................
bra-snoR24-3       .............TATCAGTGATGAGAAAGCTAACACGTAAGAAG...AAAAGACTCCTTTG.........TGGGGT.CTTTCTT.CTATGAAATACAT.TTGTT.ACGCTTGGCTTCTGAGAT.A.....................
bra-snoR24-9       ..............AGCTGTGATGAGAAAGCTAACACGTAAGAAG...AGACAACTCCTGTG.........TGGGGT.ATCTTTT.CCATGAAATATAT.TTGTT.ACGCTTGGCTTCTGAGCT.......................
bra-snoR24-8       ..........TATGAGCTGTGATGAGAAAGCTAACACGTAAGAAG...AGACAACTCCTTTG.........TGGGGT.ATCTCTT.CGATGAAATATAT.TTGTT.ACGCTTGGCTTCTGAGCT...................AGTG
bra-snoR24-1       .............TATCAGTGATGAGAAAGCTAACACGTAAGAAG...AGACAACTCCTTTG.........TGGGGT.ATCTCTT.CTATGAAATATAT.TTGTT.ACGCTTGGCTTCTGAGAT.A.....................
bra-snoR24-4       .........TTATGAGCGGTGATGAGAAAGCTAACACGTAAGAAG...AGACAACTCCTTTG.........TGGGGT.ATCTCTT.CTATGAAATATAT.TTGTT.ACGCTTGGCTTCTGAGCT.AATAA.................
ath-snoR24-1       ...............GCTGTGATGAGAAAGCTAACACGTAAGAAG....AGGTATTCCTTTG.........TGGGGT.ATTTCTT.CAATGAAATACAT.TTGTT.ACGCTTGGCTTCTGAGCT.......................
ath-snoR24-2       ...............GCTGTGATGAGAAAGCTAACACGTAAGAAG....GGGTACTCCTTTG.........TGGGGT.GTTTCTT.CAATGAAATACAT.TTGTT.ACGCTTGGCTTCTGAGCT.......................
ath-snoR24-4       ..............ATCAGTGATGAGAAAGCTAACACGTAAGAAG....AGGTACTCCTTTG.........TGGTGT.ATTTCTT.CTATGAAATATAT.TTGTT.ACGCTTGGCTTCTGAGATA......................
ath-snoR24-3       ....................GATGAGAAAGCTAACACGTAAGAAG....AAGTACTCCTTTG.........TGGTGT.ATTTCTT.CAATGAAATACAT.TTGTT.ACGCTTGGCTTCTGA..........................
#=GC SS_cons       ...................................................................................................................................................
//
