# Supplementary material for: Phylogenetic distribution of plant snoRNA families
Source: BMC Genomics. 2016 Nov 24;17:969. doi: 10.1186/s12864-016-3301-2 (PMC5122169; doi:10.1186/s12864-016-3301-2)
Supplement: Additional file 9 — Alignments. Complete archive of all snoRNA family alignments (in.stk stockholm format). (ZIP 194 kb) [file 12864_2016_3301_MOESM9_ESM.zip › Additional_folder_6/snoR90.stk]

# STOCKHOLM 1.0


gra-snoR90-2      ....AGCTTTT.AGACTTGGCAATGTGTAGCTTTGAATGCTAATGG.....ACTCACATTGAAGG...TCCTCT.........CATT...ACACTATTTTTGTGCTTTTCATCTATGGAATTGCAGAGTTATGGGAGAAGA.TACATGG
gra-snoR90-3      ..TACTAGCCT.TTAGCTGGCAATGTGTAGCTTTGAATGCTAATGG.....ACTCACATTGAAGT...CCTCTT.........AGTATTCTTCTTTGCTTGAATTTTC........AGCATTGCAGATTTCTCGAAGAAGG.TACATAA
gra-snoR90-5      ...............GCTGGCAATGAGTAGCTTTGAATGCTAATGG.....ACTCACACCGAAGT...CCTCTC.........GGTACTCTTCTTTGCTTGAGTTTTC........AGCATTGCAGAGTTCTCGGAGAAGA.TACATAA
ath-snoR90-2_      .....GAGTCTT....TGGGCTATGATTAGCTTTGAATGCTAATGG.....ACTGACATCAAATAATTTTTATC........TAAGCCGACTTTTGCAGATAGTTAGT.GTAATATCTACCTGCAG.ACCGGTTTAGATAA.AACATAC
bra-snoR90-2      ....TGAGTCT.TT..TG.GCTATGATTAGCTTTGAATGCTAGTGG.....ACTGACATCAAATA....CTTTC......TCTTAGCCGTTTTATGCAGATAGTTAATAGTA.TATCTAACTGCAA.GATGTTTTATAAGAAAACATAT
bra-snoR90-1      ...ATGAGTCT.TT..TGAGCTATGATTAGCTTTGAATGCTTATGG.....ACTGACATCAAATA....CTTTA......TCTTAGCTGAGTTTTGCAGATAGATAGTATTA.TATCTAACTGCAG.CCTGGTTGAGATGA.AACATAT
bra-snoR90-3      ....TGAGTCT.TT..TG.GCTATGATTAGCTTTGAATGCTAATGG.....ACTGACATCAAATG....CTATCTC...CTCTTAGCCGATTTTCGCAGATGGGTATTATTA.TATCTAACTGCAG.GCCGGTTGAGATGA.AACATAT
ath-snoR90-1_      .....GAGTCT.TT..TG.GCTATGATTAGCTTTGAATGCTAATGG.....ACTGACATCGTCTA....TTTTC......TCTTAACCGATTTGTGCAGATAGTTAATAATA.TATCTAACTGCAG.TCTGGTTTAGATGAAAACATAT
bra-snoR90-4      ....TGAGTCTT....TTGGCTATGATTAGCTTTGAATGCTAATGG.....ACTGACACCAAAACTGTTTTCTC.....TTCTTAGCTAATGTGTGCAGATAGTTAATAATATTATTTAACTGCAA.GCTGGTTTAGGAGAGAACATAT
gra-snoR90-1      .............TTATGAACAGTGTTTAGTTTTGAATGCTAATGG.....ACTTAAATCAAATGCCCTCTTTCACTACTCTCTGTTCTCATCTTCCA..................TGGAGTTCAG.ATCGGTGGAGATGA.CAAATAA
gra-snoR90-6      ....AACGTCT.TA..TAGACAATGTTTAGTTTTGAATGGTAATGG.....ACTTAAATTGAATG.CATCTTTCATGACTTTCTGATCTCATCCTACA..................TGGAGTGCGA.ATTCATAGAGATGA.TACATTA
gra-snoR90-7      ....AACGTCT.TA..TAGACAATGTTTAGTTTTGAATGGTAATGG.....ACTTAAATTGAATG.CATCTTTCATGACTTTCTGATCTCATCCTACA..................TGGAGTGCGA.ATTCATAGAGATGA.TACATTA
gra-snoR90-4      ...AAACGTCT.TA..TAGACAATGTTTAGTTTTGAATGCTAATGG.....ACTTAAATTGAATG.CATCTTTCATGACTTTCTGATCTCATCCTACATGGAGTTTGG...................ATTCATAGAGATGA.TACATTA
gra-snoR90-8      ....AAAGCCTTAA..TAGGCAATGCTTAGTTTTGAATGCTAATGG.....ACTTAAATCAAATA...TCTTTC.C...TCGCAGTTTTTTTTTTTTGTGTGTGCTGTACAT.TAAGGAGCT..AAAATCAGTGAGGAAGA.TACACTA
csi-snoR90-2      ...AATAGTCTTAC..GAGACAATGTTTAGCTTTGAATGCAAGTGG.....ACTAAAATTAAATG.TGTTTCTC.T...TAGCAGTTCTGCGC.TGTA.ATTTTTCGT........GTAGCTGCAG.ATCAGTGAAGAAGA.AACATTA
ppe-snoR90-4      ............TT..GAGGCATTATTTAGCTTTGAATGCTAATTT.....ACTTACATCAAATG...TCTCTC.T...TAACTGTTCTGTGC.TTCGTATACTTCAT........GGAGATGCAG.ATCAGGGGAGATGA.AACATAT
vvi-snoR90-1      ....AGAGTCA.TA..TAGGCAATGTTTAGCTTTGAATGCTAATGG.....ACTCACAGCAAATG...TCTCTC.T...TGACTGTTCTGCACTTTTGTGTATTTTGT........GAAGTTGCAG.ATCAGTGGAGATGA.AACATGA
vvi-snoR90-2      ....AGAGTCA.TA..TAGGCAATGTTTAGCTTTGACTGCTAATGG.....ACTCACAACAAATG...TCTCTCTT....GACTGTTCTGTGCTTT.GTGTATTTTGT........GGAGTAGCAG.ATCAGTGGAGATGA.AACATGA
vvi-snoR90-3      ....AGAGTCA.TA..TAGGCAATGTTTAGCTTTGAATGCTAATGG.....ACTCACAGCAAACG...TCTCTCTT....GACTGTTCTGTGCTTT.GTGTATTTTGT........GGAGTGGCAG.ATCAGTGGAGATGA.AACATGA
rco-snoR90-1      ...AGGAGTCT.TA..CAGACAATGCTTAGCTTTGAATGCTAATGG.....ACTTACACCAAATGTTCACTCTT......AAGAATTCTGTGCTTC........GTGT........TAAGTTGCAG.ATCAGTGTGAATGA.AACATGA
rco-snoR90-2      CAAAGGAGTC......TAGACAATGTTTAGCTTTGAATGCTAACGG.....ACTTGCATCAAAAGTTCACTCTT......AACAATTCTGTGCTTT........ACGT........TAAGCTGCAG.ATCAGTGGGAATGA.AACGT..
rco-snoR90-4      ....GGAGTCTTTG..CAGACAATGTTTAGCTTTGAATGCTAATGG.....ACTTGCATCAAATG.T.TCACTCTT...TAACAATTCTGTGCTTT........GCGT........TAAGCTGCAG.GTCAGTGGGATTGA.AACATTT
rco-snoR90-3      ...TAACCTCT.AG..TGGGTATTGTCTAGCTTTGAATGCTAATGG.....ACTTATATTGAACT...TCTCTCAT...TTCCTGTTCTCAT.CTTCTTGTATTTAAT........GGAAATACAGAATAATTGGAGATGA.TACATTA
mtr-snoR90-3      ...CAATGCCTCTC..CGAGTAATGTCTAGCGTTGAATGCTAATGA.....ACTGATAGAGAATT...CCCTTC.....CCGATGTTCTGTTCCTTCACACAT.TTAT........GGAGTTGCAGAATCATTGGAGTTGA.TACATAA
mtr-snoR90-4      ..TAGTAACTC.AC..TAAGTAATGTCTAGCTTTGAATGCTAACGG.....ACTGATAGATACTT...CACCTCC.....TCGTGTTCTGTTCCTTTACATGA.CTAT........GGAGTTGCAGAATCATTGGAGTTGA.TACATAA
mtr-snoR90-6      ..AATAACTTT.CT..TGAGTAATGTCTAGCTTTGAATGCTAATGGACGTCACTGACAGAGAACT...TCCCTC......CTCTGTTCT........TTAAATCATAT........GAAATTGCAGAATCATTGGAGTTGA.TACAAAA
mtr-snoR90-5      ..TCAATGTCA.TT..TGGGTAATGGATAGCTTTTAATGCTAATGG.....ACTAAAAT..ATTC...TCTCTTT.....TCCTGATTTGTTGCTTAACATAT.CTAT........GGAGGTTCAGAATCAAATGAAGTGA.TACATTA
mtr-snoR90-1      ............AT..TGAGTAATGGCTAGCTTTGAATGCTAATGG.....ACTCATACAAATTC...TCTCTTTA...GTCCTCTTCTGTTGCTTCCCAAAT.TTAT........GGAGTTTCTAAATCAAATGAGATTA.TACATTT
mtr-snoR90-2      ............AT..TGAGTAATGGCTAGCTTTGAATGCTAATGG.....ACTCATACAAATTC...TCTCTTTA...GTCCTCTTCTGTTGCTTCCCAAAT.TTAT........GGAGTTTCTAAATCAAATGAGATTA.TACATTT
csi-snoR90-1      ..TAATAGCCT.CATGTGGGCAATGCATGGCTTTGAATGCTAATGG.....ACATACATGAAAGT...TCTCTC......ACCTGTTCTGTGCCTC....TAATTTGT........GGAGTTTCAGAATCATTGGAGATGA.TACATAT
ppe-snoR90-1      .................CGGTGATGTCTAGCTTTGAATGCTAATGG.....ACTCATAATAATTC...CCTCCA......TCCTGTTCTGTTGCTTCTTGGGTGTTGT........GGAGTTTCAGAATCATTGGAGTGGA.TACATAT
ppe-snoR90-2      ......CCTTC.AA..TTGGCAATGTCTAGCTTTGAATGCTAATGG.....ACTCATAGTAACTC...CCTCCA......TCCTGTTCTGTTGCTTCTTGTATATTTT........GGAGTTTCGGAATCATTGGAGTTGA.TACATTT
ppe-snoR90-3      ...................GCGATGTCTAGCTTTGAATGCTAATGG.....ACTCATAATAATTC...CCTCCA......TCCTGTTCTGTTGCTTCTTGTATGTTGT........GGAGTGTCGGAATCATTGGAGTTGA.TACATTT
#=GC SS_cons      .....................................................................................................................................................
//
