# Supplementary material for: Phylogenetic distribution of plant snoRNA families
Source: BMC Genomics. 2016 Nov 24;17:969. doi: 10.1186/s12864-016-3301-2 (PMC5122169; doi:10.1186/s12864-016-3301-2)
Supplement: Additional file 9 — Alignments. Complete archive of all snoRNA family alignments (in.stk stockholm format). (ZIP 194 kb) [file 12864_2016_3301_MOESM9_ESM.zip › Additional_folder_6/OsU54.stk]

# STOCKHOLM 1.0


osa-OsU54                 ..TCTGCTCAATGATTAAGCCATGTTAATCCATGGCAATATGCGCTATTCTGAATCATATTAAGATGTCAT.AAACATTATGAGAGCAGG..
hvu-OsU54-2_H.vulgare     ..TCTGCTCAGTGATTAAGCCATGTAGGTTCATGGC.ATATAAGCTATTCTGAGTC..TATAGGATGCCATCAAACGTTATGAGAGCAAA..
hvu-OsU54-1_H.vulgare     .ATCTGCTCGATGATTAAGCCGTGTAGATTCATGGCGATATACGCTATTCTGAGTC..TTTAGGATGTCAACAAACGTTATGAGAGCAGAT.
tae-OsU54-1_T.aestivum    .ATTTGCTCAATGATTAAGCCATGTAGATTCATGGCGATATACGCTATTCTGAATC..TTTAGGATGTCATCAAACGTTATGAGAGCAGAT.
tae-OsU54-6_T.aestivum    ..TTTGCTCAATGATTAAGCCATGTAGATTCATGGCGATATACGCTATTCTGATTC..TTTAGGATGTCATCAAATGTTATGAGAGCAGA..
tae-OsU54-3_T.aestivum    ..TTTGCTCAATGATTAAGCCATGTAGATTCATGGCGATATACGCTATTCTGAATC..TTTAGGATGTCATCAAATGTTATGAGAGCAGA..
tae-OsU54-2_T.aestivum    GATCTTCTCAATGATTAAGCCATGTAGATTCATGGCGATATACGCTATTCTGAGTC..TTTAGGATGTCATCAAACGTTATGAGAGCAGATC
tae-OsU54-4_T.aestivum    .ATCTTCTCAATGATTAAGCCGTGTAGATTCATGGCGATATACGCTATTCTGAGTC..TTTAAGATGTCATCAAACTTTATGAGAGCAGAT.
tae-OsU54-7_T.aestivum    .ATCTTCTCAATGATTAAGCCGTGTAGATTCATGGCGATATACGCTATTCTGAGTC..TTTAAGATGTCATCAAACTTTATGAGAGAAGAT.
tae-OsU54-8_T.aestivum    ..TCTGCTCAATGATTAAGCCATGTAGATTCATGGTGATATACGCTATTCTGAGTC..TTTAGGATGTCATCACATATTATGAGAACATA..
tae-OsU54-9_T.aestivum    ..TCTGCTCAATGATTAAGCCATGTAGATTCATGGTGATATACGCTATTCTGAGTC..TTTAGGATGTCATCACATATTATGAGAACATA..
tae-OsU54-10              ..TCTGCTCAATGATTAAGCCATGTAGATTCATGGTGATATACGCTATTCTGAGTC..TTTAGGATGTCATCACATATTATGAGAACATA..
tae-OsU54-5_T.aestivum    ..TCTGCTCAATGATTAAGCCATGTAGATTCATGGTGATATGCGCTATTCTGAGTC..TTTACGATGTCATCACATGTTATGAGAGCAGA..
#=GC SS_cons              ............................................................................................
//
