# Supplementary material for: Phylogenetic distribution of plant snoRNA families
Source: BMC Genomics. 2016 Nov 24;17:969. doi: 10.1186/s12864-016-3301-2 (PMC5122169; doi:10.1186/s12864-016-3301-2)
Supplement: Additional file 9 — Alignments. Complete archive of all snoRNA family alignments (in.stk stockholm format). (ZIP 194 kb) [file 12864_2016_3301_MOESM9_ESM.zip › Additional_folder_6/U19.stk]

# STOCKHOLM 1.0


gra-U19       ......AATTGGCTTAGTTAGGAGGCAGAAATCGATTCGAAAAACAGAGA..........TATCGGGTTCCTGATGTTTCTGGTCGATTTAACCAAGGCCTTTTTGAGGGGACTC..TTGGCTTCTC..TTTCTTC.......ACCCGTTGTCCC....CCAAGCAGCCTTGGACATTT
mtr-U19       TTTCATACATGACTTAGTTAGGGGGCAAATATTAATAGAAATC.................TAATGTTTATTAGATTTCTCTCA.......AAGATAGGTTGTTTATTGAAGGAACAATCTGTTCTGT......TGT.......ATTAGTTGTTCT....TCAAACACCCTTTCACATTT
lja-U19       ..TCATATGTGGCTTAGTTAGGGGGCGAACATCAACTTGAACC.................AAATGTTAATTTGGTTCCTTTCA........CGGAGAGGCTTTTTGAAGGGACTC..TCTGCGCTCT......CGA.......ATCAGTTGTCCC....TCAAGCAGCCTTTTACATTC
rco-U19       ........AAGGCTTAGTTAAGAGGCAGAAATCAAATATATGTTGGTCAA.............TGTAATATTGATCAGTCATA........ACCTAAGGCATTTTGAGTGGAAAATTACAGCTATTCTTTTTAGCC.......ATTAATTGTCCG....CCAAGCTGTCTTAGACATTT
vvi-U19      ...CATATTTGGCTTAGTTAGGAGGCACAAATCAAAACATATG.GATCAAAAGTATCTTAGATTGATGCCTTGATCTTAAAAA.........CTAAGGTCTTTTTGAGTGGACTC..TCTTGTTACT....TTCCC.......ATCAATTGTCCT....TCAAGCAGCCTTAGACATTC
bra-U19-2     ...CATATCTGGCTTAGTTAGGAGGCAAACATAAATTCTGATC.ATTCAATACTTTTCTGTATTGTT...TTTGGTCGTTTGAGGCTTTTTTTTTTGTTTCTTTTGAGGAGGAGCAATTGAATTATC...TTCAAT.......TGCAAGCTTCTTCTTACCAAAAAGCTTCCGACATTA
bra-U19-3     .....TAGTTGGCTTAGTTAGGAGGCTTGA........TGATC.TTTCAATATGTTTCTGTATTGTT...TTGATCT................TGAGATCTTTTTGAGGAGGAAC..TCTGTTTTTCTTTTTTTGTTGCTCAAATCAGAGCTTC.....TCAATCAGCTTCAGACATTA
ath-U19       ......ATCTGGCTTAGTTAGGAGGCATAAATCAATCTTGATC..ATCAATACTTTACTGTATTGTA...TTGATCTATTTGA........CTTGAGGTCTTTTTGAGGAGGAGC..TTTGCTTCTG...CTAAGT.......ATCAAGCTTCTC....CCAAGCAGCCTCAGACATAT
bra-U19-1     .....AATTGGGCTTAGTTAGGAGGCATAAATCAA.TCTGATCTTTTTGATACTTTTCTGTATTGGT...TTGATCTTAATGA.........CTTGAGGTCTTTTGAGGAGGAGC..TCTGCTTTCT.................TGCTGCTTCTC....CCAAGCAGCCTCAGACATTA
#=GC SS_cons  ...................................................................................................................................................................................
//
