# Supplementary material for: Phylogenetic distribution of plant snoRNA families
Source: BMC Genomics. 2016 Nov 24;17:969. doi: 10.1186/s12864-016-3301-2 (PMC5122169; doi:10.1186/s12864-016-3301-2)
Supplement: Additional file 9 — Alignments. Complete archive of all snoRNA family alignments (in.stk stockholm format). (ZIP 194 kb) [file 12864_2016_3301_MOESM9_ESM.zip › Additional_folder_6/snoR175.stk]

# STOCKHOLM 1.0


hvu-snoR175-1      TGTATAGTAGAATGGAGATGAAAATGATGAAATGTGACAGGTACTTATGATGAGGCTTTTACATGGGTACTCATGGTGCAGCTTTTTTT.AGTTGTGCCGAGAAGCTGGTCTAGGCCTCTGTGAATGTTACATATACTT.TGGTCTGATTCACTCCATTCTATTCATACA
tae-snoR175-4      .....AGTGGAATGGAGATGAAAATGATGAAATGTGACAGGTACTTATGATGAGGCTTTTACATGGGTACTCATGGTGCAGCTTTGTTT.AGTTGTGCCGAGAAGCTGGTCTAGACCTCTGTGAATATTGCATATACTT.TGTTCTGATTCACTCCATTCTATT......
tae-snoR175-8      ........GGAATGGAGATGAAAATGATGAAATGTGACAGGTACTTATGATGAGGCTTTTACATGGGTACTCATGGTGCAGCTTTGTTT.AGTTGTGCCGAGAAGCTAGTCTAGGCCTCTGTGAATATTACATATACTT.TGTTCTGATTCACTCCATTCT.........
tae-snoR175-10     .....AGTGGAATGGAGATGAAAATGATGAAATGTGACAGGTACTTATGATGAGGCTTTTACATGGGTACTCATGGTGCAGCTTTGTTT.AGTTGTGCCGAGAAGCTGGTCTAGGCCTCTGTGAATATTACATATACAT.TGTTCTGATTCACTCCATTCTATT......
tae-snoR175-9      ........GGAATGGAGATGAAAATGATGAAATGTGACAGGTACTTATGATGAGGCTTTTACATGGGTACTCATGGTGCAGCTTTGTTT.AGTTGTGCCGAGAAGCTGGTCTAGGCCTCTGTGAATATTACATATACTT.TGTTCTGATTCACTCCATTCT.........
zma-snoR175-2      .......TGGAATGGAGATGAAAATGATGAAATGTGACAGGTACTTATGATGAGGCCTTTGCATTGGTACTCCTGGTGCAGCTTTCTTTAAGTTGTGCCGAGAAGCTTGGTTAGGTCTTTGTGAATACCAAATTTCTTG.GTGTCTGATTCACTCCATTCCA........
sbi-snoR175-1      ......GTGGAATGGAGATGAAAATGATGAAATGTGACAGGTACTTATGATGAGGCCTTTGCATTGGTACTCCTGGTGCAGCTTTCTTTAAGTTGTGCCGAGAAGCTTGTTTAGGTCTTTGTGAATACCAAATTTCTTG.GTGTCTGATTCACTCCATTCCAT.......
zma-snoR175-1      ........GGAATGGAGATGAAAATGATGAAATATGACAGGTACTTATGATGAGGCCTTTGCTTTGGTACTCCTGGTGCAGCTTTCTTTAAGTTGTGCCGAGAAGCTTGTTTAGATCTCTGTGAATGCCAAATTTATTG.ATTTCTGATTCACTCCGTTCC.........
zma-snoR175-3      ...............AGATGAAAATGATGAAATGTGACAGGTACTTATGACGAGGCCTTTGCATTGGTACTCCTGGTGCAGCTTTCTTTAAGTTGTGCTGAGAAGCTTGTCTAGATCTCTGTGAATACCAAATTTATTGATTTTCTGATTCACTC...............
sbi-snoR175-2      .......TGGAATGGAGATGAAAATGATGAAATGTGACAGGTACTTATGATGAGGCCTTTGCATTGGTACTCCTGGTGCAGCTTTCTTTAAGTTGTGCCGAGAAGCTTGTTTAGATCTCTGTGAATACCAAATTTATGA..TTTCTGATTCACTCCATTCCA........
osa-snoR175        ................GGTGAAAATGATGAAATATGACAGGTACTTATGA.GAGGCATTTACATAGGTACTCCTGGTGCAGCTTTCTTT.AGTTGTGCCGAGAAGCTAGTTTAGGCCTCTGTGAATACTG.GTTTACTG.TTGTCTGATTCACT................
hvu-snoR175-3      ...............AGGTGAAAATGAGGAATTGTGACAGGTACTTATGACGAGGCACTTACATGGCTACTCCTGGTGCAGCTTTTTTC.AGTTGTGCTGAGAAGCTTGTTTAGGCCTCTGTGAATACTGAATTTACCA.CTGTCTGATTCACTC...............
hvu-snoR175-4      ...............AGATGAAAATGAGGAACTGTGACAGGTACTTATGACGAGGCATTTACATAGCTACTCCTGGTGCAGCTTTTTTT.AGTTGTGCCGAGAAGCTTATTTAGACCTCCGTGAATACTGAATTTACCA.CTGTCTGATTCACTC...............
tae-snoR175-3      ........GGAATGGAGATGAAAATGAGGAATTGTGACAGGTACTTATGACGAGGCATTTACATAGCTACTCCTGGTGCAGCTTGTTTT.AGTTGTGCCGAGAAGCTTGTTTAGGCTTCTGTGAATACTGAATTTACCA.TTGTCTGATTCACTCCATTCT.........
tae-snoR175-1      ........GGAATGGAGATGAAAATGAGGAATTGTGACAGGTACTTATGACGAGGCATTTACATAGCTACTTCTGGTGCAGCTTTTTTT.AGTTGTGCCGAGAAGCTTGTTTAGGTCTCTGTGAATACTGAATTTACCA.TTGTCTGATTCACTCCATTCT.........
tae-snoR175-2      ...............AGATGAAAATGAGGAATTGTGACAGGTACTTATGACGAGGCATTTACATAGCTACTCCTGGTGCAGCTTTCTTT.AGTTGTGCCGAGAAGCTTGTTTAGGCCTCTGTGAATACTGAATTTACCA.TTGTCTGATTCACTC...............
tae-snoR175-7      ........GGAATGGAGATGAAAATGAGGAATTGTGACAGGTACTTATGACGAGGCATTTACATAGCTACTCCTGGTGCAGCTTTTTTT.AGTTGTGCCGAGAAGCTTGTTTAGGCCTCTGTGAATACTGAATTTACCG.TTGTCTGATTCACTCCATTCT.........
tae-snoR175-11     ..TCTGGTGGAATGGAGATGAAAATGAGGAATTGTGACAGGTACTTATGATGAGGCATTTACATAGCTACTCCTGGTGCAGCTCCTTTT.AGTTGTGCCGAGAAGCTTGCTTAGGCCTCTGTGAATACTGAA.TTACCA.TTGTCTGATTCACTCCATTCTATATAGA..
tae-snoR175-12     ........GGAATGGAGATGAAAATGAGGAATTGTGACAGGTACTTATGACGAGGCATTTACATAGCTACTCCTGGTGCAGCTCCTTTT.AGTTGTGCCGAGAAGCTTGCTTAGGCCTCTGTGAATACTGAA.TTACCA.TTGTCTGATTCACTCCATTCT.........
hvu-snoR175-2      ..TTTAGTGGAATGGAGGTGAAAATGAGGAATTGTGACAGGTACTTATGACGAGGCATTTACATAGCTACTCCTGGTGCAGCTCCTTTT.AGTTGTGCCGATAAGCTTGCTTAGGCCTCTGTGAATATTGAATTTA.CA.TTGTCTGATTCACTCCATTCTATTAAG...
tae-snoR175-6      ..TTTAGTGGAATGGAGGTGAAAATGAGGAATTGTGACAGGTACTTATGACGAGGCATTTACATAGCTACTCCTGGTGCAGCTCCTTTT.AGTTGTGCCAAGAAGCTTGCTTAGGCCTCTGTGAATATTGAATTTACCA.TTGTCTGATTCACTCCATTCTATTAAG...
tae-snoR175-5      ......GTGGAATGGAGGTGAAAATGAGGAATTGTGACAGGTACTTATGATGAGGCATTTACATAGCTACTCCTGGTGCAGTTCCTTTT.AGTTGTGCCGAGAAGCTTGCTTAGGCCTCTGTGAATATTGAATTTACCA.TTGTCTGATTCACTCCATTCTAT.......
tae-snoR175-13     ..TTTAGTGGAATGGAGGTGAAAATGAGGAATTGTGACAGGTACTTATGATGAGGCATTTACATAGCTACTCCTGGTGCAGCTCCTTTT.AGTTGTGCCGAGAAGCTTGCTTAGGCCTCTGTGAATATTGAA.TTACCA.TTGTCTGATTCACTCCATTCTATTAAG...
#=GC SS_cons                          ..........................................................................................................................................................................
//
