# Supplementary material for: Phylogenetic distribution of plant snoRNA families
Source: BMC Genomics. 2016 Nov 24;17:969. doi: 10.1186/s12864-016-3301-2 (PMC5122169; doi:10.1186/s12864-016-3301-2)
Supplement: Additional file 9 — Alignments. Complete archive of all snoRNA family alignments (in.stk stockholm format). (ZIP 194 kb) [file 12864_2016_3301_MOESM9_ESM.zip › Additional_folder_6/Z122.stk]

# STOCKHOLM 1.0

hvu-Z122-2      ........TGGAATATGACGAAG..GAT..AATTGCTCCATGTTTCTGATAATCATGTGATGATCTC.CATTGAAACA...CCTTGTA..CTT..CTGATTCTA...........
osa-Z122        ......TATGGAACATGATGAAG..AAC..CATTGGTCCGTGTTTCTGATCATCTCGTGATGAAACTACAATGAAGCA.CTCATA.....CTT..CTGATTCCAAA.........
tae-Z122-4      ....GTTTTGGAACATGATGAAG..AAC..AATTGGTCCGTGTTTCTGAGAATCATGTGATGATATC.CAGTGAAACA...CTCAAT...CTT..CTGATTCTAAATC.......
tae-Z122-5      .....GTTTGGGATATGATGAAG..AAC..AATTGGTCCGTGTTTCTGAAAATCATGTGATGATATC.CAATGAAACA...CTCAAT...CTT..CTGATTCCAAGTC.......
tae-Z122-6      .....GTTTGGGAAATGATGAAG..AGC..AATTGGTCCGTGTTTCTGAAAATCACGTGATGATATC.CAATGAAACA...CTCAAT...CTT..CTGATTCCAGAAC.......
tae-Z122-1      ......TCTGGGAAATGATGAAG..AAC..AATTGGTCCGTGTTTCTGAAAATCACGTGATGATATC.CAATGAAACA...CTCAAT...CTT..CTGATTCCAAA.........
tae-Z122-3      .....GTTTGGGAAATGATGAAG..AAC..AATTGGTCCGTGTTTCTGAAAATCACGTGATGATATC.CAATGAAACA...CTCTAT...CTT..CTGATTCCAAAAC.......
tae-Z122-2      ...GTCTTTGGGAAATGATGAAG..AAC..AATTGGTCCGTGTTTCTGAAAATCACGTGATGATATC.CAATGAAACA...CTCAAAT..CTT..CTGATTCCAAAAC.......
bvu-Z122        TAAAGTTATGAGAAATGATGAAT..ACA..TTTTGGTCCGTGTTTCTGAATTTACCGTGA......C.CGATA......CCATTAAACCATTT..CTGATCTCAAATTTTA....
dpu-Z122        TAAAGTTATGAGAAATGATGAAT..ACA..TTTTGGTCCGTGTTTCTGAATTTACCGTGA......C.CGATA......CCATTAAACCATTT..CTGATCTCAAATTTTA....
sbi-Z122        .......GTGGGAGATGATGATGAGAAT.ATATTGGTCCGTGTTTCTGATTTTACCGTGA......C.TGATAC.....TTTTTTACCAACCT..CTGATCCCAC..........
hvu-Z122-1      ......TGTGGGATGTGATGAAG..CAA..AGTTGGTCCGTGTTTCTGATGT.ACAGTGA......C.TGATAA.CCA.TCTTTAATTTCCTT..CTGATCCTGCA.........
vvi-Z122-4      ....GTTTTGGAACATGATGAAG..AAC..AATTGGTCCGTGTTTCTGAGAATCATGTGATGATATC.CAGTGAAACA...CTCAAT...CTT..CTGATTCTAAATC.......
vvi-Z122-5      .....GTTTGGGATATGATGAAG..AAC..AATTGGTCCGTGTTTCTGAAAATCATGTGATGATATC.CAATGAAACA...CTCAAT...CTT..CTGATTCCAAGTC.......
vvi-Z122-6      .....GTTTGGGAAATGATGAAG..AGC..AATTGGTCCGTGTTTCTGAAAATCACGTGATGATATC.CAATGAAACA...CTCAAT...CTT..CTGATTCCAGAAC.......
vvi-Z122-1      ......TCTGGGAAATGATGAAG..AAC..AATTGGTCCGTGTTTCTGAAAATCACGTGATGATATC.CAATGAAACA...CTCAAT...CTT..CTGATTCCAAA.........
vvi-Z122-3      .....GTTTGGGAAATGATGAAG..AAC..AATTGGTCCGTGTTTCTGAAAATCACGTGATGATATC.CAATGAAACA...CTCTAT...CTT..CTGATTCCAAAAC.......
vvi-Z122-2      ...GTCTTTGGGAAATGATGAAG..AAC..AATTGGTCCGTGTTTCTGAAAATCACGTGATGATATC.CAATGAAACA...CTCAAAT..CTT..CTGATTCCAAAAC.......
#=GC SS_cons   ...................................................................................................................
//
