# Supplementary material for: Phylogenetic distribution of plant snoRNA families
Source: BMC Genomics. 2016 Nov 24;17:969. doi: 10.1186/s12864-016-3301-2 (PMC5122169; doi:10.1186/s12864-016-3301-2)
Supplement: Additional file 9 — Alignments. Complete archive of all snoRNA family alignments (in.stk stockholm format). (ZIP 194 kb) [file 12864_2016_3301_MOESM9_ESM.zip › Additional_folder_6/U33.stk]

# STOCKHOLM 1.0


tae-U33a      ..TCCGGGGTTGAAATGAGGATAAAT.......CCATCCATAAC.CAAATCTCTGCATCT.ACAGATGATGAGAAA..CAACATGCACTACCATCTGATCTCACCTGGGA
hvu-U33a-2    ......GGTTTGAAATGAGGAAAAC........CAATCCATAAC.CAAATCTCTGCATCTAACAGATGATGAGAAA..CAACATGCACTACCATCTGATCTCACC.....
hvu-U33a-1    ......GGATTGAAATGAGGATAAAC.......CAATCCATAAC.CAAATCTCTGCATCT.ACAGATGATGAGAAA..CAACATGCACTACCATCTGATCTCACC.....
bra-U33a-4    GAAGAAGAAGAGGAATGAGGAGAATTAT.....CCA.ACGTCTATTAGT..TCTGAA.CA.ATAG.TGTTGAACCAA.TGACATGCACTACCATCTGACCTCTTCTCTTC
bra-U33a-2    .......GGGAGGAATGAGGATCTTTATT...ACCATACGTCTG.CAAA..TCTGAA.TT.ACTA.TGTTGATTCAA.AGACATGCACTACCATCTGACCTCTT......
ath-U33a      ..........AGGAATGAGGAT.GTAATT....CCATACGTCTG.CAAA..TCTGAA.AT.ACAG.TGTTGATACAA.TGACATGCACTACCATCTGACCTC........
ath-U33b      ..........AGGGATGAGGAT.ATAATT....CCATACGTCTG.CAAA..TCTGAA.AC.ACAG.TGTTGATACAATTGACATGCACTACCATCTGACCTC........
bra-U33b      ......TATGAGGAATGAGGATTATTATT...ACCATACGTCTG.CAAA..TCTGAA.CC.AAAG.TGTTGATTCAT.AGACATGCACTACCATCTGACCTCTTT.....
bra-U33a-3    ....AGAATGAGGAATGAGGATGATTATTATAACCATACGTCTG.CAAA..TCTGAATTT.ACAT.TGTTGATTCAT.AGACATGCACTACCATCTGACCTCTTCT....
bra-U33a-1    .......GAGAGGAATGAGGATTATTATT...ACCATACGTCTG.CAAA..TCTGAA.TT.ACAG.TGTTGATTCAT.AGACATGCACTACCATCTGACCTCTC......
#=GC SS_cons  ..............................................................................................................
//
