# Supplementary material for: Phylogenetic distribution of plant snoRNA families
Source: BMC Genomics. 2016 Nov 24;17:969. doi: 10.1186/s12864-016-3301-2 (PMC5122169; doi:10.1186/s12864-016-3301-2)
Supplement: Additional file 9 — Alignments. Complete archive of all snoRNA family alignments (in.stk stockholm format). (ZIP 194 kb) [file 12864_2016_3301_MOESM9_ESM.zip › Additional_folder_6/snoR158a.stk]

# STOCKHOLM 1.0


zma-snoR158a     .ATTGGCAGATGATGAGAATCAAAGACAATTGCGTCTGCTGTGCTCCTTATTC...ATCGGGG..CACAATGTCATGATGACCATGTCTAGGGGAATCTCTGATGCTAAT.
sbi-snoR158a-1   .ATTGGCAGATGATGAGAAGTAAAGACAATTGCATCTGATGTGCTCCTAGTTC...ATGGGGG..CACAATGGCATGATGACTTTGTCTAGGGGAATCTCTGATGCTAAT.
sbi-snoR158a-2   ..TTGGCAGATGATGAAAAGCAAAGACAATTGCATCTGCAGTGCTCCTGGTTC...ATGGAGG..CACAATGGCATGATGACTATGTCTAGGGGAATCTCTGATGCTAA..
osa-snoR158a     ..TTAGCAGATGACGAGAATC.GAGACAAGGTG.TCTGCAGCGCCCCTCGATCCGAGTCGGGGAGCGCGATAGCATGATGACTCCGTCTAGGGGAATCTCTGATGCAAG..
hvu-snoR158a-2   TATGAGCATATGATGACAAGC.AAGACAGGGAC.TCTGCAGCGCTCTTGATTTCAAATTGGGG.CCGTGA....ATGATGTATCCGTCTATGGGAATCTCTGATGCTAATA
hvu-snoR158a-1   .ATTAGCATATGATGACAAGC.AAGACAGGGAC.TCTGCAGCGGCTCTGACTC.AGATCAGGG.GCGCGA....ATGATGCATCTGTCTAGGGGAATCTCTGATGCTAAT.
tae-snoR158a-2   ..TTAGCATATGACGATAAGC.AAGACAGGGAC.TCTGCAGCGGCTCTGGCTC.AGATCGGGG.CCGTGA....ATGATGCATTCGTCTAGGGGAATCTCTGATGCTAA..
tae-snoR158a-4   .ATTAGCATATGACGACAAGC.AAGACAGGGAC.TCTGCAGCGGCCCCGGCTC.AGATCGGGG.CTGCGA....ATGATGCATTAGTCTAGGGGAATCTCTGATGCTAAT.
tae-snoR158a-1   ...TAGCATATGACGATAACC.AAGACAGGGAC.TCTGCAGCGCTCCCGGTTTCATATCGGGG.GCGCGG....ATGATGCATCCGTCTAGGGGAATCTCTGATGCTA...
hvu-snoR158a-3   ...TAGCATATGACGATAAGC.AAGACAGGGAC.TCTGCAGCGCTCCCGATTACAAACCGGGG.GCGCGG....ATGATGCATCCGTCTAGGGGAATCTCTGATGCTA...
tae-snoR158a-5   AATTAGCAAATGACGATAAGG.AAGACAGGGAC.TCTGCAGCGCTCCTGATTTCAAATCAGGG.CCGCGA....ATGATGCATCAGTCTAGGGGAATCTCTGATGCTAATT
tae-snoR158a-3   AATTGGCAAATGACGACAAGC.AAGACAGGGAC.TCTGCAGCGCTCCCGATTTCAAGTCGGGG.CTGTGA....ATGATGCATCCGTCTAGGGGAATCTCTGATGCTAATT
#=GC SS_cons                          ...............................................................................................................
//
