# Supplementary material for: Phylogenetic distribution of plant snoRNA families
Source: BMC Genomics. 2016 Nov 24;17:969. doi: 10.1186/s12864-016-3301-2 (PMC5122169; doi:10.1186/s12864-016-3301-2)
Supplement: Additional file 9 — Alignments. Complete archive of all snoRNA family alignments (in.stk stockholm format). (ZIP 194 kb) [file 12864_2016_3301_MOESM9_ESM.zip › Additional_folder_6/Z223a.stk]

# STOCKHOLM 1.0


zma-Z223a      ........ATTTGGCGGTGATGATACAACCATTCAGCTTACAACGCCAGTTCTGCTTCTGATAAGTCATGACAGATAAAGCTGATTCAT...ATCTGAGCCTT........GATTTGTGT..........
sbi-Z223a      .......AATTTGGCAGTGATGATACAATCATTCAGCTTATAACGCCAGTTCTGCTTCTGATAATTCATGACAGATAAAGCTGATTCAT...ATCTGAGCCTT........GATTTGTGTCATGTT....
osa-Z223a      ........GTTTGGCAATGATGATACAAACTTTCAGCTTACCATGCCAGTTCTGCTTCTGAGAATTCATGACAGATAAAGCTGATATAG...ATCTGAGCT..........GAAT...............
tae-Z223a-3    .........TGCGGCAGTGATGATACAAACCTTCAGC.TTGCATGCCAGTTCTGCTTCTGAGAATTCATGACTGAGAAAGTTGAGATAG...CTCTGAGCCTT........GAACCTGCA..........
tae-Z223a-1    ..........GCGGCAGTGATGATACAAACCTTCAGC.TTGCATGCCAGTTCTGCTTCTGAGAATTCATGACTGAGAAAGCTGAGATAG...ATCTGAGCCTT........GAACCAGC...........
tae-Z223a-2    CTGGTTTACTGCAGCAGTGATGATACAAACCTTCAGC.TTGCATGCCAGTTCTGCTTCTGAGAATTCATGACTGAGAAAGCTGAGATAG...ATCTGAGCCTT........GAACCAG............
tae-Z223a-9    ..............CTTTGATGATAAACACTTTCAGC.AAACATGCCAGTTCTGCTTATGAGAATTCATGACTTAAGAAACTGCTATAGGAAATCTTAGCCATTGCATTTTGAA................
hvu-Z223a      ........ATATGGCGGTGATGGTAAACACTTTCAGC.AAACATGCCAGTTCTGCTTCTGAGAATTCATGACTGAAAAATCTGTTATAT.TGATCTGAGCCACTG......CAATTGATAAAAGCTGTGT
tae-Z223a-8    ..............TGGTGGTGATAAACATTTTCAGC.AAACATGCCAGTTCTGCTTCTGAGAATTCATGACTGAAAAACCTGTTATAT.TGATCTGAGCCATTG......CAATTGACAAA........
tae-Z223a-4    ............GGCGGTGATGATAAACACTTTCAGC.AAACATGCCAGTTCTGCTTCTGAGAATTCATGACTGAAAAACCTGTTATAT.TGATCTGAGCCATTG......CAATTGACAAAAGCT....
tae-Z223a-6    ...........CGGCGGTGACGATAAACACTTTCAGC.AAACATGCCAGTTCTGCTTCTGAGAATTCATGACTGAAAAACCTGTTATAT.TGATCTGAGCCATTG......CAATTGACAAA........
tae-Z223a-5    .......ACAATGGCCGTGATGATAAACACTTTCAGC.AAACATGCCAGTTCTGCTTCTGACAATTCATGACTGAAAAACCTGTTATACAAGATCTGAGCCATTGCACTTTGATTTTTTAC.........
tae-Z223a-10   ..............CTGTGATGATAAACACTTTGAGC.AAACATGCCAGTTCTGCTTTTGAAAACTCATGACTGAAAAACCTGTTATGCAAGATCTGAGCCATAGCATCTTGAA................
tae-Z223a-7    ..............CTGTGATGATAAACACTTTCAGC.AAACATGCCAGTTCTGCTTCTGAAAACTCATGACTGAAAAACCTGTTATACAAGATCTGAGCCATTGCATCTTGAA................
bra-Z223a      ........ATTTGGCAGTGATGATTAATATTAACAGCTTT..ACGCCAGTTCTGCTTCAGAAAATTCTTGATTGAAGAAGCTGTATAAA...ATCTTAGCCCCTT......GAAAAAAAT..........
bvu-Z223a      ........GTTTGGCAATGAGGATTGTTAATCGCAGCTTTAAATGCCAGTTCTGCTTCAGAAAATTCTTGATTGACAAAGCTGTTTTAT...ATCTGAGCT..........GAAATTCTT..........
csi-Z223a      ........CATTGGCAATGACGATCGAAATATACAGC.TTATATGCCAGTTCTGCTTCAGAAAATTCTTGATTGATAAAGCTGTTTCAT..ACTCTGAGCCTCT.......GAATTGCCC..........
#=GC SS_cons   ..................................................................................................................................
//
