# Supplementary material for: Phylogenetic distribution of plant snoRNA families
Source: BMC Genomics. 2016 Nov 24;17:969. doi: 10.1186/s12864-016-3301-2 (PMC5122169; doi:10.1186/s12864-016-3301-2)
Supplement: Additional file 9 — Alignments. Complete archive of all snoRNA family alignments (in.stk stockholm format). (ZIP 194 kb) [file 12864_2016_3301_MOESM9_ESM.zip › Additional_folder_6/snoR100.stk]

# STOCKHOLM 1.0


ath-snoR100        ......GAATGATTGTA.GCATGGTACTG.......TGCACGGAAACTGAATCATG.....GGTTTCAAATG......TCTGTGCCTGC..TCTGAGTTCCTTATTG....GTTCTTTGATTT.GCGGGCCTGA.TTTGAACCCACATTT.....
bra-snoR100-9      .....ATAATGAATGTA.GCATGGTACTG.......TACACGGAAACTAAATCATG.....AGTTTGAAATG......TCTGTGCCCTC..TCTGAGTACCTAATCG....GTTCTTTGATTT.GCGGGCCTGG.TTTAAACCCACATTC.....
bra-snoR100-10     .....ATAATGAATGTA.GCATGGTACTG.......TCCACGGAAACTGAATCATG.....GGTTTGAAATG......TCTGTGCCCTC..TTTGAGAACCTAACTG....GTTCTTTGATTT.GCGGGCCTGG.TTTAAACCCACATTC.....
bra-snoR100-11     .....ATAATGAATGTA.GCATGGTACTG.......TACACGGAAACTGAATCATGG....TGTTTGAAATG......TCTGTGCCCTC..TCTGAAAACTT............CTTTGATTT.GCGGGCCTGG.TTTAAACCAACATTC.....
bra-snoR100-8      ......GAATGAAGGAA.GCATGGTACTG.......TGCACGAAAACTGAGCTTGCTGC..GGATTGATATG......TC..TGCCCTC..TTTGAGTTT..............CTCTGATCA.GAGGGCCTGG.TTGAGATCCACATTC.....
bra-snoR100-6      .......GATGAAGGTA.GCATGGTACTG.......TGCACGTAAACTGAGCTTTGCTGC.GGATTGACATG......TC..TGCCCTC..TCTGAGTTTTTT...........CTTTGATTA.GAGGGCCTGG.TTGATATCCACACTC.....
bra-snoR100-7      .....TAGATGAAGGTA.GCATGGTACTG.......TGCACGTAAACTGAGCTTGCTTGC.GGATTGATATG......TC..TGCCCTC..TATGAGTTTTT............CTTTGATTA.GAGGGCCTGG.TTGAGATCCACATCC.....
bra-snoR100-4      ......GAATGAAGGTA.GCATGGTACTG.......TGCACGTAAACTAAAATC.......GGATCGACATG......TC..TGCCATC..TCTGATTC............ATGTTGTGATGA.GACGGCCTGG.TTTAGATCCACATTC.....
bra-snoR100-5      ..........CGATGTA.GCATGGTACTG.......TATACGAAAAGTGATTTAT......TGATCGACATG......TC..TGCCATC..TCTGAGTTT.............AATATGATTA.GACGGCCTGG.TTTAGATCCACATTA.....
bra-snoR100-3      .....ACAATGAATGTA.GCATGGTACTG.......TACACGAAAACTGAACCAT......GGATCGACATG......TC..TGCCATC..TATGAGTT............TAAATATGATTA.GACGGCCTGG.TTTAGATCCACATTA.....
bra-snoR100-1      ....AATAATGAATGTA.GCATGGTACTG.......TACACGAAAAGTGAACTAT......GGATCGACATG......TC..TGCCATC..TCTGATTT............AATATATGATTA.GACGGCCTGG.TTTAGATCCACATTT.....
bra-snoR100-2      .....AAAATGAATGTA.GCATGGTACTG.......TACACGAAAATTGAATTAT......GGATCGACATG......TC..TGCCATC..TCTGATTT............AATATATGATTA.GACGGCCTGG.TTTAGATCCACATTT.....
pda-snoR100        .........AGAAGGAA.GCATGGTAAGG.......TGCACAGAGATGAAAGAT.......GGGTCCACATG......TC..TGCTCGC..TTTGATGCTCTC........GGGCGTTGATCTAGCGGGCCTGG.ATTCGACTCACATTC.....
hvu-snoR100-1      .......GAGGAAGGAA.GCATGGTAATG.......TGCACGGAGAGTACCGGTATCTGTGGTCTGCATATG......TC..TGCTCGT..CTTGACGCCTTC........GGGCTTTGATCTCGCGGGCCTGG.ATTTGACCAACAATC.....
tae-snoR100-7      ........AGGAAGGAA.GCATGGTACTG.......TGCACGGAGAGTACCGATACAGGTGGTCTGCATATG......TC..TGCTCGT..CTTGACGCCTTC........GGGCTTTGATCTCGCGGGCCTGG.ATTTGACCAACATTC.....
tae-snoR100-8      ........AGGAAGGAA.GCATGGTAATG.......TGCACGGAGAGTACCGATACCGGTGGTCTGCATATG......TC..TGCTCGT..CTTGACGCCTTC........GGGCTTTGATCTCGCGGGCCTGG.ATTTGACCAACATTC.....
tae-snoR100-9      ........AGGAAGGAA.GCATGGTAATG.......TGCACGGAGAGTACCGATACCGGTGGTCTGCATATG......TC..TGCTCGT..CTTGACGCCTTC........GGGCTTTGATCTCGCGGGCCTGG.ATTTGGCCAACATTC.....
osa-snoR100-2      ........AGGAAGGAA.GCATGGTAGTG.......TGTACAGAGATGGATTGATTTTGT.TGGTCTGCATG......TC..TGCCTGC..GGTGATGCCTTC........GGGCTTTGATCTCGCGGGCCTGG.ATTTGACCCACACTT.....
tae-snoR100-6      .......GAGGAAGGAA.GCATGGTAATGGGCGTGCTGCACGCAGATTGACTGAACT....CGGTCTGCATG......TC..TGCTCGC..CCTGACGCCCTC........GGGCTTTGATCT.GCGGACCTAG.ATTTGACTCAGACTT.....
hvu-snoR100-3      .....AAGAGGAAGGAA.GCATGGTAATG.......TGCACGGATATTGACTGAAT.....TGGTCAACCTG......TC..TTCTCAT..CCTGACGCCTTC........GGGCTTTGATCTCGCGGGCCTGG.ATTTGACACACACTA.....
tae-snoR100-5      .......GAGGAAGGAA.GTATGGTAATG.......TGCATGGAGATTGACT.........TGGTCTGCATG......TC..TGCTCGC..CCTGACGCCTTT........GGGCTTTGATCTCGCGGGCCTGG.ATTTGACCCATACTC.....
tae-snoR100-4      .......GAGGAAGGAA.GCATGGTAATG.......TGCACGGAGATTGACTGAACT....CGGTCTGCATG......TC..TGCTCGC..GCTGATGCCTTC........GGGCTTTGATCTCGTGGGCCTGG.ATTTGACCCACACTA.....
tae-snoR100-3      .......AAGGAAGGAA.GCATGGTAATG.......TGCACGGAGATCGACTGAAT.....TGGTCTGCATG......TC..TGCTCGC..CCTGACGCCTTC........GGGCTTTGATCTCGCGGGCCTGG.ATTTGACCCACACTA.....
hvu-snoR100-2      .....AAGAGGAAGGAA.GCATGGTAATG.......TGCACGGAGATGGACTGAAT.....TGGTCTGCATG......TC..TGCTCGT..CCTGACGCCTTC........GGGCTTTGATCTCGCGGGCCTGG.ATTTGACCCACACTA.....
tae-snoR100-1      ......AGAGGAAGGAA.GCATGGTAATG.......TGCACGGAGATGGACTGAAT.....TGGTCTGCATG......TC..TGCTCGC..CCTGACGCCTTC........GGGCTTTGATCTCGCGGGCCTGG.ATTTGACCCACACTA.....
tae-snoR100-2      .......GAGGAAGGAA.GCATGGTAATG.......TGCACGGAGATGGACTGAAT.....TGGTCTGCATG......TC..TGCTCGC..CCTGACGCCTTC........GGGCTTTGATCTCGCGGGCCTGG.ATTTGACCCACACTA.....
zma-snoR100-1      ........AGGAAGGAA.GCATGGTAGTG.......TGCACGGAGAAGGAGG.........AGGTCTGCATG......TC..TGCTCGC..TTTGATGCCCTC........GGGCTCTGATCTCGCGGGCCTGG.ATTCGACCTACACGC.....
sbi-snoR100-2      .......CAGGAAGGAA.GCATGGTAGTG.......TGCACGGAGACGAACA.........TGGTCTGCATG......TC..TGCTCGC..CTTGATGCCCTC........GGGCTTTGATCTTGCGGGCCTGG.ATTCGACCTACACGC.....
osa-snoR100-1      ........AGGAAGGAA.GCATGGTAGTG.......TGCACGGAGATTCACCACA......AGGTCTGCATG......TC..TGCCTGC..AGTGACGCCTTC........GGGCTTTGATCTCGCGGGCCTGG.ATTTGACCCACATTT.....
zma-snoR100-2      .......AAAGAAGGAA.GCATGGTAGTG.......TGCACGGAGATTAGCT..........GGTCTGCATG......TC..TGCTCGA..CGTGACGCCTTC........GGGCTTTGATCGTGCGGGCCTGG.ATTCGACCCACATTT.....
sbi-snoR100-1      .........GGAAGGAA.GCATGGTAGTG.......TGCACGGAGAGCAGAGCACCAGC..GGGTCTGCATG......TC..TGCTCGC..CGTGACGCCTTC........GGGCTTTGATCATGCGGGCCTGG.ATTCGACCCACATTT.....
lja-snoR100        ..TTAGTAATGAAGGAACGCATGGTTATG.......TGAACGGAAATTGATTTAGCGCTT.GGGTCAACATG......TC..TGCTCTC..TCTGATTCCT............GAATTGATTT.GAGGGCCTGG.TTGCGACCTACATTC.....
ppe-snoR100        .GAAAGTAATGAAGGAA.GCATGGTGATG.......TGCACGGAAATTGAACAACTTT...GGGTCCGCATG......TC..TGCCCTC..TCTGATTCT..............CTCTGATTT.GAGGGCCTGG.TTACGACCCACATCA.....
gra-snoR100        AAAAAGAAATGAAGGTA.GCATGGTAGTG.......TGCACAGAAACTGAATCTTACGAT.GGGACGACATG......TC..TGCTCTC..TCTGAACCTCATTTCTATTGGGGCTTTGATGA.GGGGGCCTGG.TTTAGTCCCACATTT.....
sly-snoR100-4      ............TTTTA.TCATAATTATG.......TGCACTGAAATTTAATC........GGGTTGACATG......TC..TGCTCCC..TCTGATTTC..............CAATGATTT.GTGGGCCTGG.TTTAGATTCACATCC.....
stu-snoR100-4      ........ATGACGGAA.GCACGGTCATG.......TGCACAAAAATTGAAATA.......GAGTTGACATG......TC..TGCTCCC..TCTGATTCC..............CAATGATTT.AGGGGCATGAGTTGAGACTCACATCC.....
sly-snoR100-1      .......AATGAAGGAA.GCACGGTTATG.......TGCACAAAAATTGAAATA.......GAGTTGACATG......TC..TGCTCCC..TCTGATTCC..............CTGTGATTT.AGGGGCATGAGTTGAGACTCACAGCC.....
stu-snoR100-3      ......AAATGAAGGCA.GCATGGTTATG.......TGCACGGAGATTGAATCAGCA....GAGTCGACATG......TC..TGCTCCC..TCTGATACCCTTTTAAAG..GGTTAATGATTT.GGAGGCCTGGTTTTAGACTCACATCT.....
sly-snoR100-2      ...TAAAAATGAAGGCA.GCATGGTTATG.......TGCACAGAGATTGAATTAGCA....GAGTCGACATG......TC..TGCTCCC..TCTGATACCCCTTTGAAG..GGTTAATGATTT.GGGGGCCTGGTTTTAGACTCACATTT.....
stu-snoR100-2      .....AGAATGAAGGTA.GCATGGTTATA.......TGCACAGAAATTGAATTAATA....GAGTCGACATG......TC..TGCTACC..TCTGATTTCT.............CTATGATTT.GGTGGCCTGG.TTTAGACTCACATTC.....
sly-snoR100-3      ....TAGAATGAAGGTA.GCATGGTTATA.......TGTACAGAAATTGAATTTAATA...GAGTCGACATG......TC..TGCTACC..TCTGATTTCTCT............TATGATTT.GGTGGCCTGG.TTTAGACTCAAATTC.....
stu-snoR100-1      ....TGGAATGAAGGAA.GCATGGTTATG.......TGTACAGAAATTGAATTAATT....GAGTCGACATG......TC..TGCTACC..TCTGATTTCTTC.............CTGATTT.GGTGGCCTGG.TTTAGACTCACATCC.....
sly-snoR100-5      ...TTGGAATGAAGGAA.GCATGGTTATG.......TGTACAGAAATTGAATTAATT....GAGTCAACATG......TC..TGCTACC..TCTGATTTCT.............CTATGATTT.GGTGGCCTGG.TTTAGACTCACATCC.....
atr-snoR100        .......CATGAAAAAA.GCATGGTAATG.......TGTACGGAGATGAA...........TAGTCATCATG......TC..TGCCCGC..TTTGATTCTCT............CTATGATAA.GTGGGCCTGG.ATTAGACTTACATTC.....
bvu-snoR100        ......TAATGAAGGAA.GCATGGTAATG.......TACACAGAGATTGATAATTT.....AGGTCAACATG......TC..TGCTCCC..TTGGATTT............AATTCATGATAT.GGGGGCCTGG..TTAAACCTACATTT.....
csi-snoR100-3      TAATATAGATGAAGGTA.GCATGGTAATA.......TGCACTGATATTGAAGTTCC.....AGGTCCATTTG......TC..TGCTCCT..CTTGATGCCTTCTTGCTTGAGGGCTCTGATAT.AGGGGCCTGA.TTATGACCTACATAT.....
csi-snoR100-5      TAGTAGAGATGAGGGTA.GCATGGCAATA.......TGCAC..AGATTGAAGTTCC.....AGCTCTGCTTT......TC..TGCTCCT..ATTGATGCCTTCCTTCTTGAGGGCTCTGATAT.GGGGGCCTGA.TTATGACCTACATAT.....
csi-snoR100-4      .........CAAACGTA.GCATGGTTATG.......TGCACAGAAATTTAAATTTCAATTGGAGTCTTCATG......TC..TACTCTT..GTTGATGCCTTCTTTCTCTAGGGCTCTGATTT.TGGGGCCTGA.TTATGACCTACATTG.....
rco-snoR100-2      ..AAAGGAATGAAGGCA.GCATGGTAATG.......TGCACAGAAATTGAAT.........GGGTCAACATG......TC..TGCCCCC..TCTGATTCCTC............CTTTGATGA.GGGGGCCTGG.TTTCGATCCACATCT.....
csi-snoR100-1      .....GAGATGAAGGTA.GCATGGTTATG.......TGCACAGAAATTGATTT........GGGTCTGCATG......TC..TGCCCCT..AATGAT.................CTCTGATTT.GGGGGCCTGG.TTATGACCTACATTT.....
csi-snoR100-2      ATATAGAGATGAGGGTA.GCATGGTTATG.......TGCA.AGAAATTGATTT........GGGTCCGCATG......CC..TGCT.....TCTAAT..............GATCTCTTATTT.AGGAGCTTGG.TTATGACCTACATTT.....
vvi-snoR100        ..GAAATAATGAAGGAA.GCATGGTAATG.......TGCACAGAGATTGAATTCTA.....AGGTCATCATG......TC..TGCTCTC..TCTGATGCCTTTCG......GGGCTTTGATTT.GGGGGCCTGG.ATCAGACCTACATTT.....
rco-snoR100-1      .TTACACAATGAAGGTA.GCATGGTAATG.......TGCACAGAGATTGAATTCTCTTT..GGGTCTACATG......TC..TGCTCCC..TCTGATGCCTCTCTTGG...TGGCTTTGATTT.GGGGGCCTGG.TTCTGACCCACATTT.....
pta-snoR100-1      .....AAAATGAAACTA.GCATGGTTATG.......TGCACAAAGA...............GAAACTATATGTAATAATC..TACTTTC..TTTGATGTCCTAC.......GGGACATGATATAGTTGCCCTGG..ATTACCCTCCATTAAATAC
pta-snoR100-2      .........TGAGAATA.GCACGGTTATG.......TGTACAGAGAGCAAGT.........ATGGGTGATTG......TC..TGCTTGC..TTTGACGGCTTGC.......GGGCCATGATATAGCGGGCCTGGATTTTACCCTCCATTAAATCT
pta-snoR100-3      .......AATGAGAATA.GCACGGTTATG.......TGCACAGACATAAACT.........AGGGGTGATTG......TC..TGCTTGCATATTGACGGCCTGC.......GGGCCATGATATAGCCGGCCTGGATTTTACCCTCCATGAAATGT
#=GC SS_cons       ...........................................................................................................................................................
//
