# Supplementary material for: Phylogenetic distribution of plant snoRNA families
Source: BMC Genomics. 2016 Nov 24;17:969. doi: 10.1186/s12864-016-3301-2 (PMC5122169; doi:10.1186/s12864-016-3301-2)
Supplement: Additional file 9 — Alignments. Complete archive of all snoRNA family alignments (in.stk stockholm format). (ZIP 194 kb) [file 12864_2016_3301_MOESM9_ESM.zip › Additional_folder_6/snoR83.stk]

# STOCKHOLM 1.0


mtr-snoR83-1      ...ATTTGGCCTTCA.TAATCCCAGTTAAGATTGAAT...ATTGAAGT..TCTTAAACTGATTCATGGGAGGCCAAAATTAAGTG.......TTGGAAGT.....TTCGCTGATAAATGCCATA..TTTGATTATTAC....AT....CAAGGTG.TTTACTAGT.AACT.ATGCCGCATATTC
mtr-snoR83-2      ...........TTCA.TAATCCCAGTTAAGATTGAATTTTTTTCAAGT..GATTACACTGATTCATGGAAGGCCAACAATAAGTG.......TTGGAAGT.....TTCGCTGATAAATGCCTTT..AATTGATTTTAC....A.....TCAGGGTGTTTACTAGT.AACTTTA.CCGCACACTC
sly-snoR83-2      ..........CTAAA.TAAGCTGATATAAAC.............AAGT..GCTTAT.TTGATTCATAGGAGACCTAAATC.AAAA.......TTACAAATGGACATTCGCTGAG.AACGTCTTT..CTCTTTTTCCA...........GGAGGCG.TTTACTAAT.AACTATTCCCATACATCT
csi-snoR83-1      ....CCAGGCCTTCATTAATCCCAAATAAGCTGATATTAAGAAAAAGT..GCTTAT.TTGATTCATGGGAGGCCAATATC.AATCAATA...CTGGAAGT.....TTCGCTGGT.AACGCCTTTTCCTTTTCTTTTTTACAT......GAAGGCG.TTCATTAGT.AACT.CTGCCATACACTC
lja-snoR83        ............TCA.TAATCCCAGATGAGCTT........CTCAAAT..GCTTACGCTGATTCATGGGAGGCCGAAATCAAATT.......CTGGAAGT.....TTCGCTGATAAATGCCTTT..TCTCATTTTATA....CAT...CAAAGGCATTTACTAGT.AACT.TTACCATACAATT
ppe-snoR83-2      ...................TCCCAGATAAGCTGAG......AATTGGT..GCTTAT.CTGATTCATAGGAGGCCAAAATC.AACT.......CTGGAGGT.....TTCGCTGATAAATGCCTGTTTTTTTTCATCATC..........GCAAGGCGTTTACTAGT.AACT.TT.CCATACATAT
stu-snoR83-2      ......................CAAATAAGCTGAGTT.AATTCAAAGT..GCTTAT.TTGATTCATGGGAGGCCTAAATC.AAT.........TGGAGGT.....TTCGCTGAT.AATGCCTTT..TCTACTTTTTCA....A.....GGAGGCG.TTTACTAGT.AACT.AT.CCATACATAC
sly-snoR83-1      ....................CCCAAATAAGCTGAGTTAAT.TCAAAGT..GCTTAT.TTGATTCATGGGAGGCCTAAATC.AA.........TTGGAGGT.....TTCGCTGAT.AATGCCTTT..TCTATTTTTCAA..........GGAGGCG.TTTACTAGT.AACT.AT.CCATACATAT
osa-snoR83-1      ..........CTTCA.TAATCCCGGATTAACTCG.......CTTAGCT..GTTCTT.CTGATTCATGGGAGGCCGAGATC.GATG.......CTGGCAGT.....TTCGCTGAT.AGCCCCTTCCTCTTACT................GGAGGTGCTTCATTAGT.AACT.GG.CCACACAATA
zma-snoR83        ................TAATCCCGGATTTACTTG.......CTTAGCT..GTTCTT.CCGATTCATGGGAGGCCGAGATC.GATGTTCC...CTGGGAGT.....TTCGCTGAT.AGCGCCTTC..TTCCCCGT..............GGAGGTGCTTCATTAGT.AACT.CA.CCACACATTA
sbi-snoR83        ...........TTCA.TAATCCCGGATTGACTCG.......CTTAGCT..GTTCTT.CCGATTCATGGGAGGCCGAGATC.GATGTTCC...CTGGGAGT.....TTCGCTGAT.AGCGCCTTC..TTCCTCGT..............GGAGGTGCTTCATTAGT.AACT.CA.CCACACAAGC
tae-snoR83-2      .........CCTTCA.TAATCCCGGATTAACTTG.......CTTAGCT..GTTCTT.CTGATTCATGGGAGGCCAAAACT.GATGT......CTGGGAGT.....TTCGCTGAT.AGCGCC.TC..GTTACTACT.............GGAGGTGCTTCATTAGT.AACT.TG.CCACACAGAC
hvu-snoR83-2      ......TGGCCTTCA.TAATCCCGGATTAACTTG.......CTTAGCT..GTTCTT.CTGATTCATGGGAGGCCAAGACT.GATGT......CTGGGAGT.....TTCGCTGAT.AGCGCCTTC..TTTCCTAGT.............GGAGGTGCTTCATTAGT.AACT.CG.CCACACATAT
tae-snoR83-1      ......TGGCCTTCA.TAATCCCGGATTAACTAG.......CTTAGCT..GTTCTT.CTGATTCATGGGAGGCCAAGACC.GATGT......CTGGGAGT.....TTCGCTGAT.AGCGCCTTC..TTTACTAGT.............GGAGGTGCTTCATTAGT.AACT.TG.CCACACAGAC
tae-snoR83-4      ..........CTTCA.TAATCCCGGATTAACTTG.......CTTAGCT..GTTCTT.CTGATTCATGGGAGGCCAAGACC.GATGT......CTGGGAGT.....TTCGCTGAT.AGCGCCTTC..TTTACTAGT.............GGAGGTGCTTCATTAGT.AACT.CG.CCACACAGAA
tae-snoR83-3      .........CCTTCA.TAATCCCGGATTAACTCG.......CTTAGCT..GTTCTT.CTGATTCATGGGAGGCCGAGACC.GATGT......CTGGGAGT.....TTCGCTGAT.AGCGCCTAC..TGTAACAGT.............GTTGGTGCTTCATTAGT.AACT.CG.CCACACAGAT
tae-snoR83-5      ..........CTCCA.TAATCCCGGATTAACTCG.......CTTAGCT..GTTCTT.CTGATTCATGGGAGGCCGAGAAC.GATGT......CTGGGAGT.....TTCGCTGAT.AGCGCCTTC..TTTAACGGT.............GGAGGTGCTTCATTAGT.AACT.CG.CCACACAGAT
tae-snoR83-6      ..........CTCCA.TAATCCCGGATTAACTCG.......CTTAGCT..GTTCTT.CTGATTCATGGGAGGCCGAGACC.GATGC......CTGGGAGT.....TTCGCTGAT.AGCGCCTTC..TTTAACGGT.............GGAGGTGCTTCATTAGT.AACT.CG.CCACACAGAT
hvu-snoR83-1      .........CCTCCA.TAATCCCGGATTAACTCG.......CTTAGCT..GTTATT.CTGATTCATGGGAGGCCGAGACC.GATGT......CTGGGAGT.....TTCGCTGAT.AGCTCCTTCTTTTTAACAGT.............GGAGGTGCTTCATTAGT.AACT.CG.CCACACAGAT
pda-snoR83-1      .................AATCCCAGATAAATTTG.......CTCAAGT..GTTTTT.CTGATTCATGGAAGGCCAAAAGT.GATG.......ATGGGGGT.....TTCGCTGAT.AGCACCTTCTTGTTCTCTGT.............GGAGGTGTTTCATTAGT.AACT.TG.CCATACATTA
pda-snoR83-2      .................AATCCCAGATAAACTTG.......CTCCAATTGTTTTTT.CTGATTCATGGAAGGCCAAAAGT.GATG.......ATGGCAGT.....TTCGCTGAT.AGCACCTTC..TT..TCTAGTTC....TCTGT.GGATGTGTTTCATTAGG.AGCT.TG.CTGCACAATA
bra-snoR83-3      .........................GTGAATTTTTTT.TTAATTAAAGACATCAAT.CAACAGCATGCATGGCCTAAATC.AATG.......TTGCAAGT.....TTGGCTGAT.AATACCTCT..TCTTTTTAATCC....CA....GAAGGTGCTTTATTAGTAAATT.CG..CTTACATTT
ath-snoR83        ..................ATCCCAGCTAAGTTTG.......ATGAAGT..ACTTAT.CTGATTCATGTGAGGCCTAAACT.AAAG.......CTGCGAGT.....TTCGCTGAT.AATACCTTC..TTCTCTTTTATC....CCA...GAAGGTGTTTTATTAGT.AACT.CT.GCTTACATAT
bra-snoR83-1      ..............A.TAATCCCAGCTAAGTTGA........TGAGGT..ACTTAT.CTGATTCATGGGAGGCCTAAACC.AATG.......TTGCAAGT.....TTCGCTGAT.AATACCTTC..TT..CTTTTTAA....TCCCA.GAAGGTGTTTTATTAGT.AACT.TC.GCTTACATTT
bra-snoR83-2      ..............A.TAATCCCAGCTAAGTTGA........TGAGGT..ACTTAT.CTGATTCATGGGAGGCCGAAACC.AATG.......TTGCAAGT.....TTCGCTGAT.AATACCTTC..TT..CTTTTTAA....CCCCA.GAAGGTGTTTTATTAGT.AACT.TC.GCTTACATTT
rco-snoR83-1      .TGTTTGTGCCTCTA.TAATCCCAGATGATCTTG........TTTTGT..GATTAT.CTGATTCATGGGAGGCGAATAAC.AA.........ATGGGAG......TTCGCTGAT.GGCACTTTT..ATTCTT................GGAAGTGTTTTAATAGT.AGCT.CA.CCATACATTT
gra-snoR83-1      TTGAAAGTGCCTCTA.TAATCCCAGATAA.........TAGTTCTTGT..GATTAT.CTGATTCATGAGGGGCTAAGAAT.AAGG.......ATGGGGAG.....TTCGCTGAT.AGCACCTTT..ATTTTTGGA.............GAAGGTGTCTTGATAGT.ACCT.CA.CCACACACTA
gra-snoR83-2      ...AGTGTGCCTCTA.TAATCCCAGATAA.........TGGTTCTTGT..GATTAT.CTGATTCATGAGGGGCAAAGAAT.GAGG.......ATGGGGAG.....TTCGCTGAT.AACAGCTTT..AGTTTTAACAA...........GAAGTTGTTTTAATAGT.ACCT.CT.TCACACAATA
rco-snoR83-2      ................TGCCCCCAGATAGAATT........TCCTTGT..GCTTGT.CTGATTCATGGGAGGCCAACATG.GATG.......ATGGAAGT.....TTCGCTGAT.AGTACCTTT..TTGGTTTTCTG...........GAAGGTGTTTTAACAGT.AGCT.CT.CCGTACAAAG
csi-snoR83-2      ..................ATTGTTTACTAGC...................GGTTAT.CTGATTCATGGGAGGCAGACATT.GATG.......ATGGGAGT.....TTCGCTGAT.AATGCCTTT..TTTCTTGTTT............GGGAGGTTTCTAATAGT.AGCT.CT.CCATACATGA
ppe-snoR83-3      ....TTTTGCCTTCA.TAATCCCAGCTAAAATT........CCCTTTT..GGTTAT.CCGATTCATGGGAGGCAAACATT.TACA.......ATGGAGAT.....TTTGCTGAG.AGCACCTTT..TTTTTTTTTTTCCAGTCTTTCTGGAGGTGTTTTACTTGT.GTCT.TT.CCATACATGG
mtr-snoR83-3      ...TATTTGCCTTCA.TAATCCCAGATAAAGC.........TCTTTGT..ATTTAT.CTGATTCATGGGAGGCAAAAA...AAGA.......CTGGAAGA.....TTTGCTGAT.AGCACCCCT..TTAAACCTTTCA..........GGAGGTG.TTTACTAGTTGCCT.T..CCACACATGT
ppe-snoR83-1      ...TTTGTGCCTCCA.TAATCCCAGATAAAAGT........TTTTAGT..GTTTAT.CTGATTCATGGGAGGCCGATATA.AGTA.......ATGGTAG......TTCGCTGAT.AGCACCTTT..TGTGTTTA..............GAAGGTATGCTAATAGT.ACCT.TA.CCATACATCC
gra-snoR83-3      .....ATGGCCTTCA.TAATCCCAAATGAGCTAAAGA....TAAAAACGTGCTTAT.TTGATTCATGGGAGGCTGAAATCAAATCCCAAAATCTGGGAGT.....TTCGCTGAT.GGCGCCTTTCCTTTATTTTTTAAT.........GAAGGTG.TTTATTAGTAACCT.CT.TCAGACATTA
gra-snoR83-4      .................AATCCCAAATGAGCTAA.AG.ATAAAAAGGT..GCTTAT.TTGATTCATGGGAGGCCAAAATCAAATACCAAAATCTGGGGGT.....TTCGCTGAT.GGCGCCTTT..TCTTTAATTTTT....AATC..GAAGGTG.TTTATTAGTAACCT.CT.TCAGACATTA
vvi-snoR83-4      ....GTTTGCCTTCA.TAATCCCAGATAAATGT........TTTATGT..GTTTAT.TTGATTCATGGGAGGCATACATT.AATA.......ATGGGAGT.....TCCGCTGAT.GGAACCTTC..CGTAATCAA.............GAGGGTTCTCTAATAGT.GCCT.CA.CTGTACATTT
vvi-snoR83-5      ....TTTTGCCTTCA.TAATCGCAGATAAATTTT.......TTTTTGT..GTTTAT.TTGATTCATGGGAGGCATACATC.AATA.......ATGGGAG......TTTGCTGAT.GGCACCTTT..GTAGTCAA..............GAGGGTGCTCTAATAGT.ACCT.CA.CTGTACATTT
stu-snoR83-1      .....AATGCCTTCA.TAATCCCAAATAAACT.........TCTATCT..GTTTAT.TTGATTCATGGGAGGCATATATT.GATA.......TTGGGAG......TTCGCTGAT.AGCACCTTACTTTTTTCCA..............GGGGGTGTTTCAATAGT.ACCT.CT.CCATACACAA
sly-snoR83-3      .....ATTGCCTTCA.TAATCCCAAATGAACT.........TCCATCT..GTTTAT.TTGATTCATGGGAGGCATATATT.GATA.......TTGGGAG......TTCGCTGAT.AGCACCTTTCTATTTTCCA..............GGGGGTGTTTCAATAGT.ACCT.CT.TCATACACAC
vvi-snoR83-1      ....TTATGCCTTCA.TAATCCCAAATAAATG.........ATTATGT..GTTTAT.TTGATTCATGGGAGGCAGACATC.AAGA.......ATGGGAG......TTCGCTGAT.AGCACCTTTTGTTTTCCA...............GAAGGTGTTTTAATAGT.ACCT.CA.CCAGACATAT
vvi-snoR83-3      ....GTTTGCCTTCA.TAATCCCAGATAAACAG........TTTACAT....TTAT.TTGATTCATGGGAGGCAGAAATT.GATA.......ATGGTAG......TTCGCTGT..GGCACCTTTTGTTTCCCA...............GGAGGTGCTCTAATAGT.ACCT.CA.CCGTACATTC
vvi-snoR83-2      ....GTTTGCCTTCA.TAATCCCAGATAAACTA........CTTATGT..GTTTAT.TTGATTCATGGGAGGCAGATATC.AATT.......ATGGGAG......TTCGCTGAT.GGCGCCTTT..TTTTCCTA..............GAAGGTGCTTTAATAGT.ACCT.CA.CCTTACATTC
#=GC SS_cons      ........................................................................................................................................................................................
//
