# Supplementary material for: Phylogenetic distribution of plant snoRNA families
Source: BMC Genomics. 2016 Nov 24;17:969. doi: 10.1186/s12864-016-3301-2 (PMC5122169; doi:10.1186/s12864-016-3301-2)
Supplement: Additional file 9 — Alignments. Complete archive of all snoRNA family alignments (in.stk stockholm format). (ZIP 194 kb) [file 12864_2016_3301_MOESM9_ESM.zip › Additional_folder_6/CrCD06.stk]

# STOCKHOLM 1.0


cre-CrCD06-5      .GCAGTGGTGATGCAAACACAAACTCAGTCTCATACTTCGCTGAGGCAATA.GCCGTTGCGGAGAAACCTTTCTC.TCTGAGCTGC....
cre-CrCD06-2      CTGTGTGATGATGACCATTCGCTCTTAGCCTCATACTTCGCTGAGACAATGCGTCACTGAGGACAAACTTCAAGAGCCTGA...ACACAG
cre-CrCD06-4      GGGAGCGGGGATGACTAATTGCTCTTAGCCTCATACTTCGCTGAGACATCGCGTCACTGAGGACAAAACTCAAGAGCCTGA...GCTCCC
cre-CrCD06-1      .AGTGCGCTGATGACTAATCGCTCTTAGCCTCATACTTCGCTGAGACATTGCGTCACTGAGGACAAAACTCAAGAGCCTGA...GCACT.
cre-CrCD06-3      GTGCGTGATGATGACTAATCGCTCTTAGCCTCATACTTCGCTGAGACATTGCGTCACTGAGGACAAAACTCAAGGGCCTGAACCGCAC..
#=GC SS_cons      ..........................................................................................
//
