# Supplementary material for: Phylogenetic distribution of plant snoRNA families
Source: BMC Genomics. 2016 Nov 24;17:969. doi: 10.1186/s12864-016-3301-2 (PMC5122169; doi:10.1186/s12864-016-3301-2)
Supplement: Additional file 9 — Alignments. Complete archive of all snoRNA family alignments (in.stk stockholm format). (ZIP 194 kb) [file 12864_2016_3301_MOESM9_ESM.zip › Additional_folder_6/snoR121.stk]

# STOCKHOLM 1.0


tae-snoR121-19    .........TGCCTGCCGTGATGACT..CCCTAGGACGGTATATGAGC...............GACGGGCCTGCCCGCCGCGTGATTATAC...CCAATCTGA...GACTA.ATATCTGAGCAAGCG.........
tae-snoR121-20    ......GTTGTTTTGCCGTGATGATTC.CGCTAGGACGGTATATGAGC...............GACGGGTCCGCCCGCCGCGTGATTATAC...CCAATCTGA...GAATA.ACATCTGAGCAAGCACAAC.....
osa-snoR121       ............TTGCTGTGATGACATCTAATAGGACGGTATCTGAGC................GACGGATCTATCCTCGCGTGATTATAC...CTAAACTGAGACTAAAA.ATGTCTGAGCAA............
zma-snoR121       ..............GATGTGATGACTTACA.AAGGACCGTATCTGGGC.GAGGCAACTATT...............CGCGCATGATTATAA...CTGATCTGA...GACAA.ATGTCTGAGCAAGTATGATC....
sbi-snoR121-1     ............TTGCTGTGATGACTTACA.AAGGACGGTATCTGAGC.GAGGCAACTATTA............TCCTCGCATGATTATAC...CTGATTCGG.AGACAAA.TTGTCTGAGCAA............
sbi-snoR121-2     ........GGCTTTGCTGTGATGATCTGTGCAAGGACGGTATATGAGC.GAGGTGGATCTTG...AAGGGCCATTCCTTGCATGATTA..CATCCAAAACTGA...TATTGTAAATCTGAGCAAACT.........
hvu-snoR121-9     .......CTTGTTTGCTGTGATGAGAT.CACAAGGACGGTATCTGAGA......AGGTCTCTAAGGAGT.GC..TACTTCATTGATTTTACATCCTAAACTGA...TCAAA.TTTTCTGAGCAAACGGG.......
hvu-snoR121-2     ......GCTTGTTTGCTATGATGAAT..CTCAAGGACGGTATCTGACA.AAGGTGGCTCATCAATGAGTTC...TCCTTGGTTGATTACACATCCTAAACTGA...TCATA.TATTCTGAGCAAAAGTGTGCAAGT
hvu-snoR121-4     ......GCTTGTTTGCTATGAGGAGAT.CACAAGGACGGTATCTGAGA.AAGGTGACTTTTTAAAAAGAGCC..ACC.GCCCTGATTATAAATCCTAAACTGA...TCAAA.CTTTCTGAGCAAATGTGC......
hvu-snoR121-1     ......GTTGTTTTGCTGTGATGAAT..CGCAAGGACGGTATATGAGC.TAGTCGGCTGTTGAAAAATGGCC..TCCTTGCTTGATTACGCACCCTTAACTGA...TCATA.AATTCTGAGCAAACGAC.......
hvu-snoR121-6     ......GCTTGTTTGCTGTGATGAAT..AACAAGGACGGTATCTGAGTAAGTGTGGCTCTTGAAAAAGG.CC..TCCTACATTGATTACACATCCTAAACTGG...TCATA.TATTCTGAGCAAATGTGT......
hvu-snoR121-8     .........TGCTTGCTGTGATGAAT..CACAAGGACGGTATCTGAGC.TAGGTGGTACTTGAAGAAGG.CC..TCTCTCCTTGATTATACACCCTACACTGA...TCATA.ATATCTGAGCAAGCA.........
tae-snoR121-17    .........TGTTTGCTGTGATGAAT..CGCAAGGACGGTATCTGAGT.GAGGCGGCTCTTGAAAAATGGCC..CCCTTCCTTGATTACACACCCTGGACTGA...TCATA.AACTCTGAGCAAACA.........
hvu-snoR121-3     ......GTTTGTTTGCGGTGATGAAT..CACAAGGACGGTATCTGAGC.AAGGTGGCTCTTGAAGAAGG.CC..TCCTTCCTTGATTATGAATCCTGAACTGA...TCATA.AATTCTGAGCAAACACAC......
hvu-snoR121-7     ........GTGTTTGCTGTGATGAAT..CACAAAGACGGTATCTGAGTCAGGCTAGCTCTTGAAAAAGG.CC..TCCTTCCTTGATTACACATCCCAAACTGA...TCATA.TATTCTGAGCGAACAC........
tae-snoR121-1     .........TCTTTGCTGTGATGAAC..CACAAGGACGGTATCTGAGC.AAGGCGGCTCTTGAAAAAGGGCC..TCCTTGCTTGATTACACACCCTAAACTGA...TCTTA.ATTTCTGAGCAAACG.........
tae-snoR121-14    ATTTTTGTATGCTTGCTGTGATGAAT..CACAAGGACGGTATCTGAGT.ATGGTTGCTCTTG.AAAAGG.CC..TCCTTCCTTGATTA.ACATCCTAAACTGA...TCATA.TATTCTGAGCAAGCATGCAAAAAT
tae-snoR121-16    GTGCTTGCATGGTTGCTGTGATGAAT..CGCAAGGACGGTATCTGAGT.AATTTGGCTCTTGAAAAAGG.CC..ACCTTCCTTGATTACACATCCTAAACTGA...TCATA.TATTCTGAGCAGGCAT........
hvu-snoR121-5     .......TATGTTTGCTGTGATGAAT..CACAAGGACGGTATCTGAGT.AGGTTGGCTGTTG.AAAAGG.CC..ACCTTCCTTGATTACTCATCCTAAACTGA...TCATA.TATTCTGAGCAAGCATG.......
tae-snoR121-9     GTGCTTGCATGTTTGCTGTGATGAAT..CACAAGGACGGTATATGAGT.AAGTTGGCTCTTGAAAAAGG.CC..ACCTTCCTTGATTACGCATCCTAAACTGA...TCATA.TATTCTGAGCAAGCAT........
tae-snoR121-11    GTGCTTGCATGTTTGCTATGATGAAT..TGCAAGGACGGTATCTGAGT.AAGTTGGCTCTTGAAAAAGG.CC..ACCTTCCTTGATTACGCATCCTAAACTGA...TCATA.TATTCTGAGCAAGCAT........
tae-snoR121-13    ..........GTTTGCTGTGATGAAT..CACAGGGACGGTATCTGAGC.GAGGCGGCTCTTGGAAAAGGGCC..TCCTTCCTTGATTACACACCCTTAACTGA...TCATA.AATTCTGAGCAAAT..........
tae-snoR121-5     .........TGTTTGCTGTGATGAAT..CACAAGGACGGTATCTGAGC.GAGGTGGGTCTTGAAAAAGGGCC..TTCTTACTTGATTACACACCCTTAACTGA...TCATA.AATTCTGAGCAAACG.........
tae-snoR121-2     .........TGTTTGCTGTGATGAAT..CAAAAGGACGGTATCTGAGC.AAGGTGGCTCTTGAAAAAGGGCC..ACCTTCCTTGATTACACACCCTAAACTGA...TCATA.AATTCTGAGCAAACG.........
tae-snoR121-15    .........TGTTTGCTGTGAAGAAT..AACAAGGACGGTATCTGAGT.AAGCTGGCTCTTGAAAAAGG.CC..TCCTTCCTTGA.TATTCACCCTAAACTGA...TCATA.TAATCTGAGCAAACA.........
tae-snoR121-10    .........TGTTTGCTATGATGAAT..CACAAGGACGGTATCTGAGC.AAGGTGGCTCTTGTAAAAGG.CC..ACCTTCCTTGATTATACACCCTAAACTGA...TCATA.TATTCTGAGCAAACA.........
tae-snoR121-18    .........TGTTTGCTGTGATGAAA..CACAAGGACGGTATCTGAGT.AAGCTGGCTCTTGAAAAAGG.CC..CCCTTCCTTGATTATACACCCTAAACTGA...TCATA.TATTCTGAGCAAACA.........
tae-snoR121-8     .........TGTTTGCTATGATGAAT..CGCAAGGACGGTATATGAGT.AAGCTGGCTCTTGCAAAAGG.CC..ACCTTCCTTGATTATACACCCTAAACTGA...TCTTA.ATTTCTGAGCAAACA.........
tae-snoR121-12    .........TGTTTGCTATGATGAAT..CGCAAGGACGGTATCTGAGT.AAGTTGGCTCTTGCAAAAGG.CC..ACCTTCCTTGATTATACACCCTAAACTGA...TCTTA.ATTTCTGAGCAAACA.........
tae-snoR121-6     ..........TGTTGCTGTGATGAAT..CGCAAGGACGGTATCTGAGG.AAGTTGGCTCTTG.AAAAGGCCC..TCCTTCCTTGATTATACAACCTAAACTGA...TCTTA.ATTTCTGAGCAAACA.........
tae-snoR121-7     .........TGTTTGCTGTGATGAAT..CACAAGGACGGTATCTGAGT.AAGGTGGCTCTTGAAAAAGGCCC..TCCTTCCTTGATTATACACCCTAAACTGA...TCTTA.ATTTCTGAGCAAACA.........
tae-snoR121-3     ...........TTTGCTGTGATGAAC..CACAAGGACGGTATCTGAGT.AAGGTGGCTGTTG.AAAAGGCTC..TCCTTCCTTGATTATACATCCTAAACTGA...TCTAA.ATTTCTGAGCAAA...........
tae-snoR121-4     .........TGTTTGCTGTGATGAAC..CACAAGGACGGTATCTGAGT.AAGGTGGCTGTTG.AAAAGGTCC..TCCTTCCTTGATTATACATCCTAAACTGA...TCTTA.ATTTCTGAGCAAACA.........
#=GC SS_cons                          ........................................................................................................................................
//
