# Supplementary material for: Phylogenetic distribution of plant snoRNA families
Source: BMC Genomics. 2016 Nov 24;17:969. doi: 10.1186/s12864-016-3301-2 (PMC5122169; doi:10.1186/s12864-016-3301-2)
Supplement: Additional file 9 — Alignments. Complete archive of all snoRNA family alignments (in.stk stockholm format). (ZIP 194 kb) [file 12864_2016_3301_MOESM9_ESM.zip › Additional_folder_6/snoR18.stk]

# STOCKHOLM 1.0


pda-snoR18b-3      ........AAGAGTAGG....TGAGGTGATGA....TCATGA..CAAGT...GTCCCTATTGGTTTGAC.AGCCGGGATGATGGCTT....TCATTGTA.TTAGCTCTATCTGATCCCACCTCTTCTT...............
ppa-snoR18b-2      ....GCTGTTAAGTG......TGAAATGAGGAATA.........ATTGT...TTCCCTATTGGTTTGAC.TGCCGCTATGATGGCGT...ATTATTGCT.TCAAACTT.TCTGAT..CACTCTGATGGT..............
ppa-snoR18b-3      ...........GGCG......TGAGATGAGGAATA.........ATTGT...TTCCCTATTGGTTTGAC.TGCCGCAATGATGGCCT....TTATTGCT.TCAAACTT.TCTGAT..CGCGCT....................
ppa-snoR18b-1      ...........AAAG......TGAAAAGATGA............TTTACAGTTTCCCTATTGGTTTGAT.TGCCGCAATGATGGCTT........TTTATTTAACT..GCCTGAT..CACTTT....................
tae-snoR18b-22     .........GTGGTA......TGGAATGATGA....ATGAGATTTTAGT...TTCCCTATTGGTTTGATTGGCCGATATGATAGCCT.......AAATACTGATCTGAAACTGAA..CATCAC....................
hvu-snoR18b-7      ...........GAAG......TGTGATGATGAATGA........TTAAT...TTCCCTATTGGTTTGACTGGCCAACATGATGGCCC.....AAATGCA..GAACAAAGTCTGAT..CATCAT....................
hvu-snoR18b-2      ..AATCGGTGGAGG.......TGAGATGATGAATGA........TTAAT...TTCCCTATTGGTTTGATTGGCCAACATGATGGCCT.......AAATACTGAACCGAGTCTGAT..CACCATCCCTGGTT............
tae-snoR18b-20     ..........GACA.......TGATATGATGC....ATGAGA..TTAAT...TTCCCTATTGGTTTGATTAGCTGATATGGTGGCCT......AAAATA.ATGACCGAGTCTGAT..CATCCT....................
tae-snoR18b-21     ..........GACA.......TGATATGATGC....ATGAGA..TTAAT...TTCCCTATTGGTTTGATTAGCTGATATGGTGGCCT......AAAATA.ATGACCGAGTCTGAT..CATCCT....................
tae-snoR18b-15     ......GCCAGAGA.......TGATATGATGA....ATGAGA..TTAAT...TTCCCTATTGGTTTGATTGGCTGATATGATGGCCT......AAAATACTGAACCGATTCTGAT..CATTTTCTTGC...............
tae-snoR18b-14     ......TAATGAGA.......TGAGATGATGA....ATAAGA..TTAAT...TTCCCTATTGGTTTGATTGGCTGATATGATGGCCT......AAAGTACTGAACCGAATCTGAT..CATCTTCTTG................
tae-snoR18b-16     ......TAATGAGA.......TGAGATGATGA....ATGAGA..TTAAT...TTCCCTATTGGTTTGATTGGCTGATGTGATGGCCT......AAAGTACTGAACCGAATCTGAT..CATCTTCTTG................
tae-snoR18b-17     ......TAATGAGA.......TGAGATGATGA....ATGAGA..TTAAT...TTCCCTATTGGTTTGATCGGCTGATATGATGGCCT......AAAGTACTGAACCGAATCTGAT..CATCTTCTTG................
tae-snoR18b-13     ........GAGAGA.......TGAGATGATGA....ATGAGA..TTAAT...TTCCCTATTGGTTTGATTGGCCGATATGATGGCCT......CAAATACTGAACCGAATCTGAT..CATCCTC...................
tae-snoR18b-26     ...........AGGCCAGAGGTGATGTGATGA....ATGAGA..TTAAT...TTCCCTATTGGTTTGATTGGCTGATATGATGGCCT.......CAATACTGAACCGAATCTGAT..CATCCTCTTGCCT.............
tae-snoR18b-18     .........AGAGG.......TGAGATGATGA....ATGAGA..TTAAT...TTCCCTATTGGTTTGATTGGCTGATATGATGGCCT.......CAATACTGAACCGAATCTGAT..CATCCCCTTGCCTCT...........
tae-snoR18b-19     ........GTGAGAGG.....TGAGATGATGA....ATGAGA..TTAAT...TTCCCTATTGGTTTGATTGGCTGATATGATGGCCT.......CAATACTGAACCGAATCTGAT..CATCCCCTTGCCTCTGAT........
hvu-snoR18b-6      .........AGAGA.......TGAGATGATGA....ATGAGA..TTAAT...TTCCCTATTGGTTTGATTAGCTGACATGATGGCCT.......ACATACTGAACCGAATCTGAT..CATCCT....................
tae-snoR18b-3      .........AGAGA.......TGAGATGATGA....ATGAGA..TTAAT...TTCCCTATTGGTTTGACTGGCTGACATGATGGCCT......AAAATACTGAGCCGAATCTGAT..CATCCT....................
tae-snoR18b-4      .........AGAGA.......TGAGATGATGA....ATGAGA..TTAAT...TTCCCTATTGGTTTGACTGGCTGACATGATGGCCT......AAAATACTGAGCCGAATCTGAT..CATCCT....................
tae-snoR18b-5      .........AGAGA.......TGAGATGATGA....ATGAGA..TTAAT...TTCCCTATTGGTTTGACTGGCTGACATGATGGCCT......AAAATACTGAGCCGAATCTGAT..CATCCT....................
tae-snoR18b-6      .........AGAGA.......TGAGATGATGA....ATGAGA..TTAAT...TTCCCTATTGGTTTGACTGGCTGACATGATGGCCT......AAAATACTGAGCCGAATCTGAT..CATCCT....................
tae-snoR18b-8      ..........GAGA.......TGAGATGATGA....ATGAGA..TTAAT...TTCCCTATTGGTTTGACTGGCTGACATGATGGCCT.......AAATACTGAACCGAATCTGAT..CATCCT....................
tae-snoR18b-9      ..........GAGA.......TGAGATGATGA....ATGAGA..TTAAT...TTCCCTATTGGTTTGACTGGCTGACATGATGGCCT.......AAATACTGAACCGAATCTGAT..CATCCT....................
tae-snoR18b-10     ..........AAGA.......TGAAATGATGA....ATGAGA..TTAAT...TTCCCTATTGGTTTGATTGGCTGACATGATAGCCT.......AAATACTGAACCGAATCTGAT..CATCCT....................
tae-snoR18b-11     ..........AAGA.......TGAAATGATGA....ATGAGA..TTAAT...TTCCCTATTGGTTTGATTGGCTGACATGATAGCCT.......AAATACTGAACCGAATCTGAT..CATCCT....................
tae-snoR18b-7      ..........AAGA.......TGAGATGATGA....ATCA.A..TTAAT...TTCCCTATTGGTTTGATTGGCTGACATGATGGCCT.......AAATACTGAACCGAATCTGAT..CATCCT....................
hvu-snoR18b-3      ..........GAGA.......TGAGATGATGA....ATGAGA..TTTAT...TTCCCTATTGGTTTGATTGGCTGATATGATGGCCT......AAAATACTGAACTGTATCTGAT..CATCTT....................
hvu-snoR18b-4      ........GAGAGA.......TGATATGATGA....ATGAGA..TTAAT...TTCCCTATTGGTTTGATTGGCTGATATGATGGCCT......AAAATACTGAACCGAATCTGAT..CATCTTGCTTTCAACTCTC.......
hvu-snoR18b-5      .....AGCAAGAGA.......TGATATGATGA....ATCAGA..ATAAT...TTCCCTATTGGTTTGATTGGCTGATATGATGGCCT......AAAATACTGAACCGAATCTGAT..CATCTTGCT.................
bvu-snoR18b-2      .........AGAGAA......TGAAGTGATGAACAATTG.............TTTCCTATTGGTTTGATTCACCAGAATGATGGTGTGTTAACATTGTA.TTCGTACTGTCTGAT..CATTCTCT..................
hvu-snoR18b-1      ...........AGATTGAGATTGAGATGAAC.....ATGAGA...TTAT...ATCCCTATTGGGATGAT.TGCCTGCATGATGGCAA..........AACCTAGCTGTATCTGAT..CATCAGTACT................
tae-snoR18b-25     ..........GAGAT......TGAGATGAAGA.............TTAGATTATACCTATTGGGATGAT.TGCCTGCATGATGGCAA....AACCTGTATTTAGCTCTATCTGAT..CATCACTC..................
tae-snoR18b-23     ....................TTGAGATGAAG.....ATGAGA...TTAT...ATCCCTATTGGGATGAT.TGCCAGCATGATGGCAA....AACCTGTATTTAGCTCTATCTGAT..CATCACGA..................
tae-snoR18b-24     ....................TTGAGATGAAG.....ATGAGA...TTAT...ATCCCTATTGGGATGAT.TGCCAGCATGATGGCAA....AACCTGTATTTAGCTCTATCTGAT..CATCAC....................
tae-snoR18b-12     ......GTGGGAGGT......TGAAATGAAGAT...........AATATTATATCCCTATTGGGTTGATTTGCCGGCATGATGGCCT..AAATTCTGTATTTAGCTCTATCTGAT..CATCTCTCTAC...............
hvu-snoR18b-8      ......GTGGGAGTT......TGAAATGAAGATGAC........ATTGT...ATCCCTGTTGGGATGATTGGCTAGCATGATGGCCT..AAATTCTGTATTTAGCTCTATCTGAT..CATCTCTTTACTAACTGACTATCCAC
tae-snoR18b-1      ...........AGTT......TGAAATGAAGA......TAAAACATTAT...ATCCCTATTGGGATGATTGGCTGGCATGATGGCCT..AAATTCTGTATTTAGCTCTATCTGAT..CATCTC....................
tae-snoR18b-2      ........GTGAGTT......TGAAATGAAGAT..AAC...A...TTAC...ATCCCTATTGGGATGATTGGCTGGCATGATGGCCT..AAATTCTGTATTTAGCTCTATCTGAT..CATCTCTCTACTTAC...........
atr-snoR18b-3      ............GAG......TGAGATGATGA............ATAATG..ATAATTACTGTTTTGAG.TGCCTAGATGATGGCAC..AAACATTGTA.TTAGCTCTATCTGAT..CACTC.....................
atr-snoR18b-6      .........AGAGAA......TGGGAAGATG.....ATTATG..ATTGT...TTCTCTATTGGTTTGAT.TGCCAGAATGATGTCAT....ATGCCATA.CTAGCTCTATCTGAC..CATTCTCT..................
atr-snoR18b-2      .........AGAGAG......TGGGGCGATGA....CTATGA...TTAT...TTCCCTATTGGTTTGAT.TGCCAGAATGATGGCAG....ATGCTATA.TTAGCTCTATCTGAC..CACTCTCT..................
atr-snoR18b-4      .........AGAGAG......TGGGGTGATGA....CTATGA...TTGT...TTCCCTATTGGTTTGAT.TGCCAGAATGATGGCAT....ATGCGATA.TTAGCTCTATCTGAC..CACTCTCT..................
atr-snoR18b-5      .......TTGGAGAG......TGGAGTGATGATTGTATTTGA..........TTCCCTATTGGTTTGAT.TGCCAGTGTGATGGCAC....GCATTATA.ATAGCTTTATCTGAC..CACTCTCTAA................
atr-snoR18b-1      ...........GGAG......TGGTGTGATGA....TTGTAA...TTGA...TTCCCTATTGGTTTGAT.TGCTGGTGTGATGGCAT....GCATAATA.TTAGCTCTATCTGAC..CACTCT....................
ppe-snoR18b-1      ...........AGAT......TGAGATGAGGA....TTAGAT..TTCGT...ATCCCTATTGGTTTGAA.CGCCGTGATGATGGCGA.AA..CTATGTA.TTAGCTCTATCTGAT..CCTTCT....................
pda-snoR18b-4      ...........AGGA......TGAGATGATGAT...GCTTAA..TTTGT...TTCCCTATTGGTTTGAT.GGCCAAGATGATGGCAC....TTATTGCA.TTAGATCTATCTGAT..GGCACT....................
pda-snoR18b-1      ............GGG......TGAGATGATGAT...GTTTAA..TTTGT...TTCCCTATTGGTTTGAT.GGCCAAGATGATGGCAC....TTGTTGTA.TTAGCTCTATCTGAT..CACTC.....................
pda-snoR18b-2      ...........TAAG......TGAGATGATGG......TTAA..TTTGT...TTCCCTATTGGTTTGAC.GGCCAAAATGATGGCTG....TTGTTGTA.TTAGCTCTATCTGAT..CACTCT....................
rco-snoR18b-3      .................ATCATGAAATGATGATAGTATAA....TACGT...TTCCCTATTGGTTTGAT.TGCCGGAATGATGGCAT...CATTTCGTA.TTAGCTCTATCTGAT..CATTTA....................
zma-snoR18b-3      ....GGTGAGGAGA.......TGATGTGATGATCGG........ATTGT...TTCCCTATTGGTTTGATTGGCCGCCATGATGGCTC....AATTTGTA.ATAGCTCTTTTTGAT..CATC......................
osa-snoR18b-1      ...........TGGA......TGATATGATG.....ATCAAA...TTGT...TTCCCTATTGGTTTGATTGGCCGCTATGATGGCCT...CAAATTGTA.TTAGCTCTATCTGAT..CATCTT....................
osa-snoR18b-2      .................TTGATGATATGATGATCAAATTTGA..........TTCCCTATTGGTTTGATTGGCCGCCATGATGGCCT...CAAATTGTA.TTAGCTCTATCTGAT..CATCTT....................
zma-snoR18b-4      .........GGTGAGGAGATATGTGATGATCGA...........ATTGT...TTCCCTATTTGTTTGATTGGCTGACATGATGGCTA....AATCTGCA.TTAGCTCTATCTGAT..CATCTCCTTTACT.............
zma-snoR18b-5      .........GGTGAGGAGATATGTGATGATCGA...........ATTGT...TTCCCTATTTGTTTGATTGGCTGCCATGATGGCTA....AATCTGCA.TTAGCTCTATCTGAT..CATCTCCTTTACT.............
zma-snoR18b-1      TTGCCGCGGGGAGA.......TGATGTGATGAT...........CTAATTGTTTCCCTATTGGTTTGATTGGCCGCCATGATGGCTC....AAACTGTA.TTAGCTCTATCTGAT..CATCTCCTTGGCGA............
sbi-snoR18b-1      .....TGAGGGAGA.......TGATGTGATG.....ATCGAA...TTGT...TTCCCTATTGGTTTGATTGGCCGCCATGATGGCTC....AAACTGTA.TTAGCTCTATCTGAT..CATCTC....................
sbi-snoR18b-2      ......TGTGGAGA.......TGAAATGATGACGAA........AGTGT...TTCCCTATTGGTTTGATTGGCCGCAATGATGGCTC....AAACTGTA.TTAGCTCTATCTGAT..CATCTCCCG.................
zma-snoR18b-2      ....................ATGAAATGACG.....ATGAAA...TTGT...TTCCCTATTGGTTTGATTGGCCGCCATGATGGCTC....AAACTGTA.TTAGCTCTATCTGAT..CATCGC....................
pta-snoR18b-1      ...........GGAG......TGAAGTGATGA............GTAGTA..TTCCCTATTGGTTTGAG.TGCCGGAATGATGGCAT.......ATGTTATTAGCTCTATCTGAT..CACTCT....................
bvu-snoR18b-3      .................TATATGATATGATGA....ATGAAC..TATGT...TTCCCTATTGGTTTGATTCGCCGATATGATGGCAA.....CAATGTA.TTAGCTCTATCTGAT..CATATT....................
bvu-snoR18b-4      .................TATACGATATGATGA....ATGAAC..TATGT...TTTCCTATTGGTTTGATTCGCCGATATGATGGCAA.....CAATGTA.TTAGCTCTATCTGAT..CATGTT....................
gra-snoR18b-3      .....TGTGGGTGAA......TGAAATGATGA....ATGTGA....TATTGTTTCCCTATTGGTTTGAT.TGCCGTGATGATGGCAT....CTTCAGTA.TTAGCTCTATCTGAT..CATTCACTTTCA..............
gra-snoR18b-2      ....TGTTGGGAGAA......TGAAATGAGGA....CTGTGA....TATTGTTTCCCTATTGGTTTGAT.AGCCATGATGATGGCAT....CTTTAGTA.TTAGCTCTATCTGAT..CATTCTCTTAACA.............
mtr-snoR18b-16     .........GGAGAA......TGAAACGATG..........A..TTTAC.TGTTTCCTATTGGTTTGAT.TGCCTGGGTGATGGTGT.....TTTTGTA.TTAGCTCTATCTGAC..AATTATCC..................
mtr-snoR18b-17     .........GGAGAA......TGAAACGATG..........A..TTTAC.TGTTTCCTATTGGTTTGAT.TGCCTGGGTGATGGTGT.....TTTTGTA.TTAGCTCTATCTGAC..AATTATCC..................
mtr-snoR18b-18     .........GGAGAA......TGAAACGATG..........A..TTTAC.TGTTTCCTATTGGTTTGAT.TGCCTGGGTGATGGTGT.....TTTTGTA.TTAGCTCTATCTGAC..AATTATCC..................
bvu-snoR18b-1      ....AATTGAGAGCA......CGAAATGATGA............GCAATT..TTCCCTATTGGTTTGATTCGCCAGTATGATGGCGA...TACTTTGTA.TTAGCTCTATCTGATCTAAATCTCTCAATT.............
vvi-snoR18b-1      ....GGAGGAGAGAA......TGATATGATGAATGAA.......TTTGT...TTCCCTATTGGTTTGAT.CGCCGGGATGATGGCGA...CAAATAGTA.TTAGCTCTATCTGAT..CATTCTGTTCCTCC............
vvi-snoR18b-2      .......AAGGAGAA......TGAAAGGATGATTA.........TATGT...TTCCCTATTGGTTTGAT.CGCCGAGATGATGGCGA..ATCTTTTGTA.TTAGCTCTATCTGAT..TATTCTCTTT................
rco-snoR18b-2      ..........GAGAA......TGATATGATGATTTAT.......TTTGT...TTTCCTATTGGTTTGAT.TGCCGTGATGATGGCAT..CAATTGTGTA.TTAGCTCTATCTGAT..CATTCTC...................
lja-snoR18b-1      .........GGAGAA......TGACATGATGA............TTAATTGTTTCCTTATTGGTTTGAT.TGCCTGGATGATGGCAG.....TTCTGTA.TTAGCTCTATCTGAT..CATTCTCC..................
lja-snoR18b-3      ...........AGAA......TGACATGATGA............TTAGTTATTTCCCTATTGGTTTGAT.TGCCTGGATGATGGCAC.....TTCTGTA.TTAGCTCTATCTGAT..CATTCT....................
mtr-snoR18b-1      ...........AGAA......TGGAATGATGATTA.........TTTGT...TTTCCTATTGGTTTGAT.TGCCTGAATGATGGCAT...TTTTTTGTA.TTAGCTCTATCTGAC..CATTCT....................
mtr-snoR18b-2      ...........AGAA......TGGAATGATGATTA.........TTTGT...TTTCCTATTGGTTTGAT.TGCCTGAATGATGGCAT...TTTTTTGTA.TTAGCTCTATCTGAC..CATTCT....................
mtr-snoR18b-3      ...........AGAA......TGGAATGATGATTA.........TTTGT...TTTCCTATTGGTTTGAT.TGCCTGAATGATGGCAT...TTTTTTGTA.TTAGCTCTATCTGAC..CATTCT....................
lja-snoR18b-6      .........GGAGAA......TGGAATGATGATTA.........TTTAT...TTCCCTATTGGTTTGAT.TGCCTGAATGATGGCAT......TTTGTA.TTAGCTCTATCTGAT..CATTCTCC..................
rco-snoR18b-1      ..........GAGAA......TGATATGATGA....TTATGA..TATGT...TTCCCTATTGGTTTGAT.TGCCGTGATGATGGCAT..CAATGTTGTA.TTAGCTCTATCTGAT..CATTCTC...................
mtr-snoR18b-13     .........GGAGAA......TGAAATGATGA............TTTATTGTTTTCCTATTGGTTTGAT.TGCCTAGATGATGGCAT.....TTTTGTA.TTAGCTCTATCTGAT..CATTCTCC..................
mtr-snoR18b-14     .........GGAGAA......TGAAATGATGA............TTTATTGTTTTCCTATTGGTTTGAT.TGCCTAGATGATGGCAT.....TTTTGTA.TTAGCTCTATCTGAT..CATTCTCC..................
mtr-snoR18b-15     .........GGAGAA......TGAAATGATGA............TTTATTGTTTTCCTATTGGTTTGAT.TGCCTAGATGATGGCAT.....TTTTGTA.TTAGCTCTATCTGAT..CATTCTCC..................
mtr-snoR18b-10     .........GGAGAA......TGAAGTGATGA............TTTATTTTTTCCCTATTGGTTTGAT.AGCCTGGATGATGGCAT......TTTGTA.TTAGCTCTATCTGAT..CATTCTCC..................
mtr-snoR18b-11     .........GGAGAA......TGAAGTGATGA............TTTATTTTTTCCCTATTGGTTTGAT.AGCCTGGATGATGGCAT......TTTGTA.TTAGCTCTATCTGAT..CATTCTCC..................
mtr-snoR18b-12     .........GGAGAA......TGAAGTGATGA............TTTATTTTTTCCCTATTGGTTTGAT.AGCCTGGATGATGGCAT......TTTGTA.TTAGCTCTATCTGAT..CATTCTCC..................
mtr-snoR18b-4      ..........GAGAA......TGAAATGATGA............TTTATTATTTCCCTATTGGTTTGAT.CGCCTGGATGATGGCAT......TTTGTA.TTAGCTCTATCTGAT..CATTCTC...................
mtr-snoR18b-5      ..........GAGAA......TGAAATGATGA............TTTATTATTTCCCTATTGGTTTGAT.CGCCTGGATGATGGCAT......TTTGTA.TTAGCTCTATCTGAT..CATTCTC...................
mtr-snoR18b-6      ..........GAGAA......TGAAATGATGA............TTTATTATTTCCCTATTGGTTTGAT.CGCCTGGATGATGGCAT......TTTGTA.TTAGCTCTATCTGAT..CATTCTC...................
mtr-snoR18b-7      ..........GAGAA......TGAAATGATGA............TTTATTATTTCCCTATTGGTTTGAT.AGCCTGGATGATGGCAT......TTTGTA.TTAGCTCTATCTGAC..CATTCTC...................
mtr-snoR18b-8      ..........GAGAA......TGAAATGATGA............TTTATTATTTCCCTATTGGTTTGAT.AGCCTGGATGATGGCAT......TTTGTA.TTAGCTCTATCTGAC..CATTCTC...................
mtr-snoR18b-9      ..........GAGAA......TGAAATGATGA............TTTATTATTTCCCTATTGGTTTGAT.AGCCTGGATGATGGCAT......TTTGTA.TTAGCTCTATCTGAC..CATTCTC...................
lja-snoR18b-4      .........GGAGAA......TGAAATGATGA............GTAATTGTTTCCCTATTGGTTTGAT.TGCCTGGATGATGGCAC......TTTGTA.TTAGTTCTATCTGAT..CATTCTCC..................
lja-snoR18b-2      ...........AGGA......TGAAATGATGAT...........TTTAT.GTTTCCCTATTGGTTTGAT.TGCCTGGATGATGGCAT.....TGTTGTA.TTAGCTCTATCTGAT..CATTCT....................
lja-snoR18b-5      ...........AGAA......TGAAATGATG.....ATTAAA....TGT...TTCCCTATTGGTTTGAT.TGCCTGGATGATGGCAT......TTTGTA.TTAGCTCTATCTGAT..CATTCT....................
gra-snoR18b-4      ...........AGAA......TGAAATGATGA............ACAGAATTTTCCCTATTGGTTTGAT.TGCCGTGATGATGGCAA..CCTTAACGTA.TTAGCTCTATCTGAT..CATTCT....................
ppe-snoR18b-2      ...........ACAA......TGAGATGATGA....TTGAAC..TTTGT...TTCCCTATTGGTTTGAT.TGCCGTCATGATGGCAT.....CTATGTA.TTAGCTCTATCTGAT..CATTCT....................
gra-snoR18b-1      ...........AGAA......TGAGATGATGA....ACTGAA....TGT...TTCCCTATTGGTTTGAT.TGCCGTGATGATGGCAT..CTACAATGTA.TTAGCTCTATCTGAT..CATTCT....................
ath-snoR18a        ....................GAGATATGATGATGGAATTAGA......T...TTCCCTATTGGTTTGAT.CGCCGTTATGATGGCAT....CTTACGTA.TTAGCTCTATCTGAT..CTCT......................
bra-snoR18a        .........GGAGAAAGAGAGAGATATGATGATTGAACTATT..TTTGT....TCCCTATTGGTTTGATTCGCCGAGATGATGGCAT....CTTACGTA.TTAGCTCTATCTGAT..CTTTCCTTTCTCC.............
csi-snoR18b-1      .....TGTAGGAGAA......TGAGATGATGATTG.ATATGA..........TTCCCTATTGGTTTGAT.CGCCGAGATGATGGCAT.CGACCTTTGTA.TTAGCTCTATCTGAT..CATTCTCTTCG...............
csi-snoR18b-2      .....TGTAGGAGAA......TGAGATGATGATGG.ATATGA..........TTCCCTATTGGTTTGAT.CGCCGAGATGATGGCAT.CGACCTTTGTA.TTAGCTCTATCTGAT..CATTCTCTTCG...............
bra-snoR18b-1      ...........AGAA......GGATATGATGATTGAA.......CTTTTTTGTTCCCTATTGGTTTGATACGCCGATATGATGGCAT.....CTATGTA.TTAGCTCTATCTGAT..CCTTCT....................
ath-snoR18b        ........AAGAGAA......TGAAGTGATGATTGAAC......TTTGT...TTCCCTATTGGTTTGAT.CGCCGATATGATGGCAT.......ACGTA.TTAGCTCTATCTGAT..CATTCTCTTC................
bra-snoR18b-2      ......GGGAGAGAAAGAGAATGGAATGATG.AATGTTGAAC..TTTAT.TGTTCCCTATTGGTTTGAT.CGCCGGAATGATGGCAT....CTTACGTA.TTAGCTCTATCTGATCCCATTCTCTTCTACTCTC.........
bra-snoR18b-3      .......GAAGAGAATG....TGGAATGATG.AATGTTGAAC..TTTAT.TGTTCCCTATTGGTTTGAT.CGCCGGAATGATGGCAT....CTTACGTA.TTAGCTCTATCTGATCCCATTCTCTTC................
#=GC SS_cons       ...............................................................................................................................................
//
