# Supplementary material for: Phylogenetic distribution of plant snoRNA families
Source: BMC Genomics. 2016 Nov 24;17:969. doi: 10.1186/s12864-016-3301-2 (PMC5122169; doi:10.1186/s12864-016-3301-2)
Supplement: Additional file 9 — Alignments. Complete archive of all snoRNA family alignments (in.stk stockholm format). (ZIP 194 kb) [file 12864_2016_3301_MOESM9_ESM.zip › Additional_folder_6/snoR64.stk]

# STOCKHOLM 1.0


rco-snoR64      AAAGGGCAAATGATGAATTATTTGCCGAATCATTGAATGCTCAGTTTCTTTGTATTGAGTATTATGATTCTTTCTCTTTGTATAGGAAGATCTGATGCCTTTT..
ath-snoR64      ..ATTTCAAATGAGGAATACTTTGCCAAGTTGTTGAATGCTCAG.ATTTTTCT...GGGTTTTATGATTC.....ACTTGTATAGGAAGATCTGATG..ATTTCC
bra-snoR64-2    .TTGATCAAATGAGGAACACTTTGCCAAGTTGTTGAATGCTCAGAAAATTTCTA..GAGTATAATGATTC.....ACTTGAATAGGAAGATCTGATGTTATT...
bra-snoR64-1    ...AATCAAATGAGGAACACTTTGCCAAGTTGTTGAATTCTCAGAAAAAATCT...GAGTATTATGATTC.....ACTTGTATAGGAAGATCTGATG..ATT...
#=GC SS_cons    .........................................................................................................
//
