# Supplementary material for: Phylogenetic distribution of plant snoRNA families
Source: BMC Genomics. 2016 Nov 24;17:969. doi: 10.1186/s12864-016-3301-2 (PMC5122169; doi:10.1186/s12864-016-3301-2)
Supplement: Additional file 9 — Alignments. Complete archive of all snoRNA family alignments (in.stk stockholm format). (ZIP 194 kb) [file 12864_2016_3301_MOESM9_ESM.zip › Additional_folder_6/U30.stk]

# STOCKHOLM 1.0


csi-U30      .AAGAGAAAGTGCGATGATGATGAGTGAAATTAATCTCGTTAATCTGA...........GATT...AACATGAGGAAAAAT.TCTCCAATCCATTC.TTAATTATCCTGAGCACCTTCTCTT.
lja-U30      AGGGAGAAGGTGCTATGATGATTAG.ATATATAATCTCGTTAATCTGATGGATAAATCTATCTTTACCCATGAGGATTACT.TTTCTCAACCATTCATTGAACTTTCTGAGCACCTTCTTCCT
ath-U30      .....GATGGTGCAGTGATGATGGGTATA...AATCTCGTTAATCTGA...........ATTTTTGTTAATGAAGATACTTACTTCCCAACCATTCATTAAT.AT.CTGAGC...........
bra-U30-1    ...AAGATGGTGCAGTGATGATGGGTTTATGTAATCTCGTTAATCTGA...........AATTT..TTCTTGAGGAGAAATACTTCCCAACCATTCATTCAA.ATCCTGAGCACCTTTT....
bra-U30-2    GGATAAAGGGTGCAGTGATGATGGATTTATGTAATCTCGTTAATCTGA...........AATAT..TTATTGAGGATAAATACTTCCCAACCATTCATTCAA.ATACTGAGCACCTTTTTTCC
#=GC SS_cons ...........................................................................................................................
//
