# Supplementary material for: Phylogenetic distribution of plant snoRNA families
Source: BMC Genomics. 2016 Nov 24;17:969. doi: 10.1186/s12864-016-3301-2 (PMC5122169; doi:10.1186/s12864-016-3301-2)
Supplement: Additional file 9 — Alignments. Complete archive of all snoRNA family alignments (in.stk stockholm format). (ZIP 194 kb) [file 12864_2016_3301_MOESM9_ESM.zip › Additional_folder_6/snoR74.stk]

# STOCKHOLM 1.0


ppa-snoR74        ...........ACGAGAAAGCAGAGGTCATCGATGGCG....CCCATGAGCTGGTCTCTCGTCAGTTGCAGGTAGAGTA.....TCG.....CATCATTTTTAGGTGGTGAGCC...ATTGTCT............GTT...TGATG.GCAA..CG................GGTTCAATCCA.TGGTGC..AAAATTT
smo-snoR74-1      ..........CTGGTAAAAGCAGAGGTTTTTGA...TC.TTGTGAATGAGATAATCTCTCGTCGATCCCAGGTAGATTTCTC..TTG.....CATCATTTTA.GGTGGTGAGCTACTGCTGTG.............TCC...TCCAG.GCAG..AT................GGTTCAATCCA.TGGTGC..TAGATTT
smo-snoR74-2      ..........CTGGTAAAAGCAGAGGTTTTTGA...TC.TTGTAAATGAGAGAATCTCTCGTCGATCCCAGGTAGATTTCTC..TTG.....CATCATTTTA.GGTGGTGAGCT...GCTGCTGTGTCCTCCAG..............GCAG..AT................GGTTCAATCCA.TGGTGC..TAAATTT
osa-snoR74-3      ...ACCTAAAG....AAAAGCAGGATGTTGTTC...TC....TATATAAGCATTGTCCTCGTAAACTTTAGGAATATCAGAGTGAGT.....CATTGTTCTT.G..GGTGAATC.AATTGACACA...........GCT...TGATG.TTAA..TT................GGTTCAGTAAA.TGATGA..CACAATT
sbi-snoR74-2      .....CCCTAAAGAATAAAGCAGGATGCTGTGC...TA....TATAGTGGCAGTATCCCCGTAAACTTTAGGAACACCAT....GAT.....CATCGTTATT.G..GGTGAATC..ATTTGGTCA...........TGT...CCATGTGTTG..GACAACTCCATGCCAATTGGTTCAGTAAA.TGATGG..CACATTT
zma-snoR74        ......CCTAAAGAAAAAAGCAGGATGATGTGC...TA....TATATTAGCAGTATCCCCGTAAACTTTAGGAACACGAT....GAT.....CATCGTTATT.G..GGTGAACC...TTTGGTCA...........TGT...CCATGTGTTG..GACAACTCCATGTCAATTGGTTCAGTAAA.TGATGA..CACATTT
sbi-snoR74-1      .....CCCTAAAGAAAAAAGCAGGATGTTGTGC...TA....TATACTAGCAGTATCCCCGTAAACTTTAGGAACACCAT....GAT.....CATCGTTATT.G..GGTGAACC...GTTGGTCA...........TGT...TCATGTGTTG..GACAACTCCATGTCAATTGGTTCAGTAAA.TGATGG..GACATTT
sbi-snoR74-3      ATACCCTAAAG...AAAAAGCAGGATGCTGTGC...........TACTAGCAGCATCCCCGTAAACTTTAGGAACACCAT....GAT.....CATCGTTATT.G..GGTGAACCGT.TGGTCATG...........TCC...ATGTGTTGGA..CAACTCCATG.TCAATT.GGTTCAGTAAA.TGATGG..AACAACT
hvu-snoR74-1      .GACCCTAAAGTACAAAAAGCAGGATGCTTTGC...TC....TTTATAAGCAGTGTCCCTGTAAGCTTTAGGGAAATTAT....GAT.....CATTGTTCTT.G..GGTGAACC...ATTGGACACAGTACTATGTGTT...TTATG.TCTA..TT................GGTTCAATAAA.CGATGG..CACATTT
tae-snoR74-6      ..ACCCTAAAGAAAAAAAAGCAGGATGCTTTGC...TC....TTTATAAGCAGTATCCCCGTAAGCTTTAGGAACATTAT....GAT.....TATTGTTCTT.G..GGTGAACC...ATTGGACACAGTACTTTGTGTT...TTATG.TCTA..TT................GGTTCAATAAA.CGATGG..CACATTT
tae-snoR74-8      ...CCCTAAAGAAAAAAAAGCAGGATGCTTTGC...TC....TTTATAAGCAGTGTCCCCATAAGCTTTAGGAACATTAT....GAT.....CATTGTTCTT.G..GGTGAACC...ATTGGACACAGTACTATGTGTT...TTATG.TCTT..TT................GGTTCAATAAA.CGATGA..CACATTT
tae-snoR74-4      ...ATCCTAAAGAAAAAAAGCAGGATGCTTTGC...TT....TCTATAAGCAGTGTCCCCGTAATCTCTAGGAATATTAT....TTT.....CATTGTTTTT.G..GGTGAACC...AGTGGACACAGTACTTTGTGTT...CTATG.TCTA..TT................GGTTCAGTAAA.TGATGG..CACATTT
tae-snoR74-5      ....TCCTAAAGAAAAAAAGCAGGATGCTGTGC...TT....TCAATAAGCAGTGTCCCCGTAATCTCTAGGAATATCAT....TTT.....CATTGTTTTT.G..GGTGAACC...AGTGGACACAGTACTTTGTGTT...TTATG.TCTA..TT................GGTTCAGTAAA.TGATGA..CACATTT
tae-snoR74-3      ....ATCCTAAAGAAAAAAGCAGGATGCTTTGC...TT....TCTATAAGCAGTGTCCCCGTAATCTCTAGGAATATCAT....TTT.....CATTGTTTTT.G..GGTGAACC...AGTGGACACAGTACTTTGTGTT...TTATG.TCTA..TT................GGTTCAGTAAA.TGATGG..CACATTT
hvu-snoR74-2      ..CATCCTAAAGAAAAAAAGCAGGATGCTTTGC...TT....TCTATAAGCAGTGTCCCCGTAATCTCTAGGAATATCAT....TTT.....CATTGTTTTT.G..GGTGAACC...AGTGGACACAGTACTTTGTGTT...TTATG.TCTA..TT................GGTTCAGTAAA.TGATGA..CACATTT
hvu-snoR74-3      ..CAACCTAAAGTAAAAAAGCAGGATGCTTTGC...TC....TCTATAAGCAGTGTCCCCGTAAACTTTAGGAAGATCATAT..TGT.....CATTGTTATT.G..GGTGAACC...GATGGACACAGTACTATGTGTT...TTATG.TCTA..TT................GGTTCAGTAAA.TGAAGG..CACATTT
tae-snoR74-2      ...ACCCTAAAGTAAAAAAGCAGGATGCTTTGC...TC....TCTATAAGCAGTGTCCCCGTAAACTTTAGGAAGATCACAT..TGT.....CATTGTTATT.G..GGTGAACC...GATGGACACAGTACTTTGTGTT...TTATG.TCTA..TT................GGTTCAGTAAA.CGAAGA..CACATTC
tae-snoR74-7      ..ACCCTAAAGTAAAAAAAGCAGGATGCTTTGC...TC....TCTATAAGCAGTGTCCCCGTAAACTTTAGGAAGATCACAT..TGT.....CATTGTTATT.G..GGTGAACC...GATGGACACAGTACTTTGTGTT...TTATG.TCTA..TT................GGTTCAGTAAA.CGAAGA..CACATTC
tae-snoR74-1      .TCAGCCTAAAGTAAAAAAGCAGGATGCTTTGC...TC....TCTATAAGCAGTGTCCCCGTAAACTTTAGGAAGATCACAT..TGT.....CATTGTTATT.G..GGTGAACC...AATGGACACAGTACTTTGTGTT...TTATG.TCTA..TT................GGTTCAGTAAA.CGAAGA..CACATTC
osa-snoR74-1      ...GCCTAAAG..AAAAAAGCAGGATGCTGTTC...TC....TCTATAAGCAGTATCTTCGTAACCTTTAGGAACATCAT....GTT.....CATCGTTATT.G..GGTGAACC...GGTGGACACA.........GCT...CAATG..TTG..ACT...............GGTTCAGTAAA.TGATGG..CACATTT
osa-snoR74-2      .....CCCTAAATAAAAAAGCAGGATGCTGTGC...TC....TCTATAAGCAGTGTCCTCGTAAATTTTAGGAACATG......TTT.....CATCGTTATT.G..GGTGAACC...GTTGGGCT...........ATT...CAATG.TCCA..TT................GGTTCAGTAAA.TGATGG..CACATTT
ath-snoR74-1      .............GAAAAAGCAGAGTTCTGTTG.........CAATTTGACAGATCTCACGTATACTTCAGGGAAATTGAATT.GGT.....CATCGTGATT.G..GGTGAATC...TATGTTTATAT........ATC...TCATA.ACTA..TAA...............GATTCAGTACA.TGATGG..TACATTG
bra-snoR74-6      ............AGAAAAAGCAGAGCTCTGTTG..........CATTTGACAGATCTCACGTATACTTCAGGGAAATTGAATT.GGT.....CATCGTGATT.G..GGTGAATC...TAAGTTTTGATT.......TTA...TTACA.ACTA..AAA...............GGTTCAGTACA.TGATGG..TACACTG
bra-snoR74-5      ............AGAAAAAGCAGAGTTCTGTAG..........CAATTTACAGATCTCACGTATACTTCAGGGACATTGAATT.GGT.....CATCGTGATT.G..GGTGAATC...TTAGTTTCATT........TTC...TTATA.ACTATAAA................GATTCAGTACA.TGATGG..TACATTA
bra-snoR74-7      ............AGAAAAAGCAGAGGTTTGAAG..........CAATTTACAGATCTAACGTATACTTCAGGGACATTGAATT.GGT.....CATCGTGATT.G..GGTGAATC...TTAGTTTCATT........TTC...TTATA.GCTTTAAA................GATTCAGTACA.TGATGG..TACATTG
ath-snoR74-2      ...................GCAGGGTTCTGTTT.........TATAT.AACAGACCTCACGTAAATGTCAGGAAAATCGAATT.GGT.....CATTGTGAAT.G..GGTGAGCC...AATGT..............TAC...TTCTA.ATAGCATAT...............GGTTCAGTACA.TGATGG..TACATTT
bra-snoR74-1      .................AAGCAGGGCTCTGTTG........TTACATGAACTGAGCTCACGTAAATGTCAGGGAAATCGAATT.GGT.....CATCATGATT.G..GGTGAACC...TACGTTTC...........TTC...TTATA.GCTA..AT................GGTTCAGTACA.TGATGG..TACATTA
bra-snoR74-2      ..................AGCAGGGTTCTGTTT...T.....GTACATAGCAGACCTCACGTAAATGTCAGGGAAATCGAATT.GGT.....CATCGTGTTT.G..GGTGAACC...TACGTTTC...........TTT...TTATA.TCTG..ATT...............GGTTCAGTTCA.TGATGG..TATATTT
bra-snoR74-3      .................AAGCAGGGCTCTGTTT...T.....GTACGTAACAGAGTTCACGTAAATGTCAGGAAAATCGAATT.GGT.....CATCGTGTTT.G..GGTGAACC...TACGTTTC...........TTA...TAATA.TCTG..TTG...............GGTTCAGTTCA.TGATGG..TACATTG
bra-snoR74-4      ..................AGCAGGGCTCTGTTT...TC....GTACGTAACAGAGTTCACGTAAATGTCAGGAAAATCGAATT.GGT.....CATCGTGTTT.G..GGTGAACC...TACGT..............TTCTTATAATA.TCTG..ATG...............GGTTCAGTTCA.TGATGG..TACATTT
atr-snoR74-9      ............GAAAAAAGCAGGG.TCTGTAC...TTTTCTCCTCTGAGCTGGCCTCTCGTAAACTTCAGGGAAATTAT....TTG.....GACCTTTATT.G..GGTGAACTATATTTGT..............GAA...CAATG.AATA..AA................GGTTCAATACA.TGTTGC..GACATTA
atr-snoR74-3      ............GAAAAAAGCAGAGGTTTGTGC...TTTTCTCCTCTGAGTTGGCCTCTCGTAAACTTCAGGGAAATTAT....TTG.....CACCATTATT.G..GGTGAACC...TTTGTAAACTA........TAC...TTGTG.AATA..AA................GGTTCATTACA.TGTTGC..GACATTA
atr-snoR74-1      ............GAAAAGAACAGAGGTCTGTAC...TTTTTTCCTTTGAGCTGGCCTCTCGTAAACTTCAGGGAAATTAT....TTG.....CACCATTATT.G..GGTGAACC...TTTGTATACTA........TAC...TTGTG.AATA..AA................GGTTCAATAAA.TGTTGT..GACATTA
atr-snoR74-7      ............GAAAAAAGCAGAGGTCTGTAC...TTTTCTCATCTGAGCTGGCCTCTCGTAAACTTCAGGGAAATTAT....TTG.....CACCATTATC.G..GGTGAACC...TTTGTATACTA........TGA...TTGTG.AATA..AA................GGTTCAATAAA.TGTTGT..GACATTA
atr-snoR74-8      ............GAAAAAAGCAGAGGTTTGTAC...TTTTCTCCTCTGAGCAAGCCTCTCGTAAACTTCAGGGAAATTAT....TTG.....CACCATTATT.G..GGTGAACC...TTTGTAAACTA........TAC...TTGTG.AATA..AA................GGTTCAATAAA.TGTTGC..GACATTA
atr-snoR74-11     ............GAAAAAAGCAGAGGTCTGTAC...TTTTCTCCTCTGAGCTGGCCTCTCGTAAACTTCAGGGAAATTAT....TTG.....CACCATTATT.G..CGTGAAC....TTTGTAAACTA........TAC...TTGTG.AATA..AA................GGTTCAATAAA.TGTTGC..GATATTA
atr-snoR74-12     ............GAAAAAAGCAGAGGTCTGTAC...TTTTCTCCTCTGAGCTGGCCTCTCGTAAACTTCAGGGAAATTAT....TTG.....CACCATTATT.G..CGTGAAC....TTTGTAAACTA........TAC...TTGTG.AATA..AA................GGTTCAATAAA.TGTTGC..GATATTA
atr-snoR74-2      ............GAAAAAAGCAGAGGTCTGTAC...TTTTCTCCTCTGAGCTGGCCTCTCGTAAACTTCAGGGAAATTAT....TTG.....CACCATTATT.G..GGTGAACC...TTTGTAAATTA........TAC...TTGTG.AATA..AA................GGTTCAATAAA.TGTTGC..GACATTA
atr-snoR74-4      ............GAAAAAAGCAGAGGTCTGTTC...TTTTCTCCTCTGAGCTGGCCTCTCGTAAACTTCAGGGAAATTA.....TTG.....CACCATTATT.G..GGTGAACC...TTTGTAAACTA........TAC...TTGTG.AATA..AA................GGTTCAATAAA.TGTTGC..GAAATTA
atr-snoR74-5      ............GAAAAAAGCAGAGGTCTGTAC...TTTTCTCCTCTGAGCTGGCCTCTCGTAAACTTCAGGGAAATTAT....TTG.....CACCATTATT.G..GGTGAACC...TTTGTAAACTA........TAC...TTGTG.AATA..AA................GGTTCAATAAA.TGTTGC..GAAATTA
atr-snoR74-10     ............GAAAAAAGCAGAGGTCTGTAC...TTTTCTCCTCTGAGCAGGCCTCTCGTAAACTTCAGGGAAATTAT....TTG.....CACCATTATC.G..GGTGAACC...TTTATAAACTA........TAC...TTGTG.AATA..AA................GGTTCAATAAATTTTTGT..GACATTA
atr-snoR74-6      ............GAAAAAAGCAGAGGTCTGTAC...TTTTCTCCTCTGAGCTGGCCTCTCGTAAACTTCAGGGAAATTAT....TTG.....CACCATTATC.G..GGTGAACC...TTTGTAAACTA........TAC...TTGTG.AATA..AA................GGTTCAATAAA.TGTTGT..GACATTA
vvi-snoR74-3      ........TGATGGAAAAAACATATTTCTGTTA...CC....TTTGTGAATGGGATTATTGTAAACTTGGGGGAAATCC.....TCA.....CATTCTTCGT.G..GCTGAACC...TGTTT..............TCT...TGGTG.GTTG..AA................GATTCAGCAAA.TGATGC..TAAATTT
vvi-snoR74-1      .....CTGATG.AGAAAAAGCAGAATTCTATTA.....TACCTTTATGAAAGGGCTTATTGCTTGCTTCAGGGAAATCC.....TGA.....CATTCTTCAT.G..GGTGAACCCATATTGT..............TCT...TGGTG.ATTG..AA................GGTTCAGTAAA.TCATGG..TAAATTT
vvi-snoR74-14     .........AATGAAAAAAGTAGGGGCCTGTTG...CC...TTTTGTGAATGGGTCTTTTGTAAACTTCAACAAAATTAG.................TTGTT.G..GTTGAATC...TCTTAGA............GTT...TTGTCTATTGTTAAA...............GGTATAGTAAG.CTATGATCTATAGTA
vvi-snoR74-2      ...........GGAGAAAAACAGGGGTTTGTTG...TC....TTTGTGAGCAGGCCTCCCGTGAACTTCGGGGATATTAT....TTT.....CATTGTTCTT.G..GGTGAACC...TTTGTAAGCATTT......CCT...CAATG.ACAA..AA................GGTTCAGTAAA.CAATGA..GACACTT
pda-snoR74-3      ...........AGAAAAAAGCAGGGGCCTGTTT...CC....TTCATAAATGGGCCTCTCGTAAACTTTAGGGAGATCAT....ATA.....CATTGTTATT.G..GGTGAACC...TTTGGAGACTT........TGT...TTATG.ACAA..AA................GGTTCAGTAAA.CAATGG..AACATTG
pda-snoR74-5      ..........GAAAAAAAAGCAGGG.TCTATTT...CC....TTCATAAATAGGCCTCCTGTAAACTTTAGGGAAATGAT....ATA.....CAATGTTATT.G..GGTGAACC...TTTGTAGATTT........TGT...TTGTG.ACAA..AA................GGTTCAGTAAA.CAATGG..AACATCG
pda-snoR74-2      ..........GAAAAAAAAGCAGGG.TCTATTT...CC....TTCATAAATAGGCCTCCTGTAAACTTTAGGGAAATGAT....ATA.....CAATGTTATT.G..GGTGAACC...TTTGTAGATTT........TGT...TTGTG.ACAA..AA................GGTTCAGTAAA.CAATGG..AACATCG
pda-snoR74-1      ...........AGAAAAAAGCAGGGGTCTGTTT...TC....CTCATAGACAGGCCTCTCGTAAACTTTAGGAAAATCAT....GTT.....CATTGTTATT.G..GGTGAGCT...TTTAGACTT..........TCT...CTGTG.AAAA..AAA...............GGCTCAGTAAA.CAATGA..AACATAA
pda-snoR74-4      .........AAAGATAAAAGCAGGGGCCTGGTT...TC....CTTGTAGTCAGGCCTCTCGTAAACTTTAGGAAAATCAT....GTG.....CATTGTTATT.G..GGTGAACC...TTTGTAGACTT........TGT...CTATG.ACAA..AA................GGTTCAGTAAA.CAATGA..AACATAA
gra-snoR74-2      .......GATGGATAAAAAGCAGGGGCCTGTTT...CC.TTTATCATGAACCGGTCTCTCGTAAACCTCAGGGATATTGGAGTGATC.....CATTGTTCTT.G..GGTGAACC...ACAGCA.......CTAT..TCC...CTGTG.GCTATTTGT...............GGTTCAGTAAA.TGATGG..AACAATT
bvu-snoR74-5      ..........ATGAAAAAAGCAAGGCTCCATTT...CA....CTTTAGGATGGGGCTTCCGTAAACTTCAGGGAAATCAAA...ATG.....CATTGTTATT.G..GGTGAATC...TCTGTTTT...........GTT...TAGTG.GCTG..AA................GGTTCAGTAAA.TGATGG..AATATGT
bvu-snoR74-2      ..........ATTAAAAAAGCAAGGCTCTATTC...CA....TTTCAGAATTGGGCTTCCGTAAACTTCAGGGAAATTAA....ATG.....CATTGTTATT.G..GGTGAACC...TCTGTTTT...........GTT...TAGTG.GCTG..AA................GGTTCAGTAAA.TGATGA..AACATGC
bvu-snoR74-3      ..........ATGAAAAAAGCAAAGCTCTATTT...CA....TATTAGAATGGGGCTTCCGTAAACATCAGGGAGATCAA....ATG.....CGTCGTTATT.G..GGTGAACC...TCTGTTTT...........GTT...TAGTG.GCTG..AA................GGTTCAGTAAA.TGATGT..AACATTC
bvu-snoR74-4      ..........ATGAAAAAAGCAAAGCTCTGTTT...CA....TATTAGAATAGGGCTTCCGTAAACTTCAGGGATATCAAA...ATG.....CATCGTTATT.G..GGTGAACC...TCTGT..............TTTGTTTAGTG.GCTG..AA................GGTTCAGTAAA.TGATGA..TACATTC
ppe-snoR74-3      ....CCTGATG.AAAAAAGGCAGGCCTTTATTC...CC...ATATGTGAACTGGGCTCTCATAAACTTCAGGTAGATCAC....TTA.....CATTGTTTTT.G..GGTGAACC...TCTGTACGTGCATCAGT..TGC...ATGTG.ACTT..AA................GGTTCAGTAAA.TGATGG..AACATTT
ppe-snoR74-1      ..AACCTGATT..ATAAAAGCAGGGCTTAGTTG...CC...TTATGTGAACTAGGCTCCCGTATATTTCAGGAATATAAA....CTG.....CATTGTTTTT.G..GGTGAGCC...TCTGTACTTGCATATGT..TGC...ACGTG.ACTG..AA................GGTTCAGTAAA.TAATGG..AACATTG
ppe-snoR74-2      ....CCTGATT..ATAAAAGCAGGGCTTAGTTG...CC...TTATGTGAACTGAGCTCCCGTAAACTTCAGGGACATTAA....CTG.....CATTGTTTTT.G..GGTGAACC...TTTGTACTTGCATCAGT..TGC...ATGTG.ACTT..AA................GGTTCAGTAAA.TGATGG..CACATTT
vvi-snoR74-13     ............ATAAAAAGCAGGGACCTGTTG...CC....TTTGTCAGCATTTCTCTCATAAACTTCAGGGAAAGCAG....TTT.....CATTATTATT.G..GGTGAACC...TCTGGAGT...........TGT...TTGTG.ATGG..AA................GGTTCAATAAA.TTGTGG..CATATTG
bvu-snoR74-1      ..........ATGAAAAAAGCAGGGTCCTATTA...CC..TTTTTGTGAATGGGTCTCTCGTAAACTTCAGGGAAATTAAGT..TTG.....CATTGTTATT.G..GGTGAACC...ACTGGAGTT..........TTT...CTATG.ATGG..GA................GGTTCAGTAAA.CGATGT..CACATTT
stu-snoR74-3      .....CTGATG..AAAAAAGCAGGGATGGATTG...CC...TTTAGTGAATTGATCTCTCGTAAACTTCAGGGACATCAAAAA.TTG.....CATTGTTATT.G..GGTGAACC...ACTTGATT...........TGT...TTGTG.ATGG..CTT...............GGTTCAGTAAA.CGATGA..TACATCC
sly-snoR74-1      ...ACCTGATG..AAAAAAGCAGGGATGGATTG...CC..TTTAAGTGAATTGATCTCTCGTAAACTTCAGGGACATCAAAAA.TTG.....CATTGTTATT.G..GGTGAACC...ACTTGACT...........TAT...TCATG.ATGG..AAT...............GGTTCAGTAAA.CGATGA..TACATCT
stu-snoR74-2      ........TGATTAAAAAAGCAGGGATCTATTGCCTTC....TTTGTGAATGGGTCTCTCGTAAATGTCAGGGATATCAAGAA.TTG.....CATTGTTATT.G..GGTGAACC...ACTTGACTT..........AAT...TTATG.ATGG..AAT...............GGTTCAGTAAA.CGATGA..TACATTA
sly-snoR74-2      .......CTGATTAAAAAAGCAGGGATCTATTGCCTTC....TTTGAGAATGGGTCTCTCGTAAATGTCAGGGATATCAAGAA.ATG.....CATTGTTATT.G..GGTGAACC...ACTTGACTT..........TAT...TTATG.ATGG..AAT...............GGTTCAGTAAA.CGATGA..TACATTA
stu-snoR74-1      ........TGATGAAAAAAGCAGGGACCTATTG...CCTTTTTTTGTGAATTGGTCTCTCGTAAACTTCAGGGATATAAAAAA.TTG.....CATTGTTATT.G..GGTGAACC...ACTTGACTT..........AAT...TCATG.ATGG..AAT...............GGTTCAGTAAA.CGATGA..TACATTA
sly-snoR74-3      .....CTGATG..AAAAAAGCAGGGACCTATTGCCCTT....CTTGTGAATGGGTCTCTCGTAAACTTCAGGGATATCAAAAA.TTG.....CATTGTTATT.G..GGTGAACC...ACTTGACAA..........TAT...TCATG.ATGG..AAT...............GGTTCAGTAAA.CGATGA..TACATTA
vvi-snoR74-11     ..........AGGAAAAAAGCAGGGGCCTGTCG......ATTTTTATGGATGGTCCTCTCGTAAACTTCAGGGAAATTAG....TTG.....CATTGTTATT.G..GGTGAACCTCCTGAGTTT............TGT...CTGTG.ATTG..AA................GGTTCAGTAAA.TAGTGT..TACATTA
vvi-snoR74-10     ........TAATGAAAAAAGTAGGAACATGTTG...CC...TTTTGTGAATAGGTCTCTCGTAAACTTCAGGGAAATTAG....TTG.....CATTGTTATT.G..GGTGAACTGCATGAGTAT............TTT...TTGTG.ATTG..AA................GGTTCAGTAAA.TAATGG..TACATTA
vvi-snoR74-8      ........GATGAAAAAAAGCAAGGACCTATTG...CC...TTTTGTGAATGGGTCTCTCATAAACTTCAGGGAAATTAG....TTG.....CACTGTTATT.G..GGTGAACCGCATGAGTAT............TGT...CTGTG.ATTG..AA................GGTTCAGTAAA.TAATGG..TACATTA
vvi-snoR74-4      ........TGATGAAAAAAGCAGGGACCTGTTG...CC...TTTTGTGAATGGGTCTCTCGTAAACTTCAGGGAAATTAG....TTG.....CATTGTTATT.G..GGTGAACCACATGAGTAT............TGT...TTGTG.ATTG..AA................GGTTCAGTAAA.TAATGG..TACATTA
vvi-snoR74-7      .........GATGAAAAAAGCAAGGACCTGTTG...CC...TTTTGTGAATGGGTCTCTCGTAAACTTCAGGGAAATTAG....TTG.....CATTGTTATT.A..GGTGAACCGCATGAGTAT............TGT...TTGTG.ATTG..AA................GGTTCAGTAAA.TAATGG..TACATTA
vvi-snoR74-12     ......CCTGATGAAAAAAGCAGGGATTTGTTG...CC....TTTGTGAACAGGTCTCTCGTAGACTTCAGGGAAATTAG....TTG.....CATTATTATT.G..GGTGAACC...TCTGGAGT...........TGC...TTGTG.ATGG..AA................GGCTCAGTAAA.TAATGG..CACACTC
vvi-snoR74-5      ........TGATGAAAAAAGCAGGGGCTTGTTG...CC....TTTGTGGACAGGTCTCTCGTAAACTTCAGGGAAATTAG....TTG.....CATTATTATT.G..GGTGAACC...TCTGGAGT...........TTT...TTGTG.ATGG..AA................GGCTCAGTAAA.TAATGG..CACATTG
vvi-snoR74-6      ........TGATGAAAAAAGCAGGGGCTTGTTG...CC....TTTGTGGACAGGTCTCTCGTAAACTTCAGGGAAATTAG....TTG.....CATTATTATT.G..GGTGAACC...TCTGGAGT...........TTT...TTGTG.ATGG..AA................GGCTCAGTAAA.TAATGG..CACATTG
vvi-snoR74-9      ......TGATG..AAAAAAGCAGGGACTTGTTG...CC....TTTGTGGACAGGTCTCTTGTAAACTTCAGGGAAATTAG....TTG.....CATTATTATT.G..GGTGAACC...TCTGGAGT...........TTA...TTGTG.ATGG..AA................GGCTCAGTAAA.TAATGG..CACATTG
lja-snoR74-2      ..AACCTGATG.AAAAAAAGCAGTGGTCTGTTG...CC....TATGTGAGCAGTCCTCTCGTAACCTTCAGGGATATAGT....AAC.....CACTGTTATT.G..GGTGAACC...TTTGTTTAT..........TCT...CTGTG.ACTG..AA................GGTTCAGTAAA.TGATGG..AACATGT
lja-snoR74-3      .AAACCTGATG..AAAAAAGCAGGGGTCTGTTA...CC....TGTGTGAGCAGTCCTCTCGTAACCTTCAGGGATATAAT....AAC.....CACTGTTATT.G..GGTGAACC...TCTGTTT............ATT...CTGTG.ACTG..AA................GGTTCAGTAAA.TGATGG..AACATGT
lja-snoR74-1      ..AACCTGATG..ATAAAAGCAGTGGTCTGTTG...CC....TTTGTGAGCAGTCCTCTCGTAAACTTCAGGGATATAAT....AAC.....CAATGTTATT.G..GGTGAACC...TCTGTTTTT..........TGT...TTGTG.GCTG..AA................GGTTCAGTAAA.CGATGG..AACATGT
lja-snoR74-4      ...ACCTGATG..ATAAAAGCAGTGACCTGTTG...CC....TTTGTGAACTGGTCTCTCGTAACCTTCAGGGATATAAT....AAC.....CAATGTTATT.G..GGTGAACC...TCTGTTTTT..........TAT...TTGTG.ACTG..AA................GGTTCAGTAAA.TGATGG..AACATGT
vvi-snoR74-2      .........GATGAAAAAAGCAGGGGCTTGTTG...CC...GTATGTGAACAGGTCTCTCGTAAACGTCAGGGAAATCAT....TAT.....CATTATTTTT.G..GGTGAACC...TCTGTCCA...........GAT...TAGTG.GCAG..GA................GGCTCAGTAAA.TAATGG..AACATTT
rco-snoR74-3      .....CTGATG..AAAAAAGCAGGGGCTTGTTGTATCC....TTTGTGAACAGGCCTCTCGTAAACGTCAGGGAAATTAATGT.TTT.....CATTGTTATT.G..GGTGAACC...TCTGTTTTTTGATT.....TAT...TTGTC.GCTG..AA................GGTTCAGTAAA.TAATGG..AACATTT
csi-snoR74-1d     ......GATGAAAAAAAAAGCAGGTCCTTGTTG...CC..TTTTTGTCAACATGGTTCTCATGAACTTCAGGAAAATTAC....CTT.....CATTGTTATT.G..GGTGAACC...TCTGTAGT...........TAT...TGGTG.GCTG..AA................GGTTCAGTAAA.TAATGG..CACATTG
rco-snoR74-4      .....CTGATG..AAAAAAGCAGGGCCTAGTTT...CC...TTATTTGGATTTGGCCCTCGTAAACTTCAGGGAAATCAT....TTC.....CATCGTTATT.G..GGTGAACC...TCTGTAAC...........AAT...TGCTG.ACTG..AA................GGTTCAGTAAA.TGATGG..CACATCT
gra-snoR74-1      ....CCTGATG..ACAAAAGCAGGGTCTTGTTG...CC...ATTTTCGAACAAGGCTCTCGTAAACTTCAGGGAGATTAC....TCG.....CATTATTATT.G..GGTGAACC...TCTGGATTT..........TCT...CGGTA.ACTT..AA................GGTTCAGTAAA.TGATGC..AACATTT
csi-snoR74-2d     .....CTGATG..AAAAAAGCAGGGTCATGTTG...CC...TTCTGTGAACACGGCTCTCGTAAACTTCAGGAAAAGTAA....CTG.....CATTATTATT.G..GGTGAACC...TCTGTTGTTAT........TGG...TGGTG.ACTG..AA................GGTTCAGTAAA.TGATGT..CACATTT
csi-snoR74-3d     .......CTGGTGAAAAAAGCAGGGTCATGTTG...TC...TTCTGTGAACACGGCTCTCGTAAACTTCAGGAAAAGTAA....CTG.....CATTATTATT.G..GGTGAACC...TCTGTTGT...........TAT...TGGTG.ACTG..AA................GGTTCAGTAAA.TGATGT..CACATTT
rco-snoR74-1      .......CTGATGAAAAAAGCAGGGTCTTGTTG........CCTTGTGAACTGGGCTCTTGTAAACTTCAGGGAAATTAA....TTTTTCCCCATTGTTATT.G..GGTGAACC...TCTGT..............TGTTTATGGTA.ACTG..AA................GGTTCAGTAAA.TGATGG..GACAATT
rco-snoR74-2      .....CTGATG..AAAAAAGCAGGCCCTTGTTG...CC.....TTGTGAACTGGGATCTCGTAAACTTCAGGGAAATTATT...TCT.....CATTGTTATT.G..GGTGAACC...TCAGTAG............CTT...ATAGGGACTG..AA................GGTTCAGTAAA.TGATGG..CACATCT
#=GC SS_cons      .......................................................................................................................................................................................................
//
