# Supplementary material for: Phylogenetic distribution of plant snoRNA families
Source: BMC Genomics. 2016 Nov 24;17:969. doi: 10.1186/s12864-016-3301-2 (PMC5122169; doi:10.1186/s12864-016-3301-2)
Supplement: Additional file 9 — Alignments. Complete archive of all snoRNA family alignments (in.stk stockholm format). (ZIP 194 kb) [file 12864_2016_3301_MOESM9_ESM.zip › Additional_folder_6/snoR59.stk]

# STOCKHOLM 1.0


ppe-snoR59a-1      ............TGCTTCTAATGATGAT.GTTTC....TACAAA.ACTTTCGTTCTCCTGAGC......TTATCAGTGCTGAGAAAC.......TGGAGACCTGAACTGAA..GAGCAT............
csi-snoR59a-2      ............TGTCTCT...GATGAT.GTTTAAC..TATATTAACTTTCGTTCTACTGAGAAA....ACAATTATGCGGAATCCA...TA..TGGCGACCTGAACTGAG..GAGACT............
rco-snoR59a-2      .........GGATGTCTCTAATGATGAT.GTTTAAT.TTGTAAA.ACTTTCGTTCTTCTGAGAA.....ATTACATTGCGGAATTAT...AA..TGGAGACCTGAACTGAA..GAGACATCC.........
rco-snoR59a-3      .........GGATGTCTCTAATGATGAT.GTTTAAT.TTGTAAA.ACTTTCGTTCTTCTGAGAA.....ATTACATTGCGGAATTAT...AA..TGGAGACCTGAACTGAA..GAGACATCC.........
rco-snoR59a-1      .........GGATGTCTCTGATGATGAT.GTTTAAT.TTGTAAA.ACTTTCGTTCTTCTGAGAA.....ATTACATTGCGGAATTAT...AA..TGGAGACCTGAACTGAA..GAGACATCC.........
ath-snoR59b        ........GGGTAAGCTCT...TATGAT..GTCAAA.........ACTTTCGTTCTCCTGAGAT.....TTCAATATGCTGAAAAAA...AT..TGGAGACCTGAACTGAAAGAGTACTTA..........
bra-snoR59a-1      ............TTGCTCT...GATGAT.GTCAAAA..CATTTA.ACTTTCGTTCTCCTGAGAT.....TTCAATGTGCTGAAATAA...AT..TGGAGACCTCAACTGAA..GAGTTT............
bra-snoR59b        .......GGGTTTTCCTCT...GACGAT.GTCAA.........A.ACTTTCGTTCTCCTGAGAT.....TTCAATGTGCTGAAAAAA...AT..TGGAGACCTGAACTGAA..GAGTTTCGAAAAAGACTT
bvu-snoR59a-3      ........TGGATGCCTCC...AATGAT.GATGAAAACTGATAAAACTTTCGTTCTTCTGATA......TATTCCATGTGGAAAAAA...AT..TGGAGACCTGAACTGAG..GAGGCTTTA.........
vvi-snoR59a-1      ............TGTCTCT...GATGAT.GATTAGT..TGAAAA.ACTTTCGTTCTTCTGATAA.....TAGATCATGAGGAATGCT...T...TGGAGACCTGAACTGAA..GAGACA............
gra-snoR59a-2      ............TGTCTCT...AATGAT.GATTTAAATTTGAAAAACTTTCGTTCTTCTGAGAGAAA..AAATCTGTGCGGAATTTC...TATATGGAGACCTGAGCTGAA..GAGACA............
mtr-snoR59a-7      ............AGTCTCC...GATGATAGAACAAAATGATATA.ACTTTCGTTCTTCTGAGTT.....GTTTCTATGCGGAAGAAAATTAT..TGGAGACCTGAACTGAG..GAGACT............
mtr-snoR59a-8      .........GTAAGTCTCC...GATGAT.GAACAAAATGATATA.ACTTTCGTTCTTCTGAGAT.....GTTTCTGTGCGGAAGAAAATTAT..TGGAGACCTGAACTGAG..GAGACTGC..........
gra-snoR59a-1      ............TGCCTCT...GAGGAT.GATTGAA..AATATA.ACTTTCCTTCTTCCGAGA......AAGTCCATGCGGAAAATT...GC..TGGAGACCTGAACTGAG..GAGGCT............
gra-snoR59a-3      ............TGCCTCT...GAGGAT.GATTGAAAATAAGAA.ACTTTCGTTCTTCCGAGA......AAATCCATGCGGAAAATT...TC..TGGAGACCTGAACTGAA..GAGGTT............
mtr-snoR59a-6      .....TGAGTATAGCCTCT...GAGGAT.GATCAAA...TTATA.ACTTTCGTTCTTCTGAG.......TTTAACATGCGGAAATTT...CA..TGGAGACCTGAACTGAA..GAGGCATACTCG......
bvu-snoR59a-1      ............AGCCTCT...AATGAT.GATGAAA..TATATA.ACTTTCGTTCTTCCGAGA......TTTTTCATGCGGAAACGT...TA..TGGAGACCTGAACTGAA..GAGGCT............
stu-snoR59a-2      ...........TTGTCTCT...AATGAT.GATCTAA..AATATA.ACTTTCGTTCTTCCGAGA......TTAGCCATGCGGAAAAGT...TA..TGGAGACCTGAACTGAA..GAGACAA...........
stu-snoR59a-3      .........TTTTGTCTCT...GATGAT.GATAAAA..AATATA.ACTTTCGTTCTTCTGATATATATATAAACCATGCGGAAAAGT...TA..TGGAGACCTGAACTGAA..GAGACAAAA.........
stu-snoR59a-1      .....TCAATTTAGTCTCT...GATGAT.GATCAAA..TATATA.ACTTTCGTTCTTCCGAGAT.....TAAATCATGCGGAAAAGT...TA..TGGAGACCTGAACTGAA..GAGACAAATTGA......
sly-snoR59a-1      ....TTCAATTTAGTCTCT...GATGAT.GATCAAA..TATATA.ACTTTCGTTCTTCTGAGAT.....TAAATCATGCGGAAAAGT...TA..TGGAGACCTGAACTGAA..GAGACAAATTGAA.....
sly-snoR59a-2      ....TTCAATTTAGTCTCT...GATGAT.GATCAAA..TATATA.ACTTTCGTTCTTCTGAGAT.....TAAATCATGCGGAGAAGT...TA..TGGAGACCTGAACTGAA..GAGACAAATTGAA.....
csi-snoR59a-1      .............GTCTCT...GATGAT.GATTGAA..AAAAAATACTTTCGTTCTTCCGAGA......TGATACATGCGGAAACAT...TT..TGGAGACCTGAACTGAA..GAGGC.............
rco-snoR59a-4      .............GCCTCT...GATGAT.GATTATGATTAT....ACTTTCGTTCTTCCGAGA......TGCTCCGTGCGGAAACAT...TTTTTGGAGACCTGAACTGAA..GAGGC.............
ppe-snoR59a-2      ..............CCTCT...GATGAT.GATCCAT...AAATA.ACTTTCGTTCTTCCGAGA......TGCTCCATGCGGATAAAA...TT..TGGAGACCTGAACTGAA..GAGG..............
ppe-snoR59a-3      .............GCCTCTAATGATGAC.GATTGAA...AAATA.ACTTTCGTTCTTCCGAGA......TGCTCCATGCGGAAAAAT...T...TGGAGACCTGAACTGAA..GAGGC.............
mtr-snoR59a-5      ..........AAAGGCTCT...CGTGAT.GATCAAACCAATA...ACTTTCGTTCTTCTGAG.......TTATCCATGCGGAAATCA...TA..TGGAGACCTGAACTGAA..GAGCCTTT..........
mtr-snoR59a-4      ............AGTCTCT...GAGGAT.GATGAAAACAACATA.ACTTTCGTTCTTCTGAG.......TAATCCATGCGGAAGA.....TACTTGGAGACCTGAACTGAG..GAGACA............
lja-snoR59a-2      .....GTAAAAAAGTCTCT...GAGGAT.GATCAGA..AATATT.ACTTTCGTTCTTCCGAG.......TTGTCCATGCGGAAAATT...CA..TGGAGACCTGAACTGAA..GAGGCTTTATTAC.....
lja-snoR59a-1      ......TAAAAGAGTCTCT...GAGGAT.GATCAAA...AAATA.ACTTTCGTTCTTCCGAG.......TTATCCATGCGGAAAATA...CA..TGGAGACCTGAACTGAA..GAGACTTTCTTA......
mtr-snoR59a-1      ............AGCCTCT...GATGAT.GATCAAA..CACATA.ACTTTCGTTCTTCCGAG.......TTATCCATGCGGAAATTT...TA..TGGAGACCTGAACTGAA..GAGGCT............
mtr-snoR59a-3      ..........AAATCCTCT...GATGAT.GATCAAA..CAAATA.ACTTTCGTTCTTCCGAG.......TTGTCCATGCGGAAATTA...TA..TGGAGACCTGAACTGAA..GAGGCTTT..........
mtr-snoR59a-2      ............AACCTCT...GAGGAT.GATCAAA..CAAATA.ACTTTCATTCTTCTGAG.......TTGTCCATGGGGAAATTT...TA..TGGAGACCTGAACTGAA..GAGGCT............
bvu-snoR59a-2      ...........TGGCCTCT...AATGAT.GATGAAA...ACAAT.ACTTTCGTTCTTCTGAGAT.....ATTCTCATGCGGAAAAAC...TATTTGGAGACCTGAACTGAA..GAGGCCA...........
ath-snoR59a        ........AAATTGCCTCC...GATGAT.GATCAAA...TCATA.ACTTTCGTTCTTCCGAGAT.....TTTATCATGCGGAGAAAT...TA..TGGAGACCTGAACTGAGCTGAGGCAATTTC.......
bra-snoR59a-2      ...............CTCC...GATGAT.GATGAAA...ACATA.ACTTTCGTTCTTCCGAGAT.....TTTATCATGCGGAGAATT...TA..TGGAGACCTGAACTGAGTGGAGG..............
bra-snoR59a-3      ..........ATTGCCTCC...GATGAT.GATCAAA...ACATA.ACTTTCGTTCTTCCGAGA......TTCATCTTGCGGAAAATT...TA..TGGAGACCTGAACTGAGTGGAGGCAAT..........
bra-snoR59a-4      ATATGTAGTAATTGCCTTC...GATGAT.GATCAAA...ACATA.ACTTTCGTTCTTCCGAGA......TTCATCATGCGGAAACTT...TA..TGGAGACCTGAACTGAGTAGAGGCAATTACTACATAT
#=GC SS_cons       ...................................................................................................................................
//
