# Supplementary material for: Phylogenetic distribution of plant snoRNA families
Source: BMC Genomics. 2016 Nov 24;17:969. doi: 10.1186/s12864-016-3301-2 (PMC5122169; doi:10.1186/s12864-016-3301-2)
Supplement: Additional file 9 — Alignments. Complete archive of all snoRNA family alignments (in.stk stockholm format). (ZIP 194 kb) [file 12864_2016_3301_MOESM9_ESM.zip › Additional_folder_6/U61.stk]

# STOCKHOLM 1.0


dpu-U61-1      ....AATCTGCCATGACGAAG.ATTAAACTCTGTG.CCGGAGACGCTCG............CGTCGGTGACGG.....CGCAAACCTCTAAGAAGTTCTGAGCCTTAC..........
dpu-U61-2      ....AATCTGCCATGACGAAG.ATTAAACTCTGTG.CCGGAGACGCTCG............CGTCGGTGACGG.....CGCAAACCTCTAAGAAGTTCTGAGCCTTAC..........
rco-U61        ......TCAGCCGTGATGAA..AAAAACTTGTGTC.CTTGAGACGGTTTTCTTATAGAAATCGTCTTTGACGGCA..ACACAACCCTCTAAGAAGTTCTGAGCTGG............
mtr-U61        .......GAGCTATGACGA...AAAAAAC..TGTG.CTGGAGCT.................CGTCGATGATGG.....CGCAATCCTCTAAGAAGTTCTGAGCTTTAATTTTCAGCTT
bvu-U61        ........AGCGATGAGGA...AAACATCTGTGT..CCAGAGTTGGTCTTCTATGGAGGTCCTTCAATGACGGTA.AACACAACCCTCTAAGAAGTTCTGAGCT..............
pda-U61        ..GAGAAAGGCGATGATGATATGTGATCTCGTGTA.CCGGAGATGGATGC........GTCCATCGCTGATGGTA..ACACAACCCTCTAAGAAGTTCTGAGCCTTCCTT........
osa-U61        GGGGGGCGGGCTGTGAGGAA..AGAAAACCTTGTG.CCGGAGGCGGATG............CGCCGGTGTCGGTAACACAAAATCCTCTAAGAAGTTCTGAGCTCCTCCTCC......
tae-U61-6      ........GGCAATGAGGA...ACAAAACT.TGTG.CCGGAGGCAGATG............TGCCGATGTCGGTG..ACACAACCCTCTAAGAAGTTCTGAGCC..............
hvu-U61-1      .....GTCGGCAATGAGGA...ACGAAACC.TGTG.CCGGAGGCGGATG............CGCCAGTGTCGGTA..ACACAACCCTCTAAGAAGTTCTGAGCCACCCCGAGCTCGAT
tae-U61-7      ......GTGGCGATGAGGA...ACGAAACC.TGTG.CCGGAGGCGGATG............CGCCCATGTCGGTA..ACACAACCCTCTAAGAAGTTCTGAGCCCC............
tae-U61-8      ....GGTCGGCAATGAGGA...GCGAAACC.TGTG.CCGGAGGCGGATG............CGCCCATGTCGGTA..ACACAACCCTCTAAGAAGTTCTGAGCCCCCA..........
tae-U61-2      ....TGCTGGCAATGAGGA...ACGAAACC.TGTG.CCGGAGGCGGATG............CGCCTATGTCGGTA..ACACAACCCTCTAAGAAGTTCTGAGCCCCTC..........
tae-U61-4      .....GCCGGCAATGAGGA...ACGAAACC.TGTG.CCGGAGGCGGATG............CGCCGATGTCGGTA..ACACAACCCTCTAAGAAGTTCTGAGCCCCCTTCGATACGGT
tae-U61-5      .GGTCGCCGGCAATGAGGA...ACGAAACC.TGTG.CCGGAGGCGGATG............CGCCGATGTCGGTA..ACACAACCCTCTAAGAAGTTCTGAGCCCCCTGTGATC....
hvu-U61-2      ....GGCCGGCAATGAGGA...ACGAAACC.TGTG.CCGGAGGCGGATG............CGCCGATGTCGGTA..ACACAACCCTCTAAGAAGTTCTGAGCCCCAC..........
tae-U61-1      ........GGCAATGAGGA...ACGAAACC.TGTG.CCGGAGGCGGATG............CGCCGATGTCGGTA..ACACAACCCTCTAAGAAGTTCTGAGCC..............
tae-U61-3      ........GGCAATGAGGA...ATGAAACC.TGTG.CCGGAGGCGGATG............CGCCGATGTCGGTA..ACACAACCCTCTAAGAAGTTCTGAGCC..............
ppe-U61        .....GATAGCTTTGATGA.....AACTCCTTGTGTCCAGAGTCGGAGCTCTTGAG..CACCTTCTATGACGGT....CACAAACCTCTAAGAAGTTCTGAGCTGTC...........
bra-U61-2      .....AAAAGCTGTGATGA...AAAAAACCGTGTG.CCAGAGATGGAGTCTTTGTT..CTCTATCGCTGACGGCTAAACACAACCCTCTAAGAAGTTCTGAGCTTTT...........
ath-U61        .........GCTGTGAGG....AAAAAATCGTGTG.CCAGAGATGGTTA.........ATCCATCGCTGACGGTAATACACAACCCTCTAAGAAGTTCTGAGCT..............
bra-U61-1      ........AGCTATGATG....AAAAAATCGTGTG.CCAGAGATGTGGGCTTTGTT..CTCCATCGCTGACGGTTAAACACATCCCTCTAAGAAGTTCTGAGCT..............
lja-U61        ...GCTGAATCTGTGATG....AAAATTTACTGTG.CCGAAGACGAGTCTT.......TCTCGTCGGTGATGGTT...CACAACCCTCTAAGAAGTTCTGAGCTCAGC..........
sly-U61-2      ......GGTGCTATGATGA...AAAATATCTTGTG.TCGGAGAC..............TTTGGTCTGTGATGGCT.TACACTACCCTCTAAGAAGTTCTGAGCCC.............
stu-U61        ......GGTGCTGTGATGA...AAAAAATCTTGTG.TCGGAGGCTTTT.............TGTCGCTGATGGTT.TACACAACCCTCTAAGAAGTTCTGAGCACT............
sly-U61-1      .......GTGCTGTGATGA...AAAATTCCTTGTG.TCGGAGACTTAT.............CGTCGTTGATGGCT.TACACAACCCTCTAAGAAGTTCTGAGCAC.............
#=GC SS_cons   ......................................................................................................................
//
