# Supplementary material for: Phylogenetic distribution of plant snoRNA families
Source: BMC Genomics. 2016 Nov 24;17:969. doi: 10.1186/s12864-016-3301-2 (PMC5122169; doi:10.1186/s12864-016-3301-2)
Supplement: Additional file 9 — Alignments. Complete archive of all snoRNA family alignments (in.stk stockholm format). (ZIP 194 kb) [file 12864_2016_3301_MOESM9_ESM.zip › Additional_folder_6/CrACA38.stk]

# STOCKHOLM 1.0


cre-CrACA38-4      AGGTCGGCACACGGTCAAACATTCGCCTGTCCAACCCGTGACTGGGGGGATGCCGCGTGGAGCCAATAG.GAAGCCTTGTGCGGCCGCTATAAGAGCA..CACCCGTTGTCTTTCC.........ACATGCGGGAGT........GTTACCGTTGGGTGGCCACATCC
cre-CrACA38-5      ACA.CGGCACACGGTCAAACATTCGCCTGTCCAACCCGTGACTGGGGGGATGCCGCGTGGAGCCAATAG.AAAGCCTTGTGCAGCCGCTATAAGAGCA..CGCCCGTTGCCTTTCC.........ACATGCGGGAGT........GTTACCGTTGGGTGGCGACATCC
cre-CrACA38-2      A...CGGCCCACGGTCAAACATTCGCCTGTCCATTTAGTGACTGGGGGGATGCCGCGTGGAGCCAAGAAAGACGC............TTGAGGCGGCATGCAGCCATC......CCCTTGGGAAAGCGCGTGGGAGGCCCATCTAGAGGGCGCTACGTGTATACATTG
cre-CrACA38-1      A...CGGCCCACGGTCAAACATTCGCCTGTCCATTCAGTGACTGGGGGGATGCCGCGTGGAGCCTACAGTGAAACAAATTGCCAGCGCCAAGACCACTTGCGCCCGCCTATTTTCCCACGG....GCACGTGTGAT.........AATAGCGCTGAG.....ACATCC
cre-CrACA38-3      A...CGGCCCACGGTCAAACATTCGCCTGTCCAACCCGTGACTGGGGGGATGCCGCGTGGAGCCTACAGAGAAGCAAATTGCCAGCGCCAAGACCACTTGCGCCCGCCTATTTTCCCACGG....GCACGTGTGAT.........AATAGCACTGAG.....ACATCC
#=GC SS_cons       ........................................................................................................................................................................
//
