# Supplementary material for: Phylogenetic distribution of plant snoRNA families
Source: BMC Genomics. 2016 Nov 24;17:969. doi: 10.1186/s12864-016-3301-2 (PMC5122169; doi:10.1186/s12864-016-3301-2)
Supplement: Additional file 9 — Alignments. Complete archive of all snoRNA family alignments (in.stk stockholm format). (ZIP 194 kb) [file 12864_2016_3301_MOESM9_ESM.zip › Additional_folder_6/U14.stk]

# STOCKHOLM 1.0


ppa-U14d-14      ...................CT..CGATGATA.A..A.G.....AATTC..TAAGCTTGATTCTC....AAATATT.TGCA.....GTGGCTACC.TAA..............AGCTTTTGTCTTTTGA...GGC..TAAAAAGCTAATACAG..CT.TCTAA..........ACCTTTCTTGGA.TATTTGA.GACTATAGAG............
ppa-U14d-13      ..................GAT..CACTGATG.A..A.G.....AATCT..TAGGCTTGTTTCTC....AAATATT.CATA.....GTAGCCACC.TAA..............AGCTTTTGTCTTACAT...GGC..TACAAAGCTAATGTAG..CT.TCCAA..........ACCTTCCTTGGA.TATTTGA.GATT..................
hvu-U14a-6       ...............TGCTGT..TGGTGATG.ATAT.A.....AAACT..TAGGCTTGTTTCTC...AAAACGTC.TGCA.....GTTGCCGCC.TAAA............TTGCTTTCGT..CCTTC.CAGGC..TTGAGGTCTAATGCTG..CT.AAT............TCCTTTCTTGGA.TGTCTGA.GGCATGT...............
hvu-U14a-7       ...............TGTTGT..TGGTGATG.ATAG.A.....AAACT..TAGGCTTGTTTCTC...AAAACGTC.TGCG.....GTTGCCGCC.TAAA............TTGATTTCGT..CCTTC.CACGC..TTGAGGTCTAATGCTG..CT.AAT............TCCTTTCTTGGG.TGTCTGA.GGCATGC...............
smo-U14d-1       .................TTGC..TTGTGATG.A..T.......CATTCT.AAGGCTCCGTTCTC...AAAACATT.CGCA.....GTGGCCGCC.CGAG.............AGTTCTCGC..CTTGC.CGGGC..TTGAGGATTGATGCGG..CT.CA.............ACCTTCCTTGGA.TGGCTGA.AGCAA.................
smo-U14d-2       .................TTGC..TCGTGATG.A..T.......CATTCT.AAGGCTCCGTTCTC...AAAACATT.CGCA.....GTGGCCGCC.CGAG.............AGTTCTCGC..CTTGC.CGGGC..TTGAGGATTGATGCGG..CT.CA.............ACCTTCCTTGGA.TGGCTGA.AGCAA.................
cre-U14b-1       ..................GGT.CCGGTGATG.A..C.ATTTCCAAATC..AGGGCTTCTCTCAG...AAACCATT.CGCA.....GGGCCCGTC.T.AG.............AGCTTTCGC.CTTCGC.CGGGC..TTGAGAGCTGTTGCGG..CT.TTT............TCCTTCCTTGGA.TGTCTGA.TGGACC................
cre-U14b-2       ...................GC..TGATGATG.A..C.ATTTCCAAATC..AGGGCTTCTCTCAG...AAACCATT.CGCA.....GGGCCCGTC.T.AG.............AGCTTTCGC.CTTCGC.CGGGC..TTGAGAGCTGTTGCGG..CT.TTT............TCCTTCCTTGGA.TGTCTGA.GGC...................
ppa-U14d-11      ................GGGGT..CGGTGATG.A..A.G.....AATTC..TAGGCTTGTGTCTC....AAACATT.CGCA.....GTGGCCGCC.TAA..............AGCTTTTGT..CTTGC.GGGAC..TAGAGAGCTAATTCAG..CT.TTCAA..........ACCTTCCTTGGA.TATCTGA.GACCGT................
ppa-U14d-9       ..................GGT..CGATGATG.A..A.G.....AATCC..TAGGCTTGTTTCCT....AAACATT.CGCA.....GTGGCCGCC.TAA..............AGCTTTCGT..CTTGC.GGGAC..TAGAGAGCTAATGCAG..CT.TCCAA..........ACCTTCCTTGGA.CGTCTGA.GACT..................
ppa-U14d-7       .............CCAGAAGA..CTGTGATG.A..T.G.....AACTTC.TAGGCTTGTTTCTC....GAACATT.CGCA.....GTGGCCGCC.TAA..............AGCTTTCGC..CCTGT.CGGGC..TTGAGAGTTAATGAAG..CT.TCCAA..........ATCTTCCTTGGA.TATCTGA.GACTTCTGG.............
ppa-U14d-8       ...............TTGAGT..CGGTGATG.A..C.A.....GATCC..TAGGCTTGTTTCTC....AAACATT.CGCA.....GTGGCCGCC.TAA..............AGCTTTCGC..CTTGC.TCGGC..TTGAGAGCTAATGCAG..CT.TCCAA..........ACCTTCCTTGGA.TATCTGA.GACTTGA...............
ppa-U14d-5       ..............GCAGAGT..CGGTGACG.A..T.G.....AACTCA.TAGGCTTGTTTCTC....AAACATT.CGCA.....GTGGCCGCC.TAA..............AGCTTTCGC..CCCGC.CGGGC..TGGAGAGCTAATGCAG..CT.TCCAA..........ACCTTCCTTGGA.TATCTGA.GACTCTGT..............
ppa-U14d-6       ..............GCAGAGT..CGGTGACG.A..T.G.....AACTCA.TAGGCTTGTTTCTC....AAACATT.CGCA.....GTGGCCGCC.TAA..............AGCTTTCGC..CCCGC.CGGGC..TGGAGAGCTAATGCAG..CT.TCCAA..........ACCTTCCTTGGA.TATCTGA.GACTCTGT..............
ppa-U14d-4       ..............GCAGAGT..CGGTGACG.A..T.G.....AACTCA.TAGGCTTGTTTCTC....AAAAATT.CGCA.....GTGGCCGCC.TAA..............AGCTTTCGC..CCCGC.CGGGC..TGGAGAGCTAATGCAG..CT.TCCAA..........ACCTTCCTTGGA.TATCTGA.GACTCTGT..............
ppa-U14d-12      .............GTCGAAGT..CGATGACA.A..T.A.....AACCTT.TAGGCTTGTTTCTG....AAACATT.CGCA.....GTGGCCGTC.TAA..............AGCTTTCGG..CCCGC.TGGGC..TTGAGAGCTGATGCAG..CT.TCCAA..........ACCTTCCATGGA.TATTTGA.GAC...................
ppa-U14d-1       .................AAGT..CGATGACG.A..T.A.....AATCTC.TAGGCTTGTTTCTC....AAACATT.CGCA.....GTGGCCGCC.TAA..............AGCTTTCGC..CCCGC.CGGGC..TTGAGAGCTAATGCAG..CT.TCCAA..........ACCTTCCTTGGA.TATCTGA.GACTT.................
ppa-U14d-2       .................AAGT..CGATGACG.A..T.A.....AATCTC.TAGGCTTGTTTCTC....AAACATT.CGCA.....GTGGCCGCC.TAA..............AGCTTTCGC..CCCGC.CGGGC..TTGAGAGCTAATGCAG..CT.TCCAA..........ACCTTCCTTGGA.TATCTGA.GACTT.................
ppa-U14d-3       ...............CGAAGT..CGATGACG.A..T.A.....AACCTT.CAGGCTTGTTTCTC....AAACATT.CGCA.....GTGGCCGCC.TAA..............AGCTTTCGC..CCCGC.CGGGC..TTGAGAGCTGATGCAG..CT.TCCAA..........ACCTTCCTTGGA.TATCTGA.GACTTGCG..............
hvu-U14a-8       .................TAGTTGCGATGATG.A..TAA............CAAGCTCCCTCTTC.TGAAAGCATT.GATATTTCCGGAGCCGCC.TAAG.............AGCTTTCGC..CCTGC.CAGGC..TAGAGAGCTAATGCTG..CT.AAT............TCCTTCCTTGGA.TGTCTGA.GCCTAGT...............
zma-U14a-6       ............GTGTATGGC...GATGATG.A..C.A.....AAGCC..AAGGCTTGTTTCTT.....GACATT.TGCA.....GTAGCCACC.CAAG.............AGCTTTCTC..CCTGC.TAGGC..TTGAGAGCTAGTCCTG..CT.AAT............TCCTTCATGGGA.TGTCTGA.GCCATACAT.............
zma-U14a-7       ............GTGTATGGC...GATGATG.A..C.A.....AAGCC..AAGGCTTGTTTCTT.....GACATT.TGCA.....GTAGCGACC.CAAG.............AGCTTTCTC..CCTGC.TAGGC..TTGAGAGCTAGTCCTG..CT.AAT............TCCTTCATGGGA.TGTCTGA.GGCATACAT.............
tae-U14c-6       .............GCTTTAGT...AGGGATG.A..TTA.....AATT...AAGGCTTTTTTCTC...AAAACATT.TGCA.....GTTACGGCC.TAAG.............AGCTTTCGC..CCAGC.CAGGC..TTGAGAGCTAATGCTA..TC.AGA............TCCTTCCTCGGA.TGTCTGA.GGGCATATATGAGC........
tae-U14c-24      ............ATGCATGCC..CGGTGATG.A..C.T.....AATTT..AAGGCCTGTTTCTC...AAAACATC.CGCA.....GTTGCCGCA.TATG.............TGCTTTCTC..CCTGC.CAGGC..TTGAGAGCTAATGCCG..TTAGA.............TCCTTCCTTGGG.TGTCTGA.GGGCATATAT............
tae-U14c-26      ............ATGCATGCC..CGGTGATG.A..C.T.....AATTT...ATGCTTGTTTGTG..AAAAACATT.TGCA.....GTTGCCGCA.TATT.............TGCTTTCGC..CCTGC.CAGGCTTGTGAGAGCTAATGTTG..TT.AGA............TCCTTACTTGGGATGTCTGA.GGGCATATAT............
zma-U14a-3       ............GTGTATGGC...GATGATG.A..A.A.....AAGCT..AAGGCTTGTTTCTC.....AACATT.CGCA.....GTAGCCGCC.CAAG.............AGCTTTCGC.C.TTGC.CGGGC..TTGAGAGCTAGTGCTG..TT..AAT...........TCCTTCCTTGGA.TGTCTGA..GCCATACAT............
sbi-U14a-4       ..............GTATGGT...GATGATG.A..T.A.....AAGCT..AAGGCTTGTTTCTC.....AACATT.CGCA.....GTAGCCGCC.CAAG.............AGCTTTCGC..CCTGC.CAGGC..TTGAGAGCTAGTGCTG..TT.AAT............TCCTTCCTTGGA.TATCTGA.GCCATAT...............
zma-U14a-2       .................TGGC...AATGATG.A..T.G.....AAAGAT.AAGGCTTGTTTCTC.....AACATT.CGCA.....GTAGCCGCC.TAAG.............AGCTTTCGC.C.TTGC.CAGGC..TCGAGAGCTTGTGCTG..TT..GAA...........TCCTTCCTTGGA.TGTCTGA..GCCA.................
zma-U14c-1       ..................TATGGCAATGATG....TTG.....AAGTTA.AAGGCTTGTTTCTC.....AACATT.CGCA.....GTAGCCGCC.TAAG.............AGCTTTCGC..CCTGC.CAGGC..TTGAGAGCTTGTGCTG..TT...TAA..........TCCTTCCTTGGA.TGTCTGA.GCCATA................
sbi-U14c-3       ..............ATATGGC...AATGATG.A..C.A.....AAGAT..AAGGCTTGTTTCTC.....AACATT.CGCA.....GTAGCCGCC.TAAG.............AGCTTTTGC.C.CTGC.CAGGC..TTGAGAGCTTGTGCTG..TT..AAA...........TCCTTCCTTGGA.TGTCTGA..GCCATAT..............
osa-U14a-5       ...............ACGGGC..AAATGATG.A..TGA.....AATC...AAGGCTTGTTTCTC...ATAACATT.CGCA.....GTTGCCGCC.TAAG.............AGCTTTCGC..CTTGC.CGGGC..TTGAGAGCTAATGCTG..CT.AGA............TCCTTCCTTGGA.TGTCTGA.TGCCTGT...............
osa-U14c-2       .................GCCC...AGTGATG.A..T.G.....AAAAC..AAGGCTTGTTTCTC...ATAACATT.CGCA.....GTTGCCGCC.TAAG.............AGCTTTCGC.C.TCGC.CAGGC..TTGAGAGCTTATGCTG..TT..AAA...........TCCTTCCTTGGA.TGTCTGA..GGGC.................
tae-U14c-23      ...................GC.CTGGTGATG.A..T.......TAGTTT.AAGGCTTGTTTCTC....AAACATT.CGCA.....GTTGCTGCC.TAAG.............AGCTTTTGC..CCAGC.CAGGC..TTGAGAGCCAATGGTG..TT.AGA............TCCTTCCTTGGA.TGTCTGAGGGC...................
tae-U14c-25      ..............GGCTCGT..CTGTGATG.A..T.A.....TAACT..AAGGCTTGTTT........AACATT.CACA.....GATGCCGTC.TAAG.............AGCTTTAGT..CCTGC.CTGGC..TTGAGAGCTAATGCTG..CT.AAT............TCCTTTCTTGA..TGTCTGA.GCCAAGCC..............
mtr-U14c-1       ...............TGTCGT..CTGTGATG.A..T.A.....TTATT..AAGGCTTGTTTCTC...AAAACATT.CGCA.....GTGGCCGAC.CAAG.............AGCTTTCGC.CTTCGC.CAGGC..TTGAGAGCTAATGCTGTTTT.TTTT...........TCCTTCCTTGGA.TGTCTGA..GACGACT..............
zma-U14c-4       ...............GGTGCC..CTATGATG.A..C.A.....AAATC..AAGGCTTGTTTCTC.....TACATT.CGCA.....GTTGCCGCC.TAAG.............AGCTTTCGC..CCTGC.CAGGC..TTGAGAGCTAATGCTG..CAGAA.............TCCTTCCTTGGA.TGTCTGAGGGCCGC................
sbi-U14c-1       ...............TGTGTC..CTATGATG.A..C.A.....AAATC..AAGGCTTGTTTCTC.....TACATT.CGCA.....GTTGCCGCC.TAAG.............AGCTTTCGC.C.CTGC.CAGGC..TTGAGAGCTACTGCTG..CA.AAA............TCCTTCCTTGGA.TGTCTGA.GGACCAA...............
tae-U14a-8       ...............CATCGC..AAATGATG.A..T.A.....AAATC..AAGGCTTGTTTCTC...AGAACATT.CGCA.....GTTGCCGCG.TAAG.............AGCTTTTGC..CCAGC.CAGGC..TTGAGAGCTAATGCTG...T................TTGATCCTTGGA.TGTCTGA.TGCAATG...............
tae-U14c-27      .........T.....AACTGT...GATGATG.A..T.A.....GAACT..AAGGCTTGTTTCTC...AAAACATT.CCCT.....GATGCTGCCTTAAG.............AGCTTTCAC.C.CTGC.CAGGC..T...GAGATAATGC......................TCCTTCCTTG.A.TGTCTGA..CCCATGC..............
zma-U14a-9       ...............CATGGC..AAATGATG.C..T.A.....AAAGC..AAGGCTTGTTTCTC...ATAACATT.CGCA.....GTTGCCGCC.TAAG.............AGCTTTCGC.C.TTGC.CAGGT..TTGAGAGCTAATGCTG..CT.AAT............TCCTTCCTTGGA.TGTCTGA.TGCAATG...............
zma-U14a-10      ...............CATTGC..AAATGATG.C..T.A.....TAATC..AAGGCTTGTTTCTC...ATGACATT.CGCA.....GTTGCCGCC.TAAG.............AGCTTTCGC.C.CTGC.CAGGC..TTGAGAGCTAGTGCTG..CT.AAT............TCCTTCCTTGGA.TGTCTGA.TGCCTAG...............
zma-U14a-8       ...............CATTGC..AAATGATG.C..T.A.....TAATC..AAGGCTTGTTTCTC...ATGAAATT.CGCA.....GTTGCCGCC.TAAG.............AGCTTTCGC.C.CTGC.CAGGC..TTGAGAGCTAGTGCTG..CT.AAT............TCCTTCCTTGGA.TGTCTGA.TGCACAG...............
zma-U14a-11       ...............CATTGC..AAATGATG.C..T.A.....TAATC..AAGGCTTGTTTCTC...ATGAAATT.CGCA.....GTTGCCGCC.TAAG.............AGCTTTCGC.C.CTGC.CAGGC..TTGAGAGCTAGTGCTG..CT.AAT............ACCTTCCTTGGA.TGTCTGA.TGCACAG...............
zma-U14a-12      ...............CATTGC..AAATGATG.C..T.A.....TAATC..AAGGCTTGTTTCTC...ATGAAATT.CGCA.....GTTGCCGCC.TAAG.............AGCTTTCGC..CCTGC.CAGGC..TTGAGAGCTAGTGCTG..CT.AAT............ACCTTCCTTGGA.TGTCTGA.TGCACAG...............
sbi-U14a-3       ...........TTTTTATTGC..AAATGATG.A..T.A.....AATTC..AAGGCTTGTTTCTC.....TACATT.CGCA.....GTTGCCGCC.TAAG.............AGCTTTCGC.C.TTGC.CAGGC..TGGAGAGCTAATGCTG..CT.AAA............TCCTTCCTTGGA.TGTCTGA.TGCAAAGCAATAAGAA......
zma-U14a-1       ...............CATTGC..AGATGATG.A..T.A.....AATCT..GAGGCTTGTTTCTC.....TACATT.CGCA.....GTTGCCGCC.TAAG.............AGCTTTCGC..CTTGC.CAGGC..TTGAGAGCTAGTGCTG..CTAAA.............TCCTTCCTTGGA.TGTCTGA.TGCGATT...............
sbi-U14a-2       ...........GTTGCATTGC..AAATGATG.A..T.A.....AAATT..AAGGCTTGTTTCTC.....TACATT.CGCA.....GTTGCCGCC.TAAG.............AGCTTTCGC.C.TTGC.CAGGC..TTGAGAGCTAGTGCTG..CT.AAA............TCCTTCCTTGGA.TGTCTGA.TGCAATGTCAT...........
zma-U14a-4       .............TGCATTGC..AAGTGATG.A..C.A.....AAATC..AAGGCTTGTTTCTC.....TACATT.CGCA.....GTTGCCGCC.TAAG.............AGCTTTCGC..CCTGC.CAGGC..TTGAGAGCTAGTGCTG..CCCCATA...........TCCTTCCTTGGA.TGTCTGA.CACAATGCA.............
zma-U14c-3       .................TTGC..AAATGATG.A..T.G.....AAATG..AAGGCTTGTTTCTC.....TACATT.CGCA.....GTTGCCGCC.TAAG.............AGCTTTCGC..CCTGC.CAGGC..TGGAGAGCTAGTGCTG..CC...TAA..........TCCTTCCTTGGA.TGTCTGA.TGCAA.................
zma-U14a-5       .............TGCATTGC..AAGTGATG.A..T.G.....AAGTC..AAGGCTTGTTTCTC.....TACATT.CGCA.....GTTGCCGCC.TAAG.............AGCTTTCGC..CCTGC.CAGGC..TTGAGAGCTAGTGCTG..CC.AAA............TCCTTCCTTGGA.TGTCTGA.TGCAATGCA.............
sbi-U14a-1       .............TGCATTGC..AAATGATG.A....A.....GAACTC.AAGGCTTGTTTCTC.....TACATT.CGCA.....GTTGCCGCC.TAAG.............AGCTTTCGC..CCTGC.CAGGC..TTGAGAGCTAGTGCTG..CT.AAT............TCCTTCCTTGGA.TGTCTGA.TGCAATGCA.............
rco-U14a-4       ...................GC..CAGTGATG.A..C.A.....AGATC..AAGGCTTGTTTCTC...AAAACATT.CGCA.....GTGGCCGCC.TAAG.............AGCTTTCGC.CTTTGC.CAGGC..TTGAGAGCTAATGCTG..TT.TCTC...........TCCTTCCTTGGA.TGTCTGA.GGC...................
hvu-U14a-1       ............TTGCATTGC..AAATGATG.A..T.A.....AATTT..AAGGCTTGTTTCTC....AAACATT.CGCA.....GTTGCCGCC.TAAG.............AGCTTTCGC..CCTGC.CAGGC..TTGAGAGCTGATGCTG..CT.AGA............TCCTTCCTTGGA.TGTCTGA.TGCAATGCAA............
zma-U14c-2       ...............TGTGCC..CGATGATG.A..TAG.....AAGTC..AAGGCTTGTTTCTC.....TACATT.CGCA.....GTTGCCGCC.TAAG.............AGCTTTCGC..CCTGC.CAGGC..TTGAGAGCTAATGCTG..CT.AAT............TCCTTCCTTGGA.TGTCTGA.GGGCACA...............
sbi-U14c-2       .................TGCC..CAATGATG.A..TAG.....AAGTT..AAGGCTTGTTTCTC.....TACATT.CGCA.....GTTGCCGCC.TAAG.............AGCTTTCGC..CCTGC.CAGGC..TTGAGAGCTAATGCTG..CT.AAT............TCCTTCCTTGGA.TGTCTGA.GGGCA.................
hvu-U14a-13      ..............ATGGTATGGCAGTGATG.A..C.A.....CATTT..AAGGCTTGTTTCTC...AATACATT.CGCA.....GTTGCCGCC.TAAC.............AGCTTTCGC..CCTGC.CAGGC..TTGAGAGCTAATGCTG..CT.AAT............TCCTTCCTTGGA.TGTCTGA.ACCCCATTTCAT..........
osa-U14a-6       .................TTATGGCGATGATG.A..T.A.....AACTT..AAGGCTTGTTTCTC...ATAACATT.CGCA.....GTTGCCGCC.TAAG.............AGCTTTCGC..CTTGC.CGGGC..TTGAGAGCTAATGCTG..CT.AAC............TCCTTCCTTGGA.TGTCTGA.GCCATAT...............
tae-U14a-15      .................TTACGGCAATGATG.A..T.A.....AATTT..AAGGCTTGTTTCTC...AGAACATT.CGCA.....GTTGCCGCA.TAAG.............AGCTTTCGC..CATGC.CAGGC..TTGAGAGCAGATGCTG..TT.AAT............TCCTTCCTTGGA.TGTCTGA.GCCTTGT...............
tae-U14c-1       .................TTCTGGCGATGATG.A..T.A.....AATTT..AAGGCTTGTTTCTC...AAAACATT.CGCA.....GATGCCGCC.TAAG.............ATCTTTCGC..CCAGC.CAGGC..TTGAGAGCTAATGCTG..CT.AAT............TCCTTCCTTGGA.TGTCTGA.GCCATAT...............
tae-U14c-2       .................TTCTGGCGATGATG.A..T.A.....AATTT..AAGGCTTGTTTCTC...AAAACATT.CGCA.....GATGCCGCC.TAAG.............ATCTTTCGC..CCAGC.CAGGC..TTGAGAGCTAATGCTG..CT.AAT............TCCTTCCTTGGA.TGTCTGA.GCCATAT...............
tae-U14c-14      ..............ATATGGC...GATGAAG.A..T.A.....AATAT..AAGGCTTGTTTCTC...AAAACATT.CGCA.....GATGCCGCC.TAAG.............AGCTTTCGC..CCAGC.CAGGC..TTGAGAGCTAATGCTG..CT.AAT............TCCTTCCTTGGA.TGTCTGA.GCCTTAT...............
tae-U14a-1       .................TTATGGCGTTGATG.A..T.A.....AATTT..AAGGCTTGTTTCTC...AAAACATT.CGCA.....GACGCCGCC.TAAG.............AGCTTTCGC..CTAGC.CAGGC..TTGAGAGCTAATGCTG..CT.AAT............TCCTTCCTTGGA.TGTCTGA.GCCTTAT...............
tae-U14a-6       ..............TTACGGT...GATGATG.A..T.A.....AATTT..AAGG.TTGTTTCTC...AAAACATT.CGCA.....GATGCCGCC.TAAG.............AGCTTTCGC..CAAGC.CAGGC..TTGAGAGCTAATGCTG..CT.AAT............TCCTTCCTTGGA.TGTCTGA.GCCTTAT...............
tae-U14a-2       .................TTATGGCGATGATG.A..T.A.....AATTT..AAGGCTTGTTTCTC...AAAACATT.CGCA.....GATGCCGCC.TAAG.............AGCTTTCGC..CCAGC.CAGGC..TTGAGAGCTAATGCTG..CT.AAT............TCCTTCCTTGGA.TGTCCGA.GCCTTAT...............
tae-U14a-24      .........TGGGGATATGGT...GATGATG.A..T.A.....AATTT..AAGGCTTGTTTCTC...AAAACATT.CGCA.....GATGCCGCC.TAAG.............AGCTTTCGC..CCAGC.CAGGC..TTGAGAGCTAATGCTG..CT.AAT............TCCTTCCTTGGA.TGTCTGA.GCCTTATTAATATCCTCA....
tae-U14a-7       ..................GGC...AATGATG.A..C.A.....AATTT..AAGGCTTGTTTCTC...AAAACATT.CGCA.....GTTGCCGCC.TAAG.............AGCTTTCGC..CTTGC.CAGGC..TTGAGAGCTGATGCTG..CT.AAT............TCCTTCCTTGGA.TGTCTGA.GCC...................
tae-U14a-22      ..............TTAAGGC...AATGATG.A..T.A.....AATTT..AAGGCTTGTTTCTC...AAAACATT.CGCA.....GTTGCCGCC.TAAG.............AGCTTTCGC..CTTGC.CAGGC..TTGAGAGCTGATGCTC..CT.GAT............TCCTTCCTTGGA.TGTCTGA.GCCTTTT...............
tae-U14c-4       .....4 ............CAATGGCGATGATG.A..T.A.....AAATT..TAGGCTTGTTTCTT...GAAACATT.CGCA.....GTTGCCGCC.TAAG.............AGCTTTCGC..CCTGC.CAGGC..TTGAGAGCTAATGCTG..CT.AAT............TCCTTCCTTGGA.TGTCTGA.GCCATGC...............
tae-U14c-3       .................TTATGGCAATGATG.A..T.A.....AAATT..TAGGCTTGTTTCTC.....AACATT.CGCA.....GATGCCGCC.TTAG.............AGCTTTCGC..CCAGC.CAGGC..TTGAGAGCTAATGCTG..CT.AAT............TCCTTCCTTGGA.TGTCTGA.GCCTTAT...............
tae-U14a-10      ..............ATATGGC...TATGATG.A..T.A.....AATTT..AAGGCTTGTTTCTC...AAAACATT.CGCA.....GATGCCGCC.TAAG.............AGCTTTCGC..CCTGA.CAGGC..TTGAGAGCTAATGCTG..TT.AAT............TCCTTCCTTGGA.TGTCCGA.GCCTTGT...............
tae-U14a-13      ..............ATATGGC...AGTGATG.A..T.A.....AATTC..AAGGCTTGTTTCTC...AAAACATT.CGCA.....GTTGCCGCC.TAAG.............AGCTCTCGC..CCAGC.CAGGC..TTGAGAGCTAATGCTG..CT.AAT............TCCTTCCTTGGA.TGTCTGA.GCCTTGA...............
tae-U14a-17      .............TGTCTGGC...AATGATG.A..T.A.....AATTT..AAGGCTTGTTTCTC...AAAACATT.CGCA.....GTTGCTGAC.TAAG.............AGCTTTCGC..CCAGC.CAGGC..TTGAGAGCTAATGCTG..CT.AAT............TCCTTCCTTGGA.TGTCTGA.GCCTTGTTAGCA..........
hvu-U14c-3       .................TTATGGCAATGATG.A..T.......ACGTTA.AGGGCTTGTTTCTC...AAAACATT.CGCA.....GTTGCCGCC.TAAG.............AGCTTTCGC..CCTGC.CAGGC..TTGAGAGCTAATGCTG..CT.AAT............TCCTTCCTTGGA.TGTCTGA.GCCTTAT...............
tae-U14a-16      ..............ATATGGC...ACTGATG.A..T.A.....AATTT..AAGGCTTGTTTCTC...AAAACATT.CGCA.....ATTGCCGCC.TAAG.............AGCTTTCGC..CCAGC.CAGGC..TTGAGAGCTAATGCTG..CT.AAT............TCCTTCCTTGGA.TGTCTGA.GCCTTGT...............
tae-U14a-12      ..............GTATGGC...AGTGATG.A..T.A.....AATTT..AAGGCTTGTTTCTC...AAAACATT.CGCA.....GTTGCCGCC.TAAG.............AGCTTTCGC..CCTGC.CAGGC..TTGACAGCTAATGCTG..CT.AAT............TCCTTCCTTGGA.TGTCCGA.GCCTTGT...............
tae-U14a-14      ..............GTATGGC...AGTGATG.A..T.A.....AATTT..AAGGCTTGTTTCTC...AAAACATT.CGCA.....GTTGCCGCC.TAAG.............AGCTTTCGC..CCTGC.CAGGC..TTGACAGCTAATGCTG..CT.AAT............TCCTTCCTTGGA.TGTCCGA.GCCTTGT...............
hvu-U14a-10      ..............AAATGGC...GATGATG.A..T.A.....AAACT..AAGGCTTGTTTCTC...AAAACATT.CGCA.....GTTGCCGCC.TAAG.............AGCTTTCGC..CCTGC.CAGGC..TNGAGAGCTAATGCTG..CT.AAT............TCCTTCCTTGGA.TGTCTGA.GCCATGT...............
tae-U14a-20      .....GGGGAACTCAAATGGC...GATGATG.A..T.A.....AAACT..AAGGCTTGTTTCTC...AAAACATT.TGCA.....GTTGCCGCC.TAAG.............AGCTTTCGC..CCTGC.CAGGC..TTGAGAGCTAATGCTG..CT.AAT............TCCTTCCTTGGA.TGTCTGA.GCCATGTTGATTTTCC......
tae-U14a-21      ..............AAATGGC...GATGATG.A..T.A.....AAGCTA.AAGGCTTGTTTCTC...AAAACATT.CGCA.....GTTGCCGCC.TAAG.............AGCTTTCGC..CCTGC.CAGGC..TTGAGAGCTAATGCTG..CT.AAT............TCCTTCCTTGGA.TGTCTGA..GCCATGT..............
osa-U14a-4       ................ATGGC...AATGATG.A..T.A.....AATTT..AAGGCTTGTTTCTC...ATAACATT.CGCA.....GTTGCCGCC.TAAG.............AGCTCTCGC..CCTGC.CAGGC..TTGAGAGCTAATGCTG..TT.GAT............TCCTTCCTTGGA.TGTTTGA.GCCAT.................
osa-U14c-1       ................ATGGC...AATGATG.A..T.A.....AATTT..AAGGCTTGTTTCTC...ATAACATT.CGCA.....GTTGCCGCC.TAAG.............AGCTTTCGC..CCTGC.CAGGC..TTGAGAGCTAATGCTG..TT.AAT............TCCTTCCTTGGA.TGTCTGA.GCCAT.................
osa-U14a-1       ...............TATGGC...AATGATG.A..T.A.....AATTT..AAGGCTTGTTTCTC...ATAACATT.CGCA.....GTTGCCGCC.TAAG.............AGCTCTCGC..CCTGC.CAGGC..TTGAGAGCTAATGCTG..TT.AAT............TCCTTCCTTGGA.TGTCTGA.GCCATG................
osa-U14a-2       .............AATAGTATGGCAATGATG.A..T.A.....AATTT..AAGGCTTGTTTCTC...ATAACATT.CGCA.....GTTGCCGCC.TAAG.............AGCTCTCGC..CCTGC.CAGGC..TTGAGAGCTAATGCTG..TT.AAT............TCCTTCCTTGGA.TGTCTGA.GCCATGTTATT...........
osa-U14a-3       ...............TATGGC...AATGATG.A..T.A.....AATTT..AAGGCTTGTTTCTC...ATAACATT.CGCA.....GTTGCCGCC.TAAG.............AGCTCTCGC..CCTGC.CAGGC..TTGAGAGCTAATGCTG..TT.AAT............TCATTCCTTGGA.TGTCTGA.GCCATG................
hvu-U14a-12      .................ATGTGGCAGTGATG.A..T.A.....AATTT..AAGGCTTGTTTCTC...AAAACATT.CGCA.....GTTGCCGCC.TAAG.............AGCTTTCGC..CCTGC.CAGGC..TAGAGAGCTAATGCTG..CT.AAT............TCCTTCCTTGGA.TGTCTGA.GCCTCGT...............
tae-U14c-9       .................TTATGGCAATGATG.A..T.......AAATTA.AAGGCTTGTTTCTC...AAAACATT.CGCA.....GCTGCCGCC.TAAG.............AGCTTTCGC..CCTGC.CAGGC..TTGAGAGTTAATGCTG..CT.AAT............TCCTTCCTTGGA.TGTCTGA.GCCTTAT...............
hvu-U14a-9       ..............ATATGGC...AATGATG.A..T.A.....AATTT..AAGGCTTGTTTCTC...AAAACATT.CGCA.....GATGCCGCC.TAAG.............AGCTTTCGC..CCTGC.CAGGC..TTGAGAGCTAATGCTG..CT.AAT............TCCTTCCTTGGA.TGTCTGA.GCCTTGT...............
tae-U14c-7       ..................GGC...AATGATG.A..T.......AAATTA.AAGGCTTGTTTCTC...AAAACATT.CGCA.....GTTGCCGCC.TAAG.............AGCTTTCGC..CCTGC.CAGGC..TTGAGAGCTAATGCTG..CT.AAT............TCCTTCCTTGGA.TGTCTGA.GCC...................
tae-U14c-8       .................TTATGGCAGTGATG.A..T.......AAATTA.AAGGCTTGTTTCTC...AAAACATT.CGCA.....GTTGCCGCC.TAAG.............AGCTTTCGC..CCTGC.CAGGC..TTGAGAGCTAATGCTG..CT.AAT............TCCTTCCTTGGA.TGTCTGA.GCCTTAT...............
tae-U14a-18      ..............GTATGGCAGTGATGATG............AATTT..AAGGCTTGTTTCTC...AAAACATT.CGCA.....GTCGCCGCC.TAAG.............AGCTTTCGC..CCAGC.CAGGC..TTGAGAGCTAATGCTG..CT.AAT............TCCTTCCTTGGA.TGTCTGA.GCCTTGT...............
tae-U14a-19      ..............GTATGGCAGTGATGATG............AATTT..AAGGCTTGTTTCTC...AAAACATT.CGCA.....GTCGCCGCC.TAAG.............AGCTTTCGC..CCAGC.CAGGC..TTGAGAGCTAATGCTG..CT.AAT............TCCTTCCTTGGA.TGTCTGA.GCCTTGT...............
tae-U14a-9       ..............GTATGGC...AGTGATG.A..T.A.....AATTT..AAGGCTTGTTTCTC...AAAACATT.CGCA.....GTTGCCGCC.TAAG.............AGCTTTCGC..CCAGC.CAGGC..TTGAGAGCTAATGCTG..CT.AAT............TCCTTCCTTGGA.TGTCTGA.GCCTTGT...............
tae-U14a-11      ..............GTTTGGC...AGTGATG.A..T.A.....AATTT..AAGGCTTGTTTCTC...AAAACATT.CGCA.....GTTGCCGCC.TAAG.............AGCTTTCGC..CCAGC.CAGGC..TTGAGAGCTAATGCTG..CT.AAT............TCCTTCCTTGGA.TGTCTGA.GCCTTGT...............
tae-U14c-20      .......GAGGGAATCAATGT..CGATGATG.A..T.A.....AAACA..TAGGCTTGTTTCTC...AAAACATT.CGCA.....GTTGCCACC.TAAG.............AGCTTTCGC..CCTGC.CAGGC..TTGAGAGCTAATGCTG..CT.AAT............TCCTTCCTTGGA.TGTCTGA.GACATTGATTTTACTC......
tae-U14a-3       ..............TAATGGT...GATGATG.A..T.A.....CAACT..TAGGCTTGTTTCTC...AAAACATT.CGCA.....GTTGCCGCC.TAAG.............AGCTTTCGC..CCTGC.CAGGC..TGGAGAGCTAATGCTG..CT.AAT............TCCTTCCTTGGA.TGTCTGA.GCCGTGT...............
tae-U14a-25      .................CAGTGGCGATGATG.A..T.A.....AAACT..TTGGCTTGTTTCTC...AAAACATT.CGCA.....GTTGCCGCC.TAAG.............AGCTTTCGC..CCTGC.CAGGC..TTGAGAGCTAATGCTG..CT.AAT............TCCTTCCTTGGA.TGTCTGA.GCCATGT...............
hvu-U14a-5       ..............CAATGGT...GATGATG.A..T.A.....AAACT..TAGGCTTGTTTCTC...AAAACATT.CGCA.....GTTGCTGCG.TAAG.............AGCTTTCGC..CCTGC.CAGGC..TTGAGAGCTAATGCTG..CC.AAT............TCCTTCCTTGGA.TGTCTGA.GCCATGT...............
hvu-U14a-3       ..............CAATGGC...GATGATG.A..T.A.....AAACT..TAGGCTTGTTTCTC...AAAACATT.CGCA.....GTTGCCGCC.TAAG.............AGCTTTCGC..CCTGC.CAGGC..TTGAGAGCTAATGCTG..CC.AAT............TCCTTCCTTGGA.TGTCTGA.GCCATGT...............
hvu-U14a-4       ..............CAATGGC...GATGATG.A..T.A.....AAACT..TAGGCTTGTTTCTC...AAAACATT.CGCA.....GTTGCCGCC.TAAG.............AGCTTTCGC..CCTGC.CAGGC..TTGAGAGCTAATGCTG..CC.AAT............TTCTTCCTTGGA.TGTCTGA..GCCATGT..............
hvu-U14a-2       ..............CAATGGC...GATGATG.A..T.......AATACT.TAGGCTTGTTTCTC...AAAACATT.CGCA.....GTTGCCGCC.TAAG.............AGCTTTCGC..CCTGC.CAGGC..TTGAGAGCTAATGCTG..CT.AAT............TCCTTCCTTGGA.TGTCTGA.GCCATGT...............
tae-U14a-26      ..............CAATGGC...GATGATG.A..T.A.....AAACA..TAGGCTTGTTTCTC...AAAACATT.CGCA.....GTTGCCGCC.TAAG.............AGCTTTCGC..CCCGC.CAGGC..TTGAGAGCTAATGCTG..CT.AAT............TCCTTCCTTGGA.TGTCTGA.GCCATGT...............
tae-U14a-27      ..............CAATGGT...GATGATG.A..T.A.....AAACT..TAGGCTTGTTTCTC...AAAACATT.CGCA.....GTTGCAGCC.TAAG.............AGCTTTCGC..CCTGC.CAGGC..TTGAGAGCTAATGCTG..CT.AAT............TCCTTCCTTGGA.TGTCTGA.GCCATGT...............
tae-U14a-        ......GAGTAAATCAATGGT...GATGATG.A..T.A.....AAACA..TAGGCTTGTTTCTC...AAAACATT.CGCA.....GTTGCCGCC.TAAG.............AGCTTTCGC..CCTGC.CAGGC..TTGAGAGCTAATGCTG..CT.AAT............TCCTTCCTTGGA.TGTCTGA.GCCATGTTGATTTTACTC....
tae-U14a-23      ..............CAATGGT...GATGATG.A..T.A.....AAACT..TAGGCTTGTTTCTC...AAAACATT.CGCA.....GTTGCCGCC.TAAG.............AGCTTTCGC..CCTGC.CAGGC..TTGAGAGCTAATGCTG..CT.AAT............TCCTTCCTTGGA.TGTCTGA.GCCATGT...............
hvu-U14a-11      ..............AAATGGC...AATGACG.A..T.A.....CAACT..AAGGCTTGTTTCTC...AAAACATT.CGCA.....GATGCCGCC.CAAG.............AGCTTTCGC..CCTGC.CAGGC..TTGAGAGCTAATGCTG..CT.AAT............TCCTTCCTTGGA.TGTCTGA.GCCATGC...............
tae-U14c-18      ................ATGGC...AATGATG.A..T.A.....TAACA..AAGGCTTGTTTCTC...AAAACATT.CGCA.....GATGCCGCC.TAAG.............AGCTTTCGC..CCTGC.CAGGC..TTGAGAGCTAATGCTG..CTAA..............TCCTTCCTTGGA.TGTCTGA.GCCAT.................
hvu-U14c-28      .................GGATGGCTGTGATG.A..T.A.....GAACT..AAGGCTTGTTTCTC...AAAACATT.CGCA.....GATGCCGCC.TAAG.............AGCTTTCGC..CCTGC.CAGGC..TTGAGAGCTTATGCTG..CT.AAT............TCCTTCCTTGGA.TGTCTGA.GCCATGC...............
tae-U14a-30      .....GGGGAATTCAAATGGT...GATGATG.A..T.A.....GAACT..AAGGCTTGTTTCTC...AAAACATT.CGCA.....GTTGCCGCC.TAAG.............AGCTTTCGC..CCTGC.CAGGC..TTGAGAGCTAATGCTG..CC.AAT............TCCTTCCTTGGA.TGTCTGA.GCCATGTTGATTTTCT......
tae-U14c-28      ..............CAATGGC...AATGATG.A..T.A.....GAACT..AAGGCTTGTTTCCC...AAAACATT.CGCA.....GATGCCGCC.TAAG.............AGCTTTCGC..CCTGT.CAGGC..TTGAGAGCTAATGCTG..CT.AAT............TCCTTCCTTGGA.TGTCTGA.GCCATGA...............
tae-U14c-22      ................ATGGC...GATGATG....CTA.....GAACT..AAGGCTTGTTTCTC...AAAATATT.CGCA.....GATGCCGCC.TAAG.............AGCTTTCGC..CCTGC.CAGGC..TTGAGAGCTAATGCTG..CT.ACT............TCCTTCCTTGGA.TGTCTGA.GCCAT.................
tae-U14c-30      .........C.....AATGGC...AATGATG.C..T.A.....GAACT..AAGGCTTGTTTCTC...AAAACATT.CGCA.....GATGCCGCC.TAAG.............AGCTTTCGC.C.CCGC.CAGGC..TTGAGAGCTAATGCTG..CT.AAT............TCCTTCCTTGGA.TGTCTGA..GCCATGC..............
tae-U14c-13      ..............CAATGGC...AATGATG.C..T.A.....GAACT..AAGGCTTGTTTCTC...AAAACATT.CGCA.....GATGCCGCC.TAAG.............AGCTTTCGC..CCCGC.CAGGC..TTGAGAGCTAATGCTG..CT.AAT............TCCTTCCTTGGA.TGTCTGA..GCCATGC..............
tae-U14a-4       .................TAATGGCGATGATG.A..T.A.....AAACT..AAGGCTTGTTTCTC...AAAACATT.CGCA.....GAAGCCGCC.TAAG.............AGCTTTCGC..CTTGC.CAGGC..TTGAGAGCTAATGCTG..CT.AAT............TCCTTCCTTGGA.TGTCTGA.GCCATGC...............
tae-U14c-21      ....................C...GATGATG.A..T.T.....AAACG..AAGGCTTGTTTCTC...AAAACATT.CGCA.....GATGCCGCC.TAAG.............AGCTTTCGC.C.CTGC.CAGGC..TTGAGAGCTAATGCTG..CT.AAT............TCCTTCCTTGGA.TGTCTGA..G....................
tae-U14a-29      .........T.....AATGGC...GATGATG.A..T.T.....AAACG..AAGGCTTGTTTCTC...AAAACATT.CGCA.....GATGCCGCC.TAAG.............AGCTTTCGC.C.CTGC.CAGGC..TTGAGAGCTAATGCTG..CT.AAT............TCCTTCCTTGGA.TGTCTGA..GCCATGT..............
hvu-U14c-1       ..............CAATGGC...GATGATG.A..T.A.....CGACT..AAGGCTTGTTTCTC...AAAACATT.CGCA.....GATGCCGCC.TAAG.............AGCTTTCGC..CCTGC.CAGGCTTTTGAGAGCTAATGCTG..CT.AAT............TCCTTCCTTGGA.TGTCTGA.GCCATGC...............
tae-U14a-5       ..............CAATGGC...GATGATG.A..T.A.....GAACT..AAGGCTTGTTTCTC...AAAACATT.CGCA.....GACGCCGCC.TAAG.............AGCTTTCGC..CTTGC.CAGGC..TTGAGAGCTAATGCTG..CT.AAT............TCCTTCCTTGGA.TGTCTGA.GCCATGC...............
tae-U14c-15      ..............CAATGGC...GATGATG.A..T.A.....GAACT..AAGGCATGTTTCTC...AAAACATT.CGCA.....GATGCCGCC.TAAG.............AGCTTTCGC..CCTGC.CAGGT..TTGAGAGCTAATGCTG..CT.AAT............TCCTTCCTTGGA.TGTCTGA.GCCATGA...............
tae-U14c-17      .........C.....AATGGC...GATGATG.T..T.A.....GAACT..AAGGCTTGTTTCTT...AAAACATT.CGCA.....GATGCCGCC.TAAG.............AGCTTTCGC.C.CTGC.CAGGC..TTGAGAGCTAATGCTG..CT.AAT............TCCTTCCTTGGA.TGTCTGA..GCCATTT..............
tae-U14c-19      ................ATGGC...GATGATG.T..T.A.....GAACT..AAGGCTTGTTTCTT...AAAACATT.CGCA.....GATGCCGCC.TAAG.............AGCTTTCGC..CCTGC.CAGGC..TTGAGAGCTAATGCTG..CT.AAT............TCCTTCCTTGGA.TGTCTGA.GCCAT.................
tae-U14c-16      ...GGAAAAT.....AATGGC...GATGATG.A..T.T.....GAACA..AAGGCTTGTTTCTC...AAAACATT.CGCA.....GATGCCGCC.TAAG.............AGCTTTCGC.C.CTGC.CAGGC..TTGAGAGCTAATGCTG..CT.AAT............TCCTTCCTTGGA.TGTCTGA..GCCATTGATTTCC........
tae-U14c-12      ..............CAATGGC...GATGATG.A..T.A.....GAACT..AAGGCTTGTTTCTC...AAAACATT.CGCA.....GATGCCGCC.TAAG.............AGCTTTCGC..CCTGC.CAGGC..TTGAGAGTTAATGCTG..CT.AAT............TCCTTCCTTGGA.TGTCTGA.GCCATGC...............
tae-U14c-10      ..............CAATGGC...GATGATG.A..T.A.....GAACT..AAGGCTTGTTTCTC...TAAACATT.CGCA.....GATGCCGCC.TAAG.............AGCTTTCGC..CCTGC.CAGGC..TTGAGAGCTAATGCTG..CT.AAT............TCCTTCCTTGGA.TGTCTGA.GCCATGA...............
tae-U14c-11      ..............CAATGGC...GATGATG.A..T.A.....GAACT..AAGGCTTGTTTCTC...TAAACATT.CGCA.....GATGCCGCC.TAAG.............AGCTTTCGC..CCTGC.CAGGC..TTGAGAGCTAATGCTG..CT.AAT............TCCTTCCTTGGA.TGTCTGA.GCCATGA...............
tae-U14c-5       ................ATGGC...GATGATG.A..T.A.....GAACT..AAGGCTTGTTTCTC...AAAACATT.CGCA.....GATGCCGCC.TAAG.............AGCTTTCGC..CCTGC.CAGGC..TTGAGAGCTAATGCTG..CT.AAT............TCCTTCCTTGGA.TGTCTGA.GCCAT.................
tae-U14c-29      ..............CAATGGC...GATGATG.A..T.A.....GAACT..AAGGCTTGTTTCTC...AAAACATT.CGCA.....GATGCCGCC.TAAG.............AGCTTTCGC..CCTGC.CAGGC..TTGAGAGCTAATGCTG..CT.AAT............TCCTTCCTTGGA.TGTCTGA.GCCATCA...............
pda-U14c-3       .............GGAGGAAT..TGAGGATG.A..C.A.....AACCCA.AGGGCTTGTTTCTC...AAAATATT.CGCA.....GTGGCCGGC.TGAG.............GGCTTTCGC..CTCGC.CGGGC..TTGAGAGCCTTTGCTG..CT...CGA..........TCCTTCCTTGGA.TGTCTGA.GATCGCGTCCCC..........
ppa-U14d-10      .............GTCTAGGT..TGATGATG.A..T.A.....ATCCCA.CTGGCTTGCTTCTC....AAACATT.CGCA.....GTGGCCACC.TAA..............AACTCTCGC..CTGGC.CGGGC..TTGAGAGTTAATGCTG..CT..TCCA.........AACCTTCCTTGGA.TATCTGA.GACCACTGGTC...........
pta-U14d-3       .............AGCGTGGT..CAATGATG.A..T.A.....AAAGA..AAGGCCTGTTTCTC...AAAACATC.CGTA.....GTGGCCGCC.TGAG.............GGCTTTCGC..CTTGC.CGGGC..TTGAGAGCCGTTGCTG..CT.TTCTA..........ACCTTCCTTGGA.TGTCTGA.GACCACTGCT............
pta-U14c-1       .............GGGGTGGT..CTGTGATG.A..T.A.....AGAAGA.AAGGCTTGTTTCTC...AAAACATT.CGCA.....GTGGCCGCC.TGAG.............GGCTTTCGC..CTCGC.CGGGC..TTGAGAGCCGTTGCTG..CT..TTTA.........AACCTTCCTTGGA.TGTCTGA.GATCCCTT..............
pta-U14c-2       .............GGGGTTGT..CGATGATG.A..T.A.....AAAGA..AAGGCCTGTTTCTC...AAAACATC.CGCA.....GTGGCCGCC.TGAG.............GGCTTTCGC..CTTGC.CGGGC..TTGAGAGCCGTTGCTG..CT.TTTAA..........ACCTTCCTTGGA.TGTCTGA.GACCCC................
pta-U14d-1       ................GTGGT..CAATGATG.A..T.A.....AAAGA..AAGGCCTGTTTCTC...ATAACATT.CGCA.....GTGGCCGCC.TGAG.............GGCTTTCGC..CTTGC.CGGGC..TTGAGAGCCGTTGCTG..CT.TTTAA..........ACCTTCCTTGGA.TGTCTGA.GACCCC................
pta-U14d-2       ................GTGGT..CAATGATG.A..T.A.....AAAGA..AAGGCCTGTTTCTC...ATAACATT.CGCA.....GTGGCCGCC.TGAG.............GGCTTTCGC..CTTGC.CGGGC..TTGAGAGCCGTTGCTG..CT.TTTAA..........ACCTTCCTTGGA.TGTCTGA.GACCCC................
pta-U14d-5       ................GTGGT..CAATGATG.A..C.A.....AAAGA..AAGGCCTGTTTCTC...ATAACATT.CGCA.....GTGGCTGCC.TGAG.............GGCTTTCGC..CTCGC.CGGGC..TTGAGAGCCGTTGCTG..CT.TGTAA..........ACCTTCCTTGGA.TGTCTGA.GACCCC................
pta-U14d-4       ................GTGGT..CAATGATG.A..C.A.....AAAGA..AAGGCCTGTTTCTC...ATAACATT.CGCA.....GTGGCCGCC.TGAG.............GGCTTTCGC..CTCGC.CAGGC..TTGAGAGCCGTTGCTG..CT.TTTAA..........ACCTTCCTTGGA.TGTCTGA.GACCCC................
atr-U14c-1       ...............GCGTGT..CGAGGATG.A..T.A.....AAAGAA.AAGGCTTGTTTCTCAGAAAAACATT.TGCA.....GTAGTTGCC.TAAG.............AGCTTTCGTCAT..GC.CGGGC..TTGAGAGCTAATGCTG..CC...GAA..........CTCTTCCTTGGA.TGTTTGA.GACACTT...............
atr-U14d-4       ...............TTGTGT..CAATGATG.A..T.A.....AAAGGA.AAGGCTTGTTTCTCAGAAAAACATT.TGCA.....GTGCCCGCC.TAAG.............AGCTTTCGC..CCCGC.CAGGC..TTGAGACCTAATACTG..CC...TAA..........CTCTTCCTTGGA.TGTTTGA.GACACTC...............
atr-U14d-3       .................GTGT..CAATGATG.A..T.A.....AAAGGA.AACACTTCTTTCTCAGAAAAACATT.CGCA.....GTGGCCGCC.TAAG.............AGCTTTCGC..CCCGC.CAGGC..TTGAGAGCTAATGCTG..CC...TAA..........CTCCTCCTCGGA.TGTCTGA.GACAC.................
atr-U14d-2       .................GTGT..CAATGATG.A..T.A.....AAAGGA.AACGCTTCTTTCTCAAAAAAACATT.CGCA.....GTGGCCGCC.TAAG.............AGCTTTCGC..CCCGC.CAGGC..TTGAGAGCTAATGCTG..CC...TAA..........CTCTTCCTTGGA.TGTCTGA.GACGC.................
atr-U14c-2       ............TGGGTGTGT..CAATGATG.A..T.A.....AAAGGA.AAGGCTTGTTTCTCAGAAAAACATT.CGCA.....GTGGCCGCC.TAAG.............AGCTTTCGC..CCCGC.CAGGC..TTGAGAGCTAATGCTG..CC...TAA..........CTCTTCCTTGGA.TGTCTGA.GACACTCTCA............
atr-U14d-1       .................GTGT..CAATGATG.A..T.A.....AAAGGA.AACGCTTCTTTCTCAGAAAAACATT.CGCA.....GTGGCCGCC.TAAG.............AGCTTTCGC..CCCGC.CAGGC..TTGAGAGCTAATGCTG..CC...TAA..........CTCTTCCTTGGA.TGTCTGA.GACAC.................
csi-U14a-2       ...............TATTGT..TGATGATG.A..C.T.....AATCCT.AAGGCTTGTTTCTC...AAAACATT.CGCA.....GTGGCCGCC.TAAG.............AGCTTTCGC.CTTCAC.CAGGC..TTGAGAGTTTGTGCTG..CT...TCA.....A....TTCTTCCTCGGA.TGTCTGA.GACCTAA...............
vvi-U14d         ...............CTATGT..CAATGATG.A..C.T.....ACCCCA.TAGGCTCGTTTCTC...AAAACATT.CGCA.....GTAGCCACC.TTAG.............AGCTTTTGC.CTTCGC.CAGGC..TTGAGGGTTTGTGCTG..CT...TAA.....A....TTCTTCCTTGGA.TACCTGA.GATCTCA...............
csi-U14a-4       ...............TGAGGT..TTCTGATG.A..T.......AATCCTGAAGGCTTGTTTCTC....ATTTATT.CGCA.....GTGGCCGCC.TAAG.............AGCTTTCGC.CTTCGC.AGGGC..TTGAGAGCTTATGCTG..CT..TCAT..........TCCTTCCTTGGA.TGTCTGA.AACCTTG...............
bvu-U14d-5       ..............AAAGGGT..AAATGATG.A..TAA.....AATCT..AAGGCTTGTTTCTC...AAAACATT.CGCA.....GTGGCCGTC.TAAG.............AGTTTCCCC.TTTCGC.CGGGG..TTGAGACTCAATGCTG..TT..TTTA..........TCCTTCCTTGGA.TGTCTGA.ACCCTTT...............
pda-U14c-2       ...............TGGGGCATCGATGATG.A..T.A.....AATCTA.AAGGCTTGTTTCTC..AAAAACATT.CGCA.....GTGGCCGCC.TGAG.............GGCTTTCGC..CTAGC.CGGGC..TTGAGAGCCTTTGCTG..TT...AAA..........TCCTTCCTTGGA.TGGCTGA.GATCGCCTCA............
gra-U14a-1       ...............TTGTGT..CGATGATG.A..T.A.....AATCA..AAGGCTTGTTTCTC..AGAAACATT.CGCA.....GTGGCCGCC.TGAG.............AGCTTTCGCCTTTCGC.CGGGC..TTGAGAGCTTCTGCTG..TT...TTG.....C....TCCTTCCTTGGA.TGTCTGA.GACTTTT...............
mtr-U14a-5       ..................TAACTCAATGATG.A..T.A.....AATCT..AAGGCTTGTTTCTC...AAAACATT.CGCA.....GTGGCTGCC.TAAT.............AGCTTTCGC.CTTCGC.CAGGC..TTGAGAGCTAATGCAG..TT.ACTT...........TCCTTCCTTGGA.TGTCTGA.GGTTA.................
lja-U14a-4       ..................AGT..CAGTGATG.A..T.......ATCTTATAAGGCTTGTTTCTC...AAAACATT.CGCA.....GTGGCCGCC.TGAG.............AGCTTTCGC.CTTCGC.CAGGC..TTGAGAGCTAATGCTG..CT...TTA..........TCCTTCCTTGGA.TGTCTGA.GACT..................
stu-U14a-2       .............TTGGGGGATTCTGTGATG.A..T.A.....CAATTG.AAGGCTTGTTTCTC...TAAACATT.CGCA.....GTGGCCGCC.TAAG.............ATCTTTCGC.CTTCGC.CAGGC..TTGAGAGATAATGCTG..CT..TTTA..........TCCTTCCTTGGA.TGTCTGA.GATCCCCCAA............
sly-U14a-4      ................GGGGATTCTGTGATG.A..T.A.....CAATTG.AAGGCTTGTTTCTC...TAAACATT.CGCA.....GTGGCCGCC.TAAG.............ATCTTTCGC.CTTCGC.CAGGC..TTGAGAGATAATGCTG..CT..TTTA..........TCCTTCCTTGGA.TGTCTGA.GATCCCC...............
stu-U14a-1      ...............GTTGAT..CTGTGATG.A..T.......GAATTTTAAGGCTTGTTTCTC...AAAACATT.CGCA.....GTGGCCGCC.TAAG.............ATCTTTCGC.CTTCGC.CAGGC..TTGAGAGATAATGCTG..CT..TTTA..........TCCTTCCTTGGA.TGTCTGA.GATCTTC...............
sly-U14a-5      ...............GTTGAT..CTGTGATG.A..T.......GAATTTTAAGGCTTGTTTCTC...AAAACATT.CGCA.....GTGGCCGTC.TAAG.............ATCTTTCGC.CTTCGC.CTGGC..TTGAGAGATAATGCTG..TT..TTTA..........TCCTTCCTTGGA.TGTCTGA.GATCTTT...............
mtr-U14a-1      ...............TGTCGT..CTGTGATG.A..T.A.....ACATT..AAGGCTTGTTTCTC...AAAACATT.CGCA.....GTGGCCGCC.TAAG.............AACTTTCGC.CTTCGC.CAGGC..TTGAGAGTTAATGCTG..CT...TTA..........TCCTTCCTTGGA.TGTCTGA.GACTGACA..............
mtr-U14a-2      ...............TGTCGT..CTGTGATG.A..T.A.....ACATT..AAGGCTTGTTTCTC...AAAACATT.CGCA.....GTGGCCGCC.TAAG.............AACTTTCGC.CTTCGC.CAGGC..TTGAGAGTTAATGCTG..CT...TTA..........TCCTTCCTTGGA.TGTCTGA.GACTGACA..............
mtr-U14a-3      ............GATTATTGT..CTATGATG.A..........TATCTTGAAGGCTTGTTTCTC...AAAACATT.CGCA.....GTGGCCGCC.TAAG.............AGCTTTCGC.CTTCGC.CAGGC..TTGAGAGCTAGTGCTG..TT...TTA..........TCCTTCCTTGGA.TGTCTGA.GACAATGTC.............
mtr-U14c-2      .................TTGT..CTATGATG.A..........TATCTTGAAGGCTTGTTTCTC...AAAACATT.CGCA.....GTGGCCGCC.TAAG.............AACTTTCGC.CTTCGC.CAGGC..TTGAGAGTTTATGCTG..TT...TTA..........TCCTTCCTTGGA.TGTCTGA.GACAA.................
bra-U14d-3      .................GGGT..CGATGATG.A..T.A.....GACGTT.AAGGCTTGTTTCTC.GAAAAACATT.CGCA.....GTGGCCGCC.TAAA....................GCCTTTCGC.CGGGC..TTGAGAGCTAATGCAG..CT..CCCT.....T....TCCTTCCTTGGA.TGTCTGA.GATCT.................
sly-U14c-1      .................TGGCGTCTATGATG.A..T.......AATCGTTAAGGCTTGTTTCTC....AAACATT.CGCA.....GTGGCCGAC.TAAG.............AGCTTTCGC.CTTCGC.CAGGC..TTGAGAGTTAATGCTG..CT..TTTA..........TCCTTCCTTGGA.TGTCTGA.GGCACCA...............
stu-U14c-3      ................ATGGTGTCTATGATG.A..T.......AATTGTTAAGGCTTGTTTCTC....AAACATT.CGCA.....GTGGCCGCC.TAAG.............AGCTTTCGC.CTTCGC.CAGGC..TTGAGAGTTAATGCTG..CT..TTTA..........TCCTTCCTTGGA.TGTCTGA.GACACCAT..............
stu-U14c-4      ................ATGGTGTCTATGATG.A..T.......AATTGTTAAGGCTTGTTTCTC....AAACATT.CGCA.....GTGGCCGAC.TAAG.............AGCTTTCGC.CTTCGC.CAGGC..TTGAGAGTTAATGCTG..CT..TTTA..........TCCTTCCTTGGA.TGTCTGA.GACACCAT..............
ppe-U14d-1      ...............TATAAT..CAATGATG.A..C.A.....AAACT..AAGGCTTGTTTCTC..AAGAACATT.CGCA.....GTGGCCGCC.TAAG.............AGCTTTCGC..CACGC.CAGGC..TTGAGAGCTAATGCTG..CT...TTA..........TCCTTCCTTGGA.TGTCTGA.GATTTTG...............
bra-U14d-2      ..............GAAAGAT..CTATGAGG.A..T.A.....AATGTTAAAGGCTTGTTTCTC...AAAACATT.CGCA.....GTGGCCGCC.TAA..............AGCTTTCGCCTTTCGC.CGGGC..TTGAGAGCTAATGCAG..CT..CCTA..........TCCTTCCTTGGA.TGTCTGA.GATCTTTC..............
ath-U14d        ...................AT..CAATGATG.A..T.A.....AACTT..AAGGCTTGTTTCTC...AAAACATT.CGCA.....GTGGCCGCC.TAA..............AGCTTTCGCCTTTCGC.CGGGC..TTGAGAGTTAATGCAG..CT..TTTA..........TCCTTCCTTGGA.TGTCTGA.GA....................
bra-U14d-1      ...........ATGAAAAGAT..CTATGATG.A..T.......AAATTTTAAGGCTTGTTTCTC...AAAACATT.CGCA.....GTGGCCGCC.TAA..............AGCTTTCGCCTTTCGC.CGGGC..TTGAGAGTTAATGCAG..CT..CCTA..........TCCTTCCTTGGA.TGTCTGA.GATCTTTTTAT...........
mtr-U14d-1      ..................GAC..CAATGATG.A..T.......AATATT.AAGGCTTGTTTCTC...AAAACATT.CGCA.....GTGGCCGCC.TAAG.............AGCTTTCGCCTTTCGC.CGGGC..TTGAGAGTTAATGCTG..CT...GTA..........TCCTTCCTTGGA.TGTCTGA.GGTC..................
mtr-U14d-2      .................TGAC..CAATGATG.A..T.A.....AATCT..AAGGCTTGTTTCTC...AAAACATT.CGCA.....GTGGCCGCC.TAAG.............AACTTTCGCCTTTCGC.CGGGC..TTGAGAGTTAATGCTG..CT.ATT............TCCTTCCTTGGA.TGTCTGA.GGTCA.................
bra-U14b-2      ........GTTTGTGATCGGT..TGATGAGG.ATTT.......ATCTTTTAAGGCTTGTTTCTC...AAAACATT.CGCA.....GTGGCCGCC.TAA..............AGCTTTCGCCTTTCGC.CAGGC..TTGAGAGCTTCTGATG..TT..CTTA..........TCCTTCCTTGGA.TGTCTGA.AACCGATCCAAAC.........
bra-U14b-3      ............GTGATCGGT..TGATGAGG.A..TTT.....ATCTTTTAAGGCTTGTTTCTC...AAAACATT.CGCA.....GTGGCCGCC.TAA..............AGCTTTCGCCTTTCGC.CAGGC..TTGAGAGTTTATGCTG..CT...TTTTATCCT....TCCTTCCTTGGA.TGTCTGA.AACCTTT...............
bra-U14b-1      ..............GATCGGT..TGATGAGG.A..T.......AAACCATAAGGCTTGTTTCTC...AAAACATT.CGCA.....GTGGCCGCC.CAA..............AGCTTTCGCCTTTCGC.CAGGC..TTGAGAGCTAATGCTG..CT..TTTA..........TCCTTCCTTGGA.TGTCTGA.AACCGATT..............
ath-U14b        ................TCGGT..TGATGAGG.A..TTA.....TATT...AAGGCTTGTTTCTC...AAAACATT.CGCA.....GTGGCCGCC.TAA..............AGCTTTCGCCTTTCGC.CAGGC..TTGAGAGCTAATGCAG..CT...TTA..........TCCTTCCTTGGA.TGTCTGA.AA....................
rco-U14b        ...............GTCTGT..TGATGATG.A..CAA.....AATCCATAAGGCTTGTTTCTC...AAAACATT.CGCA.....GTGGCCGCC.TAA..............AGCTTTCGC.TTTCGC.CAGGC..TTGAGAGCTAATGCTG..CT..TCAA..........TCCTTCCTTGGA.TGTCTGA.AACTAGAT..............
lja-U14a-1      ...............ATTACT..CGATGATG.A..T.......AATCCA.AAGGCTTGTTTCTC...AAGACATT.CGCA.....GTGGCCGCC.TAAG.............AGCTTTCGC.CTTCGC.CAGGC..TTGAGAGCTAATGCTG..CT.ATTT...........TCCTTCCTTGGA.TGTCTGA.GAGTTAA...............
rco-U14a-2      ...............CTCTGT..TGATGATG.A..C.A.....GATCCA.AAGGCTTGTTTCTC...AAAACATT.CGCA.....GTGGCCGCC.TAA..............AGCTTTCGC.CTTCGC.CAGGC..TTGAGAGTTAATGCTG..CT.ACAT...........TCCTTCCTTGGA.TGTCTGA.AATCTAA...............
bra-U14a-2      ...............GGATGT..TAATGATG.A..T.A.....ATTCAA.AAGGCTTGTTTCTC.AAAAAACATT.CGCA.....GTGGCCGCC.TAAG.............AGCTTTCGCCTTTCGC.CAGGC..TTGAGAGTTAATGCTG..CT...TCT.....A....TCCTTCCTTGGA.TGTCTGA.AACTTTATATTT..........
bra-U14a-1      ...............ATTGGT..TAGTGATG.A..T.A.....AATCCA.AAGGCTTGTTTCTC...AAAACATT.CGCA.....GTGGCCGCA.TAAG.............AGCTTTCGCCTTTCGC.CAGGC..TTGAGAGTTAATGCTG..CT..TCTA..........TCCTTCCTTGGA.TGTCTGA.AACTTAG...............
ath-U14a        ...................GT..TAATGATG.A..T.A.....AATCCA.AAGGCTTGTTTTTC....AAACATT.CGCA.....GTGGCCGCC.TAAG.............AGCTTTCGCCTTTCGC.CAGGC..TTGAGAGTTAATGCTG...T..TTTA..........TCCTTCCTTGGA.TGTCTGA.AA....................
lja-U14a-3      ...............AATTTC..CAATGATG.A..C.A.....AATCCA.AAGGCTTGTTTCTC...AAAACATT.CGCA.....GTGGCCGCC.TAAG.............AGCTTTCGC.CTTCGC.CAGGC..TTGAGAGCTACTGCTG..CT.TCTT...........TCCTTCCTTGGA.TGTCTGA.GGTCCAT...............
lja-U14a-2      ...................GTCCCAATGATG.A..T.A.....AATCCA.ATGGCTTGTTTCTC...AAAACATT.CGCA.....GTGGCCGCC.TAAG.............AGCTTTCAC.CTTCGC.CAGGC..TTGAGAGCTAGTGCTG..CT..TTT...........TCCTTCCTTGGA.TGTCTGA.GGAC..................
mtr-U14a-4      ..................GTT..CAATGATG.A..T.......AATCCA.AAGGCTTGTTTCTC...AAAACATT.CGCA.....GTGGCCGCC.TAAG.............AGCTTTCGC.CTTCGC.CAGGC..TTGAGAGCTAGTGCTG..CT...TTA..........TCCTTCCTTGGA.TGTCTGA.GACTTGAGGGC...........
bvu-U14a-1      .............AAAGAGGT..TGATGATG.A..T.......AAAATATAAGGCTTGTTTCTC...AAGACATT.CGCA.....GTGGCCGAC.TAAG.............AGCTTTCGT...CTGCGCAGAC..TTGAGAGCTTATGCTG..CT..TTTA..........TCCTTCCTTGGA.TGTCTGA.AACCTCTTT.............
bvu-U14a-3      .........GAAAAAAGAGGT..TGATGATG.A..T.A.....AAGTTT.AAGGCTTGTTTCTC...AAAACATT.CGCA.....GTGGCCGAC.TAAG.............AGCTTTCGT...CTGCGCAGAC..TTGAGAGCTAATGCTG..CT..TTTA..........TCCTTCCTTGGA.TGTCTGA.AACCTCTTTTTTT.........
bvu-U14a-4      ...............AGTGGT..CCATGATG.A..T.......AAATTTTAAGGCTTGTTTCTC...AAAACATT.CGCA.....GTGGCCGTC.CAAG.............AGCTTTCGT...CTGCGCAGAC..TTGAGAGCTAATGCTG..TT...TTA..........TCCTTCCTTGGA.TGTCTGA.GACCTCT...............
bvu-U14a-2      .............AAAGTGGT..CGATGATG.A..T.......AAATTTGAAGGCTTGTTTCTC...AAAACATT.CGCA.....GTGGCCGCC.TAAG.............AGCTTTCGT...CTGCGCAGAC..TTGAGAGCTAATGCTG..TT..TTTA..........TCCTTCCTTGGA.TGTCTGA.GACCACTTT.............
bvu-U14c-6      ..................GGT..CCATGATG.A..T.A.....AAATTG.AAGGCTTGTTTCTC...AAAACATT.CGCA.....GTGGCCGTC.TAAG.............AGCTTTCGT...CTGCGCAGAC..TTGAGAGCTAATGTTG..TT..TTTA..........TCCTTCCTTGGA.TGTCTGA.GACC..................
dpu-U14c-2      ..................GGTGGCGATGATG.AGAT.......ATTTT..AAGGCTTGTTTCTC..AAAAACATT.CGCA.....GTGGCCGCC.TAAG.............AGCTTTCGCCTTTCGC.CGGGC..TTGAGAGCTTATGCTG..TT..CTTA..........TCCTTCCTTGGA.TGTCTGA.GCCACC................
dpu-U14c-3      ..................GGTGGCGATGATG.A..G.A.....TATTTT.AAGGCTTGTTTCTC..AAAAACATT.CGCA.....GTGGCCGCC.TAAG.............AGCTTTCGCCTTTCGC.CGGGC..TTGAGAGCTTATGCTG..TT..CTTA..........TCCTTCCTTGGA.TGTCTGA.GCCACC................
dpu-U14c-4      ..................GGTGGCGATGATG.A..G.A.....TATTTT.AAGGCTTGTTTCTC..AAAAACATT.CGCA.....GTGGCCGCC.TAAG.............AGCTTTCGCCTTTCGC.CGGGC..TTGAGAGCTTATGCTG..TT..CTTA..........TCCTTCCTTGGA.TGTCTGA.GCCACC................
dpu-U14c-1      ................GTGGTGGCAATGATG.A....G.....ATGCTGTAAGGCTTGTTTCTC....AAACATT.CGCA.....GTGGCCGCC.TAAG.............AGCTTTCGCCTTTCGC.CGGGC..TTGAGAGCTTATGCTG..TT..TTTA..........TCCTTCCTTGGA.TGTCTGA.GCCGCCC...............
bra-U14c-1      ...............ATTGGT..CAATGATG.A..T.A.....AACGTTTAAGGCTTGTTTCTC..AAAAACATT.CGCA.....GTGGCCGCC.TAAG..............GCTTTCTCCTTTCGC.CGGGC..TTGAGAGCTTATTATG..TT...CTT.....A....TCCTTCCTTGGA.TGTCTGA.TACTACT...............
bra-U14c-3      ...............AAGGGT..TGATGATG.A..T.......AATTGGAAAGGCTTGTTTCTC...AAAACATT.CGCA.....GTGGCCGCC.TAAG..............GCTTTCGCCTTTCGC.CGGGC..TTGAGAGCTTATGATG..TT..TTTA..........TCCTTCCTTGGA.TGTCTGA.GACCAATCGTT...........
ath-U14c        ...................GT..CGATGAGG.A..T.A.....AGATG..AAGGCTTGTTTCTC...AAAACATT.CGCA.....GTGGCCGCC.TAAG..............GCTTTCGCCTTTCGC.CGGGC..TTGAGAGCTTATGATG..TT..TTTA..........TCCTTCCTTGGA.TGTCTGA.GA....................
bra-U14c-2      ................TTGGT..CGATGATG.A..TTG.....ACGTT..AAGGCTTGTTTCTC...AAAACATT.CGCA.....GTGGCCGCC.TAAG..............GCTTTCGCCTTTCGC.CGGGC..TTGAGAGCTTATGATG..TT..TTTA..........TCCTTCCTTGGA.TGTCTGA.GACCAA................
lja-U14c-5      ...............CAATGT..CGATGATG.A..T.A.....TCTGTT.AAGGCTTGTTTCTC...AAAACATT.CGCA.....GTGGCCGCC.CAAG.............AGCTTTCGC..CCCGC.CAGGC..TTGAGAGCTAGTGCTG..TA...TAT..........TCCTTCCTTGGA.TGTCTGA.GACATTG...............
gra-U14a-6      ............ATATAAAGT..CGATGATG.A..T.A.....AGTTGT.AAGGCTTGTTTCTC...AAAACATT.CGCA.....GTGGCCGTC.TAAG.............AGCTTTCGCCTTTCGC.CGGGC..TTGAGAGCTTGTGCTG..CT...TCC.....T....TCCTTCCTTGGA.TGTCTGA.GACCTTTTATGACTTCTATAT.
rco-U14a-3      ..........TTAGTGCATGT..TGATGATG.A..C.......AATCAA.GAGGCTTGTTTCTC...AAAATATT.CGCA.....GTGGCCGCC.TAAG.............AGCTTTCGC.CTTTGC.CAGGC..TTGAGAGCTTGTGCTG..CT...CTA..........TCCTTCCTTGGA.TGTCTGA.AACTAACTGTTATTAA......
pda-U14c-1      ...............GAATGC..CAATGATG.A..C.A.....AAGTTA.AAGGCTTGTTTCTC...AAAACATT.CGCA.....GTGGCCGCC.TGAG.............AGCTTTCGC..CTCGC.CGGGC..TTGAGAGCTTGTGCTG..CT...TAA.....ACTT....TTCCTTGGA.TGTCTGA.GGCTATA...............
pda-U14a-1      ..............TAGTTGC..TGATGATG.A..T.A.....AATCCA.AAGGCTTGTTTCTC...AAAACATT.CGCA.....GTGGCCGCC.TGAA.............AGCTTTCGC..CTCGC.CAGGC..TTGAGAGCTTATGTTG..CT...C.A.....ACTTTTCCTTCCTTGGA.TGTCTGA.AGCTA.................
pda-U14a-2      ..................TGC..TGATGATG.A..C.A.....AATCCT.AAGGCTTGTTTCTC...AAAACATT.CGCA.....GTGGCCGCC.TGAG.............AGCTTTCGC..CTTGC.CAGGC..TTGAGAGCTTGTGCTG..CT........CAAA..TTTCCTTCCTTGGA.TGTCTGA.GGCTATTGGCA...........
pda-U14a-3      ..................TGC..TGATGATG.A..C.A.....AATCCT.AAGGCTTGTTTCTC...AAAACATT.CGCA.....GTGGCCGCC.TGAG.............AGCTTTCGC..CTTGC.CAGGC..TTGAGAGCTTGTGCTG..CT........CAAA..TTTCCTTCCTTGGA.TGTCTGA.GGCTATTGGCA...........
pda-U14a-4      ..................TGC..TGATGATG.A..C.A.....AATCCT.AAGGCTTGTTTCTC...AAAACATT.CGCA.....GTGGCCGCC.TGAG.............AGCTTTCGC..CTTGC.CAGGC..TTGAGAGCTTGTGCTG..CT........CAAA..TTTCCTTCCTTGGA.TGTCTGA.GGCTATTGGCA...........
pda-U14d-1      ...............GAATGC..CAATGATG.A..C.......AAACCCAAAGGCTTGTTTCTC...AAAACATT.CGCA.....GTGGCCGCC.TGAG.............AGCTTTCGC..CTTGC.CTGGC..TTGAGAGCTTGTGCTG..CT........TGAATTTTTCCTTCCTTGGA.TGTCTGA.GGCTGCA...............
pda-U14d-2      ...............GAATGC..CAATGATG.A..C.A.....AACCCA.AAGGCTTGTTTCTC...AAAACATT.CGCA.....GTGGCCGCC.TGAG.............AGCTTTCGC..CTTGC.CTGGC..TTGAGAGCTTGTGCTG..CT.......TGA.ATTTTTCCTTCCTTGGA.TGTCTGA.GGCTGCA...............
stu-U14a-7      ..............GTATTGT.CCTATGAAG.A..T.......AGATCCCAAGGCTTGTTTCTC...AAAACATT.TGCA.....CTGACCGCC.TAAG.............AGCTTTCGC.CTTCGC.TAGGC..TTGAGAGTTTATGCTG..CT..TTTA..........TCCTTCCTTGGA.TGTCTGA.GGCCTTTCAATAT.........
rco-U14a-1      ...............CTATGT..TGATGATG.A..C.A.....ATTCCA.AAGGCTTGTTTCTC...AAAACATT.CGCA.....GTGGCCGCC.TAAG.............AGCTTTCGC.CTTCGC.CTGGC..TTGAGAGCTTGTGCTG..CT...TTA..........TCCTTCCTTGGA.TGTCTGA.AACTAAT...............
gra-U14a-14     ...........GTAAATGTGT..TGATGATG.A..C.A.....AATTCA.AAGGCTTGTTTCTC..AAAAACATT.CGCA.....GTGGCCGCC.TAAG.............AGCTTTCGC.CTTCGC.CAGGC..TCGAGAGATTGTGCTG..CT...TTA.....T....TCCTTGGATGGA.TGTCTGA.AACTTATAAAATTTAC......
gra-U14a-13     ..............TATGTGT..TGCTGATG.A..C.A.....AATTCA.AAGGCTTGTTTCTC..AAAAACATT.CGCA.....GTGGCCGCC.TAAG.............AGCTTTTGC.CTTCGC.CAAGC..TTGAGAGATTGTGCTA..CT...TTA.....T....TCCTTCCTTGGA.TGTCTGA.AACTTATA..............
gra-U14a-12     ..............TATGTGT..TGATGATG.A..C.A.....AATTCA.AAGGCTTGTTTCTC..AAAAACATT.CGCA.....GTGGCCGCC.TAAG.............AGCTTTCGC.CTTCGC.CAGGC..TTGAGAGATTGTGCTG..CT...TTA.....T....TCCTTCCTTGGA.TGTCTGA.AACTTATA..............
vvi-U14a-2      ...............CAATGT..CAATGATG.A..C.A.....ACTCCA.AAGGCTTGTTTCTC...AAAACATT.CGCA.....GTAGCCGCC.TAAG.............AGCTTTCGC.CTTTGC.CAGGC..TTGAGAGTTTGTGCTG..CT.....A.....A....TCCTTCCTTGGA.TGTCTGA.GATCTCAATTG...........
vvi-U14c-2      ...............CAATGT..CAATGATG.A..C.A.....ACTCCA.AAGGCTTGTTTCTC...AAAACATT.CGCA.....GTAGCCGCC.TAAG.............AGCTTTCGC.CCTTGC.CAGGC..TTGAGAGTTTGTGCTG..CT.....A.....A....TCCTTCCTTGGA.TGTCTGA.GATCTCA...............
vvi-U14a-3      .................GGGT..CGATGATG.C..C.A.....AATCCG.AAGGCTTGTTTCTC...AAAACATT.CGCA.....GTAGCCGCC.TAAG.............AGCTTTCGC.CTTCGC.CAGGC..TTGAGAGCTTGTGCTG..CT.....A.....A....TCCTTCCTTGGA.TGTCTGA.GACTT.................
vvi-U14a-1      .................GGGT..CAATGATG.C..T.A.....AATCCA.AAGGCTAGTTTCTC...AAAACATT.CGCA.....GTAGCCGCC.TAAG.............AGCTTTCGC.CTTCGC.CAGGC..TTGAGAGCTTGTGCTG..CT.....A.....A....TCCTTCCTTGGA.TGTCTGA.GACTT.................
vvi-U14a-4      ............GAAAAGGGT..TGATGATG.C..T.A.....AATCCA.AAGGCTTGTTTCTC...AAAACATT.CGCA.....GTAGCCGCC.TGAG.............AGTTTTCGC.CTTCGC.CAGGC..TTGAGAGCTTGTGCTG..CT.....A.....A....TCCTTCCTTGGA.TGTCTGA.GACTTAAAATCACTTTTT....
ppe-U14a-3      ..............GAATCAC..CTGTGATG.A..C.A.....AATCT..AAGGCTTGTTTCTC..AAGAACATT.CGCA.....GTGGCCGCC.TAAG.............AGCTTTCGC.CTTCGC.CAGGC..TTGAGAGCTTGTGCTG..CT...TTT.....A....TCCTTCCTTGGA.TGTCTGA.GGCTGATTT.............
ppe-U14a-2      ..............GAACGGT..CGATGATG.A..T.A.....GATCCA.AAGGCTTGTTTCTC..AAGAACATT.CGCA.....GTGGCCGCC.TAAG.............TGCTTTCGCCTTTCGC.CGGGC..TTGAGAGCGTGTGCTG..CT...TTT.....A....TCCTTCCTTGGA.TGTCTGA.GACTTTTT..............
gra-U14a-9      .................GGGT..TTATGATG.A..T.......AAGTTGTAGGGCTTGTTTCTC...AAAACATT.CGCA.....GTGGCCACC.TGAG.............AGCTTTCGCTTTTCTC.CGGGC..TTGAGAGTATGTGCTG..CT..TTTA..........TCCTTCCTTGGA.TGTCTGA.GACCT.................
gra-U14a-10     .................GGGT..TTATGATG.A..T.......AAGGTGTAAGGCTTGTTTCTC...AAAACATT.CGCA.....GTGGCTGCC.TGAG.............AGCTTTTGTTTTTCGC.CGGGC..TTAAGAGCTTGTGCTG..CT..TTTA..........TCCTTCCTTGGA.TGTCTGA.GACCT.................
gra-U14a-5      ............TGTATGGGT..TTATGATG.A..T.......AAGTTGTAAGGCTTGTTTCTC...AAAACATT.CGCA.....GTGGCCGCC.TGAG.............AGCTTTCGCTTTTCGC.CGGGC..TTGAGAGCTTGTGCTG..CT..TTTA..........TCCTTCCTTGGA.TGTCTGA.GACCTTTTATTATACCTTTATA
gra-U14a-7      .................GGGT..TTATGATG.A..T.......AAGTTGTAAGGCTTGTTTCTC...AAAACATT.CGCA.....GTGGCCGCC.TGAG.............AGCTTTCGCTTTTCGT.CGGGC..TTGAGAGCTTGTGCTG..CT..TTTA..........TCCTTCCTTGGA.TGTCTGA.GACCT.................
gra-U14c-2      .............GTTAAGGC..CTATGATG.A..T.A.....ACTTTT.AAGGCTTGTTTCTC...TAAACATT.CGCA.....GTGGCCGCC.TAAG.............AGCTTTCGC.CTTCGC.CGGGC..TTGAGAGCTATTGCTG..CT...TTA.....A....TCCTTCCTTGGA.TGTCTGA.GGCCTTGAT.............
gra-U14a-11     .............GTATGGGT..TTATGATG.A..T.A.....A.TCCA.AAGGCTTGTTTCTC...AAAACATT.AGCA.....GTGGCCGTC.TAAG.............AGCTTTCGCCTTTCGC.CAGGC..TTGAGAGCTTGTGCTG..CT...TCA.....T....TCCTTCCTTGGA.TGTCTGA.GACCTTTTATGACTTGTAT...
gra-U14a-2      ..........TGTGTATGGGT..TTATGATG.A..T.A.....A.TCCA.AAGGCTTGTTTCTC...AAAACATT.CGCA.....GTGGCTGCC.TAAG.............AGCTTTCGCCTTTCGC.CGGGC..TTGAGAGCTTGTGCTG..CT...TCA.....T....TCCTTCCTTGGA.TGTCTGA.GACCTTTTATGACTTGTATATA
gra-U14a-4      ..........TGTGTATGGGT..TTATGATG.A..T.......AATCCA.AAGGCTTGTTTCTC...AAAACATT.TGCA.....GTGGCCGCC.TAAG.............AGCTTTCGCCTTTCGC.CGGGC..TTGAGAGCTTGTGCTG..CT..TCAT..........TCCTTCCTTGGA.TGTCTGA.GACCTTTTATGACTTGTATATA
gra-U14a-3      ...........GTGTATGGGT..TTATGATG.A..T.......AATCCA.AAGGCTTGTTTCTC...AAAACATT.CGCA.....GTGGCCGCC.TAAG.............AGCTTTCGCCTTTCGC.CGGGC..TTGAGAGCTTGTGCTG..CT..TCAT..........TCCTTCCTTGGA.TGTCTGA.GACCTTGTATGACTTGTATAT.
vvi-U14c-1      ...................GT..CGATGAGG.A..T.A.....ACTCT..AAGGCCTGTTTCTC...AAAACATT.CGCA.....GTGGCCGCC.TAAG.............AGCTTTCGC.CTTCGC.CGGGC..TTGAGAGCTACTGCTG..CT...TCA.....A....TCCTTCCTTGGA.TGTCTGA.GAC...................
gra-U14a-15     ...............TGAGGT..CAATGATG.A..C.A.....ATTCTT.AAGGCTTGTTTCTC...AAAACATT.CGCA.....GTGGCCGCC.TGAG.............AGCTTTCGC.CTTTGC.CAGGC..TTGAGAGCTTCTGCTG..CT...TTG.....A....TCCTTCCTTGGA.TGTCTGA.GACCTCA...............
gra-U14c-1      ............AGTTGAGGT..CGATGATG.A..C.A.....AGTTTT.AAGGCTTGTTTCTC...AAAACATT.CGCA.....GTGGCCGCC.TGAG.............GGCTTTCGC.CTTCGC.CGGGC..TTGAGAGCTTCTGCTG..CT...TTA.....A....TCCTTCCTTGGA.TGTCTGA.GGCCTTGCT.............
gra-U14a-8      ................GAGGT..CAATGATGAA..C.A.....ACTCTT.AAGGCTTGTTTCTC...AAAACATT.CGCA.....GTGGCCGCC.TGAG.............AGCTTTCGCATTTCGC.CGGGC..TTGAGAGCTTATGCTG..CT...TTA.....A....TCCTTCCTTGGA.TGTCTGA.GACCTT................
csi-U14a-3      ..................GGT..CAATGATG.A..C.A.....ACTCTA.AAGGCTTGTTTCTC...AAAACATT.CGCA.....GTGGCCGCC.TAAG.............AGCTTTCGC.CTTCGC.CGGGC..TTGAGAGCTAATGCTG..CC...TTA.....A....TCCTTCCTTGGA.TGTCTGA.GACC..................
csi-U14a-1      ................GGGGT..TGATGATG.A..C.A.....AATTCA.AAGGCTTGTTTCTC..AAAAACATT.CGCA.....GTGGCCGCC.TAAG.............AGCTTTCGC.CTTCGC.CGGGC..TTGAGAGCTTATGCTG..CT...TTT.....A....TCCTTCCTTGGA.TGTCTGA.GACCTT................
sly-U14a-3      ..................GGT..CCATGATG.A..T.A.....AATTCA.AAGGCTTGTTTCTC...AAAACATT.CGCA.....GTGGCCGCC.TAAG.............TGCTTTCGC.CTTCGC.CAGGC..TTGAGAGTATATGCTG..CT...TTT.....A........TCCTTGGA.TGTCTGA.GACC..................
stu-U14a-3      ...............TTTTGC..CTATGATG.A..T.A.....GATCCT.AAGGCTTGTTTCTC...AAAGCATT.CGCA.....GTGGCCGAC.TAAG.............TGCTTTCGC.CTTCGC.CATGC..TTGAGAGTATATGCTG..CT..TTTA..........TCCTTCCTTGGA.TGTCTGA.GTCCTTT...............
stu-U14c-1      ...................GC..CCATGATG.A..T.A.....TATCTC.AAGGCTTGTTTCTC...AAAACATT.CGCA.....GTGGCCGCC.TAAG.............TGCTTTCGC.CTTCGC.CAGGC..TTGAGAGCATATGCTG..CT..TCTA..........TCCTTCCTTGGA.TGTCTGA.GGC...................
sly-U14c-2      ...................GC..CCATGATG.A..T.A.....TATCTC.AAGGCTTGTTTCTC...AAAACATT.CGCA.....GTGGCCGCC.TAAG.............TGCTTTCGC.CTTCGC.CAGGC..TTGAGAGCATATGCTG..CT..TCTA..........TCCTTCCTTGGA.TGTCTGA.GGC...................
sly-U14c-3      ...................GC..CCAAGATG.A..T.A.....TATCTC.AAGGCTTGTTTCTC...TAAACATT.CGCA.....GTGGCCGCC.TAAG.............TGCTTTCGC.CTTCGC.CAGGC..TGGAGAGCATATGCTG..CT..TCTA..........TCCTTCCTTGGA.TGTCTGA.GGC...................
stu-U14a-6      ...................GC..CTGTGATG.A..T.A.....GATCCT.AAGGCTTGTTTCTC...AAAACATT.CGCA.....GTGGCCGCC.TAAG.............TGCTTTCGC.CTTCGC.CAGGC..TTGAGAGCATATGCTG..CT..TCTA..........TCCTTCCTTGGA.TGTCTGA.GGC...................
sly-U14a-1      ...................GC..CCATGATG.A..T.A.....GATCCT.AAGGCTTGTTTCTC...AAAACATT.CGCA.....GTGGCCGCC.TAAG.............TGCTTTCGC.CTTCGC.CAGGC..TTGAGAGCATATGCTG..CT..TTTA..........TCCTTCCTTGGA.TGTCTGA.GGC...................
stu-U14a-5      ...................GC..CCATGATG.A..T.A.....GATCCT.AAGGCTTGTTTCTC...AAAACATT.CGCA.....GTGGCCGCC.TAAG.............TGCTTTCGC.CTTCGC.CAGGC..TTGAGAGCATATGCTG..CT..TCTA..........TCCTTCCTTGGA.TGTCTGA.GGC...................
stu-U14c-2      ...............TTATGT..CAATGATG.A..T.A.....GATCCT.AAGGCTTGTTTCTC.TAAAAACGTTACGCA.....GTGGCCGCC.TAAG.............TGCTTTCGC.CTTCGC.CAGGC..TTGAGAG..TATGCTG..CT...TCT.....A....TCCTTCCTTGGA.TGTCTGA.GTCTTTT...............
sly-U14a-2      ...................GT..CAATGATG.A..T.A.....GATCCT.AAGGCTTGTTTCTC...AAAACATT.CGCA.....GTGGCCGCC.TAAG.............TGCTTTCGT.CTTCGC.CAGGC..TTGAGAGCATATGCTG..CT..TCTA..........TCCTTCCTTGGA.TGTCTGA.GGC...................
stu-U14a-4      ...................GT..CAATGATG.A..T.A.....GATCCT.AAGGCTTGTTTCTC...AAAACATT.CGCA.....GTGGCCGCC.TAAG.............TGCTTTCGC.CTTCGC.CAGGC..TTGAGAGTATATGCTG..CT..TCTA..........TCCTTCCTTGGA.TGTCTGA.GGC...................
#=GC SS_cons                          .......................................................................................................................................................................................................................
//
