# Supplementary material for: Phylogenetic distribution of plant snoRNA families
Source: BMC Genomics. 2016 Nov 24;17:969. doi: 10.1186/s12864-016-3301-2 (PMC5122169; doi:10.1186/s12864-016-3301-2)
Supplement: Additional file 9 — Alignments. Complete archive of all snoRNA family alignments (in.stk stockholm format). (ZIP 194 kb) [file 12864_2016_3301_MOESM9_ESM.zip › Additional_folder_6/snoR12.stk]

# STOCKHOLM 1.0


tae-snoR13b-49     ..........TGGTTCAAGTGATGATGA....GAAACTG......CAACAACATGA...TAGGAG...TTACCTTCCTG...TGATTC....GTAGT...TTAAAG..TCTGATGATTTC............
tae-snoR13b-42     ..........TGGTTCAAGTGATGATGA....GAAACTG......CAACAATATGA...CGGGAG...TTACACTCCTA...TGATTC....GTAGA...TAA.AG..TCTGATGATTTC............
tae-snoR13b-45     ..........TGGTTCAAGTGATGATGG....GAAACTC......CAACAATATGA...CAGGAG...TTACACTCCTG...TGATTC....GTAGT...TTAAAG..TCTGATGATTTC............
tae-snoR13b-37     ..........TGGTTCAAGTGATGATGA....GAAACTG......CAACAATATGA...CAGGAG...TTACACTCTTG...TGATTC....ATAGT...TTAAAG..TCTGATGATTTC............
tae-snoR13b-44     ..........TGGTTCAAGTGATGATGA....GAAACTG......CAACAATATGA...CAGGAG...TTACACTCTTG...TGATTC....GTAGT...TTAAAG..TCCGATGATTTC............
tae-snoR13b-47     ..........TGGTTCAAGTGATGATGA....GAAACTG......CAATAATATGA...CAGGAG...TTACACTCTTG...TGATTC....GTAGT...TTAAAG..TCTGATGATTTC............
tae-snoR13b-48     ..........TGGTTCAAGTGATGATGA....GAAACTG......CAATAATATGA...CAGGAG...TTACACTCTTG...TGATTC....GTAGT...TTAAAG..TCTGATGATTTC............
tae-snoR13b-50     ..........TGGTTCAAGTGATGATGA....GAAGCTG......CAACAATATGA...CAGGAG...TTACACTCTTG...TGATTC....GTAGT...TTAAAG..TCTGATGATTTC............
tae-snoR13b-41     ..........TGGTTCAAGTGATGATGA....GAAACTG......CAACAATATGA...CAGGAG...TTACACTCTTG...TGATTC....GTAGT...TTAAAG..TCTGATGATTTC............
tae-snoR13b-38     ..........TGGTTCAAGTGATGATGA....AAAACTG......CAACAATATGA...CAGGAG...TTACACTCCCG...TGATTC....GTAGT...TT..CATGTCTGATGATTTC............
tae-snoR13b-40     ..........TGGTTCAAGTGATGATGA....AAAACTG......CAACAATATGA...CAGGAG...TTACACTCCCG...TGATTC....GTGGT...TT..AATGTCTGATGATTTC............
hvu-snoR13b-7      ..........TGGTTCAAGTGATGAAGT....GAAACTG......CAACAATATGA...CAGGAG...TTACACTCCCG...TGATTC....GTAGT...TTGAAG..TCTGATGATTTC............
tae-snoR13b-39     ..........TGGTTCAAGTGATGATGA....GAAACTG......CAACAATATGA...CAGGAG...TTTCACTCCCG...TGATTCGTA.GT..T...TTA.AG..TCTGATGATTTC............
hvu-snoR13b-6      ..........TGGTTCAAGTGATGATGA....GAAACTG......CAACAATATGA....AGGAG...TTACACTCCCT...TGATTCGTA.GT..T...TTA.AG..TCTGATGATTTC............
dpu-snoR13a-1      .........AGCAATCATCTGATGAGAAA...AAACCTG......TAA.ATTTTAA............TGAAATCTTCA...TGATTCTTTTGTA.T...TTA.AGTCTCTGATGATTGCT...........
dpu-snoR13a-2      .........AGCAATCATCTGATGAGAAA...AAACCTG......CA..AATTTAA............TGAAATCTTCA...TGATTTTTTTGTA.T...TTA.AGTCTCTGATGATTGCT...........
dpu-snoR13a-3      .........AGCAATCATCTGATGAGAAA...AAACCTG......TAA.ATTTTAA............TGAAATCTTCA...TGATTCTTTTGTA.T...TTA.AGTCTCTGATGATTGCT...........
osa-snoR13b-3      ..........AGGCTCAAGTGATGAGTGA...AAAACTG......CAACAATATGA...TGGGAG...CTATACTCCTG...TGATTCCTAAGTA.T...TTA.AGTCTCTGATGTACCC............
osa—snoR13b-1      .........GAGGGTCAGGTGATGAGGTT...TTAACTG......CAACAATATGA...TGGGAG...CTTAGCTCCTG...TGATTCCTATGTA.T...TTA.AGTCTCTGATGATCCTT...........
osa-snoR13b-2      .........GAGGTTCAAGCGATGAGGTT...TTAACTG......CAACAATATGA...TGGGAG...CTTTGCTCCTG...TGATTCCTATGTA.T...TTA.AGTCTCTGATGATCCTT...........
sbi-snoR13b-3      ............GGTCAGATGATGAGTAT...TAAACTC......CAATAATATGA...TTGGAT..ATTATTCTCCTG...TGATT.....GTA.T...TTA.AGTCTCTGATGACC..............
sbi-snoR13b-4      ............GGTCAGATGATGAGTAT...TAAACTC......CAATAATATGA...TTGGAT..ATTATTCTCCTG...TGATT.....GTA.T...TTA.AGTCTCTGATGACC..............
sbi-snoR13b-2      ............GGTCAGATGAAGAGTAT...TAAACTG......CAACAATATGA...TGGGAT......TATGCCTG...TGATTACCTCGT..T...TTA.AGTCTCTGATGACC..............
sbi-snoR13b-1      ............GGTCAGATGATGAGTAT...TTAACTG......CAACAATATGA...TGGGA....CTATTCTCCTG...TGATTCCTTCGT..T...TTA.AGTCTCTGATGACC..............
zma-snoR13b-2      ............GGTCAGATGATGAGTAT...TTAACTG......CAACAATATGA...TGGGA....TTATTCTCCTG...TGATTCCCTCGT..T...TTA.AGTCTCTGATGACC..............
zma—snoR13b-1      ............GGTCAGATGATGAGTAT...TTAACTG......CAACAATATGA....TGGGT...TTATTCTCCTG...TGATTCCCTCGT..T...TTA.AGTCTCTGATGACC..............
mtr-snoR13b-2      ......ATTGTATATCATGTGATGAGAAA...ATAACTG......CAACAATACGA.............TGGATTCGTTCCATGATTCCTA.GTA.T...TTA.AGTCTCCGATGATTATTCAAT.......
rco-snoR13b        ............AATCAAGTGATGAGAA....AAAACTG......CAACAATATGA.............TGGATTAGTTCCATGATTCGTA.GTA.T...TTA.AGTCTCTGATGATGATT...........
mtr-snoR13b-1      ......TGAATGAATCATGTGATGAGAA....AAAACTG......CAACAATATGA.............TGGATTCGTTCCATGATTCTTA.GTA.T...TTA.AGTCTCTGATGATCATTCA.........
lja-snoR13b        .............ATCATGTGATGAGAAAA..AAAACTG......CAACAATATGA...........TTGGATTTATTTCCATGATTCCTA.GTA.T...TTA.AGTCTCTGATGAT...............
sly-snoR13b-2      ............AATCAAACGATGAGAAA...AAAACTG......CAACAATATGA..............TGGTTAATTCCATGATTCGTA.GTA.T...TTA.AGTCTCTGATGATT..............
sly-snoR13b-3      ............AATCAAACGATGAGAAA...AAAACTG......CAACAATATGA..............TGGTTAATTCCATGATTCGTA.GTA.T...TTA.AGTCTCTGATGATT..............
stu-snoR13b        ............AATCAGATGATGAGAAA...AAAACTG......CAACAATATGATGGTAA...........ATTCTA...TGATTCGTA.GTA.T...TTA.AGTCTCTGATGATT..............
sly-snoR13b-1      ..........GAAATCAGGTGATGAGAAA...AAAACTG......CAACAATATGA.TGG........TAAATTCCA.....TGATTCGTA.GTA.T...TTA.AGTCTCTGATGATTTC............
csi—snoR13b        .TGGCGAAATGATATCATGTGATGAGGAA...TTAACTG......CAACAAAATGA.............TCGATTATCATCGTGATTACCGTGTA.T...TTA.AGTCTCTGATGATTTTATTTCGTCG...
tae-snoR13b-18     ....TGTGTGAGGGTCAAGTGATGAGGAA...TAAACTG......CAACAATATGA....TGGGG...CAATGCTCCCC...TGATTCTTA.GTA.T...TTA.AGTCTCTGATGATACCTCACCA......
hvu-snoR13b-8      .......GTGAGGGTCAAGTGATGAGGAA...TAAACTG......CAACAATATGA....TGGAG...CTAACCTCCGC...TGATTCTTA.GTA.T...TTA.AGTCTCTGATGAGACCTCACCCTCAC..
tae-snoR13b-51     ..........AGGGTCAAGTGATGAGGAA...TAAACTG......CAACAATATGA....TGGAG...CTATGCTCCTC...TGATTCTTA.GTA.T...TTA.AGTCTCTGATGATACA............
tae-snoR13b-53     ....TGTTTGAGGGTCAGGTGATGAGGAA...TAAACTG......CAACAATATGA....TGGAG...CTATGCTCCTC...TGATTCTTA.GTA.T...TTA.AGTCTCTGATGATACCTCAACA......
hvu-snoR13b-5      ..........TGGTTCAAGTGATGAGGAA...TAAACTG......CAACAATATGA....TGGAG...CTAAGCTCCTC...TGATTCTTA.GTA.T...TTA.AGTATCCGATGACACC............
hvu-snoR13b-4      .......GTGAGGGTCAAGTGATGAGGAA...TAAACTG......CAACAATATGA....TGGAG...CTAAGCTCCTC...TGATTCTTA.GTA.T...TTA.AGTATCCGATGACACCTCAC........
hvu-snoR13b-1      .......GTGAGGGTCAAGTGATGAGGAA...TAAACTG......CAACAATATGA....TGGAG...CTAAGCTCCTC...TGATTCTTA.GTA.T...TTA.AGTCTCTGATGACACCTCAC........
hvu-snoR13b-2      .......GTGAGGGTCAAGTGATGAGGAA...TAAACTG......CAACAATATGA....TGGAG...CTAAGCTCCTC...TGATTCTTA.GTA.T...TTA.AGTCTCTGATGACACCTCAC........
hvu-snoR13b-3      ..........AGGGTCAAGTGATGAGGAA...TAAACTG......CAACAATATGA....TGGAG...CTAAGCTCCTC...TGATTCTTA.GTA.T...TTA.AGTCTCTGATGACACC............
tae-snoR13b-19     ..........AGGGTCAAGTGATGAGGAA...TAAACCA.....TCAACAATATGA....TGGAG...CTATGCTCCTC...TGATTCTTA.GTA.T...TTA.AGTCTCTGATGGTACCTGAACACCCT..
tae-snoR13b-46     ....TGTTTGAGGGTCAAGTGATGAGGAA...TAAACCA.........TAATATGA....TGGAG...CTCTTCTCCTC...TAATTCTTA.GTA.T...ATA.AGTCTCTGATGGTACCTCAACA......
tae-snoR13b-30     ....TGTTTGAGGGTCAAGTGATGAGGAA...TAAACCA.....TCAACAATATGA....TGGAG...CTCTTCTCCTT...TGACTCTTA.GTA.T...TTA.AGTCCCTGATGGTACCTCAACA......
tae-snoR13b-33     ....TGTTTGAGGGTCAAGTGATAAGGAA...TAAACCA.....TCAACAATATGA....TGGAG...CTCTTCTCCTC...TGATTCTTA.GTA.T...TTA.AGTCTTTGATGGTACCTCAACA......
tae-snoR13b-31     .......TTGAAGGTCAAGTGATGAGGAA...TAAACCA.....TCAACAATATGA....TGGAG...CTCTTCTCCTC...TGATTCTTA.GTA.T...TTA.AGTCCCTGATGGTACCTCAA........
tae-snoR13b-32     .......TTGAAGGTCAAGTGATGAGGAA...TAAACCA.....TCAACAATATGA....TGGAG...CTCTTCTCCTC...TGATTCTTA.GTA.T...TTA.AGTCCCTGATGGTACCTCAA........
tae-snoR13b-43     ....TGTTTGAGGGTCAAGTGATGAGGAA...TAAACCA.........TAATATGA....TGGAG...CTCTTCTCCTC...TGATTCTTA.GCA.T...TTA.AGTCTCTGATGGTACCTCAACA......
tae-snoR13b-29     ....TGTTTGAGGGTCAAGTGATGAGGAA...TAAACCA.....TCAACAATATGA....TGGAG...CTCTTCTCCTC...TGATTCTTA.GTA.T...TTA.AGTCCCTGATGGTACCTCAACA......
tae-snoR13b-21     ....TGTTTGAGGGTCAAGTGATGAGGAA...TAAACCA.....TCAACAATATGA....TGGAG...CTCTTCTCCTC...TGATTCTTA.GTA.T...TTA.AGTCTCTGATGGTACCTCAACA......
tae-snoR13b-25     ....TGTTTGAGGGTCAAGTGATGAGGAA...TAAACCA.....TCAACAATATGA....TGGAG...CTCTTCTCCTC...TGATTCTTA.GTA.T...TTA.AGTCTCTGATGGTACCTCAACA......
tae-snoR13b-34     ....TGTTTGAGGGTCAAGTGATGAGGAA...TAAACCA.........TAATATGA....TGGAG...CTCTTCTCCTC...TGATTCTTA.GTA.T...TTA.AGTCTCTGATGGTACCTCAACA......
tae-snoR13b-35     ....TGTTTGAGGGTCAAGTGATGAGGAA...TAAACCA.........TAATATGA....TGGAG...CTCTTCTCCTC...TGATTCTTA.GTA.T...TTA.AGTCTCTGATGGTACCTCAACA......
tae-snoR13b-36     ....TGTTTGAGGGTCAAGTGATGAGGAA...TAAACCA.........TAATATGA....TGGAG...CTCTTCTCCTC...TGATTCTTA.GTA.T...TTA.AGTCTCTGATGGTACCTCAACA......
tae-snoR13b-54     ........TGGGGGTCAAGTGATGAGGAA...TAAACCA.....TCAACAATATGA....TGGAG...CTACGCTGCTC...TTATTCTTA.GTA.T...TTA.AGTCTCTGATGATACCTCA.........
tae-snoR13b-17     ........TGGGGGACAAGTGATGAGGAA...TAAACCA.....TCAACAATATGA....TGGAG...CTATGCTGCTC...TGATTCTTA.GTA.T...TTA.AGTCCCTGATGATACCTCAACACCCTGA
tae-snoR13b-52     ....TGTTTGAGGGTCAAGCGATGAGGAA...TAAACCA.....TCAACAATATGA....TGGAG...CTATGCTCCTC...TGATTCTTA.GTA.T...TTA.AGTCTCTGATGATACCTCAACA......
tae-snoR13b-26     ....TGTTTGAGGGTCAAGTGATGAGGAA...TAAACCA.....TCAACAATATGA....TGGAG...CTATGTTCCTC...TGATTCTTA.GTA.T...TTA.AGTCTCTGATGATACCTCAACA......
tae-snoR13b-20     ....TGTTTGAGGGTCAAGTGATGAGGAA...TAAACCA.....TCAACAATATGA....TGGAG...CTATGCTGCTC...TGATTCTTA.GTA.T...TTA.AGTCTCTGATGATACCTCAACA......
tae-snoR13b-22     ....TGTTTGAGGGTCAAGTGATGAGGAA...TAAACCA.....TCAACAATATGA....TGGAG...CTATGCTGCTC...TGATTCTTA.GTA.T...TTA.AGTCTCTGATGATACCTCAACA......
tae-snoR13b-23     ....TGTTTGAGGGTCAAGTGATGAGGAA...TAAACCA.....TCAACAATATGA....TGGAG...CTATGCTGCTC...TGATTCTTA.GTA.T...TTA.AGTCTCTGATGATACCTCAACA......
tae-snoR13b-24     ....TGTTTGAGGGTCAAGTGATGAGGAA...TAAACCA.....TCAACAATATGA....TGGAG...CTATGCTGCTC...TGATTCTTA.GTA.T...TTA.AGTCTCTGATGATACCTCAACA......
tae-snoR13b-27     ....TGTTTGAGGGTCAAGTGATGAGGAA...TAAACCA.....TTAACAATATGA....TGGAG...CTATGCTACTC...TGATTCTTA.GTA.T...TTA.AGTCTCTGATGATACCTCAACA......
tae-snoR13b-28     ....TGTTTGAGGGTCAAGTGATGAGGAA...TAAACCA.....TTAACAATATGA....TGGAG...CTATGCTACTC...TGATTCTTA.GTA.T...TTA.AGTCTCTGATGATACCTCAACA......
tae-snoR13b-55     ..........AGGGTCAAGTGATGAGGAA...TAAACTG......CAACAATATGA....TGGAG...CTATGCTCCTC...TGATTCTTA.GTA.T...TTA.AGTCTCTGATGATACA............
tae-snoR13b-56     ....TGTTTGAGGGTCAGGTGATGAGGAA...TAAACTG......CAACAATATGA....TGGAG...CTATGCTCCTC...TGATTCTTA.GTA.T...TTA.AGTCTCTGATGATACCTCAACA......
ath-snoR13b-1      ............GATCAGGTGATGAGGT....AATACTG......CAACAATATGA....TGGAG.....TAATCTTTG...TGATTATTA.GTA.T...TTA.AGTCTCTGATGATCT.............
ath-snoR13b-2       ............GATCAGGTGATGAGGT....AATACTG......CAACAATATGA....TGGAG.....TAATCTTTG...TGATTATTA.GTA.T...TTA.AGTCTCTGATGATCT.............
pda-snoR13b        .........AGGGATCAAGTGATGAG......CAAACTG......CAACAATATGA.........AGCGCTAATCTATGCTGTGATTCTTA.GTA.T...TTA.AGTCTCTGATGATCCCT...........
bra-snoR13a-3      ...........AGATCTGTTGATGAGCA....AATACTG......CAACAATATGA...AGGAGG.....AAATATGCA...TGATTATTG.GTATT...TTATAATCTCTGATGATCT.............
tae-snoR13b-14     ...........GTCTCAAAGGATGAGGG....AATACTG......CAACAATATGA.................TCCATGATCTGATTCTTA.GTA.T...TTA.ACTCCCCGATGAT...............
tae-snoR13b-8      ..........ATGATCAAAGGATGAGAA....AATACTG......CAACAATATGA.................TCTATGATCTGATTCTTA.GTA.T...TTA.AGTCTCTGATGATGAC............
tae-snoR13b-9      ..........ATGATCAAAGGATGAGAA....AATACTG......CAACAATATGA.................TCTATGATCTGATTCTTA.GTA.T...TTA.AGTCTCTGATGATGAC............
tae-snoR13b-15     ..........TGAATCAAAGGATGAGAA....AATACTG......CAACGATATGA.................TCTATGATCTGATTCTTA.GTA.T...TTA.AGTCTCTGATGATGAC............
tae-snoR13b-16     TGGCTCTATCTATATCAAAGGATGAGAC....AATACTG......CAACAATATGA.................GCGATGATCTGATTCTTA.GTA.T...TTA.AGTCTCTGATCATCACTTTGCCA.....
tae-snoR13b-7      ..........TGTATCAAATGATGAGAG....AATACTG......CAACAATATGA.................TCCATGATCTGATTCTTA.GTA.T...TCA.AGTCTCTGATGATCA.............
tae-snoR13b-6      .........GTGTATCAAGTGATGAGAG....AATACTG......CAACAATATGA.................TCCATGATCTGATTCTTA.GTA.T...TTA.AGTCTCTGATGATCAC............
tae-snoR13b-1      .........GTGTATCAAATGATGAGAG....AATACTG......CAACAATATGA.................TCCATGATCTGATTCTTA.GTA.T...TTA.AGTCTCTGATGATCAC............
tae-snoR13b-2      ..........TGTATCAAATGATGAGAG....AATACTG......CAACAATATGA.................TCCATGATCTGATTCTTA.GTA.T...TTA.AGTCTCTGATGATCA.............
tae-snoR13b-3      ..........TGTATCAAATGATGAGAG....AATACTG......CAACAATATGA.................TCCATGATCTGATTCTTA.GTA.T...TTA.AGTCTCTGATGATCA.............
tae-snoR13b-4      .........GTGTATCAAATGATGAGAG....AATACTG......CAACAATATGA.................TCCATGATCTGATTCTTA.GTA.T...TTA.AGTCTCTGATGATCAC............
tae-snoR13b-5      .........GTGTATCAAATGATGAGAG....AATACTG......CAACAATATGA.................TCCATGATCTGATTCTTA.GTA.T...TTA.AGTCTCTGATGATCAC............
tae-snoR13b-10     ..........TGTATCAAAGGATGAGCA....AATACTG......CAACAATATGA.................TCCATGATCTGATTCTTA.GTA.T...TTA.AGTCTCTGATGATCTC............
tae-snoR13b-11     ..........TGTATCAAAGGATGAGCA....AATACTG......CAACAATATGA.................TCCATGATCTGATTCTTA.GTA.T...TTA.AGTCTCTGATGATCTC............
tae-snoR13b-12     ..........TGTATCAAAGGATGAGCA....AATACTG......CAACAATATGA.................TCCATGATCTGATTCTTA.GTA.T...TTA.AGTCTCTGATGATCTC............
tae-snoR13b-13     ..........TGTATCAAAGGATGAGCA....AATACTG......CAACAATATGA.................TCCATGATCTGATTCTTA.GTA.T...TTA.AGTCTCTGATGATCTC............
hvu—snoR13b-9      ..........TGTATCAGAGGATGAGAG....AATACTG......CAACAATATGA.................TCCATGATCTGATTCTTA.GTA.T...TTA.AGTCTCTGATGATCTC............
hvu—snoR13b-10     ......TGTATGTATCAGAGGATGAGAG....AATACTG......CAACAATATGA.................TCCATGATCTGATTCTTA.GTA.T...TTA.AGTCTCTGATGATCTACTGCA.......
hvu—snoR13b-11     ..........TGTATCAGAGGATGAGAG....AATACTG......CAACAATATGA.................TCCATGATCTGATTCTTA.GTA.T...TTA.AGTCTCTGATGATCTC............
hvu—snoR13b-12     ......TGTATGTATCAGAGGATGAGAG....AATACTG......CAACAATATGA.................TCCATGATCTGATTCTTA.GTA.T...TTA.AGTCTCTGATGATCTACTGCA.......
bra-snoR13a-1      .....GTAGTGAGATCAGCTGATGAGCA....AATACTG......CAACAATATGA....AGGAG.....AAATCTATA...TGATTCTTA.GTATT...TTA.ATTCTCTGATGATCTTCTTAT.......
bra-snoR13a-4      ...........AGATCAGTTGATGAGCA....AATACTG......CAACAATATGA.................ACTATA...TGATTATTA.GTATT...TTA.TTTCTCTGATGATCT.............
bra—snoR13b-2      ............GATCAGATGATGAGATA...ATAACTG......CAACAGTATGA.................TCTTCA...TGATTCTTA.GTA.T...TTA.AGTCTCTGATGTTC..............
ath-snoR13a        .............ATCAGTTGATGAGCA....AATACTG......CAACAATATGA....TGGAG.....AAATCTTTA...TGATTCTTA.GTA.T...TTA.AGTCTCTGATGATC..............
bra-snoR13b-1      ...........AGATCAGATGATGAGCT....AATACTG......CAACAATATGA.................TCTTCA...TGATTCTTA.GTA.T...TCA.AGTCTCTGATGATCT.............
bra-snoR13a-2      ............GATCAGATGATGAGCA....AATACTG......CAACAATATGA....TGGAT...TAAAATCCTCA...TGATTCTTA.GTA.T...TTA.AGTCTCTGATGATC..............
#=GC SS_cons       ....................................................................................................................................
//
