# Supplementary material for: Phylogenetic distribution of plant snoRNA families
Source: BMC Genomics. 2016 Nov 24;17:969. doi: 10.1186/s12864-016-3301-2 (PMC5122169; doi:10.1186/s12864-016-3301-2)
Supplement: Additional file 9 — Alignments. Complete archive of all snoRNA family alignments (in.stk stockholm format). (ZIP 194 kb) [file 12864_2016_3301_MOESM9_ESM.zip › Additional_folder_6/Z134a.stk]

# STOCKHOLM 1.0


osa-Z134a      ....GGGGATCTAAATGATGCGAAACTCTGAAA.GGAAAGCGTCCAATCTGCG.GATTGTGGCGTTCCATGACATTTCTTTCATATTGAATAGGAAGATCTGATAGATTCCT.....
tae-Z134a-2    ....TGGGATCTAAATGATGTGAAACTACAAAGGGGAAAGCGCC...........ACCATGGCG.ACCATGTCAGTTCTTTCACATTG.ATAGGAAGATCTGATAGATTCCA.....
hvu-Z134a      ....TGGGATCTAAATGATGCGAAACTACGAAAGGGAAATCGTCC..........GTTGAGGCG.GCCATGTCAGTTCTTTCACATTG.ATAGGAAGATCTGATAGATTCCA.....
tae-Z134a-1    ......GGATCTAAATGATGCGAAACTACGAAAGGGAAATCGTCC..........ACCGTGGCG.ACCATGTCAGTTCTTTCACATTG.ATAGGAAGATCTGATAGATTC.......
tae-Z134a-3    ...TTGGGATCTAAATGATGCGGAACTACGAAAGGGAAATCGTCC..........GCTGTGGCG.ACCATGTCAGTTCTTTCACATTG.ATAGGAAGATCTGATAGATTCCAG....
zma-Z134a-3    GTTTCAGGATATAAATGATGTGAGACTTCGAAAGGGAAAGCGCCTAATATGTTCGATTGTGGCGTACCATGACAATTCTTTCATATTGAATAGGAAGATCTGATAGATCTCTGAAAC
zma-Z134a-2    ....CGTGATCTAAATGATGTGAAACTTTGAAAGGGAAAGCACCCAATCTGATCGGTTGTGGTGTACCATGACACTTCTTTCATATTGAATAGGAAGATCTGATAGATCCATG....
sbi-Z134a      GTTTCGGGATCTAAATGATGTGTAACTTTGAAAGGGAAAGCGTTCAATCTTTGTGATTGTGACGTACCATGACAATTCTTTCATATTGAATAGGAAGATCTGATAGATCCTTGAAAC
zma-Z134a-1    GTTTCAGGATCTAAATGATGTGAAACTTTGAAAGGGAAAGCGTCCAATCTGTTCGATTGTGATGTACCATGACAGTTCTTTCATATTGAATAGGAAGATCTGATAGATTCTTGAAAC
#=GC SS_cons   .....................................................................................................................
//
