# Supplementary material for: Phylogenetic distribution of plant snoRNA families
Source: BMC Genomics. 2016 Nov 24;17:969. doi: 10.1186/s12864-016-3301-2 (PMC5122169; doi:10.1186/s12864-016-3301-2)
Supplement: Additional file 9 — Alignments. Complete archive of all snoRNA family alignments (in.stk stockholm format). (ZIP 194 kb) [file 12864_2016_3301_MOESM9_ESM.zip › Additional_folder_6/U80.stk]

# STOCKHOLM 1.0


atr-U80        ........AGTTTAACCAAATGATGA.ATA.AAAATGCATAGTTCATATGA..........T.....AGCCTT......TCTGGTTACCTGTGATTACTATTTGTC.TTTCGCTCCTAT..CTGATGGTTAAACT....
osa-U80-2      .GATAGTGAGG....TCGGATGATGA.GCA...ATTGCATAGTTCAAATGA..........TTAC..ATTTGTAACTACTATGATTACATCTAA........AGTC.TTTCGCTCCTAA..CTGACGACTTTATGTGTT
zma-U80-1      .......AGGG....TTGGATGATGA.TCA...GTTGCATAGTTCAAATGA..........TTAC..TTTGGTAATGACTATGATTACACT.......GAATTGTC.TTTCGCTCCTAA..CTGACAACCTA.......
sbi-U80-2      .......AGGT....TTGGATGATGA.TCA...GTTGCATAGTTCAAATGA..........TCAGT.AATGAC......TATGATTACACTGAATT.......GTC.TTTCGCTCCTAA..CTGACAAACCT.......
bvu-U80-1      .......GAGG....TCGTATGATGG.TTT.TAAATGCATAGTTCAGATGA..........ATAATTA...........TGTGATTAATGTAAATC.TTAATAGTC.TTTCGCTCCTAT..CTGATGACCTC.......
bvu-U80-2      ......GGAGA....TCGTATGATGA.TTT.TAAATGCATAGTTCAGATGA..............ATAATAC.......TGTGATTAATGTAAATC.TTAATAGTC.TTTCGCTCCTAT..CTGATGATCTCC......
mtr-U80-2      .......AGAG....TCATATGATGA.TCA...ATTGCATAGTTCAAATGA..........TCT...ATT.........TATGATTAAACAGAATC...TTTAGTC.TTTCGCTCCTAT..CTGATGACTTT.......
mtr-U80-3      .......AGAG....TCATATGATGA.TCA...ATTGCATAGTTCAAATGA..........TCT...ATT.........TATGATTAAACAGAATC...TTTAGTC.TTTCGCTCCTAT..CTGATGACTTT.......
vvi-U80        .TAGTGTGAGGGATCTCAAATGATGA.ACA...GAAGCATAGTTCAAATGA..........T.....AATCTT......TGTGATT......AGAAATTGAATGTC.TTTCGCTCCTAT..CTGATGATCCTCATATTA
rco-U80        ........GGG....TCATATGATGA.TTG..TTGTGCATAGTTCAACTGA..........T.....AATCT.......TGTGATTATAAA.AGTTATTATTAGTC.TTTCGCTCCTAT..CTGATGACCC........
dpu-U80-1      ......GGGGA....TCAAGTGATGA.TTA...TAAGCATAGTTCAAATGA..........CTT...ATT.........TGTGATTAGAA..AATTATCTTTAGTC.TTTCGCTCCTAT..CTGATGATTCCC......
dpu-U80-2      ......GGGGA....TCAAGTGATGA.TTA...TAAGCATAGTTCAAATGA..........CTT...ATT.........TGTGATTAGAA..AATTATCTTTAGTC.TTTCGCTCCTAT..CTGATGATTCCC......
lja-U80        ....TGAAGGG....TCATGTGATGA.TTA...GTAGCATAGTTCACATGA..........TTA...ATC.........TGTGATTACACT.AATCTTTTTAAGTC.TTTCGCTCCTAT..CTGATGATCCCTTCA...
csi-U80        .......AAGG....GTCAGTGATGA.TTT.TTTCAGCATAGTTCAGATGA..........TTA...ATC.........TGTGATTATTTAAACTT....CTAGTC.TTTCGCTCCTAT..CTGATGACCCTT......
mtr-U80        .CATTGGAGAG....TCAAATGATGA.TTA...ATAGCATAGTTCAAATGA..........TGA...ATT.........CGTGATTATTCAAATTT.....TAGTC.TTTCGCTCCTAT..CTGATGACTCCTTAATG.
stu-U80-1      ........GGG....TCATATGATGA.TTA...AAAGCATAGTTCAAATGA................ATTCTT......TGTGATTATAAAACAATCTTTATAGTC.TTTCGCTCCTAT..CTGATGACTC........
sly-U80-2      ........GGG....TCAGATGATGA.TTA...AAAGCATAGTTCAAATGA..........T.....ATTTTTT.....TGTGATTATAAAACAATCTTTATAGTC.TTTCGCTCCTAT..CTGATGACTC........
stu-U80-3      ........GAG....TCATATGATGA.TTA...GAAGCATAGTTCACATGA................AGTTATT.....TGTGATTTTTTT.......TTTTAGTC.TTTCGCTCCTAT..CTGATGACTC........
stu-U80-2      ........GGG....TCATATGATGA.TTA...GAAGCATAGTTCAAATGA................AATCTA......TGTGATTACAAAACTTCTTTTTTAGTC.TTTCGCTCCTAT..CTGATGACTC........
sly-U80-1      .......AGGG....TCATATGATGA.TTA...GAAGCATAGTTCAAATGA................GATTTA......TATGATTACAAA.AATTCTTTTTAGTC.TTTCGCTCCTAT..CTGATGACTCT.......
gra-U80        ..GAAGAGTGG....TCAGGTGATGATTTA.AAAATGCATAGTTCAGCTGA..........T.....AATCTC......CATGATT..ATTAAAACTGTTTTAGTC.TTTCGCTCCTAT..CTGATGACTGCTCTTT..
bra-U80-4      ...AGGAAGGG....TCAAGTGATGA.ATA.ATAATGCATAGTTCAGATGA............AAATAGTCTC......CATGATTACAGT.TTTGTAGCATAGTC.TTTCGCTCCTAT..CTGATGACCCTCTCCT..
bra-U80-1      ......GAAGGAGGGTCAAGTGAGGA.ATA.ATAATGCATAGTTCAGATGA..........TAT...AATCTC......CATGATTACATAACAGTAGCAATAGTC.TTTCGCTCCTAT..CTGATGACCCTCTCTTT.
bra-U80-3      .......AGGG....TCAAGTGAGGA.ATA.ATAATGCATAGTTCAGATGA..........TCAC..............CATGATTACAAA.TCTGTAGCATAGTC.TTTCGCTCCTAT..CTGATGACCCA.......
ath-U80-2      ................CAAGTGATGA.TTA.ATAATGCATAGTTCAAATGA..........TCTC..............CATGATTACTATTCAGT.AGCACAGTC.TTTCGCTCCTAT..CTGATG............
ath-U80-1      ................CAAGTGATGA.TTG.ATAACGCATAGTTCAGATGA..........TAA...ATTCTAT.....TATGATTAACAT..CTTCAGCATAGTC.TTTCGCTCCTAT..CTGATG............
bra-U80-2      .TTGGAAAGGG....TCAAGTGAGGA.TTG.ATTTCGCATAGTTCAGATGA..........TAAAAAATCTTA......CATGATTACAT...........TTATC.TTTCGCTCCTAT..CTGATGACCTTCTCCAA.
bra-U80-5      ..GGGAAAGGG....TCAAGTGAGGA.TTG.AAAACGCATAGTTCAGATGA................ACTTA.......CATGATTACATC.TATTCAGCATAGTC.TTTCGCTCCTAT..CTGATGACCCTTTCCT..
zma-U80-2      .......GAGG....TCGGGTGATGA.......GTTGCATAGTTCAGATGA..........TC....AACCCTCGTGGTTCTGATTACATTGAGTA...ATTAGTC.TTTCGCTCCTAT..CTGACGACCTT.......
sbi-U80        .....ATAAGG....TCGGGTGATGA.GTA.TAAGTGCATAGTTCAGATGA..........TT....AACCCTCGTGGTTTTGATTACCTGAA....TAATTAGTC.TTTCGCTCCTAT..CTGACGACCTTAT.....
osa-U80        .......AAGG....TCGAGTGATGA.GCA.AAAATGCATAGTTCAGATGA..........TCA...AACCCTAGTGGTTATGATTACTTTGAATA...AATAGTC.TTTCGCTCCTAA..CTGACGGCCTT.......
zma-U80-3      .......AAGG....TCGGGTGATGA.GTA.AATGTGCATAGTTCAGATGA..........TC....AACCCTAGTGGTTTTGATTACCTTGAATA...AATAGTC.TTTCGCTCCTAA..CTGACGACCTT.......
pda-U80-1      ...TGATAAGG....TCGCGTGATGA.CCA...GTTGCATAGTTCAAATGATAATCTTTCTTCA...GAT.........TATGATTAATTTGAAC........GTC.TTTCGCTCCTAT..CTGACCTCCTTATCA...
pda-U80-2      ...TGATAAGG....TCGCGTGATGA.CCA...GTTGCATAGTTCAAATGATAATCTTTCTTCA...GAT.........TATGATTAATTTGAAC........GTC.TTTCGCTCCTAT..CTGACCTCCTTATCA...
ppe-U80        .......TGGG....TCGAGTGATGA.T...CAAATGCATAGTTCAGCTGA..........TAT...CTG.........CGTGATTAATGC.AATT....TTAGTC.TTTCGCTCCTAT..CTGACGATCCT.......
tae-U80-26     ...CTATGAGG....TAGGCTGATGG.GCA.CAAGTGCATAGTTCAAACGA..........CCA...AAC.........AGTGATTACTTG.AAC..ATAATAGTT.TTTCGCTCTTAG..CTGATGACCTTTAG....
hvu-U80-8      .......AAGG....TT..ATGATGA.ACC.CAAGTGCATAGTTCATATGA..........TTAAGTAAT.........AATGTTTACTTG.AACA.AGAATAGTC.TTTCGCTCCTAT..CTGATCACCTT.......
hvu-U80-6      ...TTGTAATG....CCAGATGATGA.TTA.CAAGTGCATAGTTCAGATGA..........TCA...AAC.........CATGATTACTTG.AACA...AATAGTC.TTTCGCTCCTATAGCTGATGACAATTACAA..
tae-U80-18     .......AAGG....TCGAATGATGA.TCA.CAAGTGCATAGTTCATATGA..........GC....AAT.........TGTGATTTCTTG.AACA.AAAATGGTC.TTTCGCTCCTAT..CGGATGACTTT.......
tae-U80-15     ........AGG....TTGAATGATGA.TCA.CAAGTGCATAGTTCATATGA..........TCA...AAT.........TGTGATTTCTTG.AACA.ATAATAGTC.TTCCGCTCCTAT..CTGATGACTTTTCATCCT
hvu-U80-7      ........AGG....TTGAATGAGGA.TTA.CAAGTGCATAGTTCATATGA..........TCA...AAT.........CGTGATTACTTGAAAAAAAAAATAGTCTTTTCGCTCCTAT..CTGATGACTTTTCATCCT
tae-U80-2      .......AAGG....TTTAATGATGA.TCA.CAAGTGCATAGTTCATATGA..........TCA...AAT.........AATGATTACTTG.AAC..AAAATAGTC.TTTCGCTCCTAT..CTGACGACCTT.......
tae-U80-4      ........AGG....TTGAATGATGA.TCA.CAAGTGCATAGTTCATATGA..........TCA...AAT.........AATGATTACTTG.AACA.AAAATAGTC.TTTCGCTCCTAT..CTGACAACCTTTCAACCT
hvu-U80-5      .........GG....TCAACTGATGA.TTA.CAAGTGCATAGTTCATATGA..........TAA...AAT.........CATGATTACATG.AACG.AAAATAGTC.TTTCGCTCCTAT..CTGATGACC.........
tae-U80-20     ........AGG....TCGAGTGATGA.TTA.CAAGTGCATAGTTCATATGA..........TCA...AAT.........CATGATTACATG.AACA.AAAATAGTC.TTTCGCTCCTAT..CTGATGACCT........
tae-U80-7      ........AGG....TCGAATGATGA.TTA.CAAGTGCATAGTTCATATGA..........TCA...AAT.........CATGATTACATG.AACA.AAAATAGTC.TTTCGCTCCTAT..CTGATGGCCT........
tae-U80-8      ........AGG....TCGAATGATGA.TTA.CAAGTGCATAGTTCATATGA..........TCA...AAT.........CATGATTACATG.AACA.AAAATAGTC.TTTCGCTCCTAT..CTGATGGCCT........
tae-U80-1      ........AGG....TCGAGTGATGA.TTA.CAAGTGCATAGTTCATATGA..........TCA...AAT.........CATGATTACATG.AACA.AAAATAGTC.TTTCGCTCCTAT..CTGATGGCCT........
hvu-U80-4      .......AAGG....TCGGATGATGA.TCA.CAAGTGCATAGTTCATATGA..........TCA...AAT.........CGTGATTACTTG.AACT.AAAATAGTC.TTTCGCTCCTAT..CTGACGGCCTT.......
tae-U80-3      .......TAGG....TCGAATGATGA.TTA.CAAGTGCATAGTTCATATGA..........TCA...AAT.........CATGATTACTTG.AACA.AAAATAGTC.TTTCGCTCCTAT..CTGACGACCTG.......
tae-U80-9      ..........G....TCGAATGATGA.TTA.CAAGTGCATAGTTCATATGA..........TCA...AAT.........CATGATTACTTG.AACA.AAAATAGTC.TTTCGCTCCTAT..CTGACGAC..........
tae-U80-10     ..........G....TCGAATGATGA.TTA.CAAGTGCATAGTTCATATGA..........TCA...AAT.........CATGATTACTTG.AACA.AAAATAGTC.TTTCGCTCCTAT..CTGACGAC..........
hvu-U80-3      .......CGGG....TCGGATGATGA.TCA.CAAGTGCATAGTTCATATGA..........TCA...AAT.........CGTGATTACTTG.AACA.AAAATAGTC.TTTCGCTCCTAT..CTGACGGCCTT.......
tae-U80-22     .......AAGG....TCGGATGATGA.TCA.CAAGTGCATAGTTCATATGA..........TCA...AAT.........CGTGATTACTTG.AACA.AAAATAGTC.TTTTGCTCCTAT..CTGACGACCGT.......
tae-U80-19     .......AAGG....TCGGATGATGA.TCA.CAAGTGCATAGTTCATATGA..........TCA...AAT.........CGTGATTACTTG.AACA.AAATTAGTC.TTTCGCTCCTAT..CTGATGACCTT.......
tae-U80-12     .......AAGG....TCGAATGATGA.TCC.CAAGTGCATAGTTCATATGA..........TCA...AAT.........CGTGATTACTTG.AACA.AAAATAGTC.TTTCGCTCCTAT..CTGATGACCTT.......
hvu-U80-2      .....GCAAGG....TCGAATGATGA.TCA.CAAGTGCATAGTTCATATGA..........TCA...AAT.........CGTGATTACTTG.AACA.AAAATAGTC.TTTCGCTCCTAT..CTGATGACCTTGC.....
tae-U80-13     ........AGG....TCGAATGATGA.TCA.CAAGTGCATAGTTCATATGA..........TCA...AAT.........CGTGATTACTTG.AACAGAAAATAGTC.TTTCGCTCCTAT..CTGATGACCT........
tae-U80-11     .......GAGG....TCGAATGATGA.TCA.CAAGTGCATAGTTCATATGA..........TCA...AAT.........CGTGATTACTTG.AACA.AAAATAGTC.TTTCGCTCCTAT..CTGATGACCTT.......
tae-U80-21     ..TTGCCATGG....TCGGATGATGA.TCA.CAAGTGCATAGTTCATATGA..........TCA...AAT.........CGTGATTACTTG.AACA.AAAATAGTC.TTTCGCTCCTAT..CTGACGACCGTGCAA...
tae-U80-5      .........GG....TCGAATGATGA.TCA.CAAGTGCATAGTTCATATGA..........TCA...AAT.........CGTGATTACTTG.AACA.AAAATAGTC.TTTCGCTCCTAT..CTGACGACC.........
tae-U80-6      .........GG....TCGAATGATGA.TCA.CAAGTGCATAGTTCATATGA..........TCA...AAT.........CGTGATTACTTG.AACA.AAAATAGTC.TTTCGCTCCTAT..CTGACGACC.........
hvu-U80-1      .........GT....CCTGTCGATGA.TTATTAAGTGCATAGTTCAGATGA..........CCA...AAC.........TGTGATTACTTG.AAC..AAAATAGTCTTTTCGTTCCTAG..CTGACGGC..........
tae-U80-16     ...GTCTGAGG....TAGGCTGATGA.TCA.CAAATGCATAGTTCAAATGA..........CCA...AAC.........TGTGACTACTTG.AAG..AAAATAGTC.TTTTTCTCCTAG..CTGATGACCTTCAGC...
tae-U80-17     .......AAGT....TCGGGTGATGA.TCA.CAAGTTCATAGTTCAGATGG..........CCA...AAC.........TGTGACTATTTG.AAC..AAAATAGTC.TTCCGCTCCTAG..CTGATGAGCTT.......
tae-U80-23     .......AAGC....TCGGGTGATGA.TTA.CAAATGCGTAGTTCAGATGA..........CCA...AAC.........TGTGATTACTTG.AAT..AAAATGGTC.ATTCACTCCTAT..CTGACGACCTT.......
tae-U80-14     .......AAGC....TCGGGTGATGA.TTA.CAAATGCATAGTTGAGATGA..........CCA...AAC.........TGTGCTTAGTTG.AAC..AAAATAGTC.TTTCGCTCCTAG..CTGACGACCTT.......
tae-U80-24     GGTCTGCAAGC....TCGGGTGATGA.TTA.CAAGTGCATAGTTCGGATGA..........CCA...AAC.........TGTGATGACTTG.AAC..AAAATAGTC.TTTCGCTCCTAG..CTGATGACC.........
tae-U80-25     .......AAGC....TCGGGTGATGA.TTA.CAAGTGCATAGTTCAGATGA..........CCA...TAC.........TGTGATGACTTG.AAC..AAAATAGTC.TTTTGCTCCTAG..CTGATGACCTT.......
#=GC SS_cons   ...........................................................................................................................................
//
