# Supplementary material for: Phylogenetic distribution of plant snoRNA families
Source: BMC Genomics. 2016 Nov 24;17:969. doi: 10.1186/s12864-016-3301-2 (PMC5122169; doi:10.1186/s12864-016-3301-2)
Supplement: Additional file 9 — Alignments. Complete archive of all snoRNA family alignments (in.stk stockholm format). (ZIP 194 kb) [file 12864_2016_3301_MOESM9_ESM.zip › Additional_folder_6/CrCD22.stk]

# STOCKHOLM 1.0


cre-CrCD22-4     AACGGCCGGATGATGAGATTATATGGATTCCCCTTCGGCAGTCCGCCCACGCGGG...CAGCGACCGACACCCCATTGACTGACGGCCGTT
cre-CrCD22-2     ..TGGCCGGGTGATGAGATTATATGGATTCCCCTTCGGCAGCCTGCACACGCGGG...CAGCGACCGACACCCCATTGACTGACGGCCA..
cre-CrCD22-1     ....GCCGGGTGATGAGATTATATGGATTCCCCTTCGGCAGTGT.....CGCAAGACACAGCGACCGACACCCCATTGACTGACGGC....
cre-CrCD22-3     .AGAGCCGGATGATGAGATTATATGGATTCCCCTTCGGCAGTGT.....CGCAAGACACAGCGACCGACATCCCATTGACTGACGGCTT..
#=GC SS_cons     ...........................................................................................
//
