# Supplementary material for: Phylogenetic distribution of plant snoRNA families
Source: BMC Genomics. 2016 Nov 24;17:969. doi: 10.1186/s12864-016-3301-2 (PMC5122169; doi:10.1186/s12864-016-3301-2)
Supplement: Additional file 9 — Alignments. Complete archive of all snoRNA family alignments (in.stk stockholm format). (ZIP 194 kb) [file 12864_2016_3301_MOESM9_ESM.zip › Additional_folder_6/snoR72.stk]

# STOCKHOLM 1.0


ath-snoR72-1      ....AGGGGCCAATGAC...GACATTGT.AATGGTTGACA.GACTGCGGGTGTTCTCACTTGCGTTAA...TGTTGAAACT...CATGAACTAGGACGGTCTGAGGCTTTT...
ath-snoR72-2      ....AGGGGCCAATGAC...GACATTGT.AATGGTTGACA.GACTGCGGGTGTTCTCACTTGCGTTAA...TGTTGAAACT...CATGAACTAGGACGGTCTGAGGCTTTT...
ath-snoR72-3      ....AGGGGCCAATGAC...GACATTGT.AATGGTTGACA.GACTGCGGGTGTTCTCACTTGCGTTAA...TGTTGAAACT...CATGAACTAGGACGGTCTGAGGCTTTT...
tae-snoR72-3      ....GCTGGCCGGTGAT...GAC.TTGT.ATTGGTTGCTG.AACAGGCACATTGA....TTGCCTGGACTCTGTCGACATTTCGCATGAACTAGGACGGTCTGAGGCTGCG...
tae-snoR72-1      .......GGCCGGTGAT...GAC.TTGT.ATTGGTTGCTG.AACAGGCAAATTTGA...TTGCCTGGACTCTGTCGACATTTTGCATGAACTAGGACGGTCTGAGGCT......
tae-snoR72-2      GGATATTGGCCGGTGAT...GAC.TTGT.ATTGGTTGCTG.AACAGGCACATTGA....TTGCCTGGACTCTGTCGACATTTCGCATGAACTAGGACGGTCTGAGGCTGAGTTC
tae-snoR72-4      ....GCTGGCCGGTGAT...GAC.TTGT.ATTGGTTGCTG.AACAGGCACATTGA....TTGCCTGGACTCTGTCGACATTTCGCATGAACTAGGACGGTCTGAGGCTGCG...
tae-snoR72-5      .......GGCCGGTGAT...GAC.TTGT.ATTGGTTGCTG.AACAGGCAAATTTGA...TTGCCTGGACTCTGTCGACATTTTGCATGAACTAGGACGGTCTGAGGCT......
tae-snoR72-6      GGATATTGGCCGGTGAT...GAC.TTGT.ATTGGTTGCTG.AACAGGCACATTGA....TTGCCTGGACTCTGTCGACATTTCGCATGAACTAGGACGGTCTGAGGCTGAGTTC
tae-snoR72-7      ....GCTGGCCGGTGAT...GAC.TTGT.ATTGGTTGCTG.AACAGGCACATTGA....TTGCCTGGACTCTGTCGACATTTCGCATGAACTAGGACGGTCTGAGGCTGCG...
tae-snoR72-8      .......GGCCGGTGAT...GAC.TTGT.ATTGGTTGCTG.AACAGGCAAATTTGA...TTGCCTGGACTCTGTCGACATTTTGCATGAACTAGGACGGTCTGAGGCT......
tae-snoR72-9      GGATATTGGCCGGTGAT...GAC.TTGT.ATTGGTTGCTG.AACAGGCACATTGA....TTGCCTGGACTCTGTCGACATTTCGCATGAACTAGGACGGTCTGAGGCTGAGTTC
tae-snoR72-10     ....GCTGGCCGGTGAT...GAC.TTGT.ATTGGTTGCTG.AACAGGCACATTGA....TTGCCTGGACTCTGTCGACATTTCGCATGAACTAGGACGGTCTGAGGCTGCG...
tae-snoR72-11     .......GGCCGGTGAT...GAC.TTGT.ATTGGTTGCTG.AACAGGCAAATTTGA...TTGCCTGGACTCTGTCGACATTTTGCATGAACTAGGACGGTCTGAGGCT......
tae-snoR72-12     GGATATTGGCCGGTGAT...GAC.TTGT.ATTGGTTGCTG.AACAGGCACATTGA....TTGCCTGGACTCTGTCGACATTTCGCATGAACTAGGACGGTCTGAGGCTGAGTTC
tae-snoR72-13     ....GCTGGCCGGTGAT...GAC.TTGT.ATTGGTTGCTG.AACAGGCACATTGA....TTGCCTGGACTCTGTCGACATTTCGCATGAACTAGGACGGTCTGAGGCTGCG...
tae-snoR72-14     .......GGCCGGTGAT...GAC.TTGT.ATTGGTTGCTG.AACAGGCAAATTTGA...TTGCCTGGACTCTGTCGACATTTTGCATGAACTAGGACGGTCTGAGGCT......
tae-snoR72-15     GGATATTGGCCGGTGAT...GAC.TTGT.ATTGGTTGCTG.AACAGGCACATTGA....TTGCCTGGACTCTGTCGACATTTCGCATGAACTAGGACGGTCTGAGGCTGAGTTC
tae-snoR72-16     ....GCTGGCCGGTGAT...GAC.TTGT.ATTGGTTGCTG.AACAGGCACATTGA....TTGCCTGGACTCTGTCGACATTTCGCATGAACTAGGACGGTCTGAGGCTGCG...
tae-snoR72-17     .......GGCCGGTGAT...GAC.TTGT.ATTGGTTGCTG.AACAGGCAAATTTGA...TTGCCTGGACTCTGTCGACATTTTGCATGAACTAGGACGGTCTGAGGCT......
tae-snoR72-18     GGATATTGGCCGGTGAT...GAC.TTGT.ATTGGTTGCTG.AACAGGCACATTGA....TTGCCTGGACTCTGTCGACATTTCGCATGAACTAGGACGGTCTGAGGCTGAGTTC
tae-snoR72-19     ....GCTGGCCGGTGAT...GAC.TTGT.ATTGGTTGCTG.AACAGGCACATTGA....TTGCCTGGACTCTGTCGACATTTCGCATGAACTAGGACGGTCTGAGGCTGCG...
tae-snoR72-20     .......GGCCGGTGAT...GAC.TTGT.ATTGGTTGCTG.AACAGGCAAATTTGA...TTGCCTGGACTCTGTCGACATTTTGCATGAACTAGGACGGTCTGAGGCT......
tae-snoR72-21     GGATATTGGCCGGTGAT...GAC.TTGT.ATTGGTTGCTG.AACAGGCACATTGA....TTGCCTGGACTCTGTCGACATTTCGCATGAACTAGGACGGTCTGAGGCTGAGTTC
tae-snoR72-22     GGATATTGGCCGGTGAT...GAC.TTGT.ATTGGTTGCTG.AACAGGCACATTGA....TTGCCTGGACTCTGTCGACATTTCGCATGAACTAGGACGGTCTGAGGCTGAGTTC
tae-snoR72-23     ....GCTGGCCGGTGAT...GAC.TTGT.ATTGGTTGCTG.AACAGGCACATTGA....TTGCCTGGACTCTGTCGACATTTCGCATGAACTAGGACGGTCTGAGGCTGCG...
tae-snoR72-24     .......GGCCGGTGAT...GAC.TTGT.ATTGGTTGCTG.AACAGGCAAATTTGA...TTGCCTGGACTCTGTCGACATTTTGCATGAACTAGGACGGTCTGAGGCT......
tae-snoR72-25     GGATATTGGCCGGTGAT...GAC.TTGT.ATTGGTTGCTG.AACAGGCACATTGA....TTGCCTGGACTCTGTCGACATTTCGCATGAACTAGGACGGTCTGAGGCTGAGTTC
tae-snoR72-26     ....GCTGGCCGGTGAT...GAC.TTGT.ATTGGTTGCTG.AACAGGCACATTGA....TTGCCTGGACTCTGTCGACATTTCGCATGAACTAGGACGGTCTGAGGCTGCG..
hvu-snoR72-1      ....AGGGGCCAATGAC...GACATTGT.AATGGTTGACA.GACTGCGGGTGTTCTCACTTGCGTTAA...TGTTGAAACT...CATGAACTAGGACGGTCTGAGGCTTTT...
hvu-snoR72-2      ....AGGGGCCAATGAC...GACATTGT.AATGGTTGACA.GACTGCGGGTGTTCTCACTTGCGTTAA...TGTTGAAACT...CATGAACTAGGACGGTCTGAGGCTTTT...
hvu-snoR72-3      ....AGGGGCCAATGAC...GACATTGT.AATGGTTGACA.GACTGCGGGTGTTCTCACTTGCGTTAA...TGTTGAAACT...CATGAACTAGGACGGTCTGAGGCTTTT...
hvu-snoR72-4      ....AGGGGCCAATGAC...GACATTGT.AATGGTTGACA.GACTGCGGGTGTTCTCACTTGCGTTAA...TGTTGAAACT...CATGAACTAGGACGGTCTGAGGCTTTT...
hvu-snoR72-5      ....AGGGGCCAATGAC...GACATTGT.AATGGTTGACA.GACTGCGGGTGTTCTCACTTGCGTTAA...TGTTGAAACT...CATGAACTAGGACGGTCTGAGGCTTTT...
hvu-snoR72-6      ....AGGGGCCAATGAC...GACATTGT.AATGGTTGACA.GACTGCGGGTGTTCTCACTTGCGTTAA...TGTTGAAACT...CATGAACTAGGACGGTCTGAGGCTTTT...
hvu-snoR72-7      ....AGGGGCCAATGAC...GACATTGT.AATGGTTGACA.GACTGCGGGTGTTCTCACTTGCGTTAA...TGTTGAAACT...CATGAACTAGGACGGTCTGAGGCTTTT...
hvu-snoR72-8      ....AGGGGCCAATGAC...GACATTGT.AATGGTTGACA.GACTGCGGGTGTTCTCACTTGCGTTAA...TGTTGAAACT...CATGAACTAGGACGGTCTGAGGCTTTT...
hvu-snoR72-9      ....AGGGGCCAATGAC...GACATTGT.AATGGTTGACA.GACTGCGGGTGTTCTCACTTGCGTTAA...TGTTGAAACT...CATGAACTAGGACGGTCTGAGGCTTTT...
hvu-snoR72-10     ....AGGGGCCAATGAC...GACATTGT.AATGGTTGACA.GACTGCGGGTGTTCTCACTTGCGTTAA...TGTTGAAACT...CATGAACTAGGACGGTCTGAGGCTTTT...
hvu-snoR72-11     ....AGGGGCCAATGAC...GACATTGT.AATGGTTGACA.GACTGCGGGTGTTCTCACTTGCGTTAA...TGTTGAAACT...CATGAACTAGGACGGTCTGAGGCTTTT...
hvu-snoR72-12     ....AGGGGCCAATGAC...GACATTGT.AATGGTTGACA.GACTGCGGGTGTTCTCACTTGCGTTAA...TGTTGAAACT...CATGAACTAGGACGGTCTGAGGCTTTT...
hvu-snoR72-13     ....AGGGGCCAATGAC...GACATTGT.AATGGTTGACA.GACTGCGGGTGTTCTCACTTGCGTTAA...TGTTGAAACT...CATGAACTAGGACGGTCTGAGGCTTTT...
hvu-snoR72-14     ....AGGGGCCAATGAC...GACATTGT.AATGGTTGACA.GACTGCGGGTGTTCTCACTTGCGTTAA...TGTTGAAACT...CATGAACTAGGACGGTCTGAGGCTTTT...
hvu-snoR72-15     ....AGGGGCCAATGAC...GACATTGT.AATGGTTGACA.GACTGCGGGTGTTCTCACTTGCGTTAA...TGTTGAAACT...CATGAACTAGGACGGTCTGAGGCTTTT...
hvu-snoR72-16     ....AGGGGCCAATGAC...GACATTGT.AATGGTTGACA.GACTGCGGGTGTTCTCACTTGCGTTAA...TGTTGAAACT...CATGAACTAGGACGGTCTGAGGCTTTT...
bvu-snoR72        ........GCCGGTGAT...GACTATGT.TATATTGACAGAAGCAAATAAAAAT.....TTGCGTTTATGTTGATAAAAATTATCATGAACTAGGACGGTCTGAGGC.......
osa-snoR72-1      .....GATGCCTTTGAT...GAC...AT.GATGGTTTCAG.AACTGGCACACATCGTTGTTGCCAGAGCTATGTTGATATTGCTCATGAACTAGGACGGTCTGAGGCCTT....
osa-snoR72-2      ....CTTGGCCTGTGAT...GAC...AT.GATGGTTTCAGAAAGAGGCATTTTTT....TTGTCTTATC..TGTTGATATTTATCATGAACTAGGACGGTCTGAGGCCATT...
osa-snoR72-3      ....CTTGGCCTGTGAT...GAC...AT.GATGGTTTCAGAAAGAGGCATTTTTT....TTGTCTTATC..TGTTGATATTTATCATGAACTAGGACGGTCTGAGGCCATT...
osa-snoR72-4      ....CTTGGCCTGTGAT...GAC...AT.GATGGTTTCAGAAAGAGGCATTTTTT....TTGTCTTATC..TGTTGATATTTATCATGAACTAGGACGGTCTGAGGCCATT...
ppa-snoR72        ......GTAGCCTGTGAT...GATTTTAT.GGTATCACCTG.AAATGCAATATCTTGTATTTATC.......TGATGAAATTTTT..TGAACTAGGACGGTCTGAGGCT.....
smo-snoR72-1      ....AGGGGCCAATGAC...GACATTGT.AATGGTTGACA.GACTGCGGGTGTTCTCACTTGCGTTAA...TGTTGAAACT...CATGAACTAGGACGGTCTGAGGCTTTT...
smo-snoR72-2      ....AGGGGCCAATGAC...GACATTGT.AATGGTTGACA.GACTGCGGGTGTTCTCACTTGCGTTAA...TGTTGAAACT...CATGAACTAGGACGGTCTGAGGCTTTT...
smo-snoR72-3      ....AGGGGCCAATGAC...GACATTGT.AATGGTTGACA.GACTGCGGGTGTTCTCACTTGCGTTAA...TGTTGAAACT...CATGAACTAGGACGGTCTGAGGCTTTT...
smo-snoR72-4      ....AGGGGCCAATGAC...GACATTGT.AATGGTTGACA.GACTGCGGGTGTTCTCACTTGCGTTAA...TGTTGAAACT...CATGAACTAGGACGGTCTGAGGCTTTT...
atr-snoR72        .....GATGCCTTTGAT...GAC...AT.GATGGTTTCAG.AACTGGCACACATCGTTGTTGCCAGAGCTATGTTGATATTGCTCATGAACTAGGACGGTCTGAGGCCTT....
pta-snoR72-1      ....AGGGGCCAATGAC...GACATTGT.AATGGTTGACA.GACTGCGGGTGTTCTCACTTGCGTTAA...TGTTGAAACT...CATGAACTAGGACGGTCTGAGGCTTTT...
pta-snoR72-2      ....AGGGGCCAATGAC...GACATTGT.AATGGTTGACA.GACTGCGGGTGTTCTCACTTGCGTTAA...TGTTGAAACT...CATGAACTAGGACGGTCTGAGGCTTTT...
pta-snoR72-3      ....AGGGGCCAATGAC...GACATTGT.AATGGTTGACA.GACTGCGGGTGTTCTCACTTGCGTTAA...TGTTGAAACT...CATGAACTAGGACGGTCTGAGGCTTTT...
pta-snoR72-4      ....AGGGGCCAATGAC...GACATTGT.AATGGTTGACA.GACTGCGGGTGTTCTCACTTGCGTTAA...TGTTGAAACT...CATGAACTAGGACGGTCTGAGGCTTTT...
pta-snoR72-5      ....AGGGGCCAATGAC...GACATTGT.AATGGTTGACA.GACTGCGGGTGTTCTCACTTGCGTTAA...TGTTGAAACT...CATGAACTAGGACGGTCTGAGGCTTTT...
pta-snoR72-6      ....AGGGGCCAATGAC...GACATTGT.AATGGTTGACA.GACTGCGGGTGTTCTCACTTGCGTTAA...TGTTGAAACT...CATGAACTAGGACGGTCTGAGGCTTTT...
pta-snoR72-7      ....AGGGGCCAATGAC...GACATTGT.AATGGTTGACA.GACTGCGGGTGTTCTCACTTGCGTTAA...TGTTGAAACT...CATGAACTAGGACGGTCTGAGGCTTTT...
pta-snoR72-8      ....AGGGGCCAATGAC...GACATTGT.AATGGTTGACA.GACTGCGGGTGTTCTCACTTGCGTTAA...TGTTGAAACT...CATGAACTAGGACGGTCTGAGGCTTTT...
pta-snoR72-9      ....AGGGGCCAATGAC...GACATTGT.AATGGTTGACA.GACTGCGGGTGTTCTCACTTGCGTTAA...TGTTGAAACT...CATGAACTAGGACGGTCTGAGGCTTTT...
pta-snoR72-10     ....AGGGGCCAATGAC...GACATTGT.AATGGTTGACA.GACTGCGGGTGTTCTCACTTGCGTTAA...TGTTGAAACT...CATGAACTAGGACGGTCTGAGGCTTTT...
pta-snoR72-11     ....AGGGGCCAATGAC...GACATTGT.AATGGTTGACA.GACTGCGGGTGTTCTCACTTGCGTTAA...TGTTGAAACT...CATGAACTAGGACGGTCTGAGGCTTTT...
pta-snoR72-12     ....AGGGGCCAATGAC...GACATTGT.AATGGTTGACA.GACTGCGGGTGTTCTCACTTGCGTTAA...TGTTGAAACT...CATGAACTAGGACGGTCTGAGGCTTTT...
pta-snoR72-13     ....AGGGGCCAATGAC...GACATTGT.AATGGTTGACA.GACTGCGGGTGTTCTCACTTGCGTTAA...TGTTGAAACT...CATGAACTAGGACGGTCTGAGGCTTTT...
pta-snoR72-14     ....AGGGGCCAATGAC...GACATTGT.AATGGTTGACA.GACTGCGGGTGTTCTCACTTGCGTTAA...TGTTGAAACT...CATGAACTAGGACGGTCTGAGGCTTTT...
pta-snoR72-15     ....AGGGGCCAATGAC...GACATTGT.AATGGTTGACA.GACTGCGGGTGTTCTCACTTGCGTTAA...TGTTGAAACT...CATGAACTAGGACGGTCTGAGGCTTTT...
pta-snoR72-16     ....AGGGGCCAATGAC...GACATTGT.AATGGTTGACA.GACTGCGGGTGTTCTCACTTGCGTTAA...TGTTGAAACT...CATGAACTAGGACGGTCTGAGGCTTTT...
pta-snoR72-17     ....AGGGGCCAATGAC...GACATTGT.AATGGTTGACA.GACTGCGGGTGTTCTCACTTGCGTTAA...TGTTGAAACT...CATGAACTAGGACGGTCTGAGGCTTTT...
pta-snoR72-18     ....AGGGGCCAATGAC...GACATTGT.AATGGTTGACA.GACTGCGGGTGTTCTCACTTGCGTTAA...TGTTGAAACT...CATGAACTAGGACGGTCTGAGGCTTTT...
pta-snoR72-19     ....AGGGGCCAATGAC...GACATTGT.AATGGTTGACA.GACTGCGGGTGTTCTCACTTGCGTTAA...TGTTGAAACT...CATGAACTAGGACGGTCTGAGGCTTTT...
dpu-snoR72-1      ....AGGGGCCAATGAC...GACATTGT.AATGGTTGACA.GACTGCGGGTGTTCTCACTTGCGTTAA...TGTTGAAACT...CATGAACTAGGACGGTCTGAGGCTTTT...
dpu-snoR72-2      ....AGGGGCCAATGAC...GACATTGT.AATGGTTGACA.GACTGCGGGTGTTCTCACTTGCGTTAA...TGTTGAAACT...CATGAACTAGGACGGTCTGAGGCTTTT...
dpu-snoR72-3      ....AGGGGCCAATGAC...GACATTGT.AATGGTTGACA.GACTGCGGGTGTTCTCACTTGCGTTAA...TGTTGAAACT...CATGAACTAGGACGGTCTGAGGCTTTT...
dpu-snoR72-4      ....AGGGGCCAATGAC...GACATTGT.AATGGTTGACA.GACTGCGGGTGTTCTCACTTGCGTTAA...TGTTGAAACT...CATGAACTAGGACGGTCTGAGGCTTTT...
dpu-snoR72-5      ....AGGGGCCAATGAC...GACATTGT.AATGGTTGACA.GACTGCGGGTGTTCTCACTTGCGTTAA...TGTTGAAACT...CATGAACTAGGACGGTCTGAGGCTTTT...
dpu-snoR72-6      ....AGGGGCCAATGAC...GACATTGT.AATGGTTGACA.GACTGCGGGTGTTCTCACTTGCGTTAA...TGTTGAAACT...CATGAACTAGGACGGTCTGAGGCTTTT...
dpu-snoR72-7      ....AGGGGCCAATGAC...GACATTGT.AATGGTTGACA.GACTGCGGGTGTTCTCACTTGCGTTAA...TGTTGAAACT...CATGAACTAGGACGGTCTGAGGCTTTT...
dpu-snoR72-8      ....AGGGGCCAATGAC...GACATTGT.AATGGTTGACA.GACTGCGGGTGTTCTCACTTGCGTTAA...TGTTGAAACT...CATGAACTAGGACGGTCTGAGGCTTTT...
dpu-snoR72-9      ....AGGGGCCAATGAC...GACATTGT.AATGGTTGACA.GACTGCGGGTGTTCTCACTTGCGTTAA...TGTTGAAACT...CATGAACTAGGACGGTCTGAGGCTTTT...
dpu-snoR72-10     ....AGGGGCCAATGAC...GACATTGT.AATGGTTGACA.GACTGCGGGTGTTCTCACTTGCGTTAA...TGTTGAAACT...CATGAACTAGGACGGTCTGAGGCTTTT...
dpu-snoR72-11     ....AGGGGCCAATGAC...GACATTGT.AATGGTTGACA.GACTGCGGGTGTTCTCACTTGCGTTAA...TGTTGAAACT...CATGAACTAGGACGGTCTGAGGCTTTT...
dpu-snoR72-12     ....AGGGGCCAATGAC...GACATTGT.AATGGTTGACA.GACTGCGGGTGTTCTCACTTGCGTTAA...TGTTGAAACT...CATGAACTAGGACGGTCTGAGGCTTTT...
dpu-snoR72-13     ....AGGGGCCAATGAC...GACATTGT.AATGGTTGACA.GACTGCGGGTGTTCTCACTTGCGTTAA...TGTTGAAACT...CATGAACTAGGACGGTCTGAGGCTTTT...
dpu-snoR72-14     ....AGGGGCCAATGAC...GACATTGT.AATGGTTGACA.GACTGCGGGTGTTCTCACTTGCGTTAA...TGTTGAAACT...CATGAACTAGGACGGTCTGAGGCTTTT...
zma-snoR72-2      ......TGGCCTTTGAT...GAC...AT.GATGGTTACAG.ACGAGGCAAAATT.....TTGTCTAATC..TGTTGATATTTATCATGAACTAGGACGGTCTGAGGCCA.....
sbi-snoR72-1      ....CTTGGCCTGTGAT...GAC...AT.GATGGTTTCAGAAAGAGGCATTTTTT....TTGTCTTATC..TGTTGAAATTTATCATGAACTAGGACGGTCTGAGGCCATT...
sbi-snoR72-2      ....CTTGGCCTGTGAT...GAC...AT.GATGGTTTCAGAAAGAGGCATTTTTT....TTGTCTTATC..TGTTGATAAATATCATGAACTAGGACGGTCTGAGGCCATT...
sbi-snoR72-3      ....CTTGGCCTGTGAT...GAC...AT.GATGGTTTCAGAAAGAGGCATTTTTT....TTGTCTTATC..TGTTGATATTTATCATGAACTAGGACGGTCTGAGGCCATT...
zma-snoR72-3      ......TGGCCTTTGAT...GAC...AT.GATGGTTACAG.ACGAGGCAAAATT.....TTGTCTAATC..TGTTGATATTTATCATGAACTAGGACGGTCTGAGGCCA.....
zma-snoR72-4      ......TGGCCTTTGAT...GAC...AT.GATGGTTACAG.ACGAGGCAAAATT.....TTGTCTAATC..TGTTGATATTTATCATGAACTAGGACGGTCTGAGGCCA.....
zma-snoR72-5      ......TGGCCTTTGAT...GAC...AT.GATGGTTACAG.ACGAGGCAAAATT.....TTGTCTAATC..TGTTGATATTTATCATGAACTAGGACGGTCTGAGGCCA.....
zma-snoR72-6      ......TGGCCTTTGAT...GAC...AT.GATGGTTACAG.ACGAGGCAAAATT.....TTGTCTAATC..TGTTGATATTTATCATGAACTAGGACGGTCTGAGGCCA.....
zma-snoR72-7      ......TGGCCTTTGAT...GAC...AT.GATGGTTACAG.ACGAGGCAAAATT.....TTGTCTAATC..TGTTGATATTTATCATGAACTAGGACGGTCTGAGGCCA.....
zma-snoR72-1      ........GCCTATGAT...GAC...AT.GATTGTTTCAG.AAGAAGCAAATTTT....TTGTCTAATCT.TGTTGATATTTATCATGAACTAGGACGGTCTGAGGC.......
pda-snoR72-1      ......ATGCCAATGAT...GACAAGTTTAATGGCT.....GAAAGCAGGTTCTT....TCACTTGCTTCTTGTTGAAAATTG.CAAGAACTAGGACGGTCTGAGGCAT.....
pda-snoR72-2      ......ATGCCAATGAT...GACAAGTTTAATGGCT.....GAAAGCAGGTTCTT....TCACTTGCTTCTTGTTGAAAATTG.CAAGAACTAGGACGGTCTGAGGCAT.....
pda-snoR72-3      ......ATGCCAATGAT...GACAAGTTTAATGGCT.....GAAAGCAGGTTCTT....TCACTTGCTTCTTGTTGAAAATTG.CAAGAACTAGGACGGTCTGAGGCAT.....
#=GC SS_cons      ..................................................................................................................
//
