# Supplementary material for: Phylogenetic distribution of plant snoRNA families
Source: BMC Genomics. 2016 Nov 24;17:969. doi: 10.1186/s12864-016-3301-2 (PMC5122169; doi:10.1186/s12864-016-3301-2)
Supplement: Additional file 9 — Alignments. Complete archive of all snoRNA family alignments (in.stk stockholm format). (ZIP 194 kb) [file 12864_2016_3301_MOESM9_ESM.zip › Additional_folder_6/Z191a.stk]

# STOCKHOLM 1.0


csi-Z191a-2      .........GGCCGATGATTAATAA..TTGATATATAGACAAGCATATGTCTGAAATTT..TCGTGTTGACATATG.AAATCGGATGTCTCTATGAAGGCC..............
atr-Z191a        ......GGAGGCCGATGATTACAAATTTTAA.....TGACAAGCATATGTCTGAATTTC..TTATTGATGTTACTACTAATC....TTCTCTATGAGGCCTCT............
tae-Z191a-1      .TATTAGTAGGGGTATGATTACAG...TGAAACA..TGACAAGCATATGTCCTAATT....TTATGTGAATTAGGCCTAATC....TTCTCTATGAGGTCCTTGCAATA......
tae-Z191a-2      ATATTAGTAGGGGTATGATTACAG...TGAAACA..TGACAAGAATATGTCCTAATT....TTATGTGAATTAGGCCTAATC....TTCTCTATGAGGTCATTGCAATAT.....
tae-Z191a-6      ......GTAGGGGTATGATTACAG...TGAAACA..TGGCAAGCATATGTCCTAATT....TTATGTGAATTAGGCCCAATC....ATCTCTATGAGGTCATTGC..........
zma-Z191a-2      ......CTGGGCCTATGATTAC.....TGAGAAACATGACAAGCATATGTCTGAACTT...TCATGTCGATTAAGCCTAATC....TTCTCTATGAGGCCCTT............
sbi-Z191a-2      ........GGGCCTATGATTAC.....TGAGAAACATGACAAGCATATGTCTGAATCTT..TCATGTGGATTCTGCCTAATC....TTCTCTATGAGGCCC..............
zma-Z191a-6      .........GTGCTATGATTACT....AAAAAAACATGACAAGCATACGTCTGAAACTT..TCATGTCGATTATGCCTAATA....TTCTCTATGAAGCCCTTTGCAC.......
zma-Z191a-3      ........TGTGCTATGATTAC.....TGAAAAACATGACAAGCATATGTCTGAAACTT..TCATGTCGATTATGCCTAATA....TTCTTTATGAAGCCCTTTGTACTTGCATA
zma-Z191a-4      ........TGTGCTATGATTAC.....TGAAAAACATGACAAGCATATGTCTGAAACTT..TCATGTCGATTATGCCTAATA....TTCTTTATGAAGCCCTTTGTACTTGCATA
zma-Z191a-5      ........TGTGCTATGATTAC.....TGAAAAACATGACAAGCATATGTCTGAAACTT..TCATGTCGATTATGCCTAATA....TTCTTTATGAAGCCTTTTGTACTTGCATA
pda-Z191a        .......GGGGCCGATGATTAAAGA..ACAATAA..TGACAAGCATATGTCTGAATTGTC.CTATGTCGACGAAATCTAATA....TTCTCTCTGAGGCCC..............
tae-Z191a-5      ......TTTGGCCTATGATTAAAC...TAAGCTAATAGACAAGCATATGTCTCAATTATCTTCATGTGGAAAG....CATAA....TTAGCAATGAGGTCGAA............
tae-Z191a-4      .....GTTTGGCCGATGATTAACC...TAAACTAATAGACAAGCATATGTCTCAACTCT..TCATTTAGAAAG..CATAA......TTATCAATGAGGTCGAAC...........
tae-Z191a-3      .....GTTTGGCCAATGATTAAAC...TAAACTAATAGACAAGCATGTGTCTCAACTCTCTTCATGTGGAAAG....CATAA....TTATCAATGAGGTCAAAC...........
hvu-Z191a-1      ......TTTGACCGATGATTAAAC...TAAACTAATAGACAAGCATATGTCTCAACTTTCTTCATGTGGAAAG....CATAG....TTATCAATGAGGTCAAA............
bra-Z191a-3      .....GATTGGCCAATGATTAAAT...TTGATAA..AGACAAGCATATGTCTAAATAAT..CTATGTTGATAA.....ATTT....ATCTTCATGAGGCCGACC...........
csi-Z191a-1      ....GGATCTGCCGATGATTATAAA..CTAAATA.TAGACAAGCATATGTCTGAATCAAT.CCGTGTGGATCCGAC.TAATC....TTCTCTATGAGGCTGATCT..........
vvi-Z191a        ....GAATTGGCCAATGATTATAATTTTATATTA..AGACAAGCATATGTCTGAAACAA..CTGTGTGGAACA.TC.TAATC....TTCTCTATGAGGCCAATTT..........
gra-Z191a-1      ..GAAAATCGGCCGATGATTAAATATTTTATGAA..TGACAAGCATATGTCTGAATTATT.TCATGTTGAAATGCC.TAATC....TTCTCTATGAGGCCGATTATC........
gra-Z191a-2      .....AATCGGCCGATGATTAAATATTTTTTTAA..TGACAAGCATATGTCTGAATTATT.TCTTGTTGAAATTCC.TAATC....TTCTCTATGAGGCTGATT...........
ppe-Z191a        .......TCAGCCGATGATTAAAAG..TAAATATTTAGACAAGCATATGTCTGAATTATT.CTATGTGGAACAACC.TAATC....TTCTCTATGAGGCTGA.............
bra-Z191a-1      .......TTGGCCGATGATTAAA....TCAATTA..AGACAAGCATATGTCTGAATTAAT.CCCTGTTGATAAGCC.TAATC....TTCTCAATGAGGCCGA.............
bra-Z191a-2      .........GGCCGATGATTAAAACGATTA......AGACAAGCATATGTCTGAATTAAT.CCATGTTGATAAACC.TAATC.....TTTCTATGAGGCT...............
sbi-Z191a-3      .........GGCCAATGATTATATATTTA...TAACTGACAAGCATATGTCTGAATTT...TCATGTTGATTAATCTTAATC....TTCTATATGAGGCC...............
zma-Z191a-1      ........TGGCCTATGATTAAATTTTCAAAAAA..AGACAAGCATATGTCCGAATCCTT.GTATGTGGATAAGCC.TAATC....TTCTCTATGAGGTCG..............
zma-Z191a-7      ........TGGCCGATGATTAAAT...CAAAAAAATAGACAAGCATATGTCCGAATCCAT.CTATGTGGATAAGCC.TAATC....TTCTCTATGAGGTCGGCCA..........
sbi-Z191a-1      ........TGGCCAATGATTAAAT...CAAAAAAATAGACAAGCATATGTCCGAATCCAT.GTGTGTGGATAAGCC.TAATC....TTCTCTATGAGGTCG..............
hvu-Z191a-2      ...ATTGGTGGCCAATGATTAAAG...TAATTTAATAGACAAGCATATGTCTGAATTTTCTTTATGTGGAATCATC.TAATC....TTCTCTATGAGGCTAATGAT.........
osa-Z191a        .......TTGGCCGATGATTAGAT...TAAAATA.TAGACAAGCATATGTCTGAATTT...TCATGTGGAAAAGCC.TAATC....TTCTCTATGAGGTCAG.............
lja-Z191a-2      .....TATTGGCCAATGATTAAAC...TAAAATT.TAGACAAGCATATGTCTGAACTTAT.ATATGTGGAACAACC.TAATC....TTCTCTATGAGGCCATTG...........
sly-Z191a-2      ........TGGCCAATGATTAAAT...TTCTTTTATAGACAAGCATATGACTGAATTTTCATTATGTTGAATA..CCTAATC....TTCTCTATGAGGCCA..............
stu-Z191a-1      ..TATCATTGGCCGATGATTAAATTTCTAATATA...GACAAGCATATGACTGAATTTTCATTATGTTGAATA..CCTAATC....TTCTCTATGAGGCCAATCATA........
stu-Z191a-2      .......TTGGCCTATGATTAAAATTCTTAAATA.TAGACAAGCATATGTCTGAATTTTCATCATGTTGAATA.CC.TAATC....TTCTCTATGAGGCCAA.............
sly-Z191a-1      .......TTGGCCTATGATTAAATTTCTTAAATA.TAGACAAGCATATGTCTGAATTTTCATCATGTTGAATA.CC.TAATC....TTCTCTATGAGGCCAA.............
dpu-Z191a-1      .....GGGGGGCCAATGATTATAC...CTTTTAA.TAGACAAGCATATGTCCGAATTATT.TTATGTGGACAG.CC.TAATC....TTCTCAATGAGGCCTCTC...........
dpu-Z191a-2      .....GGGGGGCCAATGATTATAC...CTTTTAA.TAGACAAGCATATGTCCGAATTATT.TTATGTGGACAG.CC.TAATC....TTCTCAATGAGGCCTCTC...........
lja-Z191a-1      .......TTGGCCTATGATTAGATAT.TTAATTAATAGACAAGCATATGTCTGAATTTTT.TCATGTGGAATATC..TAATC....TTCTCTATGAGGCTAG.............
bvu-Z191a        .........GGCCAATGATTAAAT...TTTTTTAATAGACAAGCATATGTCTGAATTAAT.TCATGTGGAATA..CCTAATC....TTCTCTATGAGGCC...............
mtr-Z191a-1      ......ATTGGCCGATGATTAAAA...TAATTAA.TAGACAAGCATATGTCTGAATTAAT.TCATGTGGAAAATTC.TAATC....TTCTCTATGAGGCCATT............
mtr-Z191a-2      ......ATTGGCCGATGATTAAA....ATAATTAATAGACAAGCATATGTCTGAATTAAT.TCATGTGGAAAATTC.TAATC....TTCTCTATGAGGCCATT............
#=GC SS_cons     ...................................................................................................................
//
