# Supplementary material for: Phylogenetic distribution of plant snoRNA families
Source: BMC Genomics. 2016 Nov 24;17:969. doi: 10.1186/s12864-016-3301-2 (PMC5122169; doi:10.1186/s12864-016-3301-2)
Supplement: Additional file 9 — Alignments. Complete archive of all snoRNA family alignments (in.stk stockholm format). (ZIP 194 kb) [file 12864_2016_3301_MOESM9_ESM.zip › Additional_folder_6/snoR81.stk]

# STOCKHOLM 1.0


ath-snoR81       ..ATTGGATCGATGATTGATTAG.TTAAAATACTGCGTTATCTTTCTGCAAATCTCCTATAAGGA.TTTGAAGACAAATCATGAAAAACCTGAGATCCAAT
atr-snoR81       .....GGATCGATGATATATTAGTTTATTAAACTGCGTTATCTATCTGCAAATCTCCTTCAAGGAGTTTGAAGAAACAATAAAAAGAACC.GAGATCC...
zma-snoR81       .....GGATCGATGATATATTAGTTTATTAAACTGCGTTATCTATCTGCAAATCTCCTTCAAGGAGTTTGAAGAAACAATAAAAAGAACC......CC...
pda-snoR81-2     GGATTGGATCGATGATATATTAGTTTATTAAACTGCGTTATCTATCTGCAAATCTCCTTCAAGGAGTTTGAAGAAACAATAAAAAGAACC.GAGATCC...
pda-snoR81-1     GGATCGATGATTGATTAG.TTAAAATACTGCGTTATCTTTCTGCAAATCTCCTATAAGGA......TTTGAAGACAAATCATGAAAAACCTGAGATCCAA.
sbi-snoR81-1     GATCGATGATTGATTAG.TTAAAATACTGCGTTATCTTTCTGCAAATCTCCTATAAGGA........TTAAGACAAATCATGAAAAACCTGAGATCCAAT.
sbi-snoR81-2     GATCGATGATTGATTAG.TTAAAATACTGCGTTATCTTTCTGCAAATCTCCTATAAGGA........TTAAGACAAATCATGAAAAACCTGAGATCCAAT.
osa-snoR81       ..ATCGATGATATATTAGTTTATTAAACTGCGTTATCTATCTGCAAATCTCCTTCAAGGAG.....TTTGAAGAAACAATAAAAAGAACC.GAGATCC...
tae-snoR81-1     ..ATTGGATCGATGATTGATTAG.TTAAAATACTGCGTTATCTTTCTGCAAATCTCCTATAAGGA.TTTGAAGACAAATCATGAAAAACCTGAGATCCAAT
tae-snoR81-2     ..ATTGGATCGATGATTGATTAG.TTAAAATACTGCGTTATCTTTCTGCAAATCTCCTATAAGGA.TTTGAAGACAAATCATGAAAAACCTGAGATCCAAT
tae-snoR81-3     ..ATTGGATCGATGATTGATTAG.TTAAAATACTGCGTTATCTTTCTGCAAATCTCCTATAAGGA.TTTGAAGACAAATCATGAAAAACCTGAGATCCAAT
hvu-snoR81       .....GGATCGATGATATATTAGTTTATTAAACTGCGTTATCTATCTGCAAATCTCCTTCAAGGAGTTTGAAGAAACAATAAAAAGAACC.GAGATCC...
bvu-snoR81-1     GGATTGGATCGATGATATATTAGTTTATAAAACTGCGTTATCTATCTGCAAATCTCCTTCAAGGAGTTTGAAGAAACAATAAAAAGAACC.GAGATCC...
bvu-snoR81-2     GGATTGGATCGATGATATATTAGTTTATTAAACTGCGTTATCTATCTGCAAATCTCCTTCAAGGAGTTTGAAGAAACAATAAAAAGAACC.GAGATCC...
bvu-snoR81-3     GGATTGGATCGATGATATATTAGTTTAATAAACTGCGTTATCTATCTGCAAATCTCCTTCAAGGAGTTTGAAGAAACAATAAAAAGAACC.GAGATCC...
stu-snoR81-1     GGATTGGATCGATGATATATTAGTTTATTAAACTGCGTTATCTATCTGCAAATCTCCTTCAAGGAGTTTGAAGAAACAATAAAAAGAACC.GAGATCC...
stu-snoR81-2     GGATTGGATCGATGATATATTAGTTTATTAAACTGCGTTATCTATCTGCAAATCTCCTTCAAGGAGTTTGAAGAAACAATAAAAAGAACC.GAGATCC...
sly-snoR81-1     GGATTGGATCGATGATATATTAGTTTATTAAACTGCGTTATCTATCTGCAAATCTCCTTCAAGGAGTTTGAAGAAACAATAAAAAGAACC.GAGATCC...
sly-snoR81-2     GGATTGGATCGATGATATATTAGTTTATTAAACTGCGTTATCTATCTGCAAATCTCCTTCAAGGAGTTTGAAGAAACAATAAAAAGAACC.GAGATCC...
vvi-snoR81-1     ..ATTGGATCGATGATTGATTAG.TTAAAATACTGCGTTATCTTTCTGCAAATCTCCTATAAGGA.TTTGAAGACAAATCAAGAAAAACCTGAGATCCAAT
vvi-snoR81-2     ..ATTGGATCGATGATTGATTAG.TTAAAATACTGCGTTATCTTTCTGCAAATCTCCTATAAGGA.TTTGAAGACAAACCATGAAAAACCTGAGATCCAAT
vvi-snoR81-3     ..ATTGGATCGATGATTGATTAG.TTAAAATACTGCGTTATCTTTCTGCAAATCTCCTATAAGGA.TTTGAAGACAAAACATGAAAAACCTGAGATCCAAT
rco-snoR81       ..ATCGATGATATATTAGTTTATTAAACTGCGTTATCTATCTGCAAATCTCCTTCAAGGAG.....TTTGAAGAAACAATAAAAAGAACC.GAGATCC...
lja-snoR81-2     GGATTGGATCGATGATATATTAGTTTATTAAACTGCGTTATCTATCTGCAAATCTCCTTCAAGGAGTTTGAAGAAACAATAAAAAGAACC.GAGATCC...
lja-snoR81-1     GGATCGATGATTGATTAG.TTAAAATACTGCGTTATCTTTCTGCAAATCTCCTATAAGGA......TTTGAAGACAAATCATGAAAAACCTGAGATCCAA.
mtr-snoR81-1     ..ATCGATGATATATTAGTTTATTAAACTGCGTTATCTATCTGCAAATCTCCTTCAAGGAG.....TTTGAAGAAACAATAAAAAGAACC.GAGATCC...
mtr-snoR81-2     ..ATCGATGATATATTAGTTTATTAAACTGCGTTATCTATCTGCAAATCTCCTTCAAGGAG.....TTTGAAGAAACAATAAAAAGAACC.GAGATCC...
mtr-snoR81-3     ..ATCGATGATATATTAGTTTATTAAACTGCGTTATCTATCTGCAAATCTCCTTCAAGGAG.....TTTGAAGAAACAATAAAAAGAACC.GAGATCC...
ppe-snoR81-1     ..ATCGATGATATATTAGTTTATTAAACTGCGTTATCTATCTGCAAATCTCCTTCAAGGAG.....TTTGAAGAAACAATAAAAAGAACC.GAGATCC...
ppe-snoR81-2     ..ATCGATGATATATTAGTTTATTAAACTGCGTTATCTATCTGCAAATCTCCTTCAAGGAG.....TTTGAAGAAACAATAAAAAGAACC.GAGATCC...
ppe-snoR81-3     ..ATCGATGATATATTAGTTTATTAAACTGCGTTATCTATCTGCAAATCTCCTTCAAGGAG.....TTTGAAGAAACAATAAAAAGAACC.GAGATCC...
gra-snoR81-1     GGATTGGATCGATGATATATTAGTTTATTAAACTGCGTTATCTATCTGCAAATCTCCTTCAAGGAGTTTGAAGAAACAATAAAAAGAACC.GAGATCC...
gra-snoR81-2     GGATTGGATCGATGATATATTAGTTTATTAAACTGCGTTATCTATCTGCAAATCTCCTTCAAGGAGTTTGAAGAAACAATAAAAAGAACC.GAGATCC...
gra-snoR81-3     GGATTGGATCGATGATATATTAGTTTATTAAACTGCGTTATCTATCTGCAAATCTCCTTCAAGGAGTTTGAAGAAACAATAAAAAGAACC.GAGATCC...
gra-snoR81-4     GGATTGGATCGATGATATATTAGTTTATTAAACTGCGTTATCTATCTGCAAATCTCCTTCAAGGAGTTTGAAGAAACAATAAAAAGAACC.GAGATCC...
gra-snoR81-5     ..ATTGGATCGATGATTGATTAG.TTAAAATACTGCGTTATCTTTCTGCAAATCTCCTATAAGGA.TTTGAAGACAAATCAAGAAAAACCTGAGATCCAAT
gra-snoR81-6     ..ATTGGATCGATGATTGATTAG.TTAAAATACTGCGTTATCTTTCTGCAAATCTCCTATAAGGA.TTTGAAGACAAACCATGAAAAACCTGAGATCCAAT
bra-snoR81-2     GGATTGGATCGATGATATATTAGTTTATTAAACTGCGTTATCTATCTGCAAATCTCCTTCAAGGAGTTTGAAGAAACAATAAAAAGAACC.GAGATCC...
bra-snoR81-1     GGATCGATGATTGATTAG.TTAAAATACTGCGTTATCTTTCTGCAAATCTCCTATAAGGA......TTTGAAGACAAATCATGAAAAACCTGAGATCCAA.
bra-snoR81-3     GATCGATGATTGATTAG.TTAAAATACTGCGTTATCTTTCTGCAAATCTCCTATAAGGA........TTAAGACAAATCATGAAAAACCTGAGAT.CCAAT
bra-snoR81-4                  ..ATCGATGATATATTAGTTTATTAAACTGCGTTATCTATCTGCAAATCTCCTTCAAGGAG.....TTTGAAGAAACAATAAAAAGAACC.GAGATCC..
bra-snoR81-5     GATCGATGATTGATTAG.TTAAAATACTGCGTTATCTTTCTGCAAATCTCCTATAAGGA........TTAAGACAAATCATGAAAAACCTGAGAT...AAT
bra-snoR81-6       ..ATCGATGATATATTAGTTTATTAAACTGCGTTATCTATCTGCAAATCTCCTTCAAGGAG.....TTTGAAGAAACAATAAAAAGAACC.GAGATCC...
bra-snoR81-7     GGATCGATGATTGATTAG.TTAAAATACTGCGTTATCTTTCTGCAAATCTCCTATAAGGA......TTTGAAGACAAATCATGAAAAACCTGAGATCCAA.
bra-snoR81-8     GATCGATGATTGATTAG.TTAAAATACTGCGTTATCTTTCTGCAAATCTCCTATAAGGA........TTAAGACAAATCATGAAAAACCTGAGAT.CCAAT
csi-snoR81-1     ..ATCGATGATATATTAGTTTATTAAACTGCGTTATCTATCTGCAAATCTCCTTCAAGGAG.....TTTGAAGAAACAATAAAAAGAACC.GAGATCC...
csi-snoR81-2     ..ATCGATGATATATTAGTTTATTAAACTGCGTTATCTATCTGCAAATCTCCTTCAAGGAG.....TTTGAAGAAACAATAAAAAGAACC.GAGATCC...
#=GC SS_cons     .....................................................................................................
//
