# Supplementary material for: Phylogenetic distribution of plant snoRNA families
Source: BMC Genomics. 2016 Nov 24;17:969. doi: 10.1186/s12864-016-3301-2 (PMC5122169; doi:10.1186/s12864-016-3301-2)
Supplement: Additional file 10 — List of Genomes and Accession Numbers. The list of all genomes with the accession numbers are added here for all the plants including red algae (.csv format). (CSV 284 kb) [file 12864_2016_3301_MOESM10_ESM.csv]

Species	Genome Assembly	Genome Source
Citrus sinensis	Csinensis_154	ftp://ftp.jgi-psf.org/pub/compgen/phytozome/v9.0/
Arabidopsis thaliana	TAIR10	ftp://ftp.ensemblgenomes.org/pub/plants/release31/fasta/arabidopsis_thaliana/
Brassica rapa	IVFCAASv1	ftp://ftp.ensemblgenomes.org/pub/plants/release-31/fasta/brassica_rapa/
Gossypium raimondii	JGI v221	ftp://ftp.bioinfo.wsu.edu/species/Gossypium_raimondii/JGI_221_G.raimondii_Dgenome/assembly/
Prunus persica	Ppersica_139	ftp://ftp.jgi-psf.org/pub/JGI_data/phytozome/v7.0/Ppersica/assembly/
Medicago trunculata	MedtrA17_3.5_GCA_000219495.1	ftp://ftp.jcvi.org/pub/data/m_truncatula/Mt3.5/Assembly/Mt3.5.2/MedtrA17_3.5.assemblies.fasta
Lotus japonicus	Lj2.5	ftp://ftp.kazusa.or.jp/pub/lotus/lotus_r2.5/Lj2.5_genome_contigs.fna.gz
Ricinus communis	Rcommunis_119	ftp://ftp.jgi-psf.org/pub/compgen/phytozome/v9.0/Rcommunis/assembly/Rcommunis_119.fa.gz
Vitis vinifera	V.vinifera_IGGP_12x	ftp://ftp.ensemblgenomes.org/pub/plants/release-31/fasta/vitis_vinifera/
Solanum lycopersicum	SL2.40	ftp://ftp.sgn.cornell.edu/genomes/Solanum_lycopersicum/assembly/build_2.40/
Solanum tuberosum	SolTub_3.0	ftp://ftp.ensemblgenomes.org/pub/plants/release-31/fasta/solanum_tuberosum/
Digitalis purpurea	dpa_assembly_v_10072011	ftp://ftp.plantbiology.msu.edu/pub/data/MPGR/Digitalis_purpurea/
Beta vulgaris	RefBeet-1.2	http://bvseq.molgen.mpg.de/Genome/Download/RefBeet-1.2/
Hordeum vulgare	ASM32608v1	ftp://ftp.ensemblgenomes.org/pub/release-31/plants/fasta/hordeum_vulgare/dna/
Triticum aestivum	IWGSP1	ftp://ftp.ensemblgenomes.org/pub/release-31/plants/fasta/triticum_aestivum/dna/
Oryza sativa	IRGSP-1.0	ftp://ftp.ensemblgenomes.org/pub/plants/release-31/fasta/oryza_sativa/
Sorghum bicolor	Sorbi1	ftp://ftp.ensemblgenomes.org/pub/plants/release-31/fasta/sorghum_bicolor/dna/
Zea mays	AGPv3	ftp://ftp.ensemblgenomes.org/pub/plants/release-31/fasta/zea_mays/dna/
Phoenix dactylifera	PdactyKAssembly1.0	http://qatar-weill.cornell.edu/research/datepalmGenome/PdactyKAssembly1.0.fasta.gz
Amborella trichopoda	AMTR1.0	ftp://ftp.ensemblgenomes.org/pub/plants/release-31/fasta/amborella_trichopoda/dna/Amborella_trichopoda.AMTR1.0.31.dna.genome.fa.gz
Pinus taeda	ptaeda.v1.0	http://dendrome.ucdavis.edu/ftp/Genome_Data/genome/pinerefseq/Pita/v1.0/ptaeda.v1.0.scaffolds.fasta.gz
Selaginella moellendorffii	v1.0	ftp://ftp.ensemblgenomes.org/pub/plants/release-31/fasta/selaginella_moellendorffii/dna/Selaginella_moellendorffii.v1.0.31.dna.genome.fa.gz
Physcomitrella patens	ASM242v1	ftp://ftp.ensemblgenomes.org/pub/plants/release-31/fasta/physcomitrella_patens/dna/Physcomitrella_patens.ASM242v1.31.dna.genome.fa.gz
Chlamydomonas reinhardtii	v3.0	ftp://ftp.jgi-psf.org/pub/JGI_data/Chlamy/v3.0/Chlre3.fasta.gz
Cyanidioschyzon merolae	ASM9120v1	ftp://ftp.ensemblgenomes.org/pub/plants/release-31/fasta/cyanidioschyzon_merolae/dna/Cyanidioschyzon_merolae.ASM9120v1.31.dna.genome.fa.gz
