# Supplementary material for: Phylogenetic distribution of plant snoRNA families
Source: BMC Genomics. 2016 Nov 24;17:969. doi: 10.1186/s12864-016-3301-2 (PMC5122169; doi:10.1186/s12864-016-3301-2)
Supplement: Additional file 11 — snoRNAs with coordinates. Complete archive of all fasta files of annotated snoRNAs is provided. The header of each sequence follows convention of the snoStrip pipeline and includes genome coordinates, detailes about the successful query during homology search and annotation of the characteristic box motifs. (ZIP 355 kb) [file 12864_2016_3301_MOESM11_ESM.zip]

Archive with 296 entries (295 files):
- Additional_folder_5/
- Additional_folder_5/CrCD62.fa
- Additional_folder_5/snoR120.fa
- Additional_folder_5/CrACA18.fa
- Additional_folder_5/U29.fa
- Additional_folder_5/CrCD06.fa
- Additional_folder_5/CrCD55.fa
- Additional_folder_5/U31.fa
- Additional_folder_5/U61.fa
- Additional_folder_5/CrACA43.fa
- Additional_folder_5/CrACA03.fa
- Additional_folder_5/snoR39BY.fa
- Additional_folder_5/CrACA45.fa
- Additional_folder_5/CrCD03.fa
- Additional_folder_5/snoR108.fa
- Additional_folder_5/CrCD29.fa
- Additional_folder_5/snoR44.fa
- Additional_folder_5/snoR15.fa
- Additional_folder_5/CrCD64.fa
- Additional_folder_5/snoR4.fa
- Additional_folder_5/CrCD68.fa
- Additional_folder_5/snoR11.fa
- Additional_folder_5/AtncR16.fa
- Additional_folder_5/snoR21.fa
- Additional_folder_5/U15.fa
- Additional_folder_5/snoR60.fa
- Additional_folder_5/CrACA32.fa
- Additional_folder_5/CrCD02.fa
- Additional_folder_5/CrCD77.fa
- Additional_folder_5/U36I.fa
- Additional_folder_5/snoR102.fa
- Additional_folder_5/Z111.fa
- Additional_folder_5/CrACA51.fa
- Additional_folder_5/snoR26.fa
- Additional_folder_5/CrCD05.fa
- Additional_folder_5/snoR77.fa
- Additional_folder_5/snoR97.fa
- Additional_folder_5/snoR5.fa
- Additional_folder_5/snoR112.fa
- Additional_folder_5/CrACA29.fa
- Additional_folder_5/CrCD73.fa
- Additional_folder_5/snoR159a.fa
- Additional_folder_5/U16.fa
- Additional_folder_5/snoR148.fa
- Additional_folder_5/CrCD09.fa
- Additional_folder_5/snoR172.fa
- Additional_folder_5/snoR99.fa
- Additional_folder_5/CrCD60.fa
- Additional_folder_5/CrCD18.fa
- Additional_folder_5/snoR175.fa
- Additional_folder_5/snoR34.fa
- Additional_folder_5/snoR139.fa
- Additional_folder_5/snoR94.fa
- Additional_folder_5/U33.fa
- Additional_folder_5/snoR78.fa
- Additional_folder_5/CrCD43.fa
- Additional_folder_5/CrCD53.fa
- Additional_folder_5/U27.fa
- Additional_folder_5/snoR165.fa
- Additional_folder_5/snoR167.fa
- Additional_folder_5/snoR153.fa
- Additional_folder_5/CrCD54.fa
- Additional_folder_5/snoR17.fa
- Additional_folder_5/snoR31.fa
- Additional_folder_5/AtncR27.fa
- Additional_folder_5/snoR23.fa
- Additional_folder_5/snoR73.fa
- Additional_folder_5/CrACA04.fa
- Additional_folder_5/U35.fa
- Additional_folder_5/OsU43.fa
- Additional_folder_5/snoR86.fa
- Additional_folder_5/AtncR1.fa
- Additional_folder_5/OsU54.fa
- Additional_folder_5/snoR74.fa
- Additional_folder_5/snoR69Y.fa
- Additional_folder_5/CrACA26.fa
- Additional_folder_5/snoR103.fa
- Additional_folder_5/snoR162a.fa
- Additional_folder_5/CrCD10.fa
- Additional_folder_5/OssnoR32.fa
- Additional_folder_5/snoR154a.fa
- Additional_folder_5/CrCD46.fa
- Additional_folder_5/snoR68Y.fa
- Additional_folder_5/snoR53Y.fa
- Additional_folder_5/CrACA31.fa
- Additional_folder_5/CrCD75.fa
- Additional_folder_5/U24.fa
- Additional_folder_5/snoR27.fa
- Additional_folder_5/snoR111.fa
- Additional_folder_5/snoR1.fa
- Additional_folder_5/snoR47.fa
- Additional_folder_5/snoR7.fa
- Additional_folder_5/CrACA50.fa
- Additional_folder_5/snoR22.fa
- Additional_folder_5/snoR25.fa
- Additional_folder_5/snoR81.fa
- Additional_folder_5/snoR19.fa
- Additional_folder_5/snoR41Y.fa
- Additional_folder_5/CrACA48.fa
- Additional_folder_5/snoR89.fa
- Additional_folder_5/snoR95.fa
- Additional_folder_5/CrACA16.fa
- Additional_folder_5/snoR136a.fa
- Additional_folder_5/snoR84.fa
- Additional_folder_5/snoR138.fa
- Additional_folder_5/CrACA35.fa
- Additional_folder_5/snoR140a.fa
- Additional_folder_5/snoR135a.fa
- Additional_folder_5/U14.fa
- Additional_folder_5/CrACA37.fa
- Additional_folder_5/U56.fa
- Additional_folder_5/CrCD45.fa
- Additional_folder_5/CrCD49.fa
- Additional_folder_5/snoR79.fa
- Additional_folder_5/snoR158a.fa
- Additional_folder_5/snoR121.fa
- Additional_folder_5/CrCD22.fa
- Additional_folder_5/Z223.fa
- Additional_folder_5/CrCD37.fa
- Additional_folder_5/AtncR4.fa
- Additional_folder_5/snoR123.fa
- Additional_folder_5/CrCD58.fa
- Additional_folder_5/snoR137a.fa
- Additional_folder_5/snoR37.fa
- Additional_folder_5/CrCD51.fa
- Additional_folder_5/CrACA06.fa
- Additional_folder_5/snoR58Y.fa
- Additional_folder_5/CrCD76.fa
- Additional_folder_5/snoR156.fa
- Additional_folder_5/CrCD35.fa
- Additional_folder_5/CrACA07.fa
- Additional_folder_5/Z191a.fa
- Additional_folder_5/CrCD66.fa
- Additional_folder_5/CrCD01.fa
- Additional_folder_5/CrACA08.fa
- Additional_folder_5/CrCD31.fa
- Additional_folder_5/U34.fa
- Additional_folder_5/snoR147a.fa
- Additional_folder_5/CrACA41.fa
- Additional_folder_5/Z108.fa
- Additional_folder_5/snoR104.fa
- Additional_folder_5/CrCD72.fa
- Additional_folder_5/snoR160a.fa
- Additional_folder_5/OsU29.fa
- Additional_folder_5/CrCD28.fa
- Additional_folder_5/snoR146a.fa
- Additional_folder_5/snoR122.fa
- Additional_folder_5/snoR18.fa
- Additional_folder_5/CrCD16.fa
- Additional_folder_5/CrACA09.fa
- Additional_folder_5/CrCD47.fa
- Additional_folder_5/CrCD33.fa
- Additional_folder_5/U30.fa
- Additional_folder_5/OssnoR17.fa
- Additional_folder_5/snoR2.fa
- Additional_folder_5/snoR9.fa
- Additional_folder_5/snoR77Y.fa
- Additional_folder_5/snoR149a.fa
- Additional_folder_5/CrACA22.fa
- Additional_folder_5/snoR126a.fa
- Additional_folder_5/CrCD38.fa
- Additional_folder_5/AtncR12.fa
- Additional_folder_5/CrACA44.fa
- Additional_folder_5/U40.fa
- Additional_folder_5/CrCD25.fa
- Additional_folder_5/snoR144.fa
- Additional_folder_5/snoR64.fa
- Additional_folder_5/snoR132a.fa
- Additional_folder_5/CrCD52.fa
- Additional_folder_5/CrACA10.fa
- Additional_folder_5/AtncR6.fa
- Additional_folder_5/CrCD39.fa
- Additional_folder_5/Z158a.fa
- Additional_folder_5/snoR30.fa
- Additional_folder_5/snoR161a.fa
- Additional_folder_5/CrACA24.fa
- Additional_folder_5/U43.fa
- Additional_folder_5/snoR100.fa
- Additional_folder_5/CrCD20.fa
- Additional_folder_5/snoR170.fa
- Additional_folder_5/U38.fa
- Additional_folder_5/AtncR17.fa
- Additional_folder_5/snoR66.fa
- Additional_folder_5/CrCD69.fa
- Additional_folder_5/AtncR28.fa
- Additional_folder_5/CrCD21.fa
- Additional_folder_5/snoR141a.fa
- Additional_folder_5/CrACA42.fa
- Additional_folder_5/U55.fa
- Additional_folder_5/snoR109.fa
- Additional_folder_5/CrCD74.fa
- Additional_folder_5/snoR32.fa
- Additional_folder_5/snoR176.fa
- Additional_folder_5/U37.fa
- Additional_folder_5/snoR88.fa
- Additional_folder_5/U36II.fa
- Additional_folder_5/CrCD44.fa
- Additional_folder_5/snoR110.fa
- Additional_folder_5/AtncR10.fa
- Additional_folder_5/CrACA39.fa
- Additional_folder_5/CrCD56.fa
- Additional_folder_5/snoR125.fa
- Additional_folder_5/CrACA05.fa
- Additional_folder_5/CrACA28.fa
- Additional_folder_5/Z122.fa
- Additional_folder_5/snoR28.fa
- Additional_folder_5/snoR29.fa
- Additional_folder_5/snoR96.fa
- Additional_folder_5/snoR20.fa
- Additional_folder_5/Z226.fa
- Additional_folder_5/CrCD04.fa
- Additional_folder_5/CrCD41.fa
- Additional_folder_5/snoR82.fa
- Additional_folder_5/CrCD27.fa
- Additional_folder_5/Z109.fa
- Additional_folder_5/U53.fa
- Additional_folder_5/CrACA54.fa
- Additional_folder_5/CrCD61.fa
- Additional_folder_5/snoR93.fa
- Additional_folder_5/snoR106.fa
- Additional_folder_5/snoR145a.fa
- Additional_folder_5/CrACA21.fa
- Additional_folder_5/CrCD48.fa
- Additional_folder_5/CrACA1.fa
- Additional_folder_5/U18.fa
- Additional_folder_5/CrCD70.fa
- Additional_folder_5/snoR169.fa
- Additional_folder_5/CrCD19.fa
- Additional_folder_5/snoR38Y.fa
- Additional_folder_5/CrCD07.fa
- Additional_folder_5/CrCD67.fa
- Additional_folder_5/U51.fa
- Additional_folder_5/snoR35.fa
- Additional_folder_5/R71.fa
- Additional_folder_5/snoR107.fa
- Additional_folder_5/U80.fa
- Additional_folder_5/U54.fa
- Additional_folder_5/U59.fa
- Additional_folder_5/snoR68.fa
- Additional_folder_5/Z112.fa
- Additional_folder_5/CrACA36.fa
- Additional_folder_5/Z110.fa
- Additional_folder_5/CrACA40.fa
- Additional_folder_5/Z134a.fa
- Additional_folder_5/CrCD13.fa
- Additional_folder_5/snoR6.fa
- Additional_folder_5/snoR150a.fa
- Additional_folder_5/snoR12.fa
- Additional_folder_5/CrCD65.fa
- Additional_folder_5/snoR83.fa
- Additional_folder_5/CrCD40.fa
- Additional_folder_5/snoR92.fa
- Additional_folder_5/snoR8.fa
- Additional_folder_5/CrACA46.fa
- Additional_folder_5/CrCD71.fa
- Additional_folder_5/CrCD30.fa
- Additional_folder_5/CrCD57.fa
- Additional_folder_5/snoR90.fa
- Additional_folder_5/snoR72Y.fa
- Additional_folder_5/CrACA13.fa
- Additional_folder_5/Z155a.fa
- Additional_folder_5/CrACA23.fa
- Additional_folder_5/AtncR7.fa
- Additional_folder_5/CrACA19.fa
- Additional_folder_5/U19.fa
- Additional_folder_5/CrCD50.fa
- Additional_folder_5/CrCD15.fa
- Additional_folder_5/snoR33.fa
- Additional_folder_5/snoR80.fa
- Additional_folder_5/CrACA33.fa
- Additional_folder_5/CrCD17.fa
- Additional_folder_5/CrCD36.fa
- Additional_folder_5/R72.fa
- Additional_folder_5/out
- Additional_folder_5/snoR59.fa
- Additional_folder_5/CrACA2.fa
- Additional_folder_5/CrACA38.fa
- Additional_folder_5/CrCD32.fa
- Additional_folder_5/CrCD11.fa
- Additional_folder_5/snoR16.fa
- Additional_folder_5/snoR36.fa
- Additional_folder_5/snoR157a.fa
- Additional_folder_5/snoR124.fa
- Additional_folder_5/snoR24.fa
- Additional_folder_5/snoR72.fa
- Additional_folder_5/snoR13.fa
- Additional_folder_5/snoR65.fa
- Additional_folder_5/Z105.fa
- Additional_folder_5/U49.fa
- Additional_folder_5/snoR10.fa
- Additional_folder_5/snoR14.fa
- Additional_folder_5/CrCD34.fa
- Additional_folder_5/CrCD14.fa
- Additional_folder_5/CrACA30.fa
- Additional_folder_5/CrCD63.fa
- Additional_folder_5/CrCD24.fa
