# Supplementary material for: Phylogenetic distribution of plant snoRNA families
Source: BMC Genomics. 2016 Nov 24;17:969. doi: 10.1186/s12864-016-3301-2 (PMC5122169; doi:10.1186/s12864-016-3301-2)
Supplement: Additional file 11 — snoRNAs with coordinates. Complete archive of all fasta files of annotated snoRNAs is provided. The header of each sequence follows convention of the snoStrip pipeline and includes genome coordinates, detailes about the successful query during homology search and annotation of the characteristic box motifs. (ZIP 355 kb) [file 12864_2016_3301_MOESM11_ESM.zip › Additional_folder_5/CrCD62.fa]

>CD_CrCD62-1_C.reinhardtii_(DS496138)_99536,99640_+_TTGATGA_67_CTGA_35_CTGATGA_7_CTGA_97
GACTCGCTGATGACAAGGACTTAGTCCCAACAGTCTGAGGGGGAACTTTGGTCGGTACCCCCCTTCTTGATGAATATTAGATATCATCTTTCGGGGCTGAGAGTC
>CD_CrCD62-2_C.reinhardtii_(DS496138)_99682,99792_+_TTGATGA_70_CTGA_38_GTGATGA_10_CTGA_100
GCAGATTCGGTGATGACATGGATTTAGTCCCAACAGTCTGAGGGGGAACTTTGGTCGGTACCCCCCTTCTTGATGAATATTAGATATCATCTTTCGGGGCTGAGAGTTTGC
>CD_CrCD62-3_C.reinhardtii_(DS496138)_99863,99973_+_TTGATGA_70_CTGA_38_GTGATGA_10_CTGA_100
AGGAGTTCGGTGATGACATGGATTTAGTCCCAACAGTCTGAGGGGGAACTTTGGTCGGTACCCCCCTTCTTGATGAATATTAGATATCATCTTTCGGGGCTGAGGACTCCT
>CD_CrCD62-4_C.reinhardtii_(DS496138)_474787,474891_-_TTGATGA_67_CTGA_35_TTGATGA_7_CTGA_97
GGCTCGTTGATGACATGGATTTAGTCCCAACAGTCTGAGGGGGAACTTTGGTCGGTACCCCCCTTCTTGATGAATATTAGATATCATCTTTCGGGGCTGAGAGCC
