# Supplementary material for: Phylogenetic distribution of plant snoRNA families
Source: BMC Genomics. 2016 Nov 24;17:969. doi: 10.1186/s12864-016-3301-2 (PMC5122169; doi:10.1186/s12864-016-3301-2)
Supplement: Additional file 11 — snoRNAs with coordinates. Complete archive of all fasta files of annotated snoRNAs is provided. The header of each sequence follows convention of the snoStrip pipeline and includes genome coordinates, detailes about the successful query during homology search and annotation of the characteristic box motifs. (ZIP 355 kb) [file 12864_2016_3301_MOESM11_ESM.zip › Additional_folder_5/snoR120.fa]

>CD_snoR120-1_O.sativa_(adopted_5)_26275733,26275817_-_GTGAGGA_46_CTGA_36_ATGATGA_8_CTGA_76
GAGGCCTATGATGATCAATGTGGAAACCTTTCTCTCTGAAATCTTGTGAGGACATACCCTACTACTGCCTTCCTTCTGAGGTCTC
>CD_snoR120-1_P.dactylifera_(PDK_30s682711)_12363,12453_-_osa_CD_snoR120-1_80.26-0.88-0.76-2.31_GTGATTA_49_CTGA_39_GTGATGA_11_CTGA_78
GATGGAGTCTGTGATGAAGATTGTGGAATTTGTTTTGTCTGAAATTTTGTGATTACAATCCTACTACTGCCTTCCTTCTGAGGCTTCCATC
>CD_snoR120-2_P.dactylifera_(PDK_30s780591)_3804,3894_-_osa_CD_snoR120-1_78.95-0.88-0.73-2.13_GTGATTA_49_CTGA_39_GTGATGT_11_CTGA_78
GATGGAGTCTGTGATGTAGATTGTGGAATTTGTTTTGTCTGAAATTTTGTGATTACAATCCTACTACTGCCTTCCTTCTGAGGCTACCATC
>CD_snoR120-1_Z.mays_(adopted_8)_124537667,124537756_-_osa_CD_snoR120-1_72.22-1.05-0.63-2.44_CTGATTA_51_ATGA_37_AAGATGA_8_CTGA_81
GAGGCCAAAGATGAAATATGTGGATGCTATTTCTGTATGACGTCTCACGTCTGATTACAAAACCCATTACTGCCTTCCTTCTGAGGCCTC
>CD_snoR120-1_S.bicolor_(adopted_9)_55644376,55644463_-_zma_CD_snoR120-1_84.09-0.97-0.91-3.78_CTGATTA_47_ATGA_40_AAGATGA_11_CTGA_76
TCTGGGGCCAAAGATGAAATCTGTGGATGTACTATTTGTATGACGTCTGATTACAAAACCATTACTGCCTTCCTTCTGAGGCCTCTGA
>CD_snoR120-1_T.aestivum_(IWGSC_CSS_1DL_scaff_2291566)_7614,7697_+_osa_CD_snoR120-1_80-0.93-0.73-2.48_GTGATTA_47_ATGA_35_ATGATGA_9_CTGA_74
TGGTGCCGATGATGATTAGTGTGAACCTTTCTCAATGAAATCTCTAGTGATTACATAACCTACTGCCTTCCTTCTGAGGCATCA
>CD_snoR120-2_T.aestivum_(IWGSC_CSS_1BL_scaff_3792157)_4719,4802_+_osa_CD_snoR120-1_78.31-0.97-0.71-2.57_ATGATTA_47_ATGA_35_ATGATGA_9_CTGA_74
TGATGCCGATGATGATTAGTGTGAACCTTTCTCAATGAAATCGCTAATGATTACATAACCTACTGCCTTCCTTCTGAGGCGCCA
>CD_snoR120-3_T.aestivum_(IWGSC_CSS_5AS_scaff_1500687)_7947,8036_-_osa_CD_snoR120-1_80.26-0.88-0.69-2.05_GTGATTA_50_ATGA_38_ATGATGA_12_CTGA_77
TCATGGTGCTGATGATGATTAGTGTGAACCTTTCTCAATGAAATCACTAGTGATTACATAACCTACTGCCTTCCTTCTGAGGCATCATGA
>CD_snoR120-4_T.aestivum_(IWGSC_CSS_1DL_scaff_2285572)_9462,9550_-_osa_CD_snoR120-1_78.75-0.93-0.69-2.29_ATGATTA_50_ATGA_38_ATGATGA_12_CTGA_77
CGTGGTTGCCGATGATGATTAGTGTGAACCTTTCTCAATGAAATCACTAATGATTACATAACCTACTGCCTTCCTTCTGAGGCACCACG
>CD_snoR120-5_T.aestivum_(IWGSC_CSS_1BL_scaff_3921808)_3258,3334_-_osa_CD_snoR120-1_78.75-0.93-0.69-2.29_ATGATTA_42_ATGA_30_ATGATGA_4_CTGA_69
CCGATGATGATTAGTGTGAACCTTTCTCAATGAAATCACTAATGATTACATAACCTACTGCCTTCCTTCTGAGGCA
>CD_snoR120-6_T.aestivum_(IWGSC_CSS_5DS_scaff_2778860)_3619,3706_+_osa_CD_snoR120-1_77.11-0.97-0.68-2.38_ATGATTA_49_ATGA_37_ATGATGA_11_CTGA_76
AATGATGCTGATGATGATTAGTGTGAACCTTTCTCAATGAAATCACTCATGATTACATAACCTACTGCCTTCCTTCTGAGGCATCATT
>CD_snoR120-7_T.aestivum_(IWGSC_CSS_5BS_scaff_2285621)_0,86_-_osa_CD_snoR120-1_77.11-0.97-0.68-2.38_ATGATTA_48_ATGA_36_ATGATGA_10_CTGA_75
ATGATGCTGATGATGATTAGTGTGAACCTTTCTCAATGAAATCACTCATGATTACATAACCTACTGCCTTCCTTCTGAGGCATCAT
>CD_snoR120-8_T.aestivum_(IWGSC_CSS_1BL_scaff_3812186)_2788,2875_-_osa_CD_snoR120-1_77.5-0.93-0.66-2.10_ATGATTA_49_ATGA_37_ATGATGA_11_CCGA_76
CGTGGTGCCGATGATGATTAGTGTGAACCTTTCTCAATGAAATCACTAATGATTACATAACCTACTGCCTTCCTTCCGAGGCGCCACG
>CD_snoR120-9_T.aestivum_(IWGSC_CSS_5AS_scaff_1551887)_28787,28872_+_osa_CD_snoR120-1_75.9-0.97-0.64-2.18_ATGATTG_48_ATGA_36_ATGATGA_10_CTGA_75
ATGATGCTGATGATGATTAGTGTGAACCTTTCTCAATGAAATCACTCATGATTGCATAACCTACTGCCTTCCTTCTGAGGCATCAT
>CD_snoR120-10_T.aestivum_(IWGSC_CSS_5AS_scaff_1523218)_3667,3752_-_osa_CD_snoR120-1_75.9-0.97-0.64-2.18_ATGATTG_48_ATGA_36_ATGATGA_10_CTGA_75
ATGATGCTGATGATGATTAGTGTGAACCTTTCTCAATGAAATCACTCATGATTGCATAACCTACTGCCTTCCTTCTGAGGCATCAT
>CD_snoR120-1_H.vulgare_(adopted_4)_476904930,476905016_-_tae_CD_snoR120-6_95.4-0.98-1.26-6.49_ATGATTA_48_ATGA_36_ATGATGA_10_CTGA_76
GTGATGCCGATGATGATTAGTGTGAACCTTTCTCAATGAAATCAGTAATGATTACATTAACCTACTGCCTTCCTTCTGAGGCATCAT
>CD_snoR120-2_H.vulgare_(adopted_1)_435753716,435753803_-_tae_CD_snoR120-4_98.85-0.97-1.34-7.08_ATGATTA_49_ATGA_37_ATGATGA_11_CTGA_76
TGTGGTGCCGATGATGATTAGTGTGAACCTTTCTCAATGAAATCACTAATGATTACATAACCTACTGCCTTCCTTCTGAGGCACCACA
>CD_snoR120-3_H.vulgare_(adopted_1H)_26240294,26240377_+_tae_CD_snoR120-4_93.26-0.99-1.21-6.22_GTGATTA_47_ATGA_35_ATGATGA_9_CTGA_74
TGGTTCCGATGATGATTAGTGTGAACTTTTCTCAATGAAATCGCTAGTGATTACATAACCTACTGCCTTCCTTCTGAGGGCCCA
>CD_snoR120-4_H.vulgare_(morex_contig_476474)_451,540_+_tae_CD_snoR120-3_97.78-0.99-1.37-7.53_ATGATTA_50_ATGA_38_ATGATGA_12_CTGA_77
TCATGGTGCTGATGATGATTAGTGTGAACCTTTCTCAATGAAATCACAAATGATTACATAACCTACTGCCTTCCTTCTGAGGCATCATGA
>CD_snoR120-5_H.vulgare_(adopted_5)_7498745,7498834_+_tae_CD_snoR120-3_96.67-0.99-1.34-7.24_ATGATTA_50_ATGA_38_GTGATGA_12_CTGA_77
TCATGGTGCTGGTGATGATTAGTGTGAACCTTTCTCAATGAAATCACAAATGATTACATAACCTACTGCCTTCCTTCTGAGGCATCATGA
