# Supplementary material for: Phylogenetic distribution of plant snoRNA families
Source: BMC Genomics. 2016 Nov 24;17:969. doi: 10.1186/s12864-016-3301-2 (PMC5122169; doi:10.1186/s12864-016-3301-2)
Supplement: Additional file 11 — snoRNAs with coordinates. Complete archive of all fasta files of annotated snoRNAs is provided. The header of each sequence follows convention of the snoStrip pipeline and includes genome coordinates, detailes about the successful query during homology search and annotation of the characteristic box motifs. (ZIP 355 kb) [file 12864_2016_3301_MOESM11_ESM.zip › Additional_folder_5/U29.fa]

>CD_U29-1_A.thaliana_(adopted_1)_21052627,21052714_-_NNNNNNN_0_ATGA_34_ATGATGA_5_CTGA_81
GGCGATGATGATAACATATTATCCCAGCTCATTATGAGACCTTTTGTGGTCAAGGAAAATAACTGTTTTCTATAACGTATCTGAGCCA
>CD_U29-1_S.lycopersicum_(adopted_1)_81837292,81837395_-_ath_CD_U29-1_78.02-1.02-0.69-2.83_NNNNNNN_0_ATGA_40_GCGATGA_10_CTGA_93
GGCAATTTTGCGATGATGATACATTTTTCCCAGCTCATTATGAGACCTTATGTTGAAGGTCTAGGAATATACTCCGTTTCCAACACATACATCTGAGCTTTGCC
>CD_U29-1_L.japonicus_(CM0299)_302874,302974_+_ath_CD_U29-1_75.27-1.04-0.62-2.53_NNNNNNN_0_ATGA_34_ATGATGA_6_CTGA_85
TGTCGATGATGATAAATATGATCCCAGCTCATTATGAGACCTTGGCGATTGCAAGGTCAAGGACTAGTATTTTTCCACATTTGTCTGAGCCAACCTTGATA
>CD_U29-1_B.rapa_(A09)_10048647,10048752_+_ath_CD_U29-1_91.95-0.98-1.19-5.86_NNNNNNN_0_ATGA_44_GTGATGA_15_CTGA_91
GGGTTTAAGTGGCTGTGATGATAACATATTATCCCAGCTCATTATGAGACCTTTTGTGGTCAAGGAAAATAACTGTTTTCTAACATTTTTCTGAGCCCTTAAACCC
>CD_U29-2_B.rapa_(A09)_27384099,27384207_+_ath_CD_U29-1_90.91-0.99-1.09-5.37_NNNNNNN_0_ATGA_46_ATGATGA_16_CTGA_93
AGGGTTTAAGTGGCTATGATGATAACATTATTATCCCAGCTCATTATGAGGCCTTTTGTGGCCAAGGAAAATAACTGTTTTCTTAACATTTTCTGAGCTCTTAAACCCT
>CD_U29-3_B.rapa_(A09)_27388544,27388640_+_ath_CD_U29-1_87.64-1.00-1.04-5.02_NNNNNNN_0_ATGA_39_ATGATGA_9_CTGA_87
AAGTGGCTATGATGATATCATTTTTATCCCAGCTCATTATGAGGCCTTTTGTGGCCAAGGAAAATAACTGTTTTCTTAAACATTTTCTGAGCCCTTC
>CD_U29-4_B.rapa_(A09)_10048499,10048583_+_ath_CD_U29-1_86.36-0.99-0.96-4.39_NNNNNNN_0_ATGA_32_ATGATGA_5_CTGA_79
GGCGATGATGATAACATATAATCCCAGCTCTATGAGACCTTTTGTGGTCAAGGAGTACAACTATGTTCATACATATATCTGAGCC
>CD_U29-5_B.rapa_(A09)_27388361,27388448_+_ath_CD_U29-1_80.68-0.99-0.83-3.43_NNNNNNN_0_ATGA_33_GTGATGA_6_CTGA_81
GGGTGGTGATGATAAGATATAATCCCAGCTCTATGAGGCCTTTTGTGGTCTAGGAGTACAACTATGTTCAATACATGTATCTGAACCT
>CD_U29-6_B.rapa_(A09)_27383919,27384008_+_ath_CD_U29-1_80.68-0.99-0.83-3.43_NNNNNNN_0_ATGA_34_GTGATGA_7_CTGA_82
AAGGTGGTGATGATAATATATAATCCCAGCTCTATGAGGCCTTTTGTGGTCTAGGAGTACAACTATGTTCAATACATGTATCTGAACCTT
>CD_U29-1_A.thaliana_(adopted_1)_21052867,21052952_-_NNNNNNN_0_ATGA_32_ATGATGA_5_CTGA_79
GGTGATGATGATAACATATAATCCCAGCTCTATGAGACCTTTTGTGGTCAAGGAGTATAACTATGTTCATACATTTATCTGAGCCT
>CD_1169-1_B.vulgaris_(Bvchr1_un.sca002)_4431099,4431189_-_ath_CD_1169-1_78.82-0.98-0.70-2.63_NNNNNNN_0_TTGA_34_ATGATGA_6_CTGA_78
ATGTGATGATGACAAAAGACTATACCCAGCTCTTTGAGATCTTTTCTAGGTCAGGGAGATACATATGTTCATTTTGTCTGAGCTCAAACAT
>CD_1169-2_B.vulgaris_(Bvchr1_un.sca002)_4431673,4431763_-_ath_CD_1169-1_77.11-0.95-0.64-2.13_NNNNNNN_0_TTGA_36_ATGATGA_9_CTGA_81
TAATTGCGATGATGACAAACATCTAACCCAGCTCTTTGAGGTCTTTTGTAGACCCGGGAAAATAAATATGTTCATTTTGTCTGAGCTTTGA
>CD_1169-1_S.tuberosum_(adopted_1)_77687967,77688065_-_ath_CD_1169-1_73.86-1.01-0.59-2.11_NNNNNNN_0_ATGA_35_ATGATGT_9_CTGA_89
CAATTGCAATGATGTTTACCTTAATCCCAGCTCTATGAGACCTTTTTTAAAGGTCTTGGATTAAACTTGGTTTCCAACACATATATAACTGAGCTTTGC
>CD_1169-1_S.lycopersicum_(adopted_1)_81837630,81837721_-_stu_CD_1169-1_91.92-0.99-1.18-5.97_NNNNNNN_0_ATGA_35_ATGATGT_9_CTGA_82
CAATTGCAATGATGTTTACCTTAATCCCAGCTCTATGAGACCTTGGTCTTGGATTAAACTTGGTTTCCAACATATATATAACTGAGCTTTGC
>CD_U29-1_P.persica_(scaffold_6)_26389799,26389884_-_bra_CD_U29-4_78.57-0.98-0.76-2.89_NNNNNNN_0_ATGA_33_ATGATGA_9_CTGA_76
TTGCAATGATGATGAATGATAATCCCAGCTCTATGAGACCTTTTGTGGTCCGGGAATAGGATAGATCCAATACATCTGAGCCCAGA
>CD_U29-1_G.raimondii_(Chr13)_33068344,33068448_-_ppe_CD_U29-1_78.16-1.00-0.70-2.76_NNNNNNN_0_ATGA_32_ATGATGA_7_CTGA_83
TCGATGATGATGAATGTCTAATCCCAGCTCTATGAGACCTTTTTGAAAAGGTCTGGGAATTGAATCATAATCCAACATTTATCTGAGCCCTCTTTTTTAGTTTGA
>CD_U29-1_V.vinifera_(Un)_14867384,14867489_+_ppe_CD_U29-1_78.31-0.95-0.74-2.61_NNNNNNN_0_ATGA_46_ATGATGA_17_CTGA_90
TGGGTGTTTTGGTGCAATGATGATAAATGTTAATCCCAGCTCATTATGAGACCTTGGAAGGTCTGGGAATAGATTTTGTTGTCATATATCTGAGCTGGTGCATCCA
>CD_U29-2_V.vinifera_(adopted_14)_1603148,1603244_+_sly_CD_U29-1_78.79-0.94-0.66-2.24_NNNNNNN_0_ATGA_38_ATGATGA_9_CTGA_87
TTGTTGCAATGATGATAAATGTTAATCCCAGCTCATTATGAGACCTTTCATTGAAAGGTCCAGGAGTAGACTCAATGAACACATATCTGAGCCTCTG
>CD_U29-1_R.communis_(adopted_30128)_1401427,1401546_-_gra_CD_U29-1_81.13-1.00-0.81-3.42_NNNNNNN_0_ATGA_44_AGGATGA_13_CTGA_94
CAAATAGCAGCGAGGATGATAAATGTTTTAATCCCAGCTCATTATGAGACCTTTTTGTAAGGTCTGGGAATTGAAATACAGTCTCACATTTATCTGAGCTTATTTTATTTTAGTTGTTTG
