# Supplementary material for: Phylogenetic distribution of plant snoRNA families
Source: BMC Genomics. 2016 Nov 24;17:969. doi: 10.1186/s12864-016-3301-2 (PMC5122169; doi:10.1186/s12864-016-3301-2)
Supplement: Additional file 11 — snoRNAs with coordinates. Complete archive of all fasta files of annotated snoRNAs is provided. The header of each sequence follows convention of the snoStrip pipeline and includes genome coordinates, detailes about the successful query during homology search and annotation of the characteristic box motifs. (ZIP 355 kb) [file 12864_2016_3301_MOESM11_ESM.zip › Additional_folder_5/U31.fa]

>CD_U31a-1_A.thaliana_(adopted_1)_10300352,10300453_+_ACGATGG_54_CTTA_37_GTGATGA_10_CTGA_89
TTGAGGAAAGTGATGATATGAAATTGTCGCCCCAGGCTTAATCTGCATCCATTACGATGGTTGTAACATGGTGATTGACTATTTTTGTCTGATTCTCTCAAA
>CD_U31b-1_A.thaliana_(adopted_1)_10308752,10308840_+_ACGATGG_48_CTTA_31_GTGATGA_4_CTGA_83
AAAGTGATGATAAGGAATTGTCGCCCCAGGCTTAATCTGCATCCATTACGATGGTTGTAACATGGTGATTGACTATCTCTGTCTGATTC
>U31a-1_D.purpurea_(dpa_locus_42923_iso_2_len_615_ver_4)_207,300_+_ath_U31a-1_82.65-0.95-0.80-3.08_NNNNNNN_0_CTTA_36_ATGATGA_9_CTGA_84
GGAGTAACATGATGATTTGAATTTGTCGCCCCAGTCTTAGTTGCATCTATTAATAGATGTAACATGGTGATTGACATTTTAATCTGATTCCTCA
>U31a-2_D.purpurea_(dpa_locus_42923_iso_1_len_528_ver_4)_120,212_+_ath_U31a-1_81-0.97-0.72-2.76_NNNNNNN_0_CTTA_36_GTGATGA_8_CTGA_84
GAGGAAAGTGATGATTGTAATTTTGTCGCCCCAGTCTTATTTGCATCTATCAGTAGATGTAATATGGTGATTGACATTTTAATCTGATTCCTC
>U31a-3_D.purpurea_(dpa_locus_42923_iso_3_len_382_ver_4)_120,212_+_ath_U31a-1_80-0.92-0.68-2.21_NNNNNNN_0_CTTA_36_GTGATGA_8_CTGA_84
GAGGAAAGTGATGATTGTAATTTTGTCGCCCCAGTCTTATTTGCATCTATCAGTAGATGTAATATGGTGATTGACACTTTAATCTGATTCCTT
>U31a-1_R.communis_(adopted_29693)_802335,802421_+_dpr_U31a-1_80.43-0.97-0.78-3.00_NNNNNNN_0_CTTA_32_ATGATGA_6_CTGA_79
GGGAAATGATGATAAGTACTGTCGCCCCAGTCTTACTTGCATATAAATAGATGCAAGTTGGTGATTGACTTTTATTATCTGATTCCT
>U31a-1_L.japonicus_(CM0037)_1248275,1248364_+_dpr_U31a-1_77.53-0.94-0.67-2.20_NNNNNNN_0_CTTA_35_ATGATGA_9_CTGA_80
GGATTGAAATGATGATAGGTTTTGTCGCCCCAGTCTTAATTTGCACCTCGAGGTGTAACATGGTGACTGACATGTTTATCTGATCTTGAT
>U31a-1_M.truncatula_(adopted_8)_23502493,23502582_+_lja_U31a-1_86.42-0.89-0.89-3.14_NNNNNNN_0_CTTA_36_GTGATGA_10_CTGA_79
AATTCGGATGTGATGATAGTAATTGTCGCCCCAGTCTTAATTTGCACCAATGGTGTAATATGGTGACTGACACTTTATCTGATCCTGATT
>U31a-2_M.truncatula_(adopted_1)_13388424,13388516_-_lja_U31a-1_81.25-0.88-0.75-2.28_NNNNNNN_0_CTTA_35_GTGATGA_9_CTGA_83
AAGAGGATGTGATGATAGTAATTGTCGCCCCAGTCTTAATTGGCACTATAATAATAGTGTAACATGGTGACTGACATCTTATCTGATCCTCTT
>U31a-3_M.truncatula_(adopted_1)_13387615,13387707_-_ath_U31a-1_79.17-0.93-0.66-2.18_NNNNNNN_0_CTTA_35_GTGATGA_9_CTGA_83
AAGAGGATGTGATGATAGTAATTGTCGCCCCAGTCTTAATTTGCACTATAATAATAGTGTAACCTGGTGACTGACTTCTTATCTGATCCTCTT
>U31a-1_P.persica_(scaffold_4)_3597858,3597952_-_rco_U31a-1_83.33-0.95-0.84-3.32_NNNNNNN_0_CTTA_36_ATGATGA_11_CTGA_82
TGTGGTGAAAATGATGATACTGTTGTCGCCCCAGTCTTACTTGCATCAACAGATGCAAGATGGTGATGGACGTATTCATATCTGATTCCATTGCA
>U31a-2_P.persica_(scaffold_4)_8194279,8194371_+_dpr_U31a-3_75.79-1.01-0.68-2.63_NNNNNNN_0_CTTA_34_GTGATGA_8_CTGA_84
GAGGAAAGTGATGAGAAGTTTTGTCGCCCCAGTCTTACAAGCATCATCCAATTTTTGATGCTTGATGGTGATTGACTCTCTTTCTGATTCCTC
>U31a-1_G.raimondii_(Chr11)_3009060,3009172_-_rco_U31a-1_81.05-1.08-0.79-4.00_NNNNNNN_0_CTTA_44_ATGATGA_18_CTGA_100
CAAGGGAAAAAGGGAACATGATGATAGTTATTGTCGCCCCAGTCTTACTTTGCATATAATAATGTCTTCATATGCAAAATTGGTGATTGACATTTTTATCTGATTTCCACTTG
>U31a-2_G.raimondii_(Chr11)_3009806,3009901_-_rco_U31a-1_79.79-1.07-0.78-3.75_NNNNNNN_0_CTTA_32_ATGATGA_6_CTGA_88
GGAAAATGATGATAGTTATTGTCGCCCCAGTCTTACTTTGCATATATTAATGTCTTCGTATGCAAAATTGGTGATTGACATTTTTATCTGATTTCC
>U31a-3_G.raimondii_(Chr06)_33179150,33179256_+_rco_U31a-1_80.22-1.03-0.76-3.40_NNNNNNN_0_CTTA_38_ATGATGA_12_CTGA_95
GAGAAGTGAAGATGATGATATTTATTGTCGCCCCAGTCTTACTTTGCATATATTCAATGTCTTCATATGCAAAGTTGGTGATTGACATTCTTATCTGATTCATTTCC
>CD_U31b-1_B.rapa_(A08)_16665208,16665286_+_ath_CD_U31b-1_71.91-0.99-0.62-2.04_ATGGTGA_48_CTTA_36_GTGATGA_9_CTGA_69
CAACGAAAGTGATGATAAGGAATTGTCGCCCCAGTCTTACTTAAAACATGGTGATTGACTACTTCTGTCTGATTCTCAA
>U31a-1_B.rapa_(A07)_6244600,6244696_+_ath_U31a-1_88.89-0.96-1.06-4.76_GCGATGG_52_CTTA_36_GTGATGA_9_CTGA_87
GAAGGAAAGTGATGATATGAAATTGTCGCCCCAGTCTTATTTGCATCCATTGCGATGGATGCAAGATGGTGATTGACTATTTTCGTCTGATTCAATC
>U31a-2_B.rapa_(A09)_22580913,22581008_-_ath_U31a-1_89.69-0.94-1.03-4.44_GCGATGG_51_CTTA_35_GTGATGA_8_CTGA_87
GGAGAAAGTGATGATAAGGAATTGTCGCCCCAGTCTTATTTGCATCCATTGCGATGGAATGCAACATGGTGATTGACTATTTTCGTCTGATTCTCT
>U31a-3_B.rapa_(A08)_16665372,16665468_+_ath_U31a-1_87.63-0.94-1.00-4.18_GCGATGG_52_CTTA_36_GTGATGA_9_CTGA_87
TGAAGAAAGTGATGATAGAGAATTGTCGCCCCAGTCTTATTTGCATCCATCGCGATGGATGTAATATGGTGATTGACTATTGTTGTCTGATTCTCAA
>U31a-4_B.rapa_(A09)_22564892,22564989_+_ath_U31a-1_89.13-0.89-0.97-3.63_GCGATGG_52_CTTA_36_GTGATGA_9_CTGA_88
GAACGAAAGTGATGATAAGGAATTGTCGCCCCAGTCTTACTTGCATCCATTGCGATGGAATGCAACATGGTGATTGACTATTTTCGTCTGATTCTTTT
>U31a-5_B.rapa_(A09)_22565228,22565328_+_ath_U31a-1_88.3-0.91-0.97-3.78_GCGATGG_54_CTTA_38_GTGATGA_11_CTGA_90
TTAGGAGAAAGTGATGATAAGGAATTGTCGCCCCAGTCTTATTTGCATCCATTGCGATGGTTGGCAACATGGTGATTGACTATTCTCGTCTGATTCCCTAA
>U31a-6_B.rapa_(A04)_15118218,15118321_+_ath_U31a-1_84.62-0.88-0.84-2.81_ACGATGG_55_CTTA_39_GTGATGA_12_CTGA_91
GTTGGTGGAATGTGATGATATGTAATTGTCGCCCCAGTCTTATTTGCATTCACTACGATGGATGCAACATGGTGATTGACTTTTCAGTATCTGATTTCATTAAT
>U31a-1_C.sinensis_(scaffold00007)_1253787,1253892_-_dpr_U31a-1_85.87-0.97-0.90-3.85_GTGGTGA_77_CTTA_48_ATGATGA_21_CTGA_98
GGGATCTGTAAGGAAGGAAAATGATGATATGTATTTGTCGCCCCAGTCTTAATTTGCATCTAATTTATGATGCAATGTGGTGATTGACATTTGTAATCTGATTCCC
