# Supplementary material for: Phylogenetic distribution of plant snoRNA families
Source: BMC Genomics. 2016 Nov 24;17:969. doi: 10.1186/s12864-016-3301-2 (PMC5122169; doi:10.1186/s12864-016-3301-2)
Supplement: Additional file 11 — snoRNAs with coordinates. Complete archive of all fasta files of annotated snoRNAs is provided. The header of each sequence follows convention of the snoStrip pipeline and includes genome coordinates, detailes about the successful query during homology search and annotation of the characteristic box motifs. (ZIP 355 kb) [file 12864_2016_3301_MOESM11_ESM.zip › Additional_folder_5/U61.fa]

>CD_U61-1_A.thaliana_(adopted_2)_14894875,14894955_-_NNNNNNN_0_CTGA_44_GTGAGGA_4_CTGA_75
GCTGTGAGGAAAAAATCGTGTGCCAGAGATGGTTAATCCATCGCTGACGGTAATACACAACCCTCTAAGAAGTTCTGAGCT
>CD_U61-1_P.dactylifera_(PDK_30s661191)_135462,135558_+_ath_CD_U61-1_86.36-0.80-0.80-2.12_NNNNNNN_0_CTGA_56_ATGATGA_11_CTGA_85
GAGAAAGGCGATGATGATATGTGATCTCGTGTACCGGAGATGGATGCGTCCATCGCTGATGGTAACACAACCCTCTAAGAAGTTCTGAGCCTTCCTT
>CD_U61-1_O.sativa_(adopted_2)_10335060,10335156_+_ath_CD_U61-1_78.31-1.01-0.78-3.24_NNNNNNN_0_GTGT_52_GTGAGGA_13_CTGA_83
GGGGGGCGGGCTGTGAGGAAAGAAAACCTTGTGCCGGAGGCGGATGCGCCGGTGTCGGTAACACAAAATCCTCTAAGAAGTTCTGAGCTCCTCCTCC
>CD_U61-1_T.aestivum_(IWGSC_CSS_5BS_scaff_2271522)_2217,2293_+_osa_CD_U61-1_86.52-0.91-0.92-3.41_NNNNNNN_0_ATGT_42_ATGAGGA_5_CTGA_71
GGCAATGAGGAACGAAACCTGTGCCGGAGGCGGATGCGCCGATGTCGGTAACACAACCCTCTAAGAAGTTCTGAGCC
>CD_U61-2_T.aestivum_(IWGSC_CSS_5DS_scaff_2731694)_3769,3853_-_osa_CD_U61-1_85.39-0.91-0.89-3.23_NNNNNNN_0_ATGT_46_ATGAGGA_9_CTGA_75
TGCTGGCAATGAGGAACGAAACCTGTGCCGGAGGCGGATGCGCCTATGTCGGTAACACAACCCTCTAAGAAGTTCTGAGCCCCTC
>CD_U61-3_T.aestivum_(IWGSC_CSS_1DL_scaff_2224169)_5114,5190_+_osa_CD_U61-1_86.05-0.88-0.87-2.94_NNNNNNN_0_ATGT_42_ATGAGGA_5_CTGA_71
GGCAATGAGGAATGAAACCTGTGCCGGAGGCGGATGCGCCGATGTCGGTAACACAACCCTCTAAGAAGTTCTGAGCC
>CD_U61-4_T.aestivum_(IWGSC_CSS_1BL_scaff_3829339)_13252,13345_-_osa_CD_U61-1_86.05-0.88-0.87-2.94_NNNNNNN_0_ATGT_45_ATGAGGA_8_CTGA_74
GCCGGCAATGAGGAACGAAACCTGTGCCGGAGGCGGATGCGCCGATGTCGGTAACACAACCCTCTAAGAAGTTCTGAGCCCCCTTCGATACGGT
>CD_U61-5_T.aestivum_(IWGSC_CSS_1AL_scaff_3979305)_11327,11420_-_osa_CD_U61-1_86.05-0.88-0.87-2.94_NNNNNNN_0_ATGT_49_ATGAGGA_12_CTGA_78
GGTCGCCGGCAATGAGGAACGAAACCTGTGCCGGAGGCGGATGCGCCGATGTCGGTAACACAACCCTCTAAGAAGTTCTGAGCCCCCTGTGATC
>CD_U61-6_T.aestivum_(IWGSC_CSS_5AS_scaff_1553340)_6435,6511_+_osa_CD_U61-1_83.15-0.91-0.83-2.88_NNNNNNN_0_ATGT_42_ATGAGGA_5_CTGA_71
GGCAATGAGGAACAAAACTTGTGCCGGAGGCAGATGTGCCGATGTCGGTGACACAACCCTCTAAGAAGTTCTGAGCC
>CD_U61-7_T.aestivum_(IWGSC_CSS_3B_scaff_10742707)_10430,10510_+_osa_CD_U61-1_85.54-0.85-0.83-2.51_NNNNNNN_0_ATGT_44_ATGAGGA_7_CTGA_73
GTGGCGATGAGGAACGAAACCTGTGCCGGAGGCGGATGCGCCCATGTCGGTAACACAACCCTCTAAGAAGTTCTGAGCCCC
>CD_U61-8_T.aestivum_(IWGSC_CSS_3AS_scaff_3442910)_3941,4025_+_osa_CD_U61-1_84.34-0.85-0.80-2.35_NNNNNNN_0_ATGT_46_ATGAGGA_9_CTGA_75
GGTCGGCAATGAGGAGCGAAACCTGTGCCGGAGGCGGATGCGCCCATGTCGGTAACACAACCCTCTAAGAAGTTCTGAGCCCCCA
>CD_U61-1_H.vulgare_(adopted_3)_33437823,33437916_-_tae_CD_U61-8_95.18-0.97-1.27-6.34_NNNNNNN_0_GTGT_45_ATGAGGA_8_CTGA_74
GTCGGCAATGAGGAACGAAACCTGTGCCGGAGGCGGATGCGCCAGTGTCGGTAACACAACCCTCTAAGAAGTTCTGAGCCACCCCGAGCTCGAT
>CD_U61-2_H.vulgare_(adopted_1)_289456485,289456569_+_tae_CD_U61-5_100-0.86-1.25-5.16_NNNNNNN_0_ATGT_46_ATGAGGA_9_CTGA_75
GGCCGGCAATGAGGAACGAAACCTGTGCCGGAGGCGGATGCGCCGATGTCGGTAACACAACCCTCTAAGAAGTTCTGAGCCCCAC
>CD_U61-1_B.vulgaris_(Bvchr5.sca007)_1747442,1747531_+_ath_CD_U61-1_79.31-1.06-0.75-3.49_NNNNNNN_0_ATGA_54_ATGAGGA_5_CTGA_84
AGCGATGAGGAAAACATCTGTGTCCAGAGTTGGTCTTCTATGGAGGTCCTTCAATGACGGTAAACACAACCCTCTAAGAAGTTCTGAGCT
>CD_U61-1_D.purpurea_(dpa_locus_11510_iso_2_len_964_ver_4)_695,779_-_tae_CD_U61-3_77.22-1.01-0.71-2.85_NNNNNNN_0_GTGA_49_ATGACGA_9_CTGA_75
AATCTGCCATGACGAAGATTAAACTCTGTGCCGGAGACGCTCGCGTCGGTGACGGCGCAAACCTCTAAGAAGTTCTGAGCCTTAC
>CD_U61-2_D.purpurea_(dpa_locus_11510_iso_1_len_891_ver_4)_622,706_-_tae_CD_U61-3_77.22-1.01-0.71-2.85_NNNNNNN_0_GTGA_49_ATGACGA_9_CTGA_75
AATCTGCCATGACGAAGATTAAACTCTGTGCCGGAGACGCTCGCGTCGGTGACGGCGCAAACCTCTAAGAAGTTCTGAGCCTTAC
>CD_U61-1_S.tuberosum_(adopted_12)_4464215,4464296_+_ath_CD_U61-1_80.25-0.99-0.75-2.98_NNNNNNN_0_CTGA_44_GTGATGA_7_CTGA_74
GGTGCTGTGATGAAAAAAATCTTGTGTCGGAGGCTTTTTGTCGCTGATGGTTTACACAACCCTCTAAGAAGTTCTGAGCACT
>CD_U61-1_S.lycopersicum_(adopted_12)_1567990,1568069_-_stu_CD_U61-1_90.12-0.98-0.98-4.57_NNNNNNN_0_TTGA_43_GTGATGA_6_CTGA_73
GTGCTGTGATGAAAAATTCCTTGTGTCGGAGACTTATCGTCGTTGATGGCTTACACAACCCTCTAAGAAGTTCTGAGCAC
>CD_U61-2_S.lycopersicum_(adopted_12)_1566793,1566872_-_stu_CD_U61-1_87.8-0.99-0.86-3.92_NNNNNNN_0_GTGA_43_ATGATGA_7_CTGA_73
GGTGCTATGATGAAAAATATCTTGTGTCGGAGACTTTGGTCTGTGATGGCTTACACTACCCTCTAAGAAGTTCTGAGCCC
>CD_U61-1_R.communis_(adopted_30054)_59378,59472_-_bvu_CD_U61-1_77.42-1.02-0.67-2.73_NNNNNNN_0_TTGA_58_GTGATGA_7_CTGA_87
TCAGCCGTGATGAAAAAAACTTGTGTCCTTGAGACGGTTTTCTTATAGAAATCGTCTTTGACGGCAACACAACCCTCTAAGAAGTTCTGAGCTGG
>CD_U61-1_L.japonicus_(CM0247)_170700,170789_+_sly_CD_U61-1_80.25-1.00-0.79-3.29_NNNNNNN_0_GTGA_52_GTGATGA_10_CTGA_80
GCTGAATCTGTGATGAAAATTTACTGTGCCGAAGACGAGTCTTTCTCGTCGGTGATGGTTCACAACCCTCTAAGAAGTTCTGAGCTCAGC
>CD_U61-1_M.truncatula_(adopted_4)_34306523,34306605_+_dpr_CD_U61-2_78.48-0.92-0.68-2.14_NNNNNNN_0_ATGA_37_ATGACGA_6_CTGA_63
GAGCTATGACGAAAAAAACTGTGCTGGAGCTCGTCGATGATGGCGCAATCCTCTAAGAAGTTCTGAGCTTTAATTTTCAGCTT
>CD_U61-1_P.persica_(scaffold_5)_4761969,4762059_+_bvu_CD_U61-1_75.56-0.99-0.69-2.51_NNNNNNN_0_ATGA_55_TTGATGA_8_CTGA_82
GATAGCTTTGATGAAACTCCTTGTGTCCAGAGTCGGAGCTCTTGAGCACCTTCTATGACGGTCACAAACCTCTAAGAAGTTCTGAGCTGTC
>CD_U61-1_B.rapa_(A03)_8207957,8208045_-_ath_CD_U61-1_83.15-1.09-0.99-5.38_NNNNNNN_0_CTGA_52_ATGATGA_5_CTGA_83
AGCTATGATGAAAAAATCGTGTGCCAGAGATGTGGGCTTTGTTCTCCATCGCTGACGGTTAAACACATCCCTCTAAGAAGTTCTGAGCT
>CD_U61-2_B.rapa_(A05)_4954326,4954421_+_ath_CD_U61-1_80.9-1.09-0.92-4.80_NNNNNNN_0_CTGA_56_GTGATGA_8_CTGA_87
AAAAGCTGTGATGAAAAAAACCGTGTGCCAGAGATGGAGTCTTTGTTCTCTATCGCTGACGGCTAAACACAACCCTCTAAGAAGTTCTGAGCTTTT
