# Supplementary material for: Phylogenetic distribution of plant snoRNA families
Source: BMC Genomics. 2016 Nov 24;17:969. doi: 10.1186/s12864-016-3301-2 (PMC5122169; doi:10.1186/s12864-016-3301-2)
Supplement: Additional file 11 — snoRNAs with coordinates. Complete archive of all fasta files of annotated snoRNAs is provided. The header of each sequence follows convention of the snoStrip pipeline and includes genome coordinates, detailes about the successful query during homology search and annotation of the characteristic box motifs. (ZIP 355 kb) [file 12864_2016_3301_MOESM11_ESM.zip › Additional_folder_5/snoR39BY.fa]

>CD_snoR39BY-1_A.thaliana_(adopted_2)_15029829,15029912_-_TTGATGA_56_CTGA_46_ATGAGGA_6_CTGA_76
AGCCAATGAGGACATCAGATTATAAAAGAACACCATCTTTCGGGACTGATTAACATTGATGATACTTCTGCAATTCTGAGGCTA
>CD_snoR39BY-2_A.thaliana_(adopted_2)_15027711,15027805_-_NNNNNNN_0_CTGA_46_ATGTGGA_6_CTGA_88
AGCCGATGTGGATATCAGATTATAAAAGAACACCATCTTTCGGGACTGATTGACTTCTTTTGAAGTTTTGCTGATACTTCTGCAATTCTGAGGCT
>CD_snoR39BY-1_P.dactylifera_(PDK_30s957651)_309,397_+_ath_CD_snoR39BY-1_73.33-1.06-0.64-2.60_AGGATGA_63_CTGA_44_GTGATGA_6_CTGA_82
TGCCTGTGATGATAGCTTATTATCAGTACACCATCTTTCGGGACTGATTGGTGTATGTAACCAGGATGATATTCTGCAATTCTGAGGCA
>CD_snoR39BY-1_T.aestivum_(IWGSC_CSS_2DS_scaff_5325250)_562,672_+_pda_CD_snoR39BY-1_76.4-0.99-0.68-2.50_ATGCTGT_75_CTGA_54_GTGATGA_17_CTGA_94
TGTTCAGTTTTGGCCAGTGATGAAAAACCTATTAATCATACCATCTTTCGGGACTGATCGGTTGCTATGCGTCCATGCTGTCATTCTGCAATTCTGAGGTCAAATTGAATA
>CD_snoR39BY-2_T.aestivum_(IWGSC_CSS_2BS_scaff_5228122)_7653,7763_-_pda_CD_snoR39BY-1_76.4-0.99-0.68-2.50_ATGCTGT_75_CTGA_54_GTGATGA_17_CTGA_94
TGTTCAGTTTTGGCCAGTGATGAAAAACCTATTAATCATACCATCTTTCGGGACTGATCGGTCGCTATGCGTCCATGCTGTCATTCTGCAATTCTGAGGTCAAATTGAATA
>CD_snoR39BY-3_T.aestivum_(IWGSC_CSS_2AS_scaff_5248373)_6024,6130_+_pda_CD_snoR39BY-1_76.4-0.99-0.68-2.50_ATGCTGT_73_CTGA_52_GTGATGA_15_CTGA_92
TTCAGGTTTGGCCAGTGATGAAAAACCTATTATTCATACCATCTTTCGGGACTGATTGGTCGCTAAGCGCCCATGCTGTCATTCTGCAATTCTGAGGTCAAATTGAA
>CD_snoR39BY-4_T.aestivum_(IWGSC_CSS_2AL_scaff_6396877)_5910,6005_-_pda_CD_snoR39BY-1_75.82-1.01-0.68-2.62_ATGCTGT_67_CTGA_46_GTGATGA_9_CTGA_86
CTTGGCCAGTGATGAAAAAACTTTTAATCATACCATCTTTCGGGACTGATTGGGCGCTATGCGTCCATGCTGTCATTCTGCAATTCTGAGGCCAAA
>CD_snoR39BY-5_T.aestivum_(IWGSC_CSS_1BL_scaff_3895808)_3147,3242_+_pda_CD_snoR39BY-1_77.01-0.97-0.68-2.39_ATGCTGT_67_CTGA_46_GTGATGA_9_CTGA_86
CTTGGCTGGTGATGAAAAAACTTTTAATCATACCATCTTTCGGGACTGATTGGTCGCTATGCGTCCATGCTGTCATTCTGCAATTCTGAGGCCAAA
>CD_snoR39BY-6_T.aestivum_(IWGSC_CSS_6DS_scaff_2124241)_8811,8919_-_pda_CD_snoR39BY-1_76.14-0.98-0.66-2.35_ATGCTGT_74_CTGA_53_GTGACGA_16_CTGA_93
GTTTATGTTTGTCCTGTGACGAAAAACCTGTTAATCATACCATCTTTCGGGACTGATTGGTCGCTATGCGTCCATGCTGTCATTCTGCAATTCTGAGGACAAACTAAAC
>CD_snoR39BY-7_T.aestivum_(IWGSC_CSS_6AS_scaff_4390753)_17140,17245_+_pda_CD_snoR39BY-1_76.14-0.98-0.66-2.35_ATGCTGT_72_CTGA_51_GTGATGA_13_CTGA_91
TATGGTTGTCCTGTGATGAAAAACCTGTTAAATCATACCATCTTTCGGGACTGATTGGTTGCTAGGCGGCCATGCTGTCATTCTGCAATTCTGAGGACACATTATG
>CD_snoR39BY-8_T.aestivum_(IWGSC_CSS_6AS_scaff_4342761)_10511,10621_-_pda_CD_snoR39BY-1_76.14-0.98-0.66-2.35_ATGCTGT_75_CTGA_54_GTGACGA_17_CTGA_94
TGTTTATGTTTGTCCTGTGACGAAAAACCTGTTAATCATACCATCTTTTGGGACTGATTGGTCGCTATGTGTCCATGCTGTCATTCTGCAATTCTGAGGACAAATTAAACA
>CD_snoR39BY-9_T.aestivum_(IWGSC_CSS_6AL_scaff_5827358)_3950,4055_-_pda_CD_snoR39BY-1_76.14-0.98-0.66-2.35_ATGCTGT_72_CTGA_51_GTGATGA_14_CTGA_91
TTCTGTTTGTCCGGTGATGAAAAACCTATTAATCATACCATCTTTCGGGACTGATTGGTCGCTGTGCGCCCATGCTGTCATTCTGCAATTCTGAGGACAAATTGAA
>CD_snoR39BY-10_T.aestivum_(IWGSC_CSS_5DL_scaff_4568611)_3851,3939_+_pda_CD_snoR39BY-1_76.14-0.98-0.66-2.35_ATGCTGT_64_CTGA_43_GTGATGA_5_CTGA_83
TCCGGTGATGAAAAACCTGTTAAATCATACCATCTTTCGGGACTGATTGGTTGCTATGCGTCCATGCTGTCATTCTGCAATTCTGAGGA
>CD_snoR39BY-11_T.aestivum_(IWGSC_CSS_6BS_scaff_2945154)_979,1088_+_pda_CD_snoR39BY-1_76.4-0.99-0.65-2.36_ATGCTGT_74_CTGA_53_GTGATGA_15_CTGA_93
GTTATGGTTGTCCGGTGATGAAAAACCTGTTAATTCATACCATCTTTCGGGACTGATTGGTCGCTATGCGTCCATGCTGTCATTCTGCAATTCTGAGGACAAATTATGAT
>CD_snoR39BY-12_T.aestivum_(IWGSC_CSS_6BL_scaff_4334480)_2179,2290_+_pda_CD_snoR39BY-1_76.14-0.98-0.63-2.21_ATGTTGT_75_CTGA_54_GTGATGA_17_CTGA_94
CTGTTCTATTTGTCCGGTGATGAAAAACCTGTTAATCATACCATCTTTCGGGACTGATTGGTCGCAGTGCGCCCATGTTGTCATTCTGCAATTCTGAGGACAAATTGAACAG
>CD_snoR39BY-13_T.aestivum_(IWGSC_CSS_5BL_scaff_10882410)_1386,1495_-_pda_CD_snoR39BY-1_76.14-0.98-0.63-2.21_ATGCTGT_74_CAGA_53_GTGATGA_16_CTGA_93
TGTTCTGTTTGTCCAGTGATGAAAAACATGTTAATCATACCATCTTTCGGGACAGATTGGTCGTAGTGCGCCCATGCTGTCATTCTGCAATTCTGAGGACAAATTGAACA
>CD_snoR39BY-14_T.aestivum_(IWGSC_CSS_4DS_scaff_2274406)_977,1072_+_pda_CD_snoR39BY-1_75-0.98-0.63-2.16_ATGCTGT_67_CTGA_46_GTGATGA_9_CTGA_86
TTAGTCCGGTGATGAAAAACCTGTTAATCATACCATCTTTCGGGACTGATTGGTCGCTGTGCGCCCATGCTGTCATTCTGCAATTCTGAGGACAAA
>CD_snoR39BY-15_T.aestivum_(IWGSC_CSS_5AL_scaff_2748062)_2249,2344_+_pda_CD_snoR39BY-1_75-0.98-0.60-2.02_NNNNNNN_0_CTGA_46_GTGATGA_9_CTGA_86
TTTGTCCGGTGATGAAAAACCTGTTAATCATACCATCTTTCAGGACTGATTGGTCGTAGTGCGCCCATGCTATCATTCTGCAATTCTGAGGACAAA
>CD_snoR39BY-1_H.vulgare_(adopted_6)_43549538,43549636_-_tae_CD_snoR39BY-11_94.44-0.97-1.25-6.32_ATGCTGT_69_CTGA_48_GTGATGA_10_CTGA_88
ATTTGTCCAGTGATGAAAAACCTGTTAAATCATACCATCTTTCCGGACTGATTGGTCGCTATGCGTCCATGCTGTCATTCTGTAATTCTGAGGACAAAT
>CD_snoR39BY-2_H.vulgare_(adopted_6)_49653283,49653379_+_tae_CD_snoR39BY-11_93.46-0.96-1.19-5.78_ATGCTGT_68_CTGA_47_GTGATGA_9_CTGA_87
ATTGTCCAGTGATGAAAAACCTGATAAATCATACCATCTTTCGGGACTGATTGGTCGCTATGCGTCCATGCTGTCATGATGCAATTCTGAGGCAAAT
>CD_snoR39BY-3_H.vulgare_(adopted_6HS)_13911893,13911992_-_tae_CD_snoR39BY-10_80.95-0.93-0.73-2.54_ATGCTGT_71_CTGA_48_GTGATAA_9_TTGA_89
GGCAGACGGTGATAAAAAGCATGAACAAAGCACACCATCTTTCAGGACTGATTGGTGTGCTCTCTGTGCCATGCTGTCAAATCTGCAATTGACGTATGCC
>CD_snoR39BY-4_H.vulgare_(adopted_6HL)_6273082,6273187_-_tae_CD_snoR39BY-9_95.28-0.99-1.30-6.91_ATGCTGT_72_CTGA_51_GTGATGA_14_CTGA_91
TTCTGTTTGGCCGGTGATGAAAAACCAGTTAATCATACCATCTTTCGGGACTGATTGGTCGCTGTGCGCCCATGCTGTCTTTCTGCAATTCTGAGGCCAAATTGAA
>CD_snoR39BY-5_H.vulgare_(adopted_6HS)_13911680,13911805_-_tae_CD_snoR39BY-8_83.78-0.99-0.95-4.20_NNNNNNN_0_CTGA_66_GTGATGA_29_CTGA_107
GATGTTTGTATCTGTTCATGTTTGTCCGGTGATGAAGAACATGTTAATAATATCATATTTCGGGACTGATTGGTCGCTATGTATCCATGCTACCATTCTACAATTTCTGAAGCCAAATCGAACGTC
>CD_snoR39BY-6_H.vulgare_(adopted_2)_534671995,534672084_-_tae_CD_snoR39BY-5_96.88-0.99-1.35-7.33_ATGCTGT_64_CTGA_43_ATGATGA_6_CTGA_83
GGCTGATGATGAAAAAACTTTTAATCATACCATCTTTCGGGACTGATTGGTCGCTATGCGTCCATGCTGTTATTCTGCAATTCTGAGGCC
>CD_snoR39BY-7_H.vulgare_(adopted_2)_124980218,124980313_-_tae_CD_snoR39BY-2_94.59-0.99-1.28-6.73_ATGCTGT_67_CTGA_46_GTGATGA_9_CTGA_86
TTTGGCCAGTGATGAAAAACCTATTAATCATACCATCTTTCGGGACTGATTGGTCGCTATGCGTCCATGCTGTCATTCTGCAATTCTGAGATCAAC
>CD_snoR39BY-8_H.vulgare_(adopted_2)_124979966,124980065_-_tae_CD_snoR39BY-2_88.46-0.93-1.01-4.14_ATGCTGT_71_CTGA_46_GTGATGA_9_CTGA_90
CTTGGCTGGTGATGAAAAACCTATTAATCATACCATCTTTCGGGACTGATCGGTCACTATGTATGTGTCCATGCTGTCTTTCTGCAATTCTGAAGCCAAA
>CD_snoR39BY-1_B.vulgaris_(Bvchr5.sca022)_1459897,1459990_+_ath_CD_snoR39BY-2_76.53-1.02-0.71-2.88_TTGCTGT_66_CTGA_42_ATGAAGA_5_CTGA_88
GCCTATGAAGAAATCAGTTTAAAAAACACCATCTTTCGGGACTGAATGGCCCCCTTAAAAGGGCCTTGCTGTTACAATTCTGCAATTCTGAGGC
>CD_snoR39BY-2_B.vulgaris_(Bvchr2.sca014)_1404765,1404859_-_ath_CD_snoR39BY-2_75.51-1.02-0.68-2.68_TTGCTGT_66_CTGA_43_ATGAAGA_6_CTGA_88
AGCCTATGAAGAAATCAGTTTAAAAAACACCATCTTTCGGGACTGAATGGCCCCCTAAAAGGGCCTTGCTGTTACAATTCTGCAATTCTGAGGCT
>CD_snoR39BY-1_D.purpurea_(dpa_locus_4121_iso_4_len_1387_ver_4)_699,791_-_bvu_CD_snoR39BY-2_88.17-0.97-1.05-4.77_TTGCTGT_66_CTGA_43_GTGAGGA_6_CTGA_86
GGCCGGTGAGGAAATCACTATAATCAACACCATCTTTCGGGACTGAATGGCCCCTTACAAGGGCCTTGCTGTTAATTCTGCAATTCTGAGGCC
>CD_snoR39BY-2_D.purpurea_(dpa_locus_4121_iso_2_len_1429_ver_4)_741,833_-_bvu_CD_snoR39BY-2_88.17-0.97-1.05-4.77_TTGCTGT_66_CTGA_43_GTGAGGA_6_CTGA_86
GGCCGGTGAGGAAATCACTATAATCAACACCATCTTTCGGGACTGAATGGCCCCTTACAAGGGCCTTGCTGTTAATTCTGCAATTCTGAGGCC
>CD_snoR39BY-3_D.purpurea_(dpa_locus_17532_iso_2_len_1343_ver_4)_694,784_+_bvu_CD_snoR39BY-2_82.8-0.97-0.88-3.58_CTGATGT_65_CTGA_43_GTGAGGA_6_CTGA_84
GGCCGGTGAGGAAATCCTTATAATTAACACCATCTTTCGGGACTGAATGGCCCCCACAAAGGCCCTGATGTTATTCTGCAATTCTGAGGCC
>CD_snoR39BY-4_D.purpurea_(dpa_locus_19045_iso_2_len_710_ver_4)_378,471_+_bvu_CD_snoR39BY-1_85.26-1.00-0.97-4.52_TTGCTGT_68_CTGA_43_GTGAGGA_6_CTGA_87
GGCCGGTGAGGAAATCTTTATAATCAACACCATCTTTCGGGACTGAATGGCCCCATTTACAAGGGCCTTGCTGTTATTCTGCAATTCTGAGGCC
>CD_snoR39BY-1_S.tuberosum_(adopted_8)_3729726,3729821_-_dpr_CD_snoR39BY-2_85.26-1.01-0.95-4.52_TTGATGT_68_CTGA_46_GTGAGGA_7_CTGA_88
TGGCCTGTGAGGAGATCTATTATGAAAAAACACCATCTTTCGGGACTGAATGGTCTATTTTAGGGCCTTGATGTTAATTCTGCAATTCTGAGGCCG
>CD_snoR39BY-2_S.tuberosum_(adopted_12)_57908509,57908596_+_dpr_CD_snoR39BY-2_86.02-0.99-0.95-4.35_TTGTTGT_62_CTGA_43_GTGATGA_5_CTGA_82
GCCTGTGATGAAATCTATTATAAAGAACACCATCTTTCGGGACTGAATGGCCCTCAAGGCCTTGTTGTCAATTCTGCAATTCTGAGGC
>CD_snoR39BY-3_S.tuberosum_(adopted_8)_48083298,48083390_-_dpr_CD_snoR39BY-2_83.16-1.01-0.92-4.23_TTGCTGT_65_CTGA_46_GTGATGA_7_CTGA_85
TGGCTGGTGATGAAATCTGTAATAAAAGAACACCATCTTTCGGGACTGAATGGCCCCATAGGCCTTGCTGTTTATTCTGCAATTCTGAAGCCA
>CD_snoR39BY-1_S.lycopersicum_(adopted_8)_57031665,57031761_-_stu_CD_snoR39BY-3_97.85-0.99-1.37-7.53_TTGCTGT_67_CTGA_48_GTGATGA_9_CTGA_87
AATGGCTGGTGATGAAATCTCTTATAAAAGAACACCATCTTTCGGGACTGAATGGCCCCATAGGCCTTGCTGTTTATTCTGCAATTCTGAAGCCATT
>CD_snoR39BY-2_S.lycopersicum_(adopted_12)_63517221,63517308_+_stu_CD_snoR39BY-2_98.86-0.99-1.40-7.80_TTGTTGT_62_CTGA_43_GTGATGA_5_CTGA_82
GCCTGTGATGAAATCTATTATAAAGAACACCATCTTTCGGGACTGAATGGCCCTTAAGGCCTTGTTGTCAATTCTGCAATTCTGAGGC
>CD_snoR39BY-3_S.lycopersicum_(adopted_8)_385167,385266_+_stu_CD_snoR39BY-1_94.74-0.98-1.27-6.52_TTGATGT_70_CTGA_48_ATGAGGA_9_CTGA_90
TTTGGCCTATGAGGAGATCTATTATGAAAAAACACCATCTTTCGGGACTGAATGGTATTTTTTAGTACCTTGATGTTAATTCTGCAATTCTGAGGCCAAT
>CD_snoR39BY-1_V.vinifera_(adopted_17)_1899436,1899523_+_sly_CD_snoR39BY-2_86.67-1.01-0.99-4.82_TTGCTGA_63_CTGA_42_GTGATGA_5_CTGA_82
GCCTGTGATGAAATCAGTTATCAAAACACCATCTTTCGGGACTGAATGGCTCTTCAAAAGCCTTGCTGATATTCTGCAATTCTGAGGC
>CD_snoR39BY-2_V.vinifera_(adopted_17)_564892,564976_-_bvu_CD_snoR39BY-1_78.72-0.99-0.75-2.94_TTGCTGT_60_CTGA_42_ATGATGA_5_CTGA_79
GCCTATGATGATATCAGCTATCAAAATACCATCTTTTGGGACTGAATGGCTAGTAGGCCTTGCTGTTATTCTACAATTCTGAGGC
>CD_snoR39BY-1_R.communis_(adopted_29822)_57868,57960_-_vvi_CD_snoR39BY-1_83.52-1.02-0.94-4.48_TTGCTGT_67_CTGA_44_ATGAGGA_6_CTGA_86
TGCCGATGAGGAAATCATTTACCAAGTTAACCATCTTTCGGGACTGAATGGCTTCTAAAAAAAGCCTTGCTGTTATTCTGCAATTCTGAGGCA
>CD_snoR39BY-1_L.japonicus_(CM0288)_311811,311899_+_vvi_CD_snoR39BY-1_84.09-0.99-0.93-4.09_TTGCTGA_61_CTGA_43_ATGAGGA_8_CTGA_80
ATAGCCAATGAGGAAATCAATTATTCATACCATCTTTCGGGACTGAATGGCTTTTATGCCTTGCTGATATTCTGCAATTCTGAGGCTAT
>CD_snoR39BY-2_L.japonicus_(CM0288)_311559,311654_+_bvu_CD_snoR39BY-2_81.91-0.98-0.89-3.70_TTGCTGT_64_CTGA_46_ATGAGGA_9_CTGA_86
TGTTGCCTATGAGGATAAAAATTCACCAAATACCATCTTTCGGGACTGAATGGCTTCCGGGCCTTGCTGTTAAAATTCTGCAATTCTGAGGCTTTC
>CD_snoR39BY-1_M.truncatula_(adopted_4)_46994592,46994688_+_lja_CD_snoR39BY-2_84.04-0.97-0.94-3.96_TTGTGGA_65_CTGA_47_ATGATGA_9_CTGA_87
TATTGCCAATGATGATATATTATACACCAATTACCATCTTTCGGGACTGAATGGCTTTTATGCCTTGTGGATAATATTCTGCAATTCTGAGGCTTTA
>CD_snoR39BY-2_M.truncatula_(adopted_4)_47348371,47348459_-_lja_CD_snoR39BY-2_83.87-0.96-0.92-3.78_TTGTGGA_61_CTGA_43_ATGATGA_5_CTGA_83
GCCAATGATGATATATTATACACCAATTACCATCTTTCGGGACTGAATGGCTTTTATGCCTTGTGGATAATATTCTGCAATTCTGAGGC
>CD_snoR39BY-3_M.truncatula_(adopted_4)_46994137,46994231_+_lja_CD_snoR39BY-2_83.7-0.95-0.91-3.61_TTGTTGA_63_CTGA_45_ATGATGA_9_CTGA_85
CACTGCCAATGATGATATCATACACCAAATACCATCTTTCGGGACTGAATGGCTTTTTTGCCTTGTTGATACTATTCTGCAATTCTGAGGCATTT
>CD_snoR39BY-1_P.persica_(scaffold_4)_405177,405268_+_vvi_CD_snoR39BY-1_87.78-1.01-1.06-5.25_GTGCTGA_66_CTGA_44_GTGATGA_6_CTGA_85
TGCCGGTGATGAAATCAGTTATAAAACACACCATCTTTCGGGACTGATTGGCTTATTTATAAGCCGTGCTGACTTTCTGCAATTCTGAGGCA
>CD_snoR39BY-1_G.raimondii_(Chr11)_53097455,53097548_+_mtr_CD_snoR39BY-3_78.26-0.96-0.74-2.66_TTGATGT_64_CTGA_45_GTGAGGA_10_CTGA_83
CAATTGCCAGTGAGGATATCTATGACAAATACCATCTTTCGGGACTGAATTGCTCTTCGAGCTTTGATGTCCGTCTGCAAATCTGAGGCATTTG
>CD_snoR39BY-2_G.raimondii_(Chr10)_61724748,61724844_+_vvi_CD_snoR39BY-1_88.1-0.94-1.02-4.35_TTGATGT_68_CTGA_46_ATGAGGA_9_CTGA_87
TGTGGCTGATGAGGAAAGCAATTATAAAAACACCATCTTTCGGGACTGAATGGCTTTAAATAAAGCCTTGATGTTATTCTGCAATTCTGAGGCCTTT
>CD_snoR39BY-3_G.raimondii_(Chr09)_14151251,14151337_-_vvi_CD_snoR39BY-1_90.12-0.91-1.01-4.03_TTGCTGT_61_CTGA_42_ATGAGGA_6_CTGA_80
GGGCAATGAGGAAAACAATTTCAAAACACCATCTTTCGGGACTGAATGGCTTCCAAAGCCTTGCTGTTATTCTGCAATTCTGAGCCC
>CD_snoR39BY-1_B.rapa_(A05)_4739974,4740061_+_ath_CD_snoR39BY-1_92.86-0.99-1.20-6.12_TTGATGA_59_TTGA_48_ATGAGGA_8_CTGA_79
AAAGCCGATGAGGACATCAGATTATAAAAGAACACCATCTTTCGGGATTGATTACTTATTGATGATTCTTCTGCAATTCTGAGGCTTT
>CD_snoR39BY-2_B.rapa_(A04)_15500591,15500687_-_ath_CD_snoR39BY-1_92.94-1.00-1.19-6.22_TTGATGT_64_CTGA_53_ATGAGGA_12_CTGA_84
TATTAGAGCCAATGAGGAGATCAGATTATAAAAAGAACACCATCTTTCGGGACTGATTATTTATTGATGTTACTTCTGCAATTCTGAGGCTTTAGTG
>CD_snoR39BY-3_B.rapa_(A03)_8294636,8294727_-_ath_CD_snoR39BY-1_90.7-1.01-1.14-5.93_TTGATGA_62_CTGA_50_ATGAGGA_9_CTGA_82
TAGAGCCAATGAGGAGATCAGATTATAAAAAGAACACCATCTTTCGGGACTGATTGTTTATTTGATGATACTTCTGCAATTCTGAGGCTTTA
>CD_snoR39BY-1_C.sinensis_(scaffold00004)_4119510,4119596_+_gra_CD_snoR39BY-3_85.39-1.01-0.99-4.71_TTGCTGT_61_CTGA_42_ATGAGGA_6_CTGA_80
GGCCTATGAGGATATCATTCAAAACATACCATCTTTCGGGACTGAATGGCTTTTTAAGCCTTGCTGTCATTCTGCAATTCTGAGGCC
>CD_snoR39BY-2_C.sinensis_(scaffold00093)_306700,306786_-_lja_CD_snoR39BY-1_85.88-0.94-0.93-3.80_CTGCTGA_61_CTGA_42_ATGAGGA_6_CTGA_80
GGCCTATGAGGAGATCATTAAAAAATTACCATCTTTCGGGACTGAATGGCTTGTTAAGCCCTGCTGACATTCTGCAATTCTGAGGCC
>CD_snoR39BY-1_P.taeda_(scaffold79620.2)_44468,44561_+_hvu_CD_snoR39BY-4_77.32-0.91-0.68-2.03_ATGCTGA_65_CTTA_47_CCGATGA_9_CTGA_84
CTTATTGGCCGATGATGAAATTCTTAAATCACACCATCTTTCGGATCTTATTGGCCTTGTGGCCATGCTGAACTTCTGCAATTCTGAGGCCATA
>CD_snoR39BY-1_A.trichopoda_(AmTr_v1.0_scaffold00088)_2751373,2751455_-_gra_CD_snoR39BY-3_85.06-0.99-0.92-4.12_TTGCTGA_58_CTGA_42_ATGATGA_5_CTGA_77
GGCAATGATGAAATCAGAAACAATAACACCATCTTTCGGGACTGAATGGTGGAAACCTTGCTGATATTCTGCAATTCTGAGCC
>CD_snoR39BY-2_A.trichopoda_(AmTr_v1.0_scaffold00040)_483550,483633_+_vvi_CD_snoR39BY-1_85.54-0.93-0.91-3.57_TTGCTGA_58_CTGA_42_ATGATGA_5_CTGA_77
GGCCATGATGAAATCAGAAACAATAACACCATCTTTCGGGACTGAATGGTGGAAACCTTGCTGATATTCTGCAATTCTGAGGCC
>CD_snoR39BY-1_Z.mays_(adopted_7)_10566039,10566135_+_vvi_CD_snoR39BY-1_75.53-1.06-0.67-2.86_ATGCTGT_64_CTGA_48_GTGACGA_9_CTGA_87
AGTGGCCTGTGACGAAACTCAGCAATCAAAAACACCATCTTTCGGGGCTGATTGGCGCGAGCCATGCTGTCACACTGCAAAGAATTCTGAGGCCAAA
>CD_snoR39BY-1_S.bicolor_(adopted_2)_5286727,5286822_-_zma_CD_snoR39BY-1_88.78-1.00-1.10-5.44_ATGCTGT_65_CTGA_46_GTGATGA_7_CTGA_88
TGGCCGGTGATGAAACTCTGCAATAAAATACACCATCTTTCGGGGCTGATTGGCTCTCTGAGCCATGCTGTCACACTGCAATTAATTCTGAGGCCA
>CD_snoR39BY-1_O.sativa_(adopted_3)_17575525,17575635_+_sbi_CD_snoR39BY-1_78.02-0.94-0.69-2.29_ATGCTGC_77_TTGA_55_GTGATGA_12_CTGA_97
GGGAATGGACGGTGATGAAAAACTGCAAGAAAAAAACACCACCATCTTTCGGGGTTGATTGGCATGGCCTTGGGCCATGCTGCCAACTCTGCAATTCTGATGTCCATTGCC
>CD_snoR39BY-2_O.sativa_(adopted_10)_11580027,11580122_+_sly_CD_snoR39BY-2_76.14-0.99-0.73-2.75_ATGTTGT_67_CTGA_46_GTGATGA_8_CTGA_87
GGGACCTGTGATGAAATCTGGAACCAAAAATACCATCTTTCGGGACTGATTTGGCTTTCAGCAGCCATGTTGTCACTTCCAAGATCCTGAGGTCTC
>CD_snoR39BY-3_O.sativa_(adopted_10)_11579842,11579941_+_tae_CD_snoR39BY-2_81.63-0.88-0.76-2.31_ATGCTGC_71_CTGA_47_GTGAAGA_9_CTGA_90
GTTGGCCGGTGAAGAAAACCTCGATTAAAAACACCATCTTTCGGGGCTGATCGGCCGCCGCTCGGCGGCCATGCTGCCATTCTGCAATTCTGAGGCCAAC
>CD_snoR39BY-1_O.sativa_(adopted_10)_11579608,11579712_+_ATGATGC_74_CTGA_49_GTGATGA_9_CTGA_94
GGACGACGGTGATGAAAAACCGCAAGAAAAACACACCATCTTTCGGGGCTGATTTGGCGCCGCCGCGCGTGCAATGATGCTAATTCTGCAATTCTGATGTCCATT
>CD_4052-1_Z.mays_(adopted_7)_10565847,10565945_+_osa_CD_4052-1_77.23-0.95-0.71-2.45_ATGCTGC_69_CTGA_48_GTGATGA_9_CTGA_89
TGAGGACTGTGATGAAAAACACAATCAAAACACACCATCTTTCGGGACTGATTGGCTCGATACGAGCCATGCTGCCAACTCTGCAATTCTGACGTCCCC
>CD_4052-1_S.bicolor_(adopted_2)_5286965,5287065_-_zma_CD_4052-1_93.75-0.96-1.22-5.91_ATGCTGC_70_CTGA_49_GTGATGA_10_CTGA_90
TGGTGGACTGTGATGAAAAACGCAATGAAAACACACCATCTTTCGGGGCTGATCGGCTCGTTACGAGCCATGCTGCCAACTCTGCAATTCTGATGTCCCCA
