# Supplementary material for: Phylogenetic distribution of plant snoRNA families
Source: BMC Genomics. 2016 Nov 24;17:969. doi: 10.1186/s12864-016-3301-2 (PMC5122169; doi:10.1186/s12864-016-3301-2)
Supplement: Additional file 11 — snoRNAs with coordinates. Complete archive of all fasta files of annotated snoRNAs is provided. The header of each sequence follows convention of the snoStrip pipeline and includes genome coordinates, detailes about the successful query during homology search and annotation of the characteristic box motifs. (ZIP 355 kb) [file 12864_2016_3301_MOESM11_ESM.zip › Additional_folder_5/CrCD03.fa]

>CD_CrCD03-1_C.reinhardtii_(DS496108)_712759,712860_+_CTGAGGA_72_CCGA_38_GTGATGG_7_CTGA_94
TTGCGTGTGATGGAACTCACAATACTGCGTTATCTTTCCGAGCCCTGCCCCGGCTTCGGCTTGGGGCAGCGCTGAGGACAAACCAACATGTGCCTGACGCAA
>CD_CrCD03-2_C.reinhardtii_(DS496108)_714515,714621_+_CTGAGGA_75_CCGA_41_GTGTGAT_8_CTGA_96
CGTTTGCGTGTGATGGAACTTACAATACTGCGTTATCTTACCGAGCCCTGCCCCGGCTTCGGCTTGGGGCAGCGCTGAGGACAACCAACATGTGCCTGACGCAACTG
>CD_CrCD03-3_C.reinhardtii_(DS496108)_714856,714958_+_CTGAGGA_73_CCGA_38_ATGATGG_7_CTGA_95
TTGCGTATGATGGAACTCACAATACTGCGTTATCTTACCGAGCCCTGCCCCGGCTTCGGCTTTGGGGCAGCGCTGAGGACAAACCAACATGTGCCTGACGCAA
>CD_CrCD03-4_C.reinhardtii_(DS496108)_723420,723521_+_NNNNNNN_0_CCGA_38_ATGATGG_7_GAGG_74
TTGCGTATGATGGAACTCACAATACTGCGTTATCTTACCGAGCCCTGCCCCGGCTTCGGCTTGGGGCAGCGCTGAGGACAAACCAACATGTGCCTGACGCAA
>CD_CrCD03-5_C.reinhardtii_(DS496108)_725670,725770_+_CTGAGGA_72_CCGA_38_GTGATGG_7_CTGA_93
TTGCGTGTGATGGAACTCACAATACTGCGTTATCTTACCGAGCCCTGTCCCGGCTTCGGCCTGGGGCAGCGCTGAGGACAACCAACATGTGCCTGACGCAA
>CD_CrCD03-6_C.reinhardtii_(DS496108)_727543,727644_+_CTGAGGA_73_CCGA_37_GTGATGG_7_CTGA_94
TTGCGTGTGATGGAACTCAAATACTGCGTTATCTTACCGAGCCCTGTCCCGGCTTCGGCTTTTGGGGCAGCGCTGAGGACAACCAACATGTGCCTGACGCAA
