# Supplementary material for: Phylogenetic distribution of plant snoRNA families
Source: BMC Genomics. 2016 Nov 24;17:969. doi: 10.1186/s12864-016-3301-2 (PMC5122169; doi:10.1186/s12864-016-3301-2)
Supplement: Additional file 11 — snoRNAs with coordinates. Complete archive of all fasta files of annotated snoRNAs is provided. The header of each sequence follows convention of the snoStrip pipeline and includes genome coordinates, detailes about the successful query during homology search and annotation of the characteristic box motifs. (ZIP 355 kb) [file 12864_2016_3301_MOESM11_ESM.zip › Additional_folder_5/snoR44.fa]

>CD_snoR44-1_A.thaliana_(adopted_1)_6466092,6466187_-_GAGATGA_48_CAGA_31_GTGATGA_7_CTGA_87
ATGCAAGTGATGATGAAAAGACAGGGACATCAGAATCTCCTTGTTAGGAGATGAGAATGATGACTAATGTCTAGATGGGAATCTCTCTGATGCATA
>CD_snoR44-2_A.thaliana_(adopted_1)_6465930,6466010_-_ATGATGA_43_CAGA_30_GTGACGA_6_CTGA_73
TGCAAGTGACGATGAATAGACAGGGACATCAGAAGTTCTATAATGATGACTAATGTCTAGATGGGAATCTCTCTGATGCAC
>CD_snoR44-3_A.thaliana_(adopted_1)_27984785,27984876_-_ATGATGA_55_CAGA_30_GTGATGA_6_CTGA_84
TGCAAGTGATGATAAAAAGACAGGGACATCAGATTCTCCTTTGGGAGAAGTATAATGATGATTAAGTCTAGATGGGAATCTCTCTGATGCAC
>CD_snoR44-1_A.trichopoda_(AmTr_v1.0_scaffold00010)_8565152,8565233_-_ath_CD_snoR44-2_74.12-1.04-0.61-2.35_ATGATGA_49_CAGG_23_ATGACGA_7_CTGA_74
ATGCATATGACGATTATCTAGACAGGGACATCGACAATCCTGTAGAGGATGATGACATTTTTTGGGAATCTCTCTGATGCAT
>CD_snoR44-1_P.dactylifera_(PDK_30s981311)_10931,11017_-_ath_CD_snoR44-3_79.57-1.00-0.75-3.06_GTGATGA_52_CAGC_31_GTGATGA_6_CTGA_80
TGCAAGTGATGAGAAAACAGACAGGGACATCAGCACTCCTATCTCCGGAGAGTGATGATTTGCTCTAATGGGAATCTCTCTGATGCA
>CD_snoR44-2_P.dactylifera_(PDK_30s1124891)_31696,31782_-_ath_CD_snoR44-3_79.57-1.00-0.75-3.06_GTGATGA_52_CAGC_31_GTGATGA_6_CTGA_80
TGCAAGTGATGAGAAAACAGACAGGGACATCAGCACTCCTATCTGCGGAGAGTGATGACTTGATCTAATGGGAATCTCTCTGATGCA
>CD_snoR44-1_Z.mays_(adopted_2)_180826019,180826116_-_pda_CD_snoR44-2_77.53-1.01-0.69-2.77_GGCATGA_48_CAGA_33_CTGATGA_9_CTGA_82
GAGAGCAGCTGATGAGGACAAGACAGGGACATCAGAACCCATTTCTGGGCATGATAGACTGCGTCTTTAATGGGAATCTCTCTGATGCATCAGCTTTC
>CD_snoR44-2_Z.mays_(adopted_7)_111358732,111358819_-_pda_CD_snoR44-2_77.27-1.00-0.68-2.61_GGCATGA_46_CAGA_31_GTGATGA_7_CTGA_80
AAGCAGGTGATGAGAACAAGACAGGGACATCAGAACCCTTTTCCGGGCATGATAGACCAAGTCTATAATGGGAATCTCTCTGATGCTT
>CD_snoR44-1_S.bicolor_(adopted_4)_55144127,55144217_+_zma_CD_snoR44-2_91.95-0.98-1.16-5.68_GGTATGA_48_CAGA_32_GTGATGA_8_CTGA_82
GGAGCAGGTGATGACAACAAGACAGGGACATCAGAACCCTTTTTCTGGGTATGATAGACTAAGTCTTCAATGGGAATCTCTCTGATGCTCT
>CD_snoR44-2_S.bicolor_(adopted_2)_58901939,58902041_-_zma_CD_snoR44-1_90.72-0.98-1.13-5.48_GGCATGA_50_CAGA_34_GTGATGA_10_CTGA_84
TGGGAGCAGGTGATGAGAACAAGACAGGGACATCAGAACCCTTTTTCTGGGCATGATAGACTAAGTCTTCAATGGGAATCTCTCTGATGCTTTAGCTTTCCCA
>CD_snoR44-1_O.sativa_(adopted_8)_21042065,21042159_-_sbi_CD_snoR44-2_83.02-1.02-0.88-4.05_NNNNNNN_0_CAGA_34_GTGATGA_9_CTGA_85
GGGTGCAGGTGATGAGAAGCAAGACAGGGACATCAGATCTCCTTCCGTGGGGAGTGATCGACTAAAGTCTCAATGGGAATCTCTCTGATGCATTC
>CD_snoR44-2_O.sativa_(adopted_9)_14625748,14625853_-_sbi_CD_snoR44-2_79.41-0.98-0.79-3.12_GGAATGA_62_CAGC_33_GTGATGA_9_CTGA_96
TGAAGCAGGTGATGAAAGCAAGACAGGGACATCAGCACCCTCTTCTCTTTTGAGAGAGATGGGAATGATCGACTAAGTCTATAATGGGAATCTCTCTGATGCTTTT
>CD_snoR44-3_O.sativa_(adopted_8)_21041826,21041940_-_ath_CD_snoR44-1_78.22-1.04-0.75-3.29_NNNNNNN_0_CAGC_36_ATGATGA_11_CTGA_95
GCAGATGCATATGATGAGAAGCAAGACAGGGACATCAGCACCCCCTTTCTGTGAAGGTGGGGAGTGATCGACTAAAGTCTCAATGGGAATCTCTCTGATGCATATTTTGCATTGC
>CD_snoR44-1_T.aestivum_(IWGSC_CSS_5DL_scaff_4491457)_2203,2293_+_sbi_CD_snoR44-2_82.52-0.99-0.92-3.97_GTTATGA_47_CAGA_33_GTGATGA_9_CTGA_81
GGAAGCAAGTGATGATAGCAAGACAGGGACATCAGAACCCTTCGCGGTTATGACAGACTACGTCTATAATGGGAATCTCTCTGATGTTTTC
>CD_snoR44-2_T.aestivum_(IWGSC_CSS_5BL_scaff_10818926)_914,1004_+_sbi_CD_snoR44-2_82.52-0.99-0.92-3.97_GTTATGA_47_CAGA_33_GTGATGA_9_CTGA_81
GGAAGCAAGTGATGATAGCAAGACAGGGACATCAGAACCCTTTGGGGTTATGACAGACTACGTCTATAATGGGAATCTCTCTGATGTTTTC
>CD_snoR44-3_T.aestivum_(IWGSC_CSS_5AL_scaff_2810981)_2372,2462_-_sbi_CD_snoR44-2_82.69-1.00-0.90-4.00_GTTATGA_47_CAGA_33_GTGATGA_9_CTGA_81
GGAAACAAGTGATGATAGCAAGACAGGGACATCAGAACCCTTCGGGGTTATGACAGACTACGTCTATAATGGGAATCTCTCTGATGTTTTC
>CD_snoR44-4_T.aestivum_(IWGSC_CSS_1BL_scaff_3831479)_799,894_+_sbi_CD_snoR44-2_83.84-0.95-0.89-3.55_GTTATGA_52_CAGA_33_ATGATGA_9_CTGA_86
GAAAACAGATGATGATAGCAAGACAGGGACATCAGAACCCTGAATTTCAGGGTTATGACAGACTACGTCTATAATGGGAATCTCTCTGATGTTTTC
>CD_snoR44-5_T.aestivum_(IWGSC_CSS_1DL_scaff_2240726)_8231,8325_+_sbi_CD_snoR44-2_85.26-0.91-0.86-3.17_GTTATGA_51_CAGA_32_ATGATGA_9_CTGA_85
GAAAACAAATGATGATAACAAGACAGGACATCAGAACCCTGAATTTCAGGGTTATGACAGACTAAGTCTATAATGGGAATCTCTCTGATGTTTTC
>CD_snoR44-6_T.aestivum_(IWGSC_CSS_1BL_scaff_3831479)_2236,2331_+_sbi_CD_snoR44-2_80.95-1.01-0.86-3.78_TTAATGA_52_CAGA_33_ATGATGA_9_CTGA_86
GGAAGCAAATGATGATAACAAGACAGGGACATCAGAACCCTGAATTTCAGGTTAATGACAGACTACGTCTATAATGGGAATCTCTCTGATGTTTCT
>CD_snoR44-7_T.aestivum_(IWGSC_CSS_1AL_scaff_3976961)_14064,14159_-_sbi_CD_snoR44-2_84.21-0.91-0.86-3.12_GTTATGA_52_CAGA_33_ATGATGA_9_CTGA_86
GAAAACAAATGATGATAGCAAGACAGGGACATCAGAACCCTGAATTTCAGGGTTATGACAGACTACGTCTATAATGGGAATCTCTCTGATGTTTTT
>CD_snoR44-8_T.aestivum_(IWGSC_CSS_1AL_scaff_3976961)_16554,16649_-_sbi_CD_snoR44-2_84.04-0.90-0.85-2.97_GTTATGA_52_CAGA_33_ATGATGA_9_CTGA_86
GAAAACAAATGATGATAGCAAGACAGGGACATCAGAATCCTGAATTTCAGGGTTATGACAGACTACGTCTATAATGGGAATCTCTCTGATGTTTTC
>CD_snoR44-9_T.aestivum_(IWGSC_CSS_1DL_scaff_2285572)_3657,3752_-_sbi_CD_snoR44-2_79.81-1.00-0.82-3.43_TTAATGA_52_CAGA_33_ATGATGA_9_CTGA_86
GGAAGCAAATGATGATAGCAAGACAGGGACATCAGAACCCTGAATTTCAGGTTAATGACAGACTACGTCTATAATGGGAATCTCTCTGATGTTTCT
>CD_snoR44-10_T.aestivum_(IWGSC_CSS_1BL_scaff_3922613)_718,813_+_sbi_CD_snoR44-2_82.29-0.92-0.82-2.93_GTTATGA_52_CAGA_33_ATGATGA_9_CTGA_86
GAAAACAAATGATGATAGCAAGACAGGGACATCAGAACCCTGAATTTCAGGGTTATGACAGATTACGTCTATAATGGGAATCTCTCTGATGTTTTC
>CD_snoR44-11_T.aestivum_(IWGSC_CSS_1BL_scaff_3922613)_3846,3941_+_sbi_CD_snoR44-2_79.81-1.00-0.82-3.43_TTAATGA_52_CAGA_33_ATGATGA_9_CTGA_86
GGAAGCAAATGATGATAGCAAGACAGGGACATCAGAACCCTGAATTTCAGGTTAATGACAGACTACGTCTATAATGGGAATCTCTCTGATGTTTCT
>CD_snoR44-12_T.aestivum_(IWGSC_CSS_1BL_scaff_3921808)_242,337_-_sbi_CD_snoR44-2_82.29-0.92-0.82-2.93_GTTATGA_52_CAGA_33_ATGATGA_9_CTGA_86
GAAAACAAATGATGATAGCAAGACAGGGACATCAGAACCCTGAATTTCAGGGTTATGACAGATTACGTCTATAATGGGAATCTCTCTGATGTTTTC
>CD_snoR44-13_T.aestivum_(IWGSC_CSS_1BL_scaff_3920056)_6861,6956_-_sbi_CD_snoR44-2_82.29-0.92-0.82-2.93_GTTATGA_52_CAGA_33_ATGATGA_9_CTGA_86
GAAAACAAATGATGATAGCAAGACAGGGACATCAGAACCCTGAATTTCAGGGTTATGACAGATTACGTCTATAATGGGAATCTCTCTGATGTTTTC
>CD_snoR44-14_T.aestivum_(IWGSC_CSS_1BL_scaff_3792157)_7529,7624_+_sbi_CD_snoR44-2_82.29-0.92-0.82-2.93_GTTATGA_52_CAGA_33_ATGATGA_9_CTGA_86
GAAAACAAATGATGATAGCAAGACAGGGACATCAGAACCCTGAATTTCAGGGTTATGACAGATTACGTCTATAATGGGAATCTCTCTGATGTTTTC
>CD_snoR44-15_T.aestivum_(IWGSC_CSS_1DL_scaff_2285572)_6843,6938_-_sbi_CD_snoR44-2_81.44-0.93-0.75-2.67_GTTATGA_52_CAGA_33_ATGATGA_9_CTGA_86
GAAAACAAATGATGATAGCAAGACAGGGACATCAGAACCCTGAATTTCTGGGTTATGACAGATTACGTCAATAATGGTAATCTCTCTGATGTTTTC
>CD_snoR44-16_T.aestivum_(IWGSC_CSS_5AL_scaff_2768473)_4076,4172_-_zma_CD_snoR44-2_90.59-0.96-1.13-5.19_GGTATGA_50_CAGA_35_GTGATGA_11_CTGA_84
ATGGAAGCAGGTGATGACACCAAGACAGGGACATCAGAACCATGTAATGGGTATGATAGACCAAGTCTATAATGGGAATCTCTCTGATGTTATCCGT
>CD_snoR44-17_T.aestivum_(IWGSC_CSS_5DL_scaff_4491457)_2436,2527_+_zma_CD_snoR44-2_88.64-0.99-1.12-5.39_GTCATGA_48_CAGA_33_GTGATGA_9_CTGA_82
GGAAGCAGGTGATGACAATCAGACAGGGACATCAGAACCATCTAATGGTCATGATAGACCAAGTCTATAATGGGAATCTCTCTGATGTTTCT
>CD_snoR44-18_T.aestivum_(IWGSC_CSS_5BL_scaff_10818926)_1154,1245_+_zma_CD_snoR44-2_87.5-0.99-1.09-5.14_GTTATGA_48_CAGA_33_GTGATGA_9_CTGA_82
GGAAGCAGGTGATGACAATCAGACAGGGACATCAGAACCATCTAATGGTTATGATAGACCAAGTCTATAATGGGAATCTCTCTGATGTTTCT
>CD_snoR44-19_T.aestivum_(IWGSC_CSS_4BL_scaff_7004010)_7059,7160_+_zma_CD_snoR44-2_87.5-0.99-1.09-5.14_GTTATGA_49_CAGA_34_GTGATGA_10_CTGA_83
TGGAAGCAGGTGATGACACCAAGACAGGGACATCAGAACCATGTAATGGTTATGATAGACCAAGTCTATAATGGGAAGCTCTCTGATGTTTTCTGTTTTCCA
>CD_snoR44-20_T.aestivum_(IWGSC_CSS_5AL_scaff_2810981)_2116,2216_-_zma_CD_snoR44-2_86.36-0.99-1.06-4.90_GTTATGA_49_CAGA_34_GTGATGA_10_CTGA_83
TGGAAGCAGGTGATGACAATCAGACAGGGACATCAGAGCCATCTAATGGTTATGATAGACCAAGTCTATAATGGGAATCTCTCTGATGTTTATGTCTTCCA
>CD_snoR44-21_T.aestivum_(IWGSC_CSS_4DL_scaff_4DL_14459130)_9605,9706_+_zma_CD_snoR44-2_85.23-0.99-1.02-4.66_GGTATGA_49_CAGA_34_GTGATGC_10_CTGA_83
TGGAAGCAGGTGATGCCACCGAGACAGGGACATCAGAACCATGTAATTGGTATGATGGACCAAGTCTATAATGGGAATCTCTCTGATGTTTTCTGTTTTCCA
>CD_snoR44-22_T.aestivum_(IWGSC_CSS_4DL_scaff_4DL_14453203)_128,229_-_zma_CD_snoR44-2_85.23-0.99-1.02-4.66_GGTATGA_49_CAGA_34_GTGATGC_10_CTGA_83
TGGAAGCAGGTGATGCCACCGAGACAGGGACATCAGAACCATGTAATTGGTATGATGGACCAAGTCTATAATGGGAATCTCTCTGATGTTTTCTGTTTTCCA
>CD_snoR44-23_T.aestivum_(IWGSC_CSS_1DL_scaff_2240726)_12030,12125_+_zma_CD_snoR44-2_84.78-1.03-0.99-4.94_TTAATGA_52_CAGA_33_ATGATGA_9_CTGA_86
CGAAGCAAATGATGATAACAAGACAGGGACATCAGAACCCTGAATTTCAGGTTAATGACAGACTACGTCTATAATGGGAATCTCTCTGATGTTTCT
>CD_snoR44-24_T.aestivum_(IWGSC_CSS_1DL_scaff_2240726)_5650,5745_+_zma_CD_snoR44-2_83.7-1.03-0.96-4.69_GTTATGA_52_CAGA_33_ATGATGA_9_CTGA_86
GAAAACAAATGATGATAGCAAGACAGGGACATCAGAACCCTGAATTTCAGGGTTATGACAGACTACGTCTATAATGGGAATCTCTCTGATGTTTTT
>CD_snoR44-25_T.aestivum_(IWGSC_CSS_1BL_scaff_3920056)_3957,4052_-_zma_CD_snoR44-2_83.7-1.03-0.96-4.69_TTAATGA_52_CAGA_33_ATGATGA_9_CTGA_86
TGAAGCAAATGATGATAGCAAGACAGGGACATCAGAACCCTGAATTTCAGGTTAATGACAGACTACGTCTATAATGGGAATCTCTCTGATGTTTCT
>CD_snoR44-26_T.aestivum_(IWGSC_CSS_2BS_scaff_5247574)_3995,4090_+_zma_CD_snoR44-2_81.52-1.03-0.90-4.20_GTTATGA_52_CAGA_33_ATGATGA_9_CTGA_86
GAAAACAAATGATGATAGCTAGACAGGGACATCAGAACCTTGAATTTCAGGGTTATGACAGACTACGTCTATAATGGGAATCTCTCTGATGTTTTT
>CD_snoR44-27_T.aestivum_(IWGSC_CSS_2BS_scaff_5213758)_12095,12190_-_zma_CD_snoR44-2_81.52-1.03-0.90-4.20_GTTATGA_52_CAGA_33_ATGATGA_9_CTGA_86
GAAAACAAATGATGATAGCTAGACAGGGACATCAGAACCTTGAATTTCAGGGTTATGACAGACTACGTCTATAATGGGAATCTCTCTGATGTTTTT
>CD_snoR44-1_H.vulgare_(adopted_1H)_87868362,87868457_+_tae_CD_snoR44-24_97.89-0.98-1.36-7.30_GTTATGA_52_CAGA_33_ATGACGA_9_CTGA_86
GAAAACAAATGACGATATCAAGACAGGGACATCAGAACCCTGAATTTCAGGGTTATGACAGACTACGTCTATAATGGGAATCTCTCTGATGTTTTC
>CD_snoR44-2_H.vulgare_(adopted_1H)_44484858,44484953_-_tae_CD_snoR44-24_96.88-0.99-1.35-7.33_GTTATGA_52_CAGA_33_ATGATGA_9_CTGA_86
GAAAACAAATGATGATAGCAAGACAGGGACATCAGAACCCAGAATTTCAGGGTTATGACACACTATGTCTATAATGGGAATCTCTCTGATGTTTTT
>CD_snoR44-3_H.vulgare_(adopted_5HL)_13343178,13343269_-_tae_CD_snoR44-20_95-0.98-1.28-6.65_GGTATGA_48_CAGA_33_GTGATGA_9_CTGA_82
GGAAGCAGGTGATGACAATCAGACAGGGACATCAGAACCATCTAATGGGTATGATAGACCAAGTCTATAATGGGAATCTCTCTGATGTTTCT
>CD_snoR44-4_H.vulgare_(adopted_5HL)_13343411,13343502_-_tae_CD_snoR44-2_97.83-1.00-1.36-7.62_GTTATGA_48_CAGA_33_GTGATGA_9_CTGA_82
GGAAGCAAGTGATGATAGCAAGACAGGGACATCAGAACCCTTTCAGGGTTATGACAGACTACGTCTATAATGGGAATCTCTCTGATGTTTTC
>CD_snoR44-1_B.vulgaris_(Bvchr2.sca014)_1404425,1404515_-_pda_CD_snoR44-1_78.26-1.05-0.74-3.30_ATGATGA_55_CAGA_32_ATGATGA_6_TTGA_84
TGCAGATGATGATAAAACTAGACAGGGACATCAGAACTCGTAGGAGCATCAAATATGATGATTTGTCTAAAATGGGAATCTCTTTGATGCA
>CD_snoR44-2_B.vulgaris_(Bvchr5.sca022)_1460188,1460283_+_ath_CD_snoR44-3_80-1.02-0.72-3.08_ATGATGA_57_CAGA_34_ATGATGA_9_TTGA_86
AGGTGCAGATGATGAAAAACTAGACAGGGACATCAGAACTCTTAGGAGTATCAAATATGATGATATGTCTAAGATGGGAATCTCTTTGATGCACTT
>CD_snoR44-3_B.vulgaris_(Bvchr5.sca022)_1462881,1462978_+_ath_CD_snoR44-3_77.89-1.02-0.69-2.83_ATGATGA_58_CAGA_35_ATGATGA_10_TTGA_87
TAGGTGCAGATGATGAAAAACTAGACAGGGACATCAGAACTGTTAGGAGTATCAAATATGATGATATGTCTAAGATGGGAATCTCTTTGATGCACTTA
>CD_snoR44-1_D.purpurea_(dpa_locus_10668_iso_9_len_2061_ver_4)_1627,1709_-_pda_CD_snoR44-2_83.72-0.98-0.91-3.85_AAGATGA_48_CAGA_30_ATGATGA_5_CTGA_77
GCAAATGATGAGAAAATAGACAGGGACATCAGATCTCCTTTTGGAGGAAGATGACTTTAGTCTAATGGGAATCTCTCTGATGC
>CD_snoR44-2_D.purpurea_(dpa_locus_10668_iso_7_len_2231_ver_4)_1627,1709_-_pda_CD_snoR44-2_83.72-0.98-0.91-3.85_AAGATGA_48_CAGA_30_ATGATGA_5_CTGA_77
GCAAATGATGAGAAAATAGACAGGGACATCAGATCTCCTTTTGGAGGAAGATGACTTTAGTCTAATGGGAATCTCTCTGATGC
>CD_snoR44-3_D.purpurea_(dpa_locus_10668_iso_6_len_2265_ver_4)_1627,1709_-_pda_CD_snoR44-2_83.72-0.98-0.91-3.85_AAGATGA_48_CAGA_30_ATGATGA_5_CTGA_77
GCAAATGATGAGAAAATAGACAGGGACATCAGATCTCCTTTTGGAGGAAGATGACTTTAGTCTAATGGGAATCTCTCTGATGC
>CD_snoR44-4_D.purpurea_(dpa_locus_10668_iso_5_len_2023_ver_4)_1589,1671_-_pda_CD_snoR44-2_83.72-0.98-0.91-3.85_AAGATGA_48_CAGA_30_ATGATGA_5_CTGA_77
GCAAATGATGAGAAAATAGACAGGGACATCAGATCTCCTTTTGGAGGAAGATGACTTTAGTCTAATGGGAATCTCTCTGATGC
>CD_snoR44-5_D.purpurea_(dpa_locus_10668_iso_4_len_1940_ver_4)_1627,1709_-_pda_CD_snoR44-2_83.72-0.98-0.91-3.85_AAGATGA_48_CAGA_30_ATGATGA_5_CTGA_77
GCAAATGATGAGAAAATAGACAGGGACATCAGATCTCCTTTTGGAGGAAGATGACTTTAGTCTAATGGGAATCTCTCTGATGC
>CD_snoR44-6_D.purpurea_(dpa_locus_10668_iso_3_len_2130_ver_4)_1696,1778_-_pda_CD_snoR44-2_83.72-0.98-0.91-3.85_AAGATGA_48_CAGA_30_ATGATGA_5_CTGA_77
GCAAATGATGAGAAAATAGACAGGGACATCAGATCTCCTTTTGGAGGAAGATGACTTTAGTCTAATGGGAATCTCTCTGATGC
>CD_snoR44-7_D.purpurea_(dpa_locus_10668_iso_9_len_2061_ver_4)_1232,1330_-_pda_CD_snoR44-2_80.46-0.99-0.79-3.22_ATGACGA_58_CAGC_40_GTGATGA_15_CTGA_84
AGAATTTTATGCAAGTGATGAAAGAAAAGACAGGGACATCAGCACTTTTATCAAAGGATGACGAGATGTCTGTGGGAATCTCTCTGATGCATAAATTCT
>CD_snoR44-8_D.purpurea_(dpa_locus_10668_iso_7_len_2231_ver_4)_1232,1330_-_pda_CD_snoR44-2_80.46-0.99-0.79-3.22_ATGACGA_58_CAGC_40_GTGATGA_15_CTGA_84
AGAATTTTATGCAAGTGATGAAAGAAAAGACAGGGACATCAGCACTTTTATCAAAGGATGACGAGATGTCTGTGGGAATCTCTCTGATGCATAAATTCT
>CD_snoR44-9_D.purpurea_(dpa_locus_10668_iso_6_len_2265_ver_4)_1232,1330_-_pda_CD_snoR44-2_80.46-0.99-0.79-3.22_ATGACGA_58_CAGC_40_GTGATGA_15_CTGA_84
AGAATTTTATGCAAGTGATGAAAGAAAAGACAGGGACATCAGCACTTTTATCAAAGGATGACGAGATGTCTGTGGGAATCTCTCTGATGCATAAATTCT
>CD_snoR44-10_D.purpurea_(dpa_locus_10668_iso_5_len_2023_ver_4)_1194,1292_-_pda_CD_snoR44-2_80.46-0.99-0.79-3.22_ATGACGA_58_CAGC_40_GTGATGA_15_CTGA_84
AGAATTTTATGCAAGTGATGAAAGAAAAGACAGGGACATCAGCACTTTTATCAAAGGATGACGAGATGTCTGTGGGAATCTCTCTGATGCATAAATTCT
>CD_snoR44-11_D.purpurea_(dpa_locus_10668_iso_4_len_1940_ver_4)_1232,1330_-_pda_CD_snoR44-2_80.46-0.99-0.79-3.22_ATGACGA_58_CAGC_40_GTGATGA_15_CTGA_84
AGAATTTTATGCAAGTGATGAAAGAAAAGACAGGGACATCAGCACTTTTATCAAAGGATGACGAGATGTCTGTGGGAATCTCTCTGATGCATAAATTCT
>CD_snoR44-12_D.purpurea_(dpa_locus_10668_iso_3_len_2130_ver_4)_1301,1399_-_pda_CD_snoR44-2_80.46-0.99-0.79-3.22_ATGACGA_58_CAGC_40_GTGATGA_15_CTGA_84
AGAATTTTATGCAAGTGATGAAAGAAAAGACAGGGACATCAGCACTTTTATCAAAGGATGACGAGATGTCTGTGGGAATCTCTCTGATGCATAAATTCT
>CD_snoR44-1_S.tuberosum_(adopted_6)_51577417,51577493_-_dpr_CD_snoR44-6_83.75-0.95-0.81-3.19_ATGATGA_45_CAGC_29_ATGATGA_4_CTGA_71
GCAATGATGATAGAATAGACAGGGACATCAGCACCCTCTTGGGGATGATGATTTGTCGATGGGAATCTCTCTGATGC
>CD_snoR44-2_S.tuberosum_(adopted_3)_55748214,55748313_-_pda_CD_snoR44-2_83.91-0.99-0.95-4.22_AAGATGA_59_CAGA_38_GTGATGA_13_CTGA_86
GTTGGTTTGCAAGTGATGATAAAACAGACAGGGACATCAGAACTCTATTATAGGGTAAAAGATGACTAGTCTAATGGGAATCTCTCTGATGCAATTCAAC
>CD_snoR44-3_S.tuberosum_(adopted_6)_51577970,51578054_-_pda_CD_snoR44-2_82.56-0.98-0.78-3.16_ATGATGA_49_CAGC_34_ATGATGA_9_CTGA_75
TCCTTGCAATGATGATAGAACAGACAGGGACATCAGCACCCTCTGGGGATGATGATTTGTCGATGGGAATCTCTCTGATGCTTGA
>CD_snoR44-4_S.tuberosum_(adopted_3)_55747979,55748064_-_pda_CD_snoR44-1_81.61-0.99-0.82-3.44_GTGATGA_50_CAGA_34_GTGATGA_9_CTGA_76
ATGTGTAAGTGATGATAAAACAGACAGGGACATCAGAACCCATAGGGTTGTGATGATTTGTCGATGGGAATCTCTCTGATGCACCA
>CD_snoR44-1_S.lycopersicum_(adopted_3)_59532335,59532420_-_stu_CD_snoR44-4_96.3-0.93-1.25-5.86_GTGATGA_50_CAGA_34_GTGATGA_9_CTGA_76
AATTGCAAGTGATGATAAAACAGACAGGGACATCAGAATCCATAGGGTTGTGATGATTTGTCGTTGGGAATCTCTCTGATGCACAA
>CD_snoR44-2_S.lycopersicum_(adopted_6)_39820827,39820911_-_stu_CD_snoR44-3_98.82-0.99-1.41-7.81_ATGATGA_49_CAGC_34_ATGATGA_9_CTGA_75
TCATTGCAATGATGATAGAACAGACAGGGACATCAGCACCCTCTGGGGATGATGATTTGTCGATGGGAATCTCTCTGATGCTTGA
>CD_snoR44-3_S.lycopersicum_(adopted_6)_39820391,39820476_-_stu_CD_snoR44-3_95.24-0.98-1.26-6.45_ATGATGA_50_CAGC_34_ATGATGA_9_CTGA_76
TTCTTGCAATGATGATAGAATAGACAGGGACATCAGCACCCTCTTGGGAATGATGATTTGTCAATGGGAATCTCTCTGATGCTTGA
>CD_snoR44-4_S.lycopersicum_(adopted_3)_59532507,59532594_-_stu_CD_snoR44-2_98-0.99-1.38-7.58_AAGATGA_53_CAGA_32_GTGATGA_7_CTGA_80
TTGCAAGTGATGATAAAACAGACAGGGACATCAGAACTCTCTTATAGGGTAAAAGATGACTAGTCTAATGGGAATCTCTCTGATGCAA
>CD_snoR44-1_V.vinifera_(adopted_17)_6897444,6897545_+_sly_CD_snoR44-1_83.53-0.98-0.90-3.81_ATGATGA_58_CAGC_40_GTGACGA_17_CTGA_84
CAGTATGGTTGTGCAAGTGACGATATCAGACAGGGACATCAGCACCTCCAATGGAGAATGATGATTTGTCTTTGGGAATCTCTCTGATGCACAAGCATATTG
>CD_snoR44-2_V.vinifera_(adopted_17)_6897190,6897272_+_pda_CD_snoR44-2_82.76-0.99-0.89-3.83_TTGATGA_49_CTGC_32_GTGATGT_7_CTGA_75
ATGCAAGTGATGTTAAAGCAGACAGGGACATCTGCACTCTTTAGGAGATTGATGACTTGTTCTTGGGAATCTCTCTGATGCAT
>CD_snoR44-1_R.communis_(adopted_30138)_1587314,1587398_-_vvi_CD_snoR44-1_86.67-0.87-0.86-2.88_ATGATGA_50_CAGT_33_ATGACGA_9_CTGA_75
TTGTGCAAATGACGATAAGAAGACAGGGACATCAGTACTCCACCGGAGCATGATGATTGTCTTTGGGAATCTCTCTGATGCCTGT
>CD_snoR44-2_R.communis_(adopted_30138)_1587687,1587777_-_dpr_CD_snoR44-6_87.06-1.01-0.97-4.71_ATGATGA_52_CAGT_34_GTGATGA_9_CTGA_81
AAATGCAAGTGATGATAAACTAGACAGGGACATCAGTTACTCCTTCGGAGGATGATGACTAAGTCTAAATGGGAATCTCTCTGATGCTTGA
>CD_snoR44-1_L.japonicus_(CM0087)_121851,121945_+_sly_CD_snoR44-3_83.53-0.98-0.83-3.48_ATGGTGA_50_CAGA_32_ATGATGA_7_CTGA_75
TTGCAAATGATGATAACTTAGACAGGGACATCAGAACTCCTAGTTGAGAATGGTGATTTGTCATTGGGAATTTTCTGATGCATGGAAAATTGCAA
>CD_snoR44-2_L.japonicus_(CM0087)_121586,121676_+_pda_CD_snoR44-2_84.71-0.97-0.92-3.88_ATGTTGA_52_CAGT_36_ATGATGA_11_CTGA_79
GTTTGCGCAAATGATGACACAACAGACAGGGACATCAGTACTCCTAGGAGAATGTTGACTCGTCTAATGGGAATCTCTCTGATGCGTCAAT
>CD_snoR44-1_M.truncatula_(adopted_7)_34977304,34977387_-_lja_CD_snoR44-2_84.88-0.93-0.90-3.49_ATGTTGA_49_CAGC_31_ATGATGA_7_CTGA_76
GCGCAGATGATGACAAGATAGACAGGGACTCAGCACTCCGAAGGGAGAATGTTGATTTGTCTAATGGGAAAATCTCTGATGCGT
>CD_snoR44-2_M.truncatula_(adopted_7)_34976811,34976901_-_lja_CD_snoR44-1_85.06-0.91-0.84-3.02_ATGATGA_55_CAGA_34_GTGACGA_9_CTGA_81
ACTTGCAAGTGACGATAAATTAGACAGGGACATCAGATCTCCTAATTAGAGAACATGATGATTTGTCGATGGGAATCTCTCTGATGCATAT
>CD_snoR44-3_M.truncatula_(adopted_7)_34977499,34977589_-_lja_CD_snoR44-1_83.72-0.90-0.83-2.82_ATGCTGA_55_CAGA_34_ATGATGA_9_CTGA_81
TGTTGCAAATGATGACAAACTAGACAGGGACATCAGATCTCCTAATTAGAGAAAATGCTGATTTGTCTGTGGGAATCTCTCTGATGCACAA
>CD_snoR44-4_M.truncatula_(adopted_4)_34307587,34307677_+_lja_CD_snoR44-1_82.35-0.89-0.79-2.50_ATGCTGA_55_CAGA_34_ATGATGA_9_CTGA_81
ATGTGCTAATGATGACAAACTAGACAGGGACATCAGATCTCCTAATTAGAGAAAATGCTGATTTGTCTGTGGGAATCTCTCTGATGCACAA
>CD_snoR44-1_P.persica_(scaffold_5)_15854621,15854707_+_vvi_CD_snoR44-1_85.26-0.92-0.87-3.28_ATGGTGA_51_CAGA_33_GTGACGA_9_CTGA_77
TTGTGCAAGTGACGATAAACAGACAGGGACATCAGAACTCCTTTGGGAGGATGGTGATTTGTCAATGGGAATCTCTCTGATGCACAA
>CD_snoR44-2_P.persica_(scaffold_5)_15854354,15854441_+_stu_CD_snoR44-2_84.85-0.98-0.89-3.85_GTGATGA_50_CTGC_34_GTGACGA_9_CTGA_78
GATTGCAAGTGACGATAAAACAGACAGGGACATCTGCACTCTTCGGAGGGTGATGACTTAGTCTAATGGGAATCTCTCTGATGCATTT
>CD_snoR44-1_G.raimondii_(Chr08)_47846354,47846453_+_ppe_CD_snoR44-2_82.61-1.03-0.86-4.09_GTGATTG_54_CTGC_36_ATGATGA_10_CTGA_88
GATAGGCAGATGATGATAAGAATAGACAGGGACATCTGCACTCCCTTCTGTGGGTGATTGCTGACTTAGTCTTAAATGGGAATCTCTCTGATGCTTTATC
>CD_snoR44-2_G.raimondii_(Chr11)_53095490,53095579_+_ppe_CD_snoR44-1_85.87-1.05-1.00-5.21_ATGATGA_51_CAGT_35_GTGACGA_9_CTGA_80
TTGTGCAAGTGACGATAAAGATAGACAGGGACATCAGTACCCATTGGAGGATGATGAGTTGTCTAAAATGGGAATCTCTCTGATGCACAA
>CD_snoR44-3_G.raimondii_(Chr11)_53095034,53095123_+_ppe_CD_snoR44-1_85.87-1.05-1.00-5.21_ATGATGA_51_CAGT_35_GTGACGA_9_CTGA_80
TTGTGCAAGTGACGATAAAGATAGACAGGGACATCAGTACCCATTGGAGGATGATGAGTTGTCTAAAATGGGAATCTCTCTGATGCACAA
>CD_snoR44-4_G.raimondii_(Chr11)_53097989,53098080_+_ppe_CD_snoR44-1_85.56-1.02-0.97-4.75_ATGATGA_52_CAGT_36_GTGACGA_10_CTGA_81
TATGTGCAAGTGACGATAAAAATAGACAGGGACATCAGTACCCATTGGAGGATGATGAGTTGTCTAAAATGGGAATCTCTCTGATGCACATA
>CD_snoR44-1_B.rapa_(A03)_21328934,21329031_-_ppe_CD_snoR44-2_81.61-0.98-0.78-3.15_GTGTTGA_52_CAGA_39_GTGACGA_14_CTGA_83
TGGTTATTTGCAAGTGACGATTAAACAGACAGGGACATCAGAAATAAATCTGTGTTGACTTTAGTCTTTAATGGGAATCTCTCTGATGCAATAAACCA
>CD_snoR44-2_B.rapa_(A08)_9157225,9157318_-_ath_CD_snoR44-3_93.55-1.00-1.24-6.55_ATGATGA_56_CAGA_31_GTGACGA_7_CTGA_86
GTGCAAGTGACGATAAAAAGACAGGGACATCAGATTCTCCTTAGGGAGAAGTAGAATGATGATTATTGTCTAAATGGGAATCTCTCTGATGCAC
>CD_snoR44-3_B.rapa_(A07)_20269364,20269457_-_ath_CD_snoR44-3_93.55-1.00-1.24-6.55_ATGATGA_56_CAGA_31_GTGACGA_7_CTGA_86
GTGCAAGTGACGATAAAAAGACAGGGACATCAGATTCTCCTTAGGGAGAAGTAGAATGATGATTATTGTCTAAATGGGAATCTCTCTGATGCAC
>CD_snoR44-4_B.rapa_(A07)_15135885,15135990_+_ath_CD_snoR44-3_93.55-1.00-1.24-6.55_ATGATGA_62_CAGA_37_GTGACGA_13_CTGA_92
GTGCGAGTGCAAGTGACGATAAAAAGACAGGGACATCAGATTCTCCTTGGGGAAAAGTGTAATGATGATTAACGTCTAAATGGGAATCTCTCTGATGCACTTATAT
>CD_snoR44-5_B.rapa_(A02)_13434144,13434246_-_ath_CD_snoR44-3_92.47-1.00-1.20-6.28_ATGATGA_61_CAGA_36_GTGACGA_12_CTGA_91
ATGTTGTGCAAGTGACGATAAAAAGACAGGGACATCAGATTCTCCTCAGGGAGAAGTAGAATGATGATTATTGTCTAAATGGGAATCTCTCTGATGCACATAT
>CD_snoR44-6_B.rapa_(A02)_25912721,25912799_+_ath_CD_snoR44-2_81.71-1.00-0.80-3.40_GTGTTGA_43_CAGA_31_GTGACGA_6_CTGA_72
TGCAAGTGACGATTAAACAGACAGGGACATCAGAAATTATCTGTGTTGACTAAAGTCTATAATGGGAATATCTGATGCA
>CD_snoR44-7_B.rapa_(A08)_18955962,18956057_+_ath_CD_snoR44-1_95.74-0.97-1.26-6.39_GAGATGA_49_CAGA_31_GTGACGA_7_CTGA_88
GTGCAAGTGACGATGAAAAGACAGGGACATCAGAATCTCCTTTGTTAGGAGATGAGAATGATGATTAATGTCTAAATGGGAATCTCTCTGATGCAC
>CD_snoR44-8_B.rapa_(A06)_7277755,7277854_-_ath_CD_snoR44-1_93.68-0.98-1.22-6.15_GAGATGA_51_CAGA_33_GTGACGA_9_CTGA_90
TAGTGCAAGTGACGATGAAAAGACAGGGACATCAGAATCTCCTTTGATAGGAGATGAGAATGATGATTATTGTCTAAATGGGAATCTCTCTGATGCATTA
>CD_snoR44-9_B.rapa_(A08)_18956357,18956464_+_ath_CD_snoR44-1_89.69-1.00-1.06-5.28_ATGATGA_65_CAGA_36_GTGACGA_12_CTGA_95
GATTTGTGCAAGTGACGATGAAAAGACAGGGACATCAGAAGTTCTCCGATTAGGAGAATTGAGAATGATGACTAAAGTCTAAATGGGAATCTCTCTGATGCACTAATC
>CD_snoR44-10_B.rapa_(A08)_18956200,18956295_+_ath_CD_snoR44-1_88.89-1.02-1.06-5.47_ATGATGA_59_CAGA_30_GTGACGA_6_CTGA_89
TGCAAGTGACGATGAAAAGACAGGGACATCAGAGATTCTCCGGTTAGGAGAATTGAGAATGATGATTAATGTCTAAATGGGAATCTCTCTGATGCG
>CD_snoR44-11_B.rapa_(A06)_7277505,7277606_-_ath_CD_snoR44-1_88.89-1.02-1.06-5.47_ATGATGA_62_CAGA_33_GTGACGA_9_CTGA_92
AATTGCAAGTGACGATGAAAAGACAGGGACATCAGAAATTCTCCAATTAGGAGAATTTAGAATGATGACTAACGTCTAAATGGGAATCTCTCTGATGCATAA
>CD_snoR44-1_C.sinensis_(scaffold00111)_223408,223498_-_rco_CD_snoR44-2_88.37-0.93-0.99-4.11_ATGATGA_53_CAGT_34_CTGATGA_9_CTGA_81
ATATGCAACTGATGATAAAACAGACAGGGACATCAGTTACTCCCGAGGGAGAATGATGACTTAGTCTAATGGGAATCTCTCTGATGCATAT
>CD_snoR44-2_C.sinensis_(scaffold04639)_2487,2577_-_rco_CD_snoR44-2_87.21-0.93-0.96-3.90_ATGATGA_53_CAGT_34_CTGATGA_9_CTGA_81
ATATGCAACTGATGATAGAACAGACAGGGACATCAGTTACTCCCGAGGGAGAATGATGACTTAGTCTAATGGGAATCTCTCTGATGCATAT
