# Supplementary material for: Phylogenetic distribution of plant snoRNA families
Source: BMC Genomics. 2016 Nov 24;17:969. doi: 10.1186/s12864-016-3301-2 (PMC5122169; doi:10.1186/s12864-016-3301-2)
Supplement: Additional file 11 — snoRNAs with coordinates. Complete archive of all fasta files of annotated snoRNAs is provided. The header of each sequence follows convention of the snoStrip pipeline and includes genome coordinates, detailes about the successful query during homology search and annotation of the characteristic box motifs. (ZIP 355 kb) [file 12864_2016_3301_MOESM11_ESM.zip › Additional_folder_5/snoR15.fa]

>CD_snoR15-1_A.thaliana_(adopted_1)_11685057,11685150_+_TTGATGT_58_CTGA_44_ATGATGA_8_CTGA_83
GGGGCAGATGATGATTATCATAAAACAAATGGGTAATTTGCGACTGATAATATTACATTGATGTGTTTTTCACCTTGGAGAACTGATGTCCCCA
>CD_snoR15-1_P.dactylifera_(PDK_30s682841)_57009,57092_-_ath_CD_snoR15-1_78.89-0.95-0.72-2.51_TTGATGC_54_CTGA_41_ATGAGGA_7_CTGA_76
GGGCAGATGAGGAATCTCATATTAAATGGGTAATTTGCGTCTGAATTATTCCATTGATGCTATCACCTAGGAGATCTGATGCCC
>CD_snoR15-2_P.dactylifera_(PDK_30s682841)_57218,57302_-_ath_CD_snoR15-1_76.67-0.95-0.66-2.16_TTGATGC_55_CTGA_42_ATGAGGA_7_CTGA_77
GGGCAAATGAGGAATCTCATATTTAAATGGGTAATTTGCGTCTGAATGATTCCATTGATGCTATCACCTAGGAGATCTGATGCCC
>CD_snoR15-3_P.dactylifera_(PDK_30s991301)_12887,12979_-_ath_CD_snoR15-1_72.63-1.00-0.61-2.12_ATGATGT_56_CTAA_43_ATGAGGA_7_CTGA_85
GGGTAGATGAGGAATCTCATAATTTTAATGGGTAATTTGCATCTAAAACATCTCAATGATGTTACCTGTCATCACCTTGGAGATCTGATGCCC
>CD_snoR15-4_P.dactylifera_(PDK_30s843961)_17927,18019_-_ath_CD_snoR15-1_72.63-1.00-0.61-2.12_GTGATGT_56_CTGA_43_ATGAGGA_7_CTGA_85
GGGCAGATGAGGAATCTCATATTTTTAATGGGTAATTTGCATCTGAAGCATCTTAGTGATGTTACCTATTATCACCTTGGAGATCTGATGCCC
>CD_snoR15-1_Z.mays_(adopted_8)_2415165,2415263_+_pda_CD_snoR15-4_85.56-0.96-0.94-3.93_GTGATGT_56_CTGA_43_ATGAGGA_8_CTGA_86
GATGCAGATGAGGAGACACAAGTTTTAATGGGTAATTTGCATCTGAGGCATCTCTGTGATGTCACACCCTTTTCACCTTGGAGATCTGATGCTATGCTC
>CD_snoR15-2_Z.mays_(adopted_5)_59496939,59497036_-_pda_CD_snoR15-4_83.52-0.97-0.89-3.70_GTGATGT_57_CTGA_44_ATGAGGA_9_CTGA_88
CGGTGCAGATGAGGAGCCACAAGTTGTAATGGGTAATTTGCATCTGAGGCATCTCTGTGATGTCACACCCTTTTTCACCTTGGAGATCTGATGCACCC
>CD_snoR15-3_Z.mays_(adopted_3)_43863369,43863461_-_pda_CD_snoR15-4_78.02-0.97-0.71-2.58_ATGATGT_52_CTGA_39_ATGAGGA_7_CTGA_83
ATGCAGATGAGGAGACACAAGATATGGGTAATTTGCATCTGAGGCATCTCTATGATGTCACACCCTCTTTCACCTTGGAGATCTGATGTGCGT
>CD_snoR15-1_S.bicolor_(adopted_10)_59387346,59387461_-_zma_CD_snoR15-2_96.91-0.98-1.33-7.07_GTGATGT_64_CTGA_51_ATGAGGA_16_CTGA_95
GATGGATTGGTGCAGATGAGGATTCACAAGTTTTAATGGGTAATTTGCATCTGAGGCATCTCTGTGATGTCACACCCTTTTTCACCTTGGAGATCTGATGCACCCACCACTCTGTC
>CD_snoR15-2_S.bicolor_(adopted_3)_12202996,12203093_-_zma_CD_snoR15-1_96-1.00-1.28-7.00_GTGATGT_57_CTGA_44_ATGAGGA_9_CTGA_88
TGATGCAGATGAGGAGACACAAGTTTTAATGGGTAATTTGCGTCTGAGGCATCTCTGTGATGTCACACCCTTTTTCACCTTGGAGATCTGATGCATCC
>CD_snoR15-1_O.sativa_(adopted_1)_9656134,9656231_-_sbi_CD_snoR15-2_97.94-0.98-1.36-7.33_GTGATGT_57_CTGA_44_ATGAGGA_9_CTGA_88
TGATGCAGATGAGGAGGCACAAGATTTAATGGGTAATTTGCGTCTGAGGCATCTCTGTGATGTCACACCCTTTTTCACCTTGGAGATCTGATGCATCT
>CD_snoR15-1_T.aestivum_(IWGSC_CSS_5BS_scaff_2251175)_4641,4732_+_osa_CD_snoR15-1_95.83-0.97-1.23-6.26_GTGATGT_54_CTGA_41_ATGATGA_7_CTGA_84
ATGCAGATGATGAGGCACAAGTTTTATGGGTAATTTGCGTCTGAGGCATCTCTGTGATGTCACACCCTTTTCACCTTGGAGATCTGATGCAT
>CD_snoR15-2_T.aestivum_(IWGSC_CSS_4BL_scaff_6974492)_1553,1665_+_osa_CD_snoR15-1_81.44-0.98-0.79-3.20_GTGATGT_66_CAGA_53_TAGATGA_15_CTGA_96
GATCATGGTTGATGTAGATGAGTGGGCACGAAGATTTGTGGGTAGTTTGTGTCAGAGGCGACTTTGTGATGTCGCACTCTCTTCACCATGGAGATCTGAATGCACCACTGATT
>CD_snoR15-3_T.aestivum_(IWGSC_CSS_4BL_scaff_6974492)_2800,2908_+_osa_CD_snoR15-1_79.35-0.93-0.75-2.53_GTGATGT_63_CAGA_52_CAGATGA_14_CTGA_93
ATCATGGTTGATGCAGATGAGTGGGCACAAAAATTTGTGGGTAGTTTTTGTCAGAGGCGACTGTGATGTCGCACTTTATTCACCATGGAGATCTGATTGCACACTTGAT
>CD_snoR15-4_T.aestivum_(IWGSC_CSS_4DL_scaff_4DL_14467545)_7105,7214_-_osa_CD_snoR15-1_78.95-0.96-0.73-2.66_CAGATGA_11_CTGA_92
ATTGTCGATCCAGATGAGTGGGCACAAAGATTTGTGGGTAATTTGTGTTAGGGTCGACTTTATGATATCACACTCTCTTCACCTCGGAGATCTGATGCACCCTTGATAAT
>CD_snoR15-5_T.aestivum_(IWGSC_CSS_4BL_scaff_7036677)_3616,3725_+_osa_CD_snoR15-1_78.49-0.94-0.70-2.38_CAGATGA_11_CTGA_92
ATTGTCGATCCAGATGAGTGGGCACAAAGATTTGTGGGTAATTTGTGTTAGGGTCGACTTTATGATATCACACTCTCTTCACCTCGGAGATCTGATGAACCCTTGATAAT
>CD_snoR15-6_T.aestivum_(IWGSC_CSS_5AS_scaff_1551887)_26316,26409_+_sbi_CD_snoR15-2_95.92-0.99-1.26-6.74_GTGATGT_55_CTGA_42_ATGAGGA_8_CTGA_85
GATGCAGATGAGGAGACACTAGTTTTATGGGTAATTTGCGTCTGAGGCGTCTCTGTGATGTCACACCCTTTTCACCTTGGAGATCTGATGCATC
>CD_snoR15-7_T.aestivum_(IWGSC_CSS_5AS_scaff_1523218)_6130,6223_-_sbi_CD_snoR15-2_95.92-0.99-1.26-6.74_GTGATGT_55_CTGA_42_ATGAGGA_8_CTGA_85
GATGCAGATGAGGAGACACTAGTTTTATGGGTAATTTGCGTCTGAGGCGTCTCTGTGATGTCACACCCTTTTCACCTTGGAGATCTGATGCATC
>CD_snoR15-8_T.aestivum_(IWGSC_CSS_5BS_scaff_2237479)_127,221_-_sbi_CD_snoR15-2_95.96-1.00-1.24-6.77_GTGATGT_56_CTGA_43_ATGAGGA_8_CTGA_86
GATGCAGATGAGGAGACACTAAGTTTTATGGGTAATTTGCGTCTGAGGCGTCTCTGTGATGTCACACCCTTTTCACCTTGGAGATCTGATGCATC
>CD_snoR15-9_T.aestivum_(IWGSC_CSS_5DS_scaff_2750822)_4992,5100_-_sbi_CD_snoR15-2_95.83-0.97-1.23-6.26_GTGATGT_61_CTGA_48_ATGACGA_14_CTGA_91
ATTGTTGATGCAGATGACGAGACACAAGTTTTATGGGTATTTTGCGTCTGAGGCATCTCTGTGATGTCACACCCTTTTCACCTTGGAGATCTGATGCATGCTTGATAAT
>CD_snoR15-10_T.aestivum_(IWGSC_CSS_5BS_scaff_2285621)_2395,2486_-_sbi_CD_snoR15-2_95.83-0.97-1.23-6.26_GTGATGT_54_CTGA_41_GTGATGA_7_CTGA_84
ATGCAGGTGATGAGACACAAGTTTTATGGGTAATTTGCGTCTGAGGCATCTCTGTGATGTCACACCCTTTTCACCTTGGAGATCTGATGCAT
>CD_snoR15-11_T.aestivum_(IWGSC_CSS_5BS_scaff_2237478)_135,226_-_sbi_CD_snoR15-2_95.83-0.97-1.23-6.26_GTGATGT_54_CTGA_41_GTGATGA_7_CTGA_84
ATGCAGGTGATGAGACACAAGTTTTATGGGTAATTTGCGTCTGAGGCATCTCTGTGATGTCACACCCTTTTCACCTTGGAGATCTGATGCAT
>CD_snoR15-12_T.aestivum_(IWGSC_CSS_5DS_scaff_2778860)_2675,2767_+_sbi_CD_snoR15-2_93.88-0.99-1.20-6.23_ATGATGT_54_CTGA_41_ATGAGGA_8_CTGA_84
GATGCAGATGAGGAGACACGAGTTTATGGGTAATTTGCGTCTGAGGCATTTCTATGATGTCACACCCTTTTCACCTTGGAGATCTGATGCATC
>CD_snoR15-13_T.aestivum_(IWGSC_CSS_5DS_scaff_2750822)_4671,4766_-_sbi_CD_snoR15-2_92.86-0.99-1.20-6.16_GTGATGT_55_CTGA_42_ATGAGGA_9_CTGA_86
TGATGCAGATGAGGAGACACGAGTTTATGGGTAATTTGCGTCTGAGGCATTTCAGTGATGTCATACTCTTTTTCACCTTGGAGATCTGATGCATCC
>CD_snoR15-14_T.aestivum_(IWGSC_CSS_5AS_scaff_1500687)_9886,9981_-_sbi_CD_snoR15-2_94.79-0.97-1.20-6.02_GTGATGT_54_CTGA_41_ATGATGA_7_CTGA_84
AAGCAGATGATGAGACACAAGTTTCATGGGTAATTTGCGTCTGAGGCATCTCTGTGATGTCACACCCTTTTCACCTTGGAGATCTGATGCATGCTT
>CD_snoR15-15_T.aestivum_(IWGSC_CSS_5BS_scaff_2285621)_1051,1145_-_sbi_CD_snoR15-2_92.86-0.99-1.17-5.99_ATGATGT_55_CTGA_42_CTGAGGA_9_CTGA_85
TGATGCAACTGAGGAGACACAAGTTTATGGGTAATTTGCGTCTGAGGCATTTCTATGATGTCACACCCTTTTCACCTTGGAGATCTGATGCATCC
>CD_snoR15-16_T.aestivum_(IWGSC_CSS_5BS_scaff_2271606)_1308,1402_+_sbi_CD_snoR15-2_92.86-0.99-1.17-5.99_ATGATGT_55_CTGA_42_CTGAGGA_9_CTGA_85
TGATGCAACTGAGGAGACACAAGTTTATGGGTAATTTGCGTCTGAGGCATTTCTATGATGTCACACCCTTTTCACCTTGGAGATCTGATGCATCC
>CD_snoR15-17_T.aestivum_(IWGSC_CSS_5BS_scaff_2271605)_1308,1402_+_sbi_CD_snoR15-2_92.86-0.99-1.17-5.99_ATGATGT_55_CTGA_42_CTGAGGA_9_CTGA_85
TGATGCAACTGAGGAGACACAAGTTTATGGGTAATTTGCGTCTGAGGCATTTCTATGATGTCACACCCTTTTCACCTTGGAGATCTGATGCATCC
>CD_snoR15-18_T.aestivum_(IWGSC_CSS_5BS_scaff_2251175)_4974,5069_+_sbi_CD_snoR15-2_91.84-0.99-1.17-5.91_GTGATGT_55_CTGA_42_ATGAGGA_9_CTGA_86
TGATGCAGATGAGGATACACGAGTTTATGGGTAATTTGCGTCTGAGGCATTTCAGTGATGTCATACTCTTTTTCACCTTGGAGATCTGATGCATCC
>CD_snoR15-19_T.aestivum_(IWGSC_CSS_5AS_scaff_1500687)_8931,9025_-_sbi_CD_snoR15-2_92.86-0.99-1.17-5.99_ATGATGT_55_CTGA_42_GTGAGGA_9_CTGA_85
TGGTGCAGGTGAGGAGACACAAGTTTATGGGTAATTTGCGTCTGAGGCATTTCTATGATGTCACACCCTTTTCACCTTGGAGATCTGATGCATCC
>CD_snoR15-20_T.aestivum_(IWGSC_CSS_5AS_scaff_1551887)_27310,27405_+_sbi_CD_snoR15-2_91.75-0.98-1.16-5.72_GTGATGT_55_CTGA_42_ATGAGGA_9_CTGA_86
TGATGCAAATGAGGAGACATGAGTTTATGGGTAATTTGCATCTGAGGCATTTCTGTGATGTCACACTCTTTTTCACCTTGGAGATCTGATGCATCT
>CD_snoR15-21_T.aestivum_(IWGSC_CSS_5AS_scaff_1523218)_5134,5229_-_sbi_CD_snoR15-2_91.75-0.98-1.16-5.72_GTGATGT_55_CTGA_42_ATGAGGA_9_CTGA_86
TGATGCAAATGAGGAGACATGAGTTTATGGGTAATTTGCATCTGAGGCATTTCTGTGATGTCACACTCTTTTTCACCTTGGAGATCTGATGCATCT
>CD_snoR15-22_T.aestivum_(IWGSC_CSS_5AS_scaff_1551887)_26881,26975_+_sbi_CD_snoR15-2_92.71-0.97-1.14-5.54_GTGATGT_55_CTGA_42_ATGATGA_9_CTGA_85
CGATGCAGATGATGAGACACGAGTTTATGGGTAATTTGCGTCTGAGGCATTTCTGTGATGTCACACTCTTTTCACCTTGGAGATCTGATGCATCA
>CD_snoR15-23_T.aestivum_(IWGSC_CSS_5AS_scaff_1523218)_5564,5658_-_sbi_CD_snoR15-2_92.71-0.97-1.14-5.54_GTGATGT_55_CTGA_42_ATGATGA_9_CTGA_85
CGATGCAGATGATGAGACACGAGTTTATGGGTAATTTGCGTCTGAGGCATTTCTGTGATGTCACACTCTTTTCACCTTGGAGATCTGATGCATCA
>CD_snoR15-24_T.aestivum_(IWGSC_CSS_5AS_scaff_1500687)_9556,9651_-_sbi_CD_snoR15-2_90.82-0.99-1.14-5.67_GTGATGT_55_CTGA_42_ATGAGGA_9_CTGA_86
TGATGCAGATGAGGAGACATGAGTTTATGGGTAATTTGCGTCTGAGGCATTTCAGTGATGTCATACTCTTTTTCAGCTTGGAGATCTGATGCATCC
>CD_snoR15-25_T.aestivum_(IWGSC_CSS_4BL_scaff_7015993)_1958,2053_+_sbi_CD_snoR15-2_91.84-0.99-1.14-5.74_GTTATGT_56_CTGA_43_ATGATGA_9_CTGA_86
TGATGCAAATGATGAGACAAAAGTTTTATGGGTAATTTGCGTCTGAGGCGTTTCTGTTATGTCACACCCTTTTCACCTTGGAGATCTGATGCATCC
>CD_snoR15-26_T.aestivum_(IWGSC_CSS_4AS_scaff_6015448)_6808,6901_+_sbi_CD_snoR15-2_91.84-0.99-1.14-5.74_GTGATAT_55_CTGA_42_ATGATGA_8_CTGA_85
GATGCAAATGATGAGACAGAAGTTTTATGGGTAATTTGCGTCTGAGGCATCTCTGTGATATTACACTCTTTTCACCTTGGAGATCTGATGCATC
>CD_snoR15-27_T.aestivum_(IWGSC_CSS_5DS_scaff_2778860)_1389,1480_+_sbi_CD_snoR15-2_92.63-0.96-1.13-5.35_GTGATGT_54_CTGA_41_ATGAGGA_7_CTGA_84
ATGCAGATGAGGAGACATGAGTTTTATGGGTAATTTGCGTCTGAGGCGTCTCTGTGATGTCACGCTCTTTTCACCTTGGAGATCTGATGCAT
>CD_snoR15-28_T.aestivum_(IWGSC_CSS_5BS_scaff_2271606)_710,805_+_sbi_CD_snoR15-2_90.72-0.98-1.13-5.48_GTGATGT_55_CTGA_42_ATGAGGA_9_CTGA_86
TGATGCAGATGAGGATACATGAGCTTATGGGTAATTTGCATCTGAGGCATTTCTGTGATGTCACACTCTTTTTCACCTTGGAGATCTGATGCATCT
>CD_snoR15-29_T.aestivum_(IWGSC_CSS_5BS_scaff_2271605)_710,805_+_sbi_CD_snoR15-2_90.72-0.98-1.13-5.48_GTGATGT_55_CTGA_42_ATGAGGA_9_CTGA_86
TGATGCAGATGAGGATACATGAGCTTATGGGTAATTTGCATCTGAGGCATTTCTGTGATGTCACACTCTTTTTCACCTTGGAGATCTGATGCATCT
>CD_snoR15-30_T.aestivum_(IWGSC_CSS_4AS_scaff_6015448)_7688,7782_+_sbi_CD_snoR15-2_92.78-0.98-1.13-5.62_GTGATGT_55_CTGA_42_ATGATGG_9_CTGA_85
TGATGCGAATGATGGACACAAGTTTTATGGGTAATTTGCGTCTGAGGCATTTCTGTGATGTCACACCCTTTTCACCTTGGAGATCTGATGCATCA
>CD_snoR15-31_T.aestivum_(IWGSC_CSS_5DS_scaff_2778860)_2097,2192_+_sbi_CD_snoR15-2_89.69-0.98-1.10-5.25_GTGATGT_55_CTGA_42_ATGAGGA_9_CTGA_86
TGATGCAAATGAGGATACATGAGTTTATGGGTAATTTGCATCTGAGGCATTTCTGTGATGTCAGACTCTTTTTCACCTTGGAGATCTGATGCATCT
>CD_snoR15-32_T.aestivum_(IWGSC_CSS_6AS_scaff_4342451)_2206,2309_-_sbi_CD_snoR15-2_89.8-0.99-1.09-5.32_GTGATGT_65_CTGA_52_TTGATGC_9_CTGA_95
GAGCAATATTGATGCAGGTGAGAAGACACAAGTTTTATGTGTAATTTGCGTCTGAGGTGTCTCTGTGATGTCACACCCTTTTAACGTTGGATATCTGATGCATC
>CD_snoR15-33_T.aestivum_(IWGSC_CSS_3DL_scaff_6892642)_1234,1342_+_sbi_CD_snoR15-2_89.8-0.99-1.09-5.32_GTGATGT_61_CTGA_48_ATGAGGA_14_CTGA_91
ATTGTTGATGCATATGAGGAGACACAAGTTTCATGGGTAGTTTTCGTCTGAGGCCTCTCTGTGATGTCACACCCTTTTCACCTTGGAGATCTGACGAGTCCTTGATAAT
>CD_snoR15-34_T.aestivum_(IWGSC_CSS_5BS_scaff_2285621)_2099,2194_-_sbi_CD_snoR15-2_88.66-0.98-1.07-5.02_ATGATGT_55_CTGA_42_ATGAGGA_9_CTGA_86
TGATGCATATGAGGATACACGAGTTTATGGGTAATTTGCGTCTGAGGCATTTCAATGATGTCATACTCCTTTTCACCTTGGAGATCTGATGCATCA
>CD_snoR15-35_T.aestivum_(IWGSC_CSS_5BS_scaff_2271606)_278,371_+_sbi_CD_snoR15-2_88.66-0.98-1.07-5.02_GTGATGT_54_CTGA_41_ATGAGGA_8_CTGA_85
GATGCAGATGAGGATACATGAGCTTATGGGTAATTTGCATCTGAGGCATTTCAGTGATGTCATACTCTTTTTCACCTTGGAGATCTGATGCATC
>CD_snoR15-36_T.aestivum_(IWGSC_CSS_5BS_scaff_2271605)_278,371_+_sbi_CD_snoR15-2_88.66-0.98-1.07-5.02_GTGATGT_54_CTGA_41_ATGAGGA_8_CTGA_85
GATGCAGATGAGGATACATGAGCTTATGGGTAATTTGCATCTGAGGCATTTCAGTGATGTCATACTCTTTTTCACCTTGGAGATCTGATGCATC
>CD_snoR15-37_T.aestivum_(IWGSC_CSS_6AS_scaff_4342451)_3645,3742_-_sbi_CD_snoR15-2_88.66-0.98-1.04-4.86_GTGATGT_57_CTGA_44_CAGATGA_8_CTGA_86
GTCGATGCAGATGAGAAGACTCAAGTTTATGGTTAATTTGCATCTGAGGCATTTATGTGATGTCACTCTTTTTCACCTTGGAGATCTGATGCATCCAC
>CD_snoR15-38_T.aestivum_(IWGSC_CSS_5DS_scaff_2750822)_4260,4353_-_sbi_CD_snoR15-2_88.54-0.97-1.03-4.69_GTGATGT_55_CTGA_42_ATGAGGA_9_CTGA_84
CGATGCAGATGAGGATACATGAGTTTATGGTTAATTTGCATCTGAGGCATTTCTGTGATGTCACACTCTTTCACCTTGGAGATCTGATGCATCT
>CD_snoR15-39_T.aestivum_(IWGSC_CSS_7AL_scaff_4561451)_3177,3270_+_sbi_CD_snoR15-2_85.71-0.99-0.98-4.46_GTGATGT_55_CTGA_42_ATGAGGA_9_CTGA_84
TGATATAGATGAGGAGACACGAGTTTATGGGTAATTTTCGTCTGAGGCATTTATGTGATGTCATTCCTTTTCACCTTGGTGATCTGATGCACCC
>CD_snoR15-40_T.aestivum_(IWGSC_CSS_4BL_scaff_7015993)_1340,1440_+_sbi_CD_snoR15-2_85.71-0.99-0.98-4.46_TTGATGT_63_CTGA_50_TTGATGC_9_CTGA_91
GCCTGTTGTTGATGCAAATGTGGAAACATGAGTTATGGGTAATTTGCGTCTGAGGCATTTCTTTGATGTCACTCTTTTCACCTTGGAGATCTGATGCATCC
>CD_snoR15-41_T.aestivum_(IWGSC_CSS_4AS_scaff_6015448)_7082,7182_+_sbi_CD_snoR15-2_85.71-0.99-0.98-4.46_TTGATGT_64_CTGA_51_TTGATGC_9_CTGA_91
GCCTGTTGTTGATGCAAATGTGGAAACACGAGTTTATGGGTAATTTGTGTCTGAGGCATTTCTTTGATGTCACTCTTTCACCTTGGAGATCTGATGCATCC
>CD_snoR15-42_T.aestivum_(IWGSC_CSS_3B_scaff_10658368)_4042,4136_+_sbi_CD_snoR15-2_85.42-0.97-0.95-4.09_GTGATGT_57_CTGA_44_ATGAGGA_11_CTGA_84
GTCGATGCTAATGAGGAGACACAAGTTTATGTGAAATTTGTGTCTGAGACATTTCTGTGATGTCACTCTTTCACCTTGGAGATCTGATGCATCAC
>CD_snoR15-43_T.aestivum_(IWGSC_CSS_6AS_scaff_4342451)_2925,3024_-_sbi_CD_snoR15-2_83.51-0.98-0.93-4.01_GTGATGT_57_CTGA_44_ATGACGA_11_CTGA_88
GTGGATGCAGATGACGAGACCCTAGATTATTGGTAATTTCCATCTGAGGCATTTCTGTGATGTCACATTCTTTCTAACCTTGGAAATCTGATGCAGCCGC
>CD_snoR15-44_T.aestivum_(IWGSC_CSS_4DL_scaff_4DL_14415189)_9520,9604_+_sbi_CD_snoR15-2_83.67-0.99-0.89-3.90_GTGATGT_45_GTAA_32_ATGATGA_9_CTGA_75
TGATGCAAATGATGAGACACAAGTTTTATGGGTAATTTGTTTCTGTGATGTCACACCCTTTTCACCTTGGAGATCTGATGCATCC
>CD_snoR15-45_T.aestivum_(IWGSC_CSS_3B_scaff_10704080)_2648,2737_-_sbi_CD_snoR15-2_82.65-0.99-0.86-3.70_GTGATGT_53_CTAG_40_GTGAGGA_8_CTGA_81
GATGTAAGTGAGGAAACAAGTTTTATGGGTAATTTGCGTCTAGGGCGTCTTTGTGATGTGACTCTTTTCACCTTGGATATCTGATGCATC
>CD_snoR15-46_T.aestivum_(IWGSC_CSS_1BL_scaff_3862890)_4728,4829_+_sbi_CD_snoR15-2_81.82-0.89-0.75-2.35_NNNNNNN_0_CTGA_48_CTGATGA_15_CTGA_89
GGGTGTCATCGATGCTGATGAGACACGAGTTTATGTGAAGTTTGCATCTGAGGCATTTCTGTGGCGTCACTCTTTTTCACCTTGAAATCTGATGCATCACCC
>CD_snoR15-47_T.aestivum_(IWGSC_CSS_5BS_scaff_2285621)_1679,1772_-_zma_CD_snoR15-1_91.3-0.92-1.05-4.40_GTGATGT_55_CTGA_42_ATGACGA_9_CTGA_84
CGATGCAGATGACGAGACATGAGTTTATGGGTAATTTGCATCTGAGGCATGTCTGTGATGTCACACTCTTTCACCTTGGAGATCTGATGCCTCT
>CD_snoR15-48_T.aestivum_(IWGSC_CSS_5AS_scaff_1549180)_9314,9410_-_zma_CD_snoR15-1_89.41-0.85-0.98-3.30_GTGATGT_57_CTAA_44_ATGAGGA_9_CTGA_87
TGACACGGATGAGGAGACACGTGTTTTTATGGGTAATTTGCTTCTAAGGCATTTATGTGATGTCCCACTCTTTTCACCTTGGAGATCTGATGTCGGT
>CD_snoR15-1_H.vulgare_(adopted_6)_141307720,141307823_-_tae_CD_snoR15-46_90-0.97-1.08-5.04_NNNNNNN_0_CTCA_44_CTGATGA_9_CTGA_85
CATCGATGCTGATGAGGAAACACCAGTTTTGTGAAGTTTGCATCTCACGCATTTCTGTGGCATCACTCTTTTTCACCATGAGATCTGATGCATCCTCGTTGATG
>CD_snoR15-2_H.vulgare_(adopted_2HS)_17403523,17403618_-_tae_CD_snoR15-29_93.75-0.99-1.26-6.54_GTGATGT_55_CTGA_42_ATGATGA_9_CTGA_86
TGATGCAGATGATGAGACATGAGATTATGGGTAATTTGCACCTGAGGCATTTCTGTGATGTCACCCTCCTTTTCACCTTGGAGATCTGATGCATCT
>CD_snoR15-3_H.vulgare_(adopted_2HS)_17403865,17403959_-_tae_CD_snoR15-23_95.7-0.97-1.28-6.51_GTGATGT_55_CCGA_42_ATGAGGA_9_CTGA_85
TGATGCAGATGAGGAGACACAAGTTTATGGGTAATTTGCATCCGAGGCATTTCTGTGATGTCACACTCTTTTCACCTTGGAGATCTGATGCATCT
>CD_snoR15-4_H.vulgare_(adopted_4HL)_3874310,3874403_-_tae_CD_snoR15-23_85.71-0.95-0.93-3.83_GTTATGT_56_CAGC_45_CAGATGA_9_CTGA_84
GTTGGATGCAGATGAGCAGACATGAGTTTATGTGTAATTTGTGTCAGCCATTTTTGTTATGTCACTCTTTTCACCTTGGAGGTCTGATGCACCC
>CD_snoR15-5_H.vulgare_(adopted_5)_7497308,7497411_+_tae_CD_snoR15-21_96.88-0.99-1.35-7.33_GTGATGT_59_CTGA_46_ATGATGA_13_CTGA_90
GGGTTGATGCAGATGATGAGACATGAGTTTATGGGTAATTTGCATCTGAGTCATTTCTGTGATGTCACACTCTTTTTCACCTTGGAGATCTGATGCATCTGCCC
>CD_snoR15-6_H.vulgare_(adopted_5)_7496983,7497081_+_tae_CD_snoR15-13_97.92-0.99-1.35-7.41_GTGATGT_57_CTGA_44_ATGAGGA_11_CTGA_87
GTTGATGCAGATGAGGAGACACGAGTTTATGGGTAATTTGCGTCTGAGGCATTTCAGTGATGTCACACTCTTTTCACCTTGGAGATCTGATGCATCCGC
>CD_snoR15-7_H.vulgare_(adopted_4HL)_3874612,3874706_-_tae_CD_snoR15-9_94.34-0.96-1.21-5.94_GTGATGT_55_CTGA_42_ATGAGGA_9_CTGA_85
TGATGCAGATGAGGAGACACAAGTTTATGGGTAATTTGCGTCTGAGGCATCTCTGTGATGTCCCACCCTTTTCACCTTGGAGATCTGATGCATCC
>CD_snoR15-8_H.vulgare_(adopted_5)_7496666,7496761_+_tae_CD_snoR15-9_91.74-0.99-1.20-6.08_GTGATGT_56_CTGA_43_ATGATGA_9_CTGA_86
TGATGCAGATGATGAGACACAAGTTTTATGGGTAATTTGCGTCTGAGGCATTTCAGTGATGTCACACCCTTTTCACCTTGGAGATCTGATGCGTAT
>CD_snoR15-9_H.vulgare_(adopted_4HS)_24339056,24339151_+_tae_CD_snoR15-9_91.74-0.99-1.20-6.08_GTGATGT_56_CTGA_43_ATGATGA_9_CTGA_86
TTATGCAGATGATGAGACACAAGTTTTATGGGTAATTTGCGTCTGAAGCATTTCAGTGATGTCACAACCTTTTCACCTTGGAGATCTGATGCATGC
>CD_snoR15-10_H.vulgare_(adopted_5)_7497869,7497963_+_tae_CD_snoR15-9_92.23-0.94-1.12-4.98_ATGATGT_55_CTGA_43_ATGAGGA_9_CTGA_85
TGATGCAGATGAGGAGACACAAGTTTTATGGGTAATTTGCGTCTGAGGCATTCTATGATGTCACAGCTTTTTCACCTTGGAGATCTGATGCATCC
>CD_snoR15-11_H.vulgare_(adopted_2HS)_17404192,17404287_-_tae_CD_snoR15-9_88.99-0.99-1.12-5.43_GTGATGT_56_CTGA_43_ATGATGA_9_CTGA_86
TGATGCAGATGATGAGACACAAGTTTTATGGGTAATTTGCGTCTGAGGCATTTTAGTGATGTCACACCCTTATCACCTTGGAGATCTGATGGGTAT
>CD_snoR15-12_H.vulgare_(adopted_4)_476905812,476905926_-_tae_CD_snoR15-9_84.4-0.99-0.99-4.46_ATGATGT_72_CTGA_59_TTGATGC_16_CTGA_102
CTTTGATGGCCATTGTTGATGCAAATAAGGAGTCACAATTTTTGTGGGTAATTTGCGTCTGAGGCATCTCAATGATGTTACCATCTTTTCACCTTGGAGATCTGATGCATCCAGG
>CD_snoR15-1_B.vulgaris_(Bvchr5.sca007)_1747784,1747871_+_pda_CD_snoR15-2_82.02-1.03-0.88-4.14_TTGATGC_56_CTGA_46_ATGATGA_8_CTGA_79
AGGGTATATGATGAATCTAAATTTTGTCAAATGGGTAATTTGCGTCTGAATTTCATTGATGCTATACACCTTGGAGAACTGATGCCCT
>CD_snoR15-1_D.purpurea_(dpa_locus_11510_iso_2_len_964_ver_4)_361,456_-_bvu_CD_snoR15-1_79.07-0.97-0.70-2.57_TTGATGT_57_CTGA_46_ATGATGA_13_CTGA_82
GAAGGAAGGCAGATGATGAATCGTATGTCAAATGGGTAATTTCATCTGAAATCAAATTGATGTTAAAATCACCTTGGAGAACTGATGCTTTCCTTC
>CD_snoR15-2_D.purpurea_(dpa_locus_11510_iso_1_len_891_ver_4)_361,456_-_bvu_CD_snoR15-1_79.07-0.97-0.70-2.57_TTGATGT_57_CTGA_46_ATGATGA_13_CTGA_82
GAAGGAAGGCAGATGATGAATCGTATGTCAAATGGGTAATTTCATCTGAAATCAAATTGATGTTAAAATCACCTTGGAGAACTGATGCTTTCCTTC
>CD_snoR15-1_S.tuberosum_(adopted_12)_4465949,4466049_+_bvu_CD_snoR15-1_85.71-1.02-0.98-4.79_TTGATGC_64_CTGA_51_CTGATGA_13_CTGA_87
TTTTATGGGCAACTGATGAATCTTATATATCGTAAATGGGTAATTTGCGTCTGAATCTTTTCATTGATGCTATCAACCTTGGAGAACTGATGCCCTTGAAA
>CD_snoR15-2_S.tuberosum_(adopted_12)_4464521,4464607_+_bvu_CD_snoR15-1_84.44-1.01-0.90-4.16_TTGATGT_57_CTGA_45_ATGATGA_7_CTGA_79
GGGCAAATGATGAAATTTTTATATCGTAAATGGGTAATTTGCGTCTGAATCTTTCTTTGATGTTATAACCTTGGAGAACTGATGCCC
>CD_snoR15-1_S.lycopersicum_(adopted_12)_1567699,1567785_-_stu_CD_snoR15-2_97.7-0.99-1.38-7.52_TTGATGT_57_CTGA_45_ATGATGA_7_CTGA_79
GGGCAAATGATGAAATTTTTATATCGTAAATGGGTAATTTGCGTCTGAATCATTCTTTGATGTTATCACCTTGGAGAACTGATGCCC
>CD_snoR15-2_S.lycopersicum_(adopted_12)_1566527,1566623_-_stu_CD_snoR15-1_95.83-0.94-1.20-5.67_TTGATGC_62_CTGA_50_ATGATGA_11_CTGA_85
TTATGGGCTAATGATGAAATCTTATATATCGTAAATGGGTAATTTGCGTCTGAATCTTTCATTGATGCTATCAACCTTGGAGAACTGATGCCCATAA
>CD_snoR15-1_V.vinifera_(adopted_2)_6214937,6215025_-_stu_CD_snoR15-1_86.67-0.88-0.87-2.98_TTGATGC_56_CTGA_43_GTGATGA_8_CTGA_80
GGGGCAAGTGATGAATCTCATGAAGTAATGGGTAATTTGCGTCTGAATTTTTCCATTGATGCTATTTCACCTTGGAGAACTGATGCCCC
>CD_snoR15-2_V.vinifera_(adopted_2)_6395399,6395489_+_stu_CD_snoR15-1_86.52-0.87-0.85-2.84_TTGATGC_57_CTGA_44_GTGATGA_9_CTGA_81
TGGGGCAAGTGATGAATCTCATAAACTTATGGGTAATTTGCGTCTGAATTTTTTCATTGATGCTATATCACCTTGGAGACCTGATGCCGCT
>CD_snoR15-1_R.communis_(adopted_30054)_58906,58991_-_vvi_CD_snoR15-2_88.37-0.93-1.02-4.26_TTGATGC_54_CTGA_42_AGGATGA_7_CTGA_78
GGGCAGAGGATGAATCTCATATTTTAATGGGTAATTTGCGGCTGAATATTTCATTGATGCTATATCACCTTGGAGACCTGATGCCC
>CD_snoR15-2_R.communis_(adopted_30054)_58685,58774_-_sly_CD_snoR15-1_78.31-0.94-0.69-2.36_TTGATGA_54_CTGA_41_ATGATGA_8_CTGA_76
AGGGCAAATGATGATATGCTATTTAATGGGTAATTTGCAACTGAAGTATATCTTTGATGATATCATCCTGGAGACCTGAACTGATGCCCT
>CD_snoR15-1_L.japonicus_(CM0021)_621545,621635_+_vvi_CD_snoR15-1_87.64-0.99-1.00-4.66_TTGATGC_56_CTGA_46_GTGATGA_9_CTGA_81
ATGGGCATGTGATGAATCTCATTTTAACTAATGGGTAATTTGCGTCTGAAATTCATTGATGCTTTATTCACCTTGGAGAACTGATGCCTTT
>CD_snoR15-2_L.japonicus_(CM0247)_171075,171162_+_bvu_CD_snoR15-1_91.86-0.97-1.12-5.33_TTGATGC_55_CTGA_45_ATGATGA_9_CTGA_78
ATGGGCATATGATGAAACTTATTATGTAAATGGGTAATTTGCGTCTGAATTTCATTGATGCTAAACACCTTGGAGAACTGATGCCCAT
>CD_snoR15-3_L.japonicus_(CM0118)_62711,62807_+_bvu_CD_snoR15-1_84.34-0.93-0.88-3.36_TTGATGC_54_CTGA_44_ATGATGA_7_CTGA_78
GGGCATATGATGAATCTTATAGTGTAAATTGGGTAATTTGCATCTGAATTGCATTGATGCTATATCACCATGGAGGTCTGATACACAACGTTTGTTT
>CD_snoR15-4_L.japonicus_(LjSGA_005055)_176,271_-_bvu_CD_snoR15-1_79.35-1.03-0.83-3.74_TTGATGC_62_CTGA_52_ATGATGA_9_TTGA_86
GTGGGCATATGATGAATCTTATATATATAGTGTAAATTGGGTAATTTGCATCTGAGTTGCATTGATGCTATATCACCATGGAGGTTTGATGCCCAA
>CD_snoR15-5_L.japonicus_(LjSGA_005054)_1685,1780_-_bvu_CD_snoR15-1_79.35-1.03-0.83-3.74_TTGATGC_62_CTGA_52_ATGATGA_9_TTGA_86
GTGGGCATATGATGAATCTTATATATATAGTGTAAATTGGGTAATTTGCATCTGAGTTGCATTGATGCTATATCACCATGGAGGTTTGATGCCCAA
>CD_snoR15-1_M.truncatula_(adopted_4)_6576157,6576244_-_lja_CD_snoR15-2_90-1.01-1.09-5.58_TTGATGT_56_CTGA_46_ATGATGA_7_CTGA_80
GGGCATATGATGAAATCTGAATTTGTGTGAATGGGTAATTTGCATCTGAATTTCATTGATGTTAAATCACCTTGGAGAACTGATGCCC
>CD_snoR15-2_M.truncatula_(adopted_4)_34307364,34307453_+_lja_CD_snoR15-2_86.81-1.02-1.04-5.22_TTGATGT_56_CTGA_46_ATGATGA_8_CTGA_81
TGGGCATATGATGAATCTAAATTTGTGTAAATGGGTAATTTGCATCTGAATATTATTGATGTTAAAATCACCTTGGAGAACTGATGCTCA
>CD_snoR15-3_M.truncatula_(adopted_4)_34306849,34306940_+_bvu_CD_snoR15-1_86.52-1.00-0.98-4.60_TTGATGT_57_CTGA_47_GTGATGA_9_CTGA_82
ATGGGTACGTGATGAATCTAAGTTTGTGTAAATGGGTAATTTGCATCTGAATATCATTGATGTTATTATCACCTTGGAGAACTGATACCCAT
>CD_snoR15-1_P.persica_(scaffold_5)_4830973,4831064_+_lja_CD_snoR15-1_84.21-1.03-0.97-4.80_TTGATGT_56_CTGA_44_CTGATGA_7_CTGA_84
GGGCAGCTGATGATTCTTATTGATATTAATGGGTAATTTGCGTCTGAAATATTCATTGATGTTTTATCTATCACCTTGGAGAACTGATGCCC
>CD_snoR15-2_P.persica_(scaffold_5)_4762335,4762426_+_lja_CD_snoR15-1_83.16-1.03-0.94-4.56_TTGATGT_56_CTGA_44_TTGATGA_7_CTGA_84
GGGCAGTTGATGATCCTCATTGATATTAATGGGTAATTTGCATCTGAAACATTCATTGATGTTTTATCTATCACCTTGGAGAACTGATGCCC
>CD_snoR15-3_P.persica_(scaffold_5)_4831769,4831855_+_lja_CD_snoR15-1_84.78-1.00-0.93-4.25_TTGATGT_55_CTGA_43_CTGATGA_7_CTGA_79
GGGCAGCTGATGATTCTCATTGATATAATGGGTAATTTGCATCTGAAATATTCATTGATGTTTTATCATCTTGGAGAACTGATGCCC
>CD_snoR15-1_G.raimondii_(Chr04)_50315037,50315130_+_rco_CD_snoR15-1_87.78-1.03-1.11-5.85_TTGATGG_60_CTGA_44_GTGATGA_9_CTGA_84
GTGGGCATGTGATGAATCTCATATTTTAATGGGTAATTTGCGTCTGAATTAGTATTTCTTTGATGGTAAATCACCTTGGAGACCTGATGCCCAC
>CD_snoR15-2_G.raimondii_(Chr08)_51447498,51447584_+_rco_CD_snoR15-1_86.52-1.02-1.03-5.16_TTGATGC_56_CTGA_41_ATGATGA_6_CTGA_80
GGCATATGATGAATCTCATGTTGTAATGGGTAATTTGCGTCTGAACTAGTATTTCTTGATGCTAAAACACCTTGGAGACCTGATGCC
>CD_snoR15-3_G.raimondii_(Chr08)_51447832,51447916_+_stu_CD_snoR15-1_81.25-0.94-0.78-2.85_CTGATGC_55_CTGA_42_CTGATGA_7_CTGA_77
GGGCAACTGATGAATTCCTTTATGCAATGGGTAATTTGCGTCTGATAATCTTTACTGATGCTATCACCTTGGATACCTGATGCCC
>CD_snoR15-1_B.rapa_(A03)_8207482,8207577_-_lja_CD_snoR15-2_75.29-0.96-0.62-2.01_TTGATGT_58_CTGA_48_ATGATGA_15_CTGA_80
TTTTGTTGGGGCATATGATGAAATTGTATTTCATGGGTAATTTGCGTCTGAATCTTGTTGATGTAATCTTTATGATTTTCTGATGCCCAAATGAAA
>CD_snoR15-2_B.rapa_(A04)_15383649,15383744_-_sly_CD_snoR15-2_78.72-0.96-0.73-2.62_TTGATGC_54_CTGA_44_ATGATGA_11_CAGA_85
AGCTGGGCAAATGATGAAATCATATTTCATGGGTAATTTGCGTCTGAATCTTCTTGATGCTATTTTCAATGAGAAACTGATGCCCAGAAGTTCACT
>CD_snoR15-3_B.rapa_(A04)_15383831,15383930_-_ath_CD_snoR15-1_89.53-0.91-0.99-3.87_TTGATGT_61_CTGA_50_ATGATGA_14_CTGA_85
TGAATCTGGGAAGATGATGAATCTCATAAAACAAATGGGTAATTTGCGACTGATATTATATTGATGTTTATTCACCTTGGAGAACTGATTCTCAGATTCA
>CD_snoR15-4_B.rapa_(A03)_8207630,8207737_-_ath_CD_snoR15-1_88.75-0.84-0.90-2.87_TTGATGT_65_CTGA_54_ATGATGA_18_CTGA_89
ATATCGAATCTGAGAATATGATGAATCTCATAAAAGAAATGGGTAATTTGCGACTGATATTATATTGATGTTTATTCACCTTGGAGAACTGATTCTCAGATTCAATAT
>CD_snoR15-5_B.rapa_(A05)_4954605,4954707_+_ath_CD_snoR15-1_83.54-0.83-0.79-2.20_TTGATGT_62_CTGA_51_ATGATGA_15_CTGA_87
TTGAATCTGGGAGTATGATGAATCCCATTAAACAAATGGGTTATTTGCCACTGATTTTATATTGATGTTTTATTCACCTTGGAGAACTGACTCCCAGATTCAA
>CD_snoR15-1_C.sinensis_(scaffold00134)_59888,59988_-_vvi_CD_snoR15-1_85.71-1.01-0.96-4.61_TTGATGC_63_CTGA_50_GTGATGA_12_CTGA_88
AGTTTGGGCAAGTGATGAACACAACTATTATTTAATGGGTAATTTGCGTCTGAATTATTTCTTTGATGCTATTATCACCTTGGAGAACTGATGCCTTGATT
>CD_snoR15-2_C.sinensis_(scaffold00134)_60115,60220_-_stu_CD_snoR15-1_85.87-0.90-0.92-3.35_TTGATGC_61_CTGA_48_CTGATGA_10_CTGA_87
AGAGGGCAACTGATGAATCTCATTTTTTTTTAATGGGTAATTTGCGTCTGAAATTTTTCATTGATGCTATATATCACCTTGGAGAACTGATGCCCATTTGCCTTCT
>CD_snoR15-2_A.thaliana_(adopted_2)_14894539,14894635_-_TTGATGT_57_CTGA_46_AGGATGA_13_CTGA_82
GAATCTGAGTATAGGATGAATCTCATATATTGATGTTATTTACTACTGAAATTACATTGATGTTTTATTCACCTTGGAGAACTGATACTCAGATTCA
