# Supplementary material for: Phylogenetic distribution of plant snoRNA families
Source: BMC Genomics. 2016 Nov 24;17:969. doi: 10.1186/s12864-016-3301-2 (PMC5122169; doi:10.1186/s12864-016-3301-2)
Supplement: Additional file 11 — snoRNAs with coordinates. Complete archive of all fasta files of annotated snoRNAs is provided. The header of each sequence follows convention of the snoStrip pipeline and includes genome coordinates, detailes about the successful query during homology search and annotation of the characteristic box motifs. (ZIP 355 kb) [file 12864_2016_3301_MOESM11_ESM.zip › Additional_folder_5/snoR4.fa]

>CD_snoR4a-1_A.thaliana_(adopted_1)_10300484,10300565_+_GTGATTG_55_CTGA_46_ATGATGA_10_CTGA_76
TGTATGGATATGATGAAATGGCAATAATGTTTTGTGACACCCAGTCTGATCTTCGTGATTGATTTGCCATATTTTCTGATCC
>CD_snoR4b-1_A.thaliana_(adopted_1)_10308876,10308957_+_GTGATTG_55_CTGA_46_ATGACGA_10_CTGA_76
TGAATGGATATGACGAAATGGCAATAATGTTTTGTGACACCCAGTCTGATCTTCGTGATTGATCTGCCATATTTTCTGATCC
>CD_snoR4a-1_B.rapa_(A08)_16683874,16683967_-_ath_CD_snoR4a-1_84.09-1.06-1.03-5.40_NNNNNNN_0_CTGA_45_ATGATGA_9_CTGA_84
ATATGGATATGATGAAATGGCATAAATGTTTTGTGACACCCAGTCTGATCTGCTTCGGCAGAGTGAGTGATTTGCCATATTCTCTGATCTATAA
>CD_snoR4a-2_B.rapa_(A08)_16666085,16666171_+_ath_CD_snoR4a-1_83.52-1.10-1.01-5.67_GTGATTG_59_CTGA_41_ATGATGA_6_CTGA_80
TGGATATGATGAAATGGCATAATGTTTTGTGACACCCAGTCTGATCTGCATATGCAGAGTGATTGACTTGCCTTGTTCTCTGATCCA
>CD_snoR4a-3_B.rapa_(A09)_22580786,22580871_-_ath_CD_snoR4a-1_80.46-1.05-0.91-4.35_NNNNNNN_0_CTGA_41_ATGATGA_5_CTGA_80
GGATATGATGAAATGGCATAATTGTTTTGTGACACCCAGTCTGATCTGCTTCTGCAGTATGAGTGATTTGCCATGTCTTCTGATCC
>CD_snoR4a-4_B.rapa_(A07)_6244738,6244840_+_ath_CD_snoR4a-1_81.82-1.06-0.89-4.45_NNNNNNN_0_CTGA_43_ATGATGA_6_TTGA_96
TGGATATGATGAAAAGGCATATAATGTTTTGTGACGCCCAGTCTGATCTGCTTCTGCAGAGTGAGTGATTTGCCATCTTTCTGATTCCTATTTCATTGATTAA
>CD_snoR4a-5_B.rapa_(A09)_22565033,22565121_+_ath_CD_snoR4a-1_78.16-1.05-0.84-3.84_NNNNNNN_0_CTGA_42_ATGATGA_6_CTGA_82
TGGATATGATGAAAAGGCATAATTGTTTTGTGACACCCAGTCTGATCTGCTTTTGGCAGAATGAGTGATTTGCCATGTTCTCTGATCTA
