# Supplementary material for: Phylogenetic distribution of plant snoRNA families
Source: BMC Genomics. 2016 Nov 24;17:969. doi: 10.1186/s12864-016-3301-2 (PMC5122169; doi:10.1186/s12864-016-3301-2)
Supplement: Additional file 11 — snoRNAs with coordinates. Complete archive of all fasta files of annotated snoRNAs is provided. The header of each sequence follows convention of the snoStrip pipeline and includes genome coordinates, detailes about the successful query during homology search and annotation of the characteristic box motifs. (ZIP 355 kb) [file 12864_2016_3301_MOESM11_ESM.zip › Additional_folder_5/snoR21.fa]

>CD_snoR21a-1_A.thaliana_(adopted_2)_15029708,15029792_-_GTGCTGA_44_CTGA_35_GTGATGA_7_CTGA_76
AAGGCAGTGATGAACGAGAATGTCATGCACCACTCTGATATTAGTGCTGATAACCATCTCTAACCCATATTTTCTCTGAGCCTTT
>CD_snoR21b-1_A.thaliana_(adopted_2)_15027587,15027668_-_GTGCTGA_43_CTGA_33_GTGATGA_5_CTGA_75
GGCTGTGATGATTGAGAATGTCATGCACCACTCTGATTTTTTGTGCTGATAATCATCTCTAACCCATATTTTATCTGAGCCT
>CD_snoR21b-1_P.taeda_(C32411314)_26400,26481_-_ath_CD_snoR21b_77.22-0.95-0.63-2.10_GTGCTGA_45_CTGA_33_GTGATGA_6_CTGA_75
GGCCTGTGATGATAACAATGTCATGCACCAATCTGATTGTTTCTGTGCTGAGAATATCCACCACAAATATCAATCTGAGGCC
>CD_snoR21b-1_P.dactylifera_(PDK_30s714681)_115921,116007_+_ath_CD_snoR21b_77.65-1.02-0.74-3.08_GTGCTGA_47_CTGA_35_GTGACGA_7_CTGA_79
TAGGCAGTGACGATAAACACAGTCATGCACCACTCTGATTCAATCAGTGCTGACAATTGACATATAACCCATATTTATCTGAGCCTG
>CD_snoR21b-1_T.aestivum_(IWGSC_CSS_2DL_scaff_9821918)_2817,2914_-_ath_CD_snoR21b_73.12-1.12-0.60-2.77_GTGCTGA_54_CTGA_34_ATGATGA_9_CTGA_88
TAATGGCTATGATGAGAAAAGTCATGCACCACTCTGAAGAGATTTATCTCTTTGTGCTGATAAACAAACTTACAACCCATTTTATTTCTGAGCCATCT
>CD_snoR21b-2_T.aestivum_(IWGSC_CSS_2BL_scaff_8058754)_3589,3683_-_ath_CD_snoR21b_73.12-1.12-0.60-2.77_GTGCTGA_51_CTGA_31_ATGATGA_6_CTGA_85
AGGCTATGATGAGAAAAGTCATGCACCACTCTGAAGAGATTTATCTCCTTGTGCTGATAAACAAACTTACAACCCATTTTATATCTGAGCCGCCT
>CD_snoR21b-3_T.aestivum_(IWGSC_CSS_2AL_scaff_6392290)_1884,1971_-_ath_CD_snoR21b_73.63-1.10-0.60-2.64_GTGCTGA_48_CTGA_30_ATGATGA_5_CTGA_82
GGCTATGATGAGAAAAGTCATGCACCACTCTGAAGAGATTTCTCTTTGTGCTGATAAACAAACTTACAAACCATTTTACATCTGAGCC
>CD_snoR21b-4_T.aestivum_(IWGSC_CSS_2DL_scaff_9821918)_3144,3240_-_ath_CD_snoR21b_72.04-1.12-0.56-2.52_GTGCTGA_52_CTGA_32_ATGATGA_7_CTGA_86
AAGGCTATGATGAGAAAAGTCATGCACCACTCTGAAGAGATTTATCTCCTTGTGCTGATAAACAAACTTACAACCCATTTTACATCTGAGCCGCCTT
>CD_snoR21b-5_T.aestivum_(IWGSC_CSS_2DL_scaff_9821918)_3560,3649_-_ath_CD_snoR21b_70.97-1.12-0.56-2.47_GTGCTGA_50_CTGA_30_ATGATGA_5_CTGA_84
GGCTATGATGAGAAAAGTCATGCACCACTCTGAAGAGATTCATCTCTTTGTGCTGATAAACAAACTTACAACCCATTTTACATCTGAGCC
>CD_snoR21b-6_T.aestivum_(IWGSC_CSS_2BL_scaff_8058754)_3247,3344_-_ath_CD_snoR21b_73.12-1.12-0.56-2.57_GTGCTGA_54_CTGA_34_ATGATGA_9_CTGA_88
TAATGGCTATGATGAGAAAAGTCATGCACCACTCTGAAGAGATTTGTCTCTTTGTGCTGATAAATAAACTTACAACCCATTTTACTTCTGAGCCATCT
>CD_snoR21b-7_T.aestivum_(IWGSC_CSS_2BL_scaff_8058754)_3998,4087_-_ath_CD_snoR21b_70.97-1.12-0.56-2.47_GTGCTGA_50_CTGA_30_ATGATGA_5_CTGA_84
GGCTATGATGAGAAAAGTCATGCACCACTCTGAAGAGATTCATCTCTTTGTGCTGATAAACAAACTTACAACCCATTTTACATCTGAGCC
>CD_snoR21b-8_T.aestivum_(IWGSC_CSS_2AL_scaff_6392290)_1544,1637_-_ath_CD_snoR21b_72.04-1.12-0.56-2.52_GTGCTGA_52_CTGA_32_ATGATGA_7_CTGA_86
ATGGCTATGATGAGAAAAGTCATGCACCACTCTGAAGAGATTTATCTCTTTGTGCTGATAAACAAACTTACAACCCATTTTAATTCTGAGCCAT
>CD_snoR21b-9_T.aestivum_(IWGSC_CSS_2AL_scaff_6392290)_2285,2378_-_ath_CD_snoR21b_70.97-1.12-0.56-2.47_GTGCTGA_52_CTGA_32_ATGATGA_7_CTGA_86
GTGGCTATGATGAGAAAAGTCATGCACCACTCTGAAGAGATTCATCTCTTTGTGCTGATAAACAAACTTACAACCCATTTTACATCTGAGCCAC
>CD_snoR21b-10_T.aestivum_(IWGSC_CSS_5BL_scaff_10902767)_2849,2944_-_ath_CD_snoR21b_70.83-1.16-0.55-2.57_GTGCTGA_50_CTGA_30_ATGATGA_5_CTGA_87
GGCTATGATGAGAAAAGTCATGCACCACTCTGAAGAGATTTATCTCTTTGTGCTGATAAAGAAACTTACTACAACCCATTTTACATCTGAGCCGCC
>CD_snoR21b-11_T.aestivum_(IWGSC_CSS_5AL_scaff_2730056)_1742,1832_+_ath_CD_snoR21b_71.28-1.13-0.55-2.46_GTGCTGA_50_CTGA_30_ATGATGA_5_CTGA_85
GGCTATGATGAGAAAAGTCATGCACCACTCTGAAGAAATTTTTCTCTTTGTGCTGATAAAGCAAACTTACAACCCATTTTACATCTGAGCC
>CD_snoR21b-12_T.aestivum_(IWGSC_CSS_5AL_scaff_2730056)_2776,2872_+_ath_CD_snoR21b_69.47-1.14-0.50-2.15_GTGCTGA_53_CTGA_31_ATGATGA_6_CTGA_87
AGGCTATGATGAGAAAAGTCATGCACCACTCTGAAGAGATTTTTATCTCTTTGTGCTGATAAAGAAACTTACAACCCATTTGACATCTGAGCCGCCT
>CD_snoR21b-1_H.vulgare_(adopted_5)_506931466,506931562_+_tae_CD_snoR21-11_94.57-1.00-1.26-6.77_GTGCTGA_51_CTGA_31_ATGATGA_6_CTGA_87
AGGCTATGATGAGAAAAGTCATGCACCACTCTGAAGAAATTTATTTTTTTGTGCTGATAAAGCAAACTTACAACCCATTTTTACATCTGACCCACCT
>CD_snoR21b-2_H.vulgare_(adopted_2)_605948610,605948699_-_tae_CD_snoR21-9_98.91-0.97-1.38-7.31_GTGCTGA_50_CTGA_30_ATGATGA_5_CTGA_84
GGCTATGATGAGAAAAGTCATGCACCACTCTGAAGAGAATCATCTCTTTGTGCTGATAAACAAACTTACAACCCATTTTACATCTGAGCC
>CD_snoR21b-3_H.vulgare_(adopted_5)_506931917,506932020_+_tae_CD_snoR21-9_90.32-0.98-1.12-5.36_TTGCTGA_55_CTGA_35_ATGATGA_10_CAGA_90
CAAAAGGCTATGATGAGAAAAGTCATGAACCACTCTGAAGAGACTCATCTCTTTTTGCTGATAAACAAACTTTACAACCCAATGTAAATCAGAGCTACCTCTTG
>CD_snoR21b-4_H.vulgare_(adopted_2)_605948114,605948205_-_tae_CD_snoR21-4_96.88-0.98-1.34-7.09_GTGCTGA_51_CTGA_31_ATGATGA_6_CTGA_85
AGGCTATGATGAGAAAAGTCATGCACCACTCTGAGGAGATTTACCTCCTTGTGCTGATAAACAAACTTACAACCCATTTTACATCTGAGCCT
>CD_snoR21b-5_H.vulgare_(adopted_5)_506932424,506932518_+_tae_CD_snoR21-4_92.71-0.98-1.21-6.07_GTGCTGA_51_CTTA_31_ATGACGA_6_CTGA_85
AGGCTATGACGAGAAAAGGCATGCACCACTCTTAAGAGATTTATCTCTTGGTGCTGATAAAGAAACCTACAACCCATTTTACATCTGAGCCGCCT
>CD_snoR21b-6_H.vulgare_(adopted_1H)_31601609,31601707_-_tae_CD_snoR21-4_90.72-0.99-1.17-5.84_GTGTTGA_50_CTGA_30_ATGATGA_5_CTGA_84
GTCTATGATGAGAAAAGCCATGCACTACTCTGAAGAGATCTATCTCTCTGTGTTGATAAACAAACTTACAACCCATTTTATGTCTGAGCCGCCTTGGGC
>CD_snoR21b-7_H.vulgare_(adopted_1H)_31602044,31602140_-_tae_CD_snoR21-2_90.8-0.91-1.05-4.23_GTGTTGA_53_CTGG_33_ATGATGA_9_CTGA_87
AAAATGCTATGATGAGAAATCTATGCACCACTCTGGAGAGATTTATCTTTTTGTGTTGATAAACAAACTTAAAACCCATTTTATATCTGAGTTGTCT
>CD_snoR21b-8_H.vulgare_(adopted_2)_605947771,605947862_-_tae_CD_snoR21-1_97.89-0.96-1.33-6.83_GTGCTGA_51_CTGA_31_ATGATGA_6_CTGA_85
TGGCTATGATGAGAAAAGTCATGCACCACTCTGAAGAGATTTATCTCTTTGTGCTGATAAACAAACTTACAACCCATTTTACTTCTGAGCCG
>CD_snoR21b-1_B.vulgaris_(Bvchr1.sca004)_643972,644059_+_ath_CD_snoR21b_78.82-1.02-0.74-3.13_GTGCTGA_46_CTGA_37_ATGATGA_6_CTGA_81
GAGCTATGATGAGAATTAAGATAGTCATGCACCACTCTGATTTTCGTGCTGAGATATTTCTTTATAACCCATATTTATCTCTGAGCTC
>CD_snoR21b-1_S.tuberosum_(adopted_4)_58545064,58545150_+_bvu_CD_snoR21-1_82.02-1.00-0.85-3.67_GTGATGT_47_CTGA_38_GTGATGA_6_CTGA_80
GAGCTGTGATGATATCTAGAGAAAGTCATGCACCACTCTGATATTAGTGATGTGAAATTTCTCATACCCATAATTATTTCTGAGCTC
>CD_snoR21b-2_S.tuberosum_(adopted_12)_36934073,36934162_-_bvu_CD_snoR21-1_75.86-0.98-0.66-2.30_GTGATGT_49_CTGA_40_GTGATGA_7_CTGA_82
GGGGCTGTGATGAGATCTCAAAAAATGTCATGCGCCACTCTGATATTAGTGATGTGAAATTTCTCATACCCATATACCTTTCTGAGCTTT
>CD_snoR21a-1_S.tuberosum_(adopted_4)_12158121,12158210_-_ath_CD_snoR21a_74.16-1.03-0.64-2.53_GTGATGT_49_CTGA_40_GTGATGA_7_CTGA_82
GGGGCTGTGATGAGATCTCGAAAAATGTCATGCGCTACTCTGATATTAGTGATGTGAAATTTCTCATACCCATATACCTTTCTGAGCTTT
>CD_snoR21a-1_S.lycopersicum_(adopted_5)_25935866,25935956_+_stu_CD_snoR21a_88.76-0.98-1.08-5.06_ATGATGT_50_CTGA_41_GTGATGA_7_CTGA_83
GGGGATGTGATGAGATCTTGAGAAAAAGCCATGTGCCACTCTGATATTAATGATGTGAAATTTCTCATACCAATACACCTTTCTGAGCTCT
>CD_snoR21a-2_S.lycopersicum_(adopted_10)_7431626,7431719_+_stu_CD_snoR21a_89.53-0.95-1.06-4.64_GTGATGT_50_CTGA_41_GTGATGA_9_CTGA_83
TTGGGGATGTGATGAGATCTCGAGAAAGCCATGCGCAACTCTGATATTAGTGATGTCAAATTTCTCATACCAATACACCCTTCTGAGTTGTTAA
>CD_snoR21a-3_S.lycopersicum_(adopted_10)_6884300,6884393_-_stu_CD_snoR21a_89.53-0.95-1.06-4.64_GTGATGT_50_CTAA_41_GTGATGA_9_CTGA_83
TTGGGGATGTGATGAGATCTCGAGAAAGCCATGCGCCACTCTAATATTAGTGATGTCAAATTTCTCATACCAATACACCTTTCTGAGTTGTTAA
>CD_snoR21a-4_S.lycopersicum_(adopted_10)_10663578,10663671_+_stu_CD_snoR21a_87.78-0.99-1.06-5.03_GTGATGT_50_CTGA_41_GTGATGA_9_CTGA_83
TTGGGGATGTGATGAGATCTTGAGAAAGCCATGCGCCACTCTGATTTTAGTGATGTCAAATTTCTCATACCAATAGACCTTTCTGAGTTTTTAA
>CD_snoR21a-5_S.lycopersicum_(adopted_10)_10444211,10444304_+_stu_CD_snoR21a_88.37-0.95-1.03-4.42_GTGATGT_50_CTGA_41_GTGATGA_9_TTGA_83
TTGGGGATGTGATGAGATCTCGAGAAAGCCATGCGCCACTCTGATATTAGTGATGTCAAATTTCTCATACCAATACACCCTTTTGAGTTGTTAA
>CD_snoR21a-6_S.lycopersicum_(adopted_10)_10586143,10586236_+_stu_CD_snoR21a_88.1-0.92-1.00-4.02_GTGATGT_50_CTGA_41_GTGATGA_9_CTGA_83
TTAAGGATGTGATGAGATCTCGAGAAAGCCATGCACCACTCTGATATTAGTGATGTCAAATTTCTCATACAAATACACCTTTCTGAGTTGTTAA
>CD_snoR21a-7_S.lycopersicum_(adopted_5)_48498151,48498253_+_stu_CD_snoR21a_85.71-0.92-0.94-3.61_GTGATGT_52_CTGA_43_GTGATGA_11_CTGA_85
AATTTTGGATGTGATGAGATCTCGAGAAAGCCATGCACCACTCTGATATTAGTGATGTCCAATTTCCCATACCAATACACCCTTCTGAGTTGTTAAAAAAGTT
>CD_snoR21b-1_S.lycopersicum_(adopted_4)_55145837,55145923_+_stu_CD_snoR21b_97.7-0.99-1.38-7.52_GTGATGT_47_CTGA_38_GTGATGA_6_CTGA_80
GAGCAGTGATGATATCTAGAGAAAGTCATGCACCACTCTGATATTAGTGATGTGAAATTTCTCAAACCCATAATTATTTCTGAGCTC
>CD_snoR21b-2_S.lycopersicum_(adopted_6)_33870070,33870172_-_stu_CD_snoR21b_75.51-1.11-0.78-3.87_GTGATGA_61_CTTA_41_GTGATGA_9_CTGA_93
AAAGAGCTGTGATGAGATTTAGAGATTGTCATGCACCACTCTTACAAATTTTAAATTTGAGTGATGATAAATTTCTCGTACCCATTTTGTTTCTGAGCTCTTT
>CD_snoR21b-3_S.lycopersicum_(adopted_6)_34867384,34867485_+_stu_CD_snoR21b_73.79-1.17-0.73-3.92_TTGATGA_63_CTTA_38_GTGATGA_6_CTGA_95
GAGCTGTGATGAGATCTGAAGAAAGTCATGCACCACTCTTACAAAATTAATTATTTTTTTGATTGATGACAAATTTCTCATACCCATTTTGCTTCTGAGCTC
>CD_snoR21b-1_V.vinifera_(adopted_18)_13801650,13801747_+_sly_CD_snoR21b_77.55-0.94-0.68-2.28_GTGCTGA_56_CTGA_40_GTGATGA_9_CTGA_88
AGGGGGCAGTGATGAGATTGAAGAAAGTCATGCACCACTCTGATTGATCAAATCTGTGCTGATAAATCTTTCTTACCCATTTTTTTTCTGAGCCCCTT
>CD_snoR21b-1_R.communis_(adopted_27985)_204734,204833_-_ath_CD_snoR21b_82.72-0.98-0.91-3.80_GTGCTGA_52_CTGA_40_GAGATGA_12_CTGA_84
GGGGCAGTGATGAGATGATTGAGAAAGTCATGCACCACTCTGATTTTTTCTGTGCTGATAAGTTTCTCATACCCATTACACATCTGAGCCTCTCTGTTCT
>CD_snoR21b-1_B.rapa_(A03)_8294486,8294569_-_ath_CD_snoR21b_92.68-0.99-1.17-5.92_GTGCTGA_44_CTGA_36_GTGATGA_8_CTGA_75
AGAGGCAGTGATGATTGAGAATGTCATGCACCACTCTGATTTTGTGCTGATAACTATCTCTACCCATATTTTATCTGAGCCTTT
>CD_snoR21b-2_B.rapa_(A05)_4740105,4740182_+_ath_CD_snoR21b_90.24-0.99-1.10-5.37_GTGCTGA_41_CTGA_33_GTGATGA_5_CTGA_72
GGCAGTGATGATTGAGAATGTCATGCACCACTCTGATTTCGTGCTGATAACTATCTCTACCCATATTATATCTGAGCC
>CD_snoR21a-1_B.rapa_(A04)_15500474,15500554_-_ath_CD_snoR21a_90.59-0.99-1.11-5.46_GTGCTGA_42_CTGA_35_GTGATGA_7_CTGA_73
AAGGCAGTGATGATTGAGAATGTCATGCACCACTCTGATTCGTGCTGATAACCATCTCTACCCATATTATTTCTGAGCCTT
>CD_snoR21b-1_C.sinensis_(scaffold00002)_408540,408652_+_vvi_CD_snoR21b_83.51-0.98-0.76-3.15_GTGCTGA_64_CTGA_48_GTGATGA_15_CTGA_96
AAGGGGAGGGGGCTGTGATGAAGAAATAAAGAAAGTCATGCACCACGCTGAGTGATTAAAAGTGTGCTGATAATTCTTTCACACCCATTTTTAATCTGAGCCCTCTTCTTCTT
