# Supplementary material for: Phylogenetic distribution of plant snoRNA families
Source: BMC Genomics. 2016 Nov 24;17:969. doi: 10.1186/s12864-016-3301-2 (PMC5122169; doi:10.1186/s12864-016-3301-2)
Supplement: Additional file 11 — snoRNAs with coordinates. Complete archive of all fasta files of annotated snoRNAs is provided. The header of each sequence follows convention of the snoStrip pipeline and includes genome coordinates, detailes about the successful query during homology search and annotation of the characteristic box motifs. (ZIP 355 kb) [file 12864_2016_3301_MOESM11_ESM.zip › Additional_folder_5/U15.fa]

>CD_U15a-1_A.thaliana_(adopted_3)_18893404,18893484_-_ATCATGG_50_CCGA_29_GTGATGA_5_CTGA_76
CTCAGTGATGAATACACAGATGACGAGTCCGATGAAATCCATTCATTAAATCATGGGGACAAACGAGGCATTTGTCTGAGA
>CD_U15b-1_A.thaliana_(adopted_5)_26567370,26567453_+_NNNNNNN_0_CCGA_32_GTGATGA_5_CTGA_79
CTCAGTGATGAAGAAACAATAGATGACGAGTCCGATGAAATCCATTCATAAAATCGTGGGGACAAACGAGGCATTTGTCTGAGA
>CD_U15b-1_A.thaliana_(adopted_5)_26567521,26567604_+_ATCATGG_53_CCGA_32_GTGATGA_5_CTGA_79
CTCAGTGATGAAGGAACAATAGATGACGAGTCCGATGAAATCCATTCATTAAATCATGGGGACAAACGAGGCATTTGTCTGAGA
>CD_U15a-1_P.dactylifera_(PDK_30s977251)_18979,19075_-_ath_CD_U15a-1_82.02-1.05-0.89-4.31_ACCATGA_60_CCGA_40_GTGATGA_9_CTGA_87
GTTTCTCAGTGATGAGCAAAGAAATTATAGATGACGAGTCCGATTTATCCATTCAAAACACCATGAGGACGAATCGAGGCATTTGTCTGAGAGATAA
>CD_U15b-1_P.dactylifera_(PDK_30s711721)_34801,34904_+_ath_CD_U15b-1_80.9-1.05-0.85-4.06_ATCATGA_63_CCGA_43_GTGATGA_12_CTGA_90
GGGGTTTCTCGGTGATGAGCAAAGAAAATATAGATGACGAGTCCGATCTTTCCATTCAAATAATCATGAGGACGAATCGAGGCATTTGTCTGAGAGATAACCCC
>CD_U15a-1_Z.mays_(adopted_7)_4729992,4730082_-_ath_CD_U15b-1_88.24-1.00-1.06-5.14_NNNNNNN_0_CCGA_34_GTGATGA_8_CTGA_82
GTTCTCTGTGATGAGACAACAAAGATGACGAGTCCGATCTAATCCATTCCATTAAACCATGGGGACAATCGAGGCATTTGTCTGAGAGAAC
>CD_U15a-2_Z.mays_(adopted_5)_5198072,5198169_+_ath_CD_U15a-1_89.29-1.02-1.11-5.83_NNNNNNN_0_CCGA_38_GTGATGA_12_CTGA_86
AGCTGTTCTCTGTGATGACCACACACAGATGACGAGTCCGATTTAATCCATTCCATTAAACCATGGGGACAATCGAGGCATTTGTCTGAGAGAACACT
>CD_U15a-3_Z.mays_(adopted_7)_4731129,4731226_-_ath_CD_U15a-1_86.59-1.00-1.04-4.96_NNNNNNN_0_CCGA_37_GTGATGA_13_CTGA_85
GTGCGGTTCTCTGTGATGAGCAAACAGATGACGAGTCCGATCGAATCCATTCCATTACACCATGTGGACAACCGAGGCATTTGTCTGAGAGAACCCAC
>CD_U15b-1_Z.mays_(adopted_5)_5198451,5198543_+_ath_CD_U15b-1_86.9-1.02-1.04-5.26_NNNNNNN_0_CCGA_35_ATGACGA_9_CTGA_83
TGTTCTCTATGACGACCAAACACAGATGACGAGTCCGATTTAATCCATTCCATTAAACCATGGGGACAATCGAGGCATTTGTCTGAGAGAACA
>CD_U15a-1_S.bicolor_(adopted_1)_5253168,5253260_+_zma_CD_U15a-2_97.85-0.99-1.37-7.53_NNNNNNN_0_CCGA_35_ATGATGA_9_CTGA_83
TGTTCTCTATGATGACCAAACACAGATGACGAGTCCGATCTAATCCATTCCATTAAACCATGGGGACAATCGAGGCATTTGTCTGAGAGAACA
>CD_U15a-2_S.bicolor_(adopted_2)_2822357,2822460_-_zma_CD_U15a-3_97.96-0.99-1.37-7.56_NNNNNNN_0_CCGA_40_GTGATGA_16_CTGA_88
GTGGTGTGGTTCTCTGTGATGAGCAAACAGATGACGAGTCCGATCGAATCCATTCCATTACACCATGGGGACAACCGAGGCATTTGTCTGAGAGAACCCACCGC
>CD_U15a-3_S.bicolor_(adopted_2)_2821888,2821980_-_zma_CD_U15a-2_92.55-0.95-1.14-5.28_ACCATGA_56_CCGA_34_GTGATGA_10_CTGA_82
GTGTTCTCTGTGATGATCAAACAGATGACGAGTCCGATTTAATCCATTCCATTATACCATGAGGATAATCGAGGCATTTGTCTGAGAGAACAC
>CD_U15a-4_S.bicolor_(adopted_2)_2821054,2821143_-_zma_CD_U15a-1_95.6-0.99-1.28-6.82_NNNNNNN_0_CCGA_34_TTGATGA_8_CTGA_81
GTTCTCTTTGATGATACAACAAAGATGACGAGTCCGATCTAATCCATTCCATAAACCATGGGGACAATTGAGGCATTTGTCTGAGAGAAC
>CD_U15a-1_O.sativa_(adopted_1)_13896650,13896742_+_sbi_CD_U15a-1_95.65-0.98-1.30-6.75_NNNNNNN_0_CCGA_35_GTGATGA_9_CTGA_83
GGTTCTCTGTGATGACGAAAAACAGATGACGAGTCCGATCCAATCCATTCCATTAAACCATGGGGACAATCGAGGCATTTGTCTGAGAGAACA
>CD_U15a-2_O.sativa_(adopted_3)_32399407,32399504_-_sbi_CD_U15a-1_95.51-0.95-1.22-5.87_NNNNNNN_0_CCGA_37_GTGATGA_12_CTGA_85
TGCGATTCTCCGTGATGACGAACACAGATGACGAGTCCGATCTAATCCATTCCATTAAACCATGGGGACAATCGAGGCATTTGTCTGAGAGAATTGCA
>CD_U15a-3_O.sativa_(adopted_3)_32399181,32399269_-_zma_CD_U15a-2_93.68-0.96-1.19-5.75_NNNNNNN_0_CCGA_32_TTGATGA_8_CTGA_80
GTTCTCCTTGATGAACACACAGATGACGAGTCCGATCTAATCCATTCCATTAAACCATGGGGACAATCGAGGCATTTGTCTGAGAGAAC
>CD_U15a-1_T.aestivum_(IWGSC_CSS_5AL_scaff_2756164)_7452,7549_-_osa_CD_U15a-2_91.01-0.90-1.07-4.25_NNNNNNN_0_CCGA_37_GTGATGA_12_CTGA_85
TATAGTTCTCTGTGATGATGAAAACATATGACGAGTCCGATGTAATCCATTCTATAAAACCATGTGGACAATCGAGGCATTTGTCTGAGAGAATAGTG
>CD_U15a-2_T.aestivum_(IWGSC_CSS_4DL_scaff_4DL_14450883)_4580,4665_-_osa_CD_U15a-2_87.36-0.88-0.96-3.39_ACCATGA_53_CTGA_31_GTGATGA_6_CTGA_79
TCTCTGTGATGATGAAAATAGATGACGAGTCTGATGTTATCCATTGTATTAAACCATGAGGACAATCAAGGCATTTGTCTGAGAGA
>CD_U15a-3_T.aestivum_(IWGSC_CSS_4DL_scaff_4DL_14341715)_6892,6977_+_osa_CD_U15a-2_87.36-0.88-0.96-3.39_ACCATGA_53_CTGA_31_GTGATGA_6_CTGA_79
TCTCTGTGATGATGAAAATAGATGACGAGTCTGATGTTATCCATTGTATTAAACCATGAGGACAATCAAGGCATTTGTCTGAGAGA
>CD_U15a-4_T.aestivum_(IWGSC_CSS_5DL_scaff_4494208)_16003,16091_-_osa_CD_U15a-2_87.5-0.89-0.95-3.43_NNNNNNN_0_CTGA_33_GTGATGA_8_CTGA_80
GTTCTCTGTGATGATGAACACAGATGACGAGTCTGATGTAATCCATTCAGTTACCCATGTGGACTATCGAGGCATTTGTCTGAGGGAAC
>CD_U15a-5_T.aestivum_(IWGSC_CSS_7DL_scaff_3362206)_2947,3033_+_osa_CD_U15a-2_86.36-0.89-0.92-3.25_NNNNNNN_0_CTGA_31_GTGATGA_6_TTGA_80
TCTCTGTGATGATGAAAATAGATGACGAGTCTGATGTTATCCATTGTATTAAACCATGTGGACAATCAAGGCATTTGTCTTGAGAGA
>CD_U15a-6_T.aestivum_(IWGSC_CSS_5DL_scaff_4580479)_3261,3355_+_osa_CD_U15a-2_85.39-0.90-0.91-3.24_NNNNNNN_0_CCGA_35_GTGATGA_10_CTGA_84
GGGTTCTCCGTGATGATCAACACTGATTAGATGTCCGATACAATCCATTCCATTCAACCGTGGGGACAACACGAGGCATTTGTCTGAGAGAACTC
>CD_U15a-7_T.aestivum_(IWGSC_CSS_3AL_scaff_4314842)_4162,4250_+_osa_CD_U15a-2_84.95-0.94-0.91-3.57_NNNNNNN_0_CTGA_31_ATGATGA_9_CTGA_79
CATTCTGTATGATGAAAACAGGTGACGAGTCTGATGTAATACATTCTATTAAACCATGTGGGCAATAGAGGCATTTGTCTGAGAGAACA
>CD_U15a-8_T.aestivum_(IWGSC_CSS_1BL_scaff_3878460)_4658,4743_+_osa_CD_U15a-2_82.02-0.90-0.85-2.85_NNNNNNN_0_CTGA_30_GTGATGA_5_CTGA_78
TTCTGTGATGATGAAAACAGATGATGAGTCTGATGTAATCCATTCTACCAAACCACTTGGACAATTGTGGCATTTGCCTGAGAGAA
>CD_U15a-9_T.aestivum_(IWGSC_CSS_1AL_scaff_3924040)_3769,3854_+_osa_CD_U15a-2_82.02-0.90-0.85-2.85_NNNNNNN_0_CTGA_30_GTGATGA_5_CTGA_78
TTCTGTGATGATGAAAACAGATGATGAATCTGATGTAATCCATTCTATCAAACCACTTGGACAATTGTGGCATTTGCCTGAGAGAA
>CD_U15a-10_T.aestivum_(IWGSC_CSS_5BL_scaff_9779120)_4661,4771_+_osa_CD_U15a-2_77.42-0.94-0.76-2.58_NNNNNNN_0_CTAA_40_ATGATGA_15_CAGA_88
CTTTGTGGTTCTCCATGATGATGAATACATATGACGAGTCTAATGCAATCCATTCAGTTGAATTGTGTGGACAATCAAGGCATCTGCCAGAGAGAACATTGAATCATGTAG
>CD_U15a-11_T.aestivum_(IWGSC_CSS_5BL_scaff_10807692)_2616,2711_-_osa_CD_U15a-2_76.4-0.90-0.70-2.05_NNNNNNN_0_CAGA_36_ATGATGA_11_CGGA_86
ATTGTTCTCAATGATGATGAACAGAGGTTAAGAGTCAGATGTAATCTATTATACTAAACCGTGTGGAATAATGAGGCATTTGTCTCGGAGAATAGT
>CD_U15a-12_T.aestivum_(IWGSC_CSS_5DL_scaff_4580479)_3098,3186_+_osa_CD_U15a-1_93.55-0.99-1.19-6.14_NNNNNNN_0_CCGA_33_GTGATGA_8_CTGA_80
GTTCTCTGTGATGATGAAAACAGATGACGAGTCCGATGCAATCCATTCTATAAACCATGTGGACAATCGAGGCATTTGTCTGAGAGAAC
>CD_U15a-13_T.aestivum_(IWGSC_CSS_5DL_scaff_4494208)_12670,12759_-_osa_CD_U15a-1_92.47-0.99-1.19-6.06_NNNNNNN_0_CCGA_33_GTGATGA_8_CTGA_81
GTTCTCTGTGATGATGAAAACAGATGACGAGTCCGATGTAATCCATTCTATAAAACCATGTGGACAATCGAGGCATTTGTCTGAGAGAAC
>CD_U15a-14_T.aestivum_(IWGSC_CSS_5BL_scaff_10913248)_19955,20044_+_osa_CD_U15a-1_92.47-0.99-1.19-6.06_NNNNNNN_0_CCGA_33_GTGATGA_8_CTGA_81
GTTCTCTGTGATGATGAAAACAGATGACGAGTCCGATGTAATCCATTCTATGAAACCATGTGGACAATCGAGGCATTTGTCTGAGAGAAC
>CD_U15a-15_T.aestivum_(IWGSC_CSS_5BL_scaff_10807692)_9918,10006_-_osa_CD_U15a-1_93.55-0.99-1.19-6.14_NNNNNNN_0_CCGA_33_GTGATGA_8_CTGA_80
GTTCTCTGTGATGATGAAAACAGATGACGAGTCCGATGCAATCCATTCTATAAACCATGTGGACAATCGAGGCATTTGTCTGAGAGAAC
>CD_U15a-16_T.aestivum_(IWGSC_CSS_7BL_scaff_6694785)_1450,1539_-_osa_CD_U15a-1_92.39-0.98-1.18-5.85_NNNNNNN_0_CTGA_33_GTGATGA_8_CTGA_81
GTTCTCTGTGATGATGAAAACAGATGACGAGTCTGATGTAATCCATTCTATTAAACCATGTGGACAATCGAGGCATTTGTCTGAGAGAAC
>CD_U15a-17_T.aestivum_(IWGSC_CSS_2BL_scaff_8053467)_2556,2645_+_osa_CD_U15a-1_92.39-0.98-1.18-5.85_NNNNNNN_0_CTGA_33_GTGATGA_8_CTGA_81
GTTCTCTGTGATGATGAAAACAGATGACGAGTCTGATGTAATCCATTCTATTAAACCATGTGGACAATCGAGGCATTTGTCTGAGAGAAC
>CD_U15a-18_T.aestivum_(IWGSC_CSS_3DL_scaff_6923814)_1657,1748_+_osa_CD_U15a-1_92.22-0.96-1.15-5.39_NNNNNNN_0_CTGA_34_GTGATGA_9_CTGA_82
GGTTCTCTGTGATGATGAAAACAGATGACGAGTCTGATGTAATCCATTCTATTAAACCATGTGGACAATCGAGGCATTTGTCTGAGAGATCT
>CD_U15a-19_T.aestivum_(IWGSC_CSS_3B_scaff_10507735)_5059,5150_-_osa_CD_U15a-1_92.22-0.96-1.15-5.39_NNNNNNN_0_CTGA_34_GTGATGA_9_CTGA_82
GGTTCTCTGTGATGATGAAAACAGATGACGAGTCTGATGTAATCCATTCTATTAAACCATGTGGACAATCGAGGCATTTGTCTGAGAGAGCT
>CD_U15a-20_T.aestivum_(IWGSC_CSS_3AL_scaff_4314842)_2941,3032_+_osa_CD_U15a-1_92.22-0.96-1.15-5.39_NNNNNNN_0_CTGA_34_GTGATGA_9_CTGA_82
GGTTCTCTGTGATGATGAAAACAGATGACGAGTCTGATGTAATCCATTCTATTAAACCATGTGGACAATCGAGGCATTTGTCTGAGAGAGCT
>CD_U15a-21_T.aestivum_(IWGSC_CSS_5DL_scaff_4604084)_2566,2655_+_osa_CD_U15a-1_90.32-0.99-1.13-5.55_NNNNNNN_0_CTGA_33_GTGATGA_8_CTGA_81
GTTCTCTGTGATGATGAAAACAGATGACGAGTCTGATGTAATCCATTCTATTAAACCGTGTGGACAATCGAGGCATTTGTCTGAGGGAAC
>CD_U15a-22_T.aestivum_(IWGSC_CSS_5BL_scaff_10904431)_4069,4160_-_osa_CD_U15a-1_90.32-0.99-1.13-5.55_NNNNNNN_0_CTGA_34_GTGATGA_9_CTGA_82
GGTTCTCTGTGATGATGAAAACAGATGACGAGTCTGATGTAATCCATTCTATTAAACCGTGTGGACAATCGAGGCATTTGTCTGAGGGAACA
>CD_U15a-23_T.aestivum_(IWGSC_CSS_5AL_scaff_2800831)_285,378_+_osa_CD_U15a-1_90.22-0.98-1.12-5.36_NNNNNNN_0_CTGA_35_GTGATGA_10_CTGA_83
TTGTTCTCTGTGATGATGAAAACAGATGACGAGTCTGATGTAATCCATTCTATTACACCGTGTGGACAATCGAGGCATTTGTCTGAGAGAACAA
>CD_U15a-24_T.aestivum_(IWGSC_CSS_1BL_scaff_3824465)_4979,5085_+_osa_CD_U15a-1_90.22-0.98-1.12-5.36_NNNNNNN_0_CTGA_45_GTGATGA_20_CTGA_93
CCATTGTTCTTAGTTCTCTGTGATGATGAAAACTGATGACGAGTCTGATGTAATCCATTCTAGTAAACCATGTGGACAATCGAGGCATTTGTCTGAGAGAACATTGG
>CD_U15a-25_T.aestivum_(IWGSC_CSS_5AL_scaff_2787771)_1227,1318_-_osa_CD_U15a-1_89.25-0.99-1.10-5.31_NNNNNNN_0_CTGA_34_GTGATGA_9_CTGA_82
GGTTCTCTGTGATGATGAAAACAGATGACGAGTCTGACGTAATCCATTCTATTAAACCGTGTGGACAATCGAGGCATTTGTCTGAGGGAACA
>CD_U15a-26_T.aestivum_(IWGSC_CSS_2BL_scaff_8087913)_10928,11014_+_osa_CD_U15a-1_88.17-0.99-1.07-5.12_NNNNNNN_0_CTGA_30_GTGATGA_8_CTGA_78
GTTCTCTGTGATGAAAACAGATGACGAGTCTGATGTAATCCATTCTATTAAACCGTGTGGACAATCGAGGCATTTGTCTGAGGGAAC
>CD_U15a-27_T.aestivum_(IWGSC_CSS_2AL_scaff_6339427)_8008,8098_-_osa_CD_U15a-1_88.89-0.96-1.06-4.73_NNNNNNN_0_CTGA_33_GTGATGA_8_CTGA_81
TGTCTCTGTGATGATGAAAACAGATGACGAGTCTGATGTAATCCATTCTATTAAACCGTGTGGACAATTGAGGCATTTGTCTGAGGGAACA
>CD_U15a-28_T.aestivum_(IWGSC_CSS_2DL_scaff_9848109)_5671,5762_+_osa_CD_U15a-1_87.78-0.96-1.03-4.51_NNNNNNN_0_CTGA_34_GTGATGA_9_CTGA_82
TACTCTCTGTGATGATGAAAACAGATGAGGAGTCTGATGTAATCCATTCTATTAAACCGTGTGGACAATTGAGGCATTTGTCTGAGGGAACA
>CD_U15a-29_T.aestivum_(IWGSC_CSS_7AL_scaff_4535568)_7434,7530_-_osa_CD_U15a-1_87.64-0.95-1.01-4.31_NNNNNNN_0_CTGA_40_GTGATGA_15_CTGA_88
GTTCTTAGAACTCTGTGATGATGAAAACAGATGATGAGTCTGACATAATCCATTCTATTAAACCATGTGGACAATTGAGGCATTTTTCTGAGAGAAC
>CD_U15a-30_T.aestivum_(IWGSC_CSS_5BL_scaff_10913248)_16719,16814_+_osa_CD_U15a-1_86.81-0.97-1.01-4.49_NNNNNNN_0_CTGA_38_GTGATGA_13_CTGA_86
TGCTACTTCTCTGTGATGATGAAAATAGATGACGAGTCTGATGCAACCCATTCAGTTACACCATGTGGACTATCGAGGCATTTGTCTGAGAGAGCA
>CD_U15a-31_T.aestivum_(IWGSC_CSS_2AL_scaff_6339427)_8154,8245_-_osa_CD_U15a-1_86.02-0.99-0.95-4.35_NNNNNNN_0_CCGA_34_GTGATGA_9_CTGA_82
TGTTCTTGGTGATGATCAAAACTGATTAGATGTCCGATACAATCCATTCCTTAAACCATGGGGACAATACGAGGCATTTGTCTGAGAGAACA
>CD_U15a-32_T.aestivum_(IWGSC_CSS_5BL_scaff_9779120)_4815,4910_+_osa_CD_U15a-1_82.93-0.87-0.82-2.56_NNNNNNN_0_ACGA_32_GTGATGA_9_CCGA_86
GGTCCTCTGTGATGAAACACCGATTAGATGTACGATAGAATCCATTCCATTAAACCATGGGGACAATAGAGGCATTTGTAGAACACCGATCTATTT
>CD_U15a-33_T.aestivum_(IWGSC_CSS_1BS_scaff_3467675)_11791,11893_-_osa_CD_U15a-1_73.91-0.98-0.60-2.01_NNNNNNN_0_CTGA_37_GTGATGA_9_CTGA_93
GGTTCATTGTGATGATGACACCACTGATTGGATGTCCTGATTAGATACAATCCATTCCATTGAACCGTGGGGACAACATGAGGCATTTGTCTCTGATTTGTTG
>CD_U15a-34_T.aestivum_(IWGSC_CSS_5BL_scaff_10807692)_9350,9441_-_sbi_CD_U15a-3_91.21-0.97-1.13-5.35_NNNNNNN_0_CTGA_34_GTGATGA_9_CTGA_82
TGTTCTCTGTGATGATTAAAACAGATGACGAGTCTGATGTAATCCATTCTATTACACCATGTGGACAATCGAGGCATTTGTCTGAGAGAACG
>CD_U15a-35_T.aestivum_(IWGSC_CSS_5DL_scaff_4580479)_3667,3758_+_sbi_CD_U15a-3_89.25-0.99-1.10-5.31_NNNNNNN_0_CTGA_34_CTGATGA_9_CTGA_82
TGTTCTCTCTGATGATTAAAACAGATGACGAGTCTGATGTAATCCATTCTATTACGCCATGTGGACAATCGAGGCATTTGTCTGAGAGAACA
>CD_U15a-36_T.aestivum_(IWGSC_CSS_5BL_scaff_10788806)_6460,6560_+_sbi_CD_U15a-3_89.77-0.94-1.06-4.54_NNNNNNN_0_CTGA_35_GTGATGA_10_CTGA_83
ATAGTCTCTGTGATGATTAAAACAGATTACGAGTCTGATGTAATCCATTCTATTACACCATGTGGACAATCGAGGCATTTGTCTGAGAGAACTCTGATTGT
>CD_U15a-37_T.aestivum_(IWGSC_CSS_5AL_scaff_2694090)_1406,1505_+_sbi_CD_U15a-3_86.81-0.97-0.98-4.33_NNNNNNN_0_CTGA_39_GTGATGA_14_CTGA_86
TTGATAGTTCTCTGTGATGATGAAAATAGATGACGAGTCTGATATAATCCATTCAGTTACACCATGTGGAAATCTAGGCATTTGTCTGAGAGAGCATTGA
>CD_U15a-38_T.aestivum_(IWGSC_CSS_5BL_scaff_10913248)_19770,19863_+_sbi_CD_U15a-2_85.42-0.91-0.90-3.33_NNNNNNN_0_CCGA_34_GTGATGA_9_CTGA_84
GGTTCTCTGTGATGATCAACACTGATTAGATGTCCGATCCAATCCATTCCATTCAACCGTGGGGACAAAAACGAGGCATTTGTCTGAGAGAACC
>CD_U15a-39_T.aestivum_(IWGSC_CSS_5BL_scaff_10807692)_9750,9842_-_sbi_CD_U15a-2_85.26-0.90-0.88-3.17_NNNNNNN_0_CCGA_34_GTGATGA_9_CTGA_83
GGTTCTCCGTGATGATCAACACTGATTAGATGTCCGATACAATCCATTCCATTCAACCGTGGGGACAACACGAGGCATTTGTCTGAGAGAACT
>CD_U15a-40_T.aestivum_(IWGSC_CSS_5BL_scaff_10788806)_6261,6362_+_sbi_CD_U15a-2_79.17-0.91-0.73-2.36_NNNNNNN_0_CAGA_38_GTGATGA_13_CTGA_88
TAGTGGTTTTCTGTGATGATCAACACTGATTAGATGTCAGATCCAATCCATGCCATCCAACCGTGGGGACAAAAATGAGGCATTTGTCTGAGGGAACCGCTG
>CD_U15a-41_T.aestivum_(IWGSC_CSS_5DL_scaff_4580479)_3453,3556_+_sbi_CD_U15a-1_90.11-0.97-1.10-5.11_NNNNNNN_0_CTGA_40_ATGATGA_15_CTGA_88
GGCTATTGTTCTCTATGATGATGAAAACAGATGACGAGTCTGATGTAATCCATTCTATTGAACCGTGTGGACAATCGAGGCATTTGTCTGAGAGAATACATGTC
>CD_U15a-42_T.aestivum_(IWGSC_CSS_5BL_scaff_10807692)_9556,9647_-_sbi_CD_U15a-1_90.11-0.97-1.10-5.11_NNNNNNN_0_CTGA_34_ATGATGA_9_CTGA_82
TGTTCTCTATGATGATGAAAACAGATGACGAGTCTGATGTAATCCATTCTATTACACCGTGTGGACAATCGAGGCATTTGTCTGAGAGAATA
>CD_U15a-43_T.aestivum_(IWGSC_CSS_7BL_scaff_6694785)_1608,1700_-_sbi_CD_U15a-1_86.17-1.00-1.00-4.71_NNNNNNN_0_CCGA_34_GTGATGA_9_CTGA_83
TGTTCTCAGTGATGATCAACACTGATTAGATGTCCGATCCAATCCATTCCATTAAACCATGGGGACAAAATGAGGCATTTGTCTGAGAGAACA
>CD_U15a-44_T.aestivum_(IWGSC_CSS_2BL_scaff_8053467)_2396,2488_+_sbi_CD_U15a-1_86.17-1.00-1.00-4.71_NNNNNNN_0_CCGA_34_GTGATGA_9_CTGA_83
TGTTCTCAGTGATGATCAACACTGATTAGATGTCCGATCCAATCCATTCCATTAAACCATGGGGACAAAATGAGGCATTTGTCTGAGAGAACA
>CD_U15a-45_T.aestivum_(IWGSC_CSS_3B_scaff_10507735)_3922,4012_-_sbi_CD_U15a-1_82.98-1.00-0.88-3.88_NNNNNNN_0_CCGA_34_ATGATGA_9_CTGA_81
TGTTCTCAATGATGATCAACACTGATTAGATGTCCGATTCAATCCATTCAAAAACCATGGGGACGAAATGAGGCATTTGTCTGAGAGAACA
>CD_U15b-1_T.aestivum_(IWGSC_CSS_5DL_scaff_4494208)_5049,5148_-_zma_CD_U15b-1_92.22-0.91-1.09-4.52_NNNNNNN_0_CTGA_38_GTGATGA_13_CTGA_86
GCATAGTTCTCTGTGATGATGAAAACAGATGACGAGTCTGATGTAATCCATTCTATTACACCATGTGGACAATCGAGGCATTTGTCTGAGAGAACTGTGT
>CD_U15b-2_T.aestivum_(IWGSC_CSS_2DL_scaff_9848109)_5512,5603_+_zma_CD_U15b-1_87.37-0.96-0.96-4.17_NNNNNNN_0_CCGA_34_GTGATGA_9_CTGA_82
TGTTCTCGGTGATGATCAACACTGATTAGATGTCCGATACAATCCATTCCTTAAACCATGGGGACAATACGAGGCATTTGTCTGAGAGAACA
>CD_U15b-3_T.aestivum_(IWGSC_CSS_2BL_scaff_8087913)_10769,10860_+_zma_CD_U15b-1_87.37-0.96-0.96-4.17_NNNNNNN_0_CCGA_34_GTGATGA_9_CTGA_82
TGTTCTCGGTGATGATCAACACTGATTATATGTCCGATACAATCCATTCCTTAAACCATGGGGACAATACGAGGCATTTGTCTGAGAGAACA
>CD_U15b-4_T.aestivum_(IWGSC_CSS_5DL_scaff_4604084)_2397,2488_+_zma_CD_U15b-1_87.23-0.95-0.95-3.99_NNNNNNN_0_CCGA_34_GTGATGA_9_CTGA_82
TGTTCTCGGTGATGATCAACACTGATTAGATGTCCGATACAATCCATTCCTTAAACCATGGGGACAATACGAGGCATTTGTCTGAGAGAACA
>CD_U15b-5_T.aestivum_(IWGSC_CSS_5DL_scaff_4494208)_5242,5346_-_zma_CD_U15b-1_86.96-0.93-0.95-3.79_NNNNNNN_0_CCGA_40_GTGATGA_15_CTGA_89
GGTAGTGGTTCTCTGTGATGATCAACACTGATTAGATGTCCGATTCAATCCATTCCATTCAACCGTGGGGACAATATGAGGCATTTGTCTGAGAGAACCGTTGCT
>CD_U15b-6_T.aestivum_(IWGSC_CSS_5BL_scaff_10904431)_4230,4321_-_zma_CD_U15b-1_87.23-0.95-0.95-3.99_NNNNNNN_0_CCGA_34_GTGATGA_9_CTGA_82
TGTTCTCGGTGATGATCAACACTGATTAGATGTCCGATACAATCCATTCCTTAAACCATGGGGACAATACGAGGCATTTGTCTGAGAGAACA
>CD_U15b-7_T.aestivum_(IWGSC_CSS_3AL_scaff_4314842)_4033,4125_+_zma_CD_U15b-1_86.17-0.95-0.95-3.94_NNNNNNN_0_CCGA_34_GTGATGA_9_CTGA_83
TGTTCTCAGTGATGACCAACACTGATTAGATGACCGATTCATTCCATTCCATTAAACCATGGGGACAAAATGAGGCATTTGTCTGAGAGAACA
>CD_U15b-8_T.aestivum_(IWGSC_CSS_5DL_scaff_4494208)_16193,16288_-_zma_CD_U15b-1_85.26-0.96-0.93-3.91_NNNNNNN_0_CCGA_35_GTGATGA_10_CTGA_84
GGGTTCTCCGTGATGATCACCACCGATTAGGTGTCCGACCCAATCCATTCCACTAAAACATGGGGACAAAACGAGGCATTTGTCTGAGAGAACACT
>CD_U15b-46_T.aestivum_(IWGSC_CSS_5AL_scaff_2787771)_1391,1482_-_zma_CD_U15a-2_86.02-0.94-0.91-3.63_NNNNNNN_0_CCGA_34_GTGATGA_9_CTGA_82
TGTTCTCGGTGATGATCAACACTGATTAGATGTCCGATACAATCCATTCCTTAAGCCATGGGGACAATACGAGGCATTTGTCTGAGAGAACG
>CD_U15a-47U15a_T.aestivum_(IWGSC_CSS_5AL_scaff_2694090)_105,200_+_zma_CD_U15a-2_83.16-0.96-0.88-3.53_NNNNNNN_0_CCGA_35_GTGATGA_10_CTGA_84
GGGTTCTCTGTGATGATCAACACCGATTAGATGTCCGACCCAACCCATTCCGCTAAAACATGGGGACAAAACGAGGCATTTGTCTGAGAGAACACT
>CD_U15a-1_H.vulgare_(adopted_5)_492377788,492377879_+_tae_CD_U15a-5_100-0.98-1.42-7.81_NNNNNNN_0_CCGA_34_GTGATGA_9_CTGA_82
TGTTCTCGGTGATGATCAACACTGATTAGATGTCCGATACAATCCATTCCTTAAACCATGGGGACAATACGAGGCATTTGTCTGAGAGAACG
>CD_U15a-2_H.vulgare_(morex_contig_267539)_345,439_+_tae_CD_U15a-10_97.09-0.97-1.33-6.94_NNNNNNN_0_CCGA_35_GTGATGA_10_CTGA_84
TGGTTCTCTGTGATGATCAACACTGATTAGATGTCCGATCCAATCCATTCCATTCAACCGTGGGGACAATATGAGGCATTTGTCTGAGAGAACCG
>CD_U15a-3_H.vulgare_(adopted_5)_510084922,510085017_+_tae_CD_U15a-10_93.4-1.00-1.18-6.21_NNNNNNN_0_CCGA_34_GTGATGA_9_CTGA_86
GGTTCTCTGTGATGATCAACACTGATTAGATGTCCGATCCAATCCATTCCATTCAACCGTGGGGACAAAACTGAGGCAAATTTGTCTGAGAGAACT
>CD_U15a-4_H.vulgare_(adopted_5)_506985755,506985844_-_tae_CD_U15a-26_100-0.89-1.30-5.76_NNNNNNN_0_CTGA_33_GTGATGA_8_CTGA_81
GTTCTCTGTGATGATGAAAACAGATGACGAGTCTGATGTAATCCATTCTATTACACCATGTGGACAATCGAGGCATTTGTCTGAGAGAAC
>CD_U15a-5_H.vulgare_(morex_contig_267539)_540,629_+_tae_CD_U15a-16_96.77-0.92-1.25-5.72_NNNNNNN_0_CCGA_33_GTGATGA_8_CTGA_81
GTTCTCTGTGATGATGAAAACAGATGACGAGTCCGATGTAATCCATTCAGTTACACCATGTGGACAATCGAGGCATTTGTCTGAGAGAAC
>CD_U15a-6_H.vulgare_(adopted_3)_530897315,530897407_+_tae_CD_U15a-24_95.7-0.99-1.31-6.98_ATCATGG_56_CCGA_34_GTGATGA_9_CTGA_83
TGTTCTCAGTGATGATTAACACTGATTAGATGTCCGATTCAATCCATTCTATTAAATCATGGGGACAAAATGAGGCATTTGTCTGAGAGAACA
>CD_U15a-7_H.vulgare_(adopted_1H)_18385062,18385158_+_tae_CD_U15a-14_91.3-0.98-1.15-5.60_NNNNNNN_0_CTGA_35_GTGATGA_10_CCGA_84
AGGGTTCTTGTGATGATGAACACTGATTAGATGTCTGATACAATCCATTCTATTAAACCATGGAGACAAAATGAGGCATTTGTCCGAGAGAACATCT
>CD_U15a-8_H.vulgare_(adopted_5)_506986131,506986222_-_tae_CD_U15a-11_95.83-0.91-1.22-5.43_NNNNNNN_0_CTGA_34_ATGATGA_9_CTGA_82
TTTTCTCTATGATGATGAAAACAGATGACGAGTCTGATGCAATCCATTCTATTAAACCGTGTGGACAATCGAGGCATTTGTCTGAGAGAAAG
>CD_U15a-9_H.vulgare_(adopted_5)_509550949,509551051_+_tae_CD_U15a-24_82.29-1.03-0.95-4.53_NNNNNNN_0_GTGA_37_GTGATTA_15_ATGA_90
GTTTGTTCTTTTTGGTGATTAAAACATATGACAAGTGTGATGTAACCCATTGTATTCTGTTAAACCATGTGGATAATCAAGGCATTTGTATGAGAGAACATGC
>CD_U15a-10_H.vulgare_(morex_contig_191067)_1336,1442_-_tae_CD_U15a-13_85.98-1.03-1.02-5.12_NNNNNNN_0_TTGA_36_GTGATGA_9_CTGA_96
GGTTCTTTGTGATGATGAATCACTGATTGGATCTCTTGATTAGATACATACAATCCATTCTATTGAACTGTGGGCACAACATGAGGCATATGTCGCTGATTTTTTG
>CD_U15a-11_H.vulgare_(adopted_1H)_18385244,18385350_+_tae_CD_U15a-14_95.33-0.99-1.31-6.95_NNNNNNN_0_CTGA_45_GTGATGC_20_CTGA_93
CCATTGTTCTTGGTTCTCTGTGATGCTGAAAACAGATGACGAGTCTGATGTAATCCATTCTATTAAACCATGTGGACAATCGAGGCATTTGTCTGAGAGAACGTTGG
>CD_U15a-12_H.vulgare_(morex_contig_106613)_169,260_-_tae_CD_U15a-14_89.42-0.96-1.07-4.89_NNNNNNN_0_CTCA_34_GTGATGA_9_CTGA_82
TTCTCTGTGTGATGATGAAAACAGATCACGAGTCTCATGTAATCCATTCTACTAAACCATGTTGACAATCGAGGCATTTGTCTGAGAGAGCA
>CD_U15a-13_H.vulgare_(adopted_1)_425496624,425496714_+_tae_CD_U15a-24_87.76-0.91-0.97-3.72_NNNNNNN_0_CCGA_34_GTGATGT_9_CTGA_81
ACTTCTCTGTGATGTTGAAAACAGATGACAAGTCCGATGTATCCATTCTATTAAACCATGTGGACAATCAGAACATTTGTCTGAGAGAACA
>CD_U15a-14_H.vulgare_(adopted_3)_530897482,530897570_+_tae_CD_U15a-24_87.76-0.91-0.94-3.59_NNNNNNN_0_CTGA_32_CTGATGG_9_CTGA_79
AGTTCTCTCTGATGGAGAACAGATGACGAGTCTGATGTAAGCCATTTTATTAAACCATGTGGACAATTGAGGCATTTTCTGAGAGAGCA
>CD_U15a-15_H.vulgare_(adopted_5)_492377960,492378049_+_tae_CD_U15a-22_97.8-0.98-1.35-7.25_NNNNNNN_0_CTGA_33_GTGATGA_8_CTGA_81
GTTCCCTGTGATGATGAAAACAGATGACGAGTCTGATGTAATCCATTCTATTACACCGTGTGGACAATCGAGGCATTTGTCTGAGGGAAC
>CD_U15a-16_H.vulgare_(adopted_3)_530896078,530896173_+_tae_CD_U15a-20_100-0.94-1.35-6.73_NNNNNNN_0_CTGA_36_GTGATGA_11_CTGA_84
GGTTCTCTCTGTGATGATGAAAACAGATGACGAGTCTGATGTAATCCATTCTATTAAACCATGTGGACAATCGAGGCATTTGTCTGAGAGAGAATT
>CD_U15a-17_H.vulgare_(morex_contig_150322)_907,1010_+_tae_CD_U15a-20_95.7-1.00-1.30-7.10_NNNNNNN_0_CTGA_40_GTGATGA_15_CCGA_88
AGTTGGTTCTCTTTGTGATGATGAAAACAGATGACGAGTCTGATGTAATCCATTCTATTAAACCATGTTGACAATCGAGGCATTTGTCCGAGAGAGCATTAATT
>CD_U15a-18_H.vulgare_(adopted_2)_350893857,350893948_+_tae_CD_U15a-20_93.55-1.00-1.24-6.55_NNNNNNN_0_CTGA_35_GTGATGA_10_CCGA_83
GTTCTGTGTGTGATGATGAAAACAGATGATGAGTCTGATGTAATCCATTCTATTAAACCATGTTGACAATCGAGGCATTTGTCCGAGAGAGC
>CD_U15a-19_H.vulgare_(morex_contig_373968)_962,1062_+_tae_CD_U15a-40_93.41-0.98-1.20-6.05_NNNNNNN_0_CTGA_37_ATGATGA_15_CTGA_85
AGTTGGTTCTCTCTATGATGAAAACAGATGACGAGTCTGATGTAATCCATTCTATTAAACCATGTTGACAATCNNNGCATTTGTCTGAGAGAGCATTAATT
>CD_U15a-20_H.vulgare_(adopted_5)_510085082,510085179_+_tae_CD_U15a-33_100-0.99-1.44-8.12_NNNNNNN_0_CCGA_37_GTGATGA_12_CTGA_85
TGTAGTTCTCTGTGATGATGAAAACAGATGACGAGTCCGATGTAATCCATTCTATAAAACCATGTGGACAATCGAGGCATTTGTCTGAGAGAACAGCG
>CD_U15a-21_H.vulgare_(adopted_5)_506986528,506986617_-_tae_CD_U15a-33_96.67-0.99-1.34-7.24_NNNNNNN_0_CCGA_33_GTGATGA_8_CTGA_81
GTTCTCTGTGATGATGAAAACAGATGACGAGTCCGATGCAATCCATTCTACAAAACCGTGTGGACAATCGAGGCATTTGTCTGAGAGAAC
>CD_U15a-22_H.vulgare_(adopted_5)_506986336,506986428_-_tae_CD_U15a-46_97.87-0.98-1.36-7.32_NNNNNNN_0_CCGA_34_GTGATGA_9_CTGA_83
GGTTCTCTGTGATGATCAACACTGATTAGATGTCCGATCCAATCCATTCCATTCAACCGTGGGGACAACACGAGGCATTTGTCTGAGAGAACT
>CD_U15a-1_B.vulgaris_(Bvchr6.sca005)_1360135,1360228_+_hvu_CD_U15a-21_81.11-0.99-0.78-3.20_NNNNNNN_0_CCGA_38_GTGATGA_12_CTGA_82
TGATTTTCTCTGTGATGATTCAAATTTGATGACGAGTCCGACTCCATTCTTAAAATCGTGACGACAAAACGAGGCATTTGTCTGAGAGAAATCA
>CD_U15a-2_B.vulgaris_(Bvchr3.sca003)_3556697,3556794_-_hvu_CD_U15a-20_87.64-0.90-0.93-3.47_ATCATGA_58_CGGA_37_GTGATGA_12_CTGA_85
TTGATTTCTCGGTGATGATTAACACAGATGACGAGTCGGATTAATCCATTCTTTAAAATCATGACGACAAAACGAGGCATTTGTCTGAGAGAAATCAA
>CD_U15a-3_B.vulgaris_(Bvchr3.sca003)_3556406,3556514_-_hvu_CD_U15a-20_83.15-0.90-0.85-2.90_NNNNNNN_0_CGGA_42_GTGATGA_17_CTGA_91
AGTTTTCGATTTCTCAGTGATGAACAAAACAGATGACGAGTCGGATAAATACCATTCAATAAAAATATGACGACGAAACGAGGCATTTGTCTGAGAGAAATCGATAATT
>CD_U15a-1_D.purpurea_(dpa_locus_21605_iso_2_len_1065_ver_4)_426,519_-_hvu_CD_U15a-11_80.41-0.90-0.70-2.16_NNNNNNN_0_CTGA_36_GTGATGA_9_CTGA_84
GGTACTCAGTGATGAACAATCATAAGATGACGAGTCTGATCGAAATCCATTCTTAAACGTTGATGACATATCGAGGCATTTGTCTGAGAGTTAC
>CD_U15b-1_D.purpurea_(dpa_locus_21605_iso_3_len_1014_ver_4)_424,520_-_sbi_CD_U15b-1_82.61-0.98-0.82-3.37_NNNNNNN_0_CTGA_37_ATGATGA_10_CTGA_85
TTGTGCTCCATGATGAACAATCATAAGATGACGAGTCTGATCGAAATCCATTCTTAAACGTTGATGACATATCGAGGCATTTGTCTGAGAGTTACAA
>CD_U15b-2_D.purpurea_(dpa_locus_21605_iso_1_len_536_ver_4)_428,517_-_sbi_CD_U15b-1_82.95-0.94-0.79-2.91_NNNNNNN_0_CTGA_34_ATGATGA_7_CTGA_82
GGCTCCATGATGAACAATCATAAGATGACGAGTCTGATCGAAATCCATTCTTAAACGTTGATGACATATCGAGGCATTTGTCTGAGAGTT
>CD_U15a-1_S.tuberosum_(adopted_2)_24404908,24405004_+_bvu_CD_U15a-3_85.87-0.84-0.83-2.44_NNNNNNN_0_CTGA_37_GTGATGA_12_CTGA_84
GGAGTTCCTCAGTGATGAACAACACAGATGACGAGTCTGATATCCATTCTTTTAAAAGTATGAAGACGAAACGAGGCATTTGTCTGAGAGGAACTCC
>CD_U15a-2_S.tuberosum_(adopted_2)_25000906,25001003_-_bvu_CD_U15a-2_84.78-0.93-0.89-3.41_NNNNNNN_0_CTGA_37_GTGATGA_12_CTGA_85
GGAGTTCCTCAGTGATGAACAACACAGATGACGAGTCTGATATCCATTCTTTTAAAAAGTGTGAAGACAAAACGAGGCATTTGTCTGAGAGGAACTCC
>CD_U15b-1_S.tuberosum_(adopted_3)_9555320,9555410_+_ath_CD_U15b-2_82.47-0.98-0.85-3.53_ATCGTGA_54_CTGA_35_GTGATGA_9_CTGA_81
TTTCCTCTGTGATGAACAAACTAAGATGACGAGTCTGAAATCCATTCTTTTAAATCGTGAGGACAATTCGAGGCATTTGTCTGAGAGGAAT
>CD_U15b-2_S.tuberosum_(adopted_2)_44684348,44684437_+_ath_CD_U15b-2_85.11-0.95-0.83-3.33_ATAATGA_54_CTGA_33_ATGATGA_9_CTGA_80
GTTCCTCAATGATGAACAAACAGATGACGAGTCTGATAATCCATTCTTTTAAAATAATGAAGACAATCGAGGCATTTGTCTGAGAGGAAA
>CD_U15b-1_S.lycopersicum_(adopted_2)_46290079,46290166_-_stu_CD_U15b-4_100-0.99-1.44-8.12_ATAATGA_53_CTGA_32_ATGATGA_8_CTGA_79
TTCCTCAATGATGAACAAACAGATGACGAGTCTGATAATCCATTCTTTTAAAATAATGAAGACAATCGAGGCATTTGTCTGAGAGGAA
>CD_U15a-1_S.lycopersicum_(adopted_2)_31489565,31489657_-_stu_CD_U15a-2_98.98-0.99-1.37-7.64_NNNNNNN_0_CTGA_35_GTGATGA_9_CTGA_83
GTTCCTCAGTGATGAACAAACACAGATGACGAGTCTGATATCCATTCTTTTAAAAAGTGTGAAGACAAAACGAGGCATTTGTCTGAGAGGAAC
>CD_U15a-2_S.lycopersicum_(adopted_2)_31148665,31148766_+_stu_CD_U15a-1_96.94-1.00-1.34-7.42_NNNNNNN_0_CTGA_40_GTGATGA_14_CTGA_87
TGGGAGTTTCTCAGTGATGAACAAACACAGATGACGAGTCTGATATCCATTCTTTTAAAATTATGAAGACGAAACGAGGCATTTGTCTGAGAGGAACTCCGA
>CD_U15a-1_V.vinifera_(Un)_12522364,12522458_-_bvu_CD_U15a-2_83.67-0.99-0.86-3.75_ATCCTGA_58_CCGA_35_GTGATGA_9_CTGA_85
GTTTCTCGGTGATGATAGTAAAATGATGACGAGTCCGATCATTCATGCTTTCCATAAATCCTGACGACAAAACGAGGCATTTGTCTGAGAGAAAC
>CD_U15a-2_V.vinifera_(adopted_8)_3517304,3517398_-_bvu_CD_U15a-2_83.67-0.99-0.86-3.75_ATCCTGA_58_CCGA_35_GTGATGA_9_CTGA_85
GTTTCTCGGTGATGATAGTAAAATGATGACGAGTCCGATCATTCATGCTTTCCATAAATCCTGACGACAAAACGAGGCATTTGTCTGAGAGAAAC
>CD_U15b-1_V.vinifera_(adopted_18)_9934663,9934762_+_ath_CD_U15b-2_81.91-0.95-0.81-3.05_ATTCTGA_61_CCGA_36_GTGATGA_11_CTGA_88
GGGTTTCTCTGTGATGATTGACAACGATGACGAGTCCGATCTATATCCATTCGATCCACTATTCTGACGACGAATCGAGGCATTTGTCTGAGAGAAACCC
>CD_U15b-2_V.vinifera_(adopted_18)_9935010,9935117_+_ath_CD_U15b-2_79.59-1.05-0.83-3.89_NNNNNNN_0_CTGA_39_ATGACGA_14_CTGA_93
GGGGGTTTTCTCTATGACGATTAACAGTGATGACGAGTCTGATCTCTACATACTCCATTCTATTCATCCTGCTGACAAATCGAGGCATTTGTCTGAGAGAAAACCTTC
>CD_U15a-1_R.communis_(adopted_27561)_30564,30669_+_vvi_CD_U15a-2_77.45-1.06-0.71-3.22_NNNNNNN_0_CCGA_43_GCGATGA_8_CTGA_95
TTTTTCTGCGATGATGATGTAAAATAAAATAAGATGACGAGTCCGATCTCTAATTCATTCCCGTGCTCCTTGACGACACAATCGAGGCATTTTTCTGAGAGAAAGA
>CD_U15b-1_R.communis_(adopted_29676)_528631,528724_+_ath_CD_U15b-2_88.66-0.98-1.04-4.86_ATCGTGA_57_CCGA_37_GTGATGA_9_CTGA_84
ATTTCTCGGTGATGAAGAAAAACAAAGATGACGAGTCCGATCAATCCATTCTTTAAATCGTGACGACAAATCGAGGCATTTGTCTGAGAGAAAT
>CD_U15b-1_L.japonicus_(CM0323)_42337,42424_+_rco_CD_U15b-1_85.26-1.00-0.91-4.20_ATACTGA_52_CCGA_33_GTGATGA_9_CTGA_78
TTTTCTCAGTGATGATTCAAACGATGACGAGTCCGATATCCATTCTTAACAATACTGACGACAATCGAGGCATTTGTCTGAGAGGATT
>CD_U15a-1_M.truncatula_(GL982876)_20095,20186_+_bvu_CD_U15a-3_81.65-0.99-0.89-3.81_ATTGTGA_55_CTGA_33_GTGATGA_9_CTGA_82
AATTCTCAGTGATGATCAAAACGATGACGAGTCTGATGAAATCCATTCAAAACAATTGTGAGGACAAAACGAGGCATTTGTCTGAGAGAATT
>CD_U15a-2_M.truncatula_(adopted_3)_20499208,20499301_+_bvu_CD_U15a-3_84.04-0.85-0.80-2.41_ATTGTGA_57_CTGA_33_GTGATGA_9_CTGA_84
TATTCTCAGTGATGATTAAAACGATGACGAGTCTGATGAAATTTCCATTCAAAACAATTGTGAGGACAAAACGAGGCATTTGTCTGAGAGAATT
>CD_U15a-3_M.truncatula_(adopted_5)_6694789,6694874_+_bvu_CD_U15a-1_85.88-0.89-0.88-3.13_ATCATGA_49_CCGA_35_GTGATGA_9_CTGA_76
TTTTCTCAGTGATGATGAATAATTGATGACGAGTCCGATCCATTCATAATCATGACGACATATCGAGGCATTTGTCTGAGAGGTTT
>CD_U15a-4_M.truncatula_(adopted_5)_28148224,28148316_-_hvu_CD_U15a-16_81.91-0.97-0.76-3.00_NNNNNNN_0_CTGA_35_GTGATGA_9_CAGA_83
TTTTCTCTGTGATGATGAACAATTGATGACGAGTCTGAATTGTTTTCCATTCATAACCCTGACGAAATATCGAGGCATTTGTCAGAGAGGATT
>CD_U15b-5_M.truncatula_(adopted_5)_28148639,28148729_-_dpu_CD_U15b-2_84.09-0.91-0.79-2.76_NNNNNNN_0_CTGA_35_GTGATGA_9_CTGA_81
TTTTCTCTGTGATGATGAACAATTGATGTCGAGTCTGAATCATTCCATTCTTAACCCTGATGACATATCGAGGCATTTGTCTGAGAGGATT
>CD_U15b-1_P.persica_(scaffold_7)_16310870,16310960_+_rco_CD_U15b-1_86.67-0.95-0.99-4.14_ATCGTGA_54_CCGA_34_GTGATGA_9_CTGA_81
GATTCTCGGTGATGAACAACAATGATGACGAGTCCGATCCATTCATATATAAAATCGTGACGACAAAACGAGGCATTTGTCTGAGAGAATA
>CD_U15b-1_G.raimondii_(Chr11)_11897660,11897753_-_rco_CD_U15b-1_88.3-0.99-1.02-4.83_ATCGTGA_55_CCGA_36_GTGATGA_11_CTGA_82
GGGTTTCTCGGTGATGACGGAATACGATGACGAGTCCGACTTCCATTCTTTCAAATCGTGACGACAAATCGAGGCATTTGTCTGAGAGAAATCC
>CD_U15a-2_G.raimondii_(Chr03)_1467504,1467601_-_bvu_CD_U15a-2_88.3-0.95-1.01-4.34_ATCGTGA_59_CTGA_37_ATGATGA_11_CTGA_86
GGGTTTCTCAATGATGATTCAACAAAGATGACGAGTCTGATCCATTCCATTCTTTCAAATCGTGACGACAAATCGAGGCATTTGTCTGAGAGAAATCC
>CD_U15b-1_B.rapa_(A03)_21738105,21738212_-_rco_CD_U15b-1_91.49-0.99-1.14-5.69_NNNNNNN_0_CCGA_44_GTGATGA_17_CTGA_90
TGAAAAGGATTTCTCAGTGATGAACAAAACATAGATGACGAGTCCGATCAATCCATTCTTTAAATCGTGGGGACAAACGAGGCATTTGTCTGAGAGGAATCCTTTTTA
>CD_U15b-2_B.rapa_(A09)_4179489,4179587_+_rco_CD_U15b-1_90.32-0.98-1.12-5.36_NNNNNNN_0_CCGA_40_GTGATGA_12_CTGA_86
AGAGTTTCTCCGTGATGAACAATACAATAGATGACGAGTCCGATCAATCCATTCTTTAAATCGTGGGGACAATCGAGGCATTTGTCTGAGAGAAATCCT
>CD_U15a-3_B.rapa_(A07)_10131455,10131562_-_hvu_CD_U15a-2_89.25-0.98-1.08-5.12_NNNNNNN_0_CCGA_45_GTGATGA_17_CTGA_91
AAATATGGGTTTCTTGGTGATGAACAACACAATAGATGACGAGTCCGATCAATCCATTCTTTAAATCGTGGGGACAATCGAGGCATTTGTCTGAGAGGAATCCTATTT
>CD_U15b-4_B.rapa_(A09)_25363464,25363551_-_rco_CD_U15b-1_89.13-0.97-1.05-4.81_NNNNNNN_0_CCGA_34_GTGATGA_7_CTGA_80
TTCTTGGTGATGAACAAATCATAGATGACGAGTCCGATCAATCCATTCTATAAATCGTGGGGACAAACGAGGCATTTGTCTGAGGGAA
>CD_U15b-5_B.rapa_(A09)_25363247,25363337_-_ath_CD_U15b-2_92.86-0.99-1.17-5.97_ATCATGG_55_CCGA_35_GTGATGA_9_CTGA_81
GTTTCTCAGTGATGAACAAACATAGATGACGAGTCCGATTAATCCATTCTTTAAATCATGGGGACAAACGAGGCATTTGTCTGAGAGGAAT
>CD_U15b-6_B.rapa_(A09)_4179352,4179444_+_ath_CD_U15b-2_94.12-1.00-1.21-6.45_NNNNNNN_0_CCGA_36_GTGATGA_9_CTGA_83
AATTCTCAGTGATGAAGAAACAATAGATGACGAGTCCGATGAATCCATTCATAAAAATCATGTGGACAATCGAGGCATTTGTCTGAGAGGATT
>CD_U15b-7_B.rapa_(A07)_10131603,10131693_-_ath_CD_U15b-2_92.94-1.00-1.19-6.22_NNNNNNN_0_CCGA_35_GTGATGA_8_CTGA_82
ATTCTCAGTGATGAAGAAACAATAGATGACGAGTCCGATGAATCCGTTCATAAAAATCATGTGGACAATCGAGGCATTTGTCTGAGAGGAT
