# Supplementary material for: Phylogenetic distribution of plant snoRNA families
Source: BMC Genomics. 2016 Nov 24;17:969. doi: 10.1186/s12864-016-3301-2 (PMC5122169; doi:10.1186/s12864-016-3301-2)
Supplement: Additional file 11 — snoRNAs with coordinates. Complete archive of all fasta files of annotated snoRNAs is provided. The header of each sequence follows convention of the snoStrip pipeline and includes genome coordinates, detailes about the successful query during homology search and annotation of the characteristic box motifs. (ZIP 355 kb) [file 12864_2016_3301_MOESM11_ESM.zip › Additional_folder_5/snoR60.fa]

>CD_snoR60-1_A.thaliana_(adopted_4)_13075563,13075635_+_GTGATGC_46_CAGA_33_ATGATGA_7_CTGA_66
TTGCAAATGATGATCTTACTTGGATTCCCCTTCAGATCATTATGGGTGATGCAATCTCCAAGTTTCTGATGTA
>CD_snoR60-2_A.thaliana_(adopted_5)_21295736,21295809_+_NNNNNNN_0_CAGA_33_ATGATGA_7_CTGA_67
CGGCAGATGATGATTTTACTTGGATTCCCCTTCAGAACATTTATGGGTGTTGCAAACTCCAAGCTTCTGATGCT
>CD_snoR60-1_P.taeda_(scaffold837845)_88466,88542_-_ath_CD_snoR60-2_79.45-0.97-0.74-2.81_ATGATGC_49_CAGT_36_ATGATGA_9_TTGA_67
CTTAGCAAATGATGATATATACTCGGATTCCCCTTCAGTACTTCATGGATGATGCCATTCGAGCTTTTGATGCTTGA
>CD_snoR60-2_P.taeda_(C32422358)_12433,12511_-_ath_CD_snoR60-2_79.45-0.97-0.74-2.81_ATGATGC_50_CAGG_37_ATGATGA_10_TTGA_68
TTCAAGCAAATGATGATATATACTCGGATTCCCCTTCAGGACTTCATGGATGATGCCATTCGAGCTTTTGATGCTTGAG
>CD_snoR60-3_P.taeda_(C32422358)_11617,11702_-_ath_CD_snoR60-1_80-0.95-0.77-2.77_ATGATGC_50_CAGG_37_AGGATGA_10_TTGA_75
TTCAAGCGAAGGATGAGATATACTCGGATTCCCCTTCAGGACATCATGGATGATGCAATACGAGTTTCTGATGCTTGAGGTATTAG
>CD_snoR60-1_A.trichopoda_(AmTr_v1.0_scaffold00099)_1109352,1109427_+_pta_CD_snoR60-3_86.67-0.86-0.87-2.82_ATGATGT_47_CAGG_34_ATGATGA_9_CTGA_66
TCAAGCACATGATGAAATACTCGGATTCCCCTTCAGGACAGCATGGATGATGTTAATTCGAGTTTCTGATGCAACT
>CD_snoR60-2_A.trichopoda_(AmTr_v1.0_scaffold00009)_4372095,4372170_+_pta_CD_snoR60-3_84.21-0.87-0.82-2.61_ATGATGT_45_CAGG_32_ATGATGA_7_CTGA_64
ATGCAAATGATGAACTACTCGGATTCCCCTTCAGGACATCCTGGATGATGTTATCTCGAGTTTCTGATGCTAGCAT
>CD_snoR60-3_A.trichopoda_(AmTr_v1.0_scaffold00009)_4371734,4371809_+_pta_CD_snoR60-3_82.43-0.85-0.75-2.14_ATGATGT_47_CAGG_34_ATGATGA_9_CTGA_66
TCATGCAAATGATGAAATACTCAGATTCCCCTTCAGGACATCCTGGATGATGTTATCTCGAGTTGCTGATGTACCA
>CD_snoR60-1_P.dactylifera_(PDK_30s960161)_24666,24744_+_atr_CD_snoR60-1_84.21-0.99-0.96-4.25_ATGATGC_46_AAGA_31_ATGATGA_5_CTGA_65
GCATATGATGAAGTACTCGGATTCCCCTTCAAGACATCATACTGGATGATGCAAGCCCGAGTTTCTGATGCACATATGC
>CD_snoR60-1_Z.mays_(adopted_5)_191433982,191434055_+_pda_CD_snoR60-1_84.21-0.95-0.93-3.72_ATGATGC_48_AGGA_33_ATGATGA_6_CTGA_67
CGTAAATGATGATCTTACTCGGATTCCCCTTCAGGACATCTAAATGGATGATGCAAATTCGAGTTTCTGATGCG
>CD_snoR60-2_Z.mays_(adopted_4)_170549940,170550019_-_pda_CD_snoR60-1_84.21-0.95-0.93-3.72_ATGATGC_51_AGGA_36_ATGATGA_9_CTGA_70
CTCCGTAAATGATGATCTTACTCGGATTCCCCTTCAGGACATCTAAATGGATGATGCAAATTCGAGTTTCTGATGCGCTT
>CD_snoR60-3_Z.mays_(adopted_4)_170549440,170549535_-_pda_CD_snoR60-1_84.21-0.95-0.93-3.72_ATGATGC_49_AGGA_34_ATGATGA_7_CTGA_68
CCATAAATGATGATTTTACTCGGATTCCCCTTCAGGACATCAAAATGGATGATGCAAATTCGAGTTTCTGATGTGCTTATGCCCAATTATATTTGG
>CD_snoR60-4_Z.mays_(adopted_2)_1081497,1081570_+_pda_CD_snoR60-1_84.21-0.95-0.93-3.72_ATGATGC_48_AGGA_33_ATGATGA_6_CTGA_67
CGTAAATGATGATCTTACTCGGATTCCCCTTCAGGACATCTAAATGGATGATGCAAATTCGAGTTTCTGATGCG
>CD_snoR60-5_Z.mays_(adopted_1)_268507860,268507939_-_pda_CD_snoR60-1_84.21-0.95-0.93-3.72_ATGATGC_51_AGGA_36_ATGATGA_9_CTGA_70
CTCCGTAAATGATGATCTTACTCGGATTCCCCTTCAGGACATCTAAATGGATGATGCAAATTCGAGTTTCTGATGCGCTT
>CD_snoR60-6_Z.mays_(adopted_6)_120479015,120479105_-_pda_CD_snoR60-1_84.51-0.89-0.83-2.81_ATGATGC_54_AAGA_40_ATGATGA_13_CTGA_73
TGAGCTTAACAAATGATGATCATACTCGGATTCCCATTCAAGACATCAATTGGATGATGCAGATTCGAGTTTCTGATGCCAGTTGTGCTCA
>CD_snoR60-7_Z.mays_(adopted_5)_175677006,175677096_-_pda_CD_snoR60-1_84.51-0.89-0.83-2.81_ATGATGC_54_AAGA_40_ATGATGA_13_CTGA_73
TGAGCTTAACAAATGATGATCATACTCGGATTCCCATTCAAGACATCAATTGGATGATGCAGATTCGAGTTTCTGATGCCAGTTGTGCTCA
>CD_snoR60-8_Z.mays_(adopted_3)_216161010,216161100_-_pda_CD_snoR60-1_84.51-0.89-0.83-2.81_ATGATGC_54_AAGA_40_ATGATGA_13_CTGA_73
TGAGCTTAACAAATGATGATCATACTCGGATTCCCATTCAAGACATCAATTGGATGATGCAGATTCGAGTTTCTGATGCCAGTTGTGCTCA
>CD_snoR60-9_Z.mays_(adopted_5)_11736408,11736504_+_atr_CD_snoR60-1_87.14-0.91-0.92-3.49_ATGATGC_57_CAGG_42_ATGATGA_16_CTGA_76
TATTGAGCTTAACAAATGATGATCATACTCGGATTCCCCTTCAGGACATCAATTGGATGATGCAGATTCGAGTTTCTGATGCCAGTTGTGCTCAATG
>CD_snoR60-10_Z.mays_(adopted_4)_170548532,170548626_-_atr_CD_snoR60-1_86.11-0.94-0.92-3.67_ATGATGC_56_CAGG_41_GTGATGA_15_CTGA_75
ATTGAGCTTAGCAAGTGATGATCATACTCGGATTCCCCTTCAGGACATCAATTGGATGATGCAGATTCGAGTTTCTGATGCCAGTTGTGCTCAAT
>CD_snoR60-1_S.bicolor_(adopted_4)_67231291,67231369_+_zma_CD_snoR60-9_95.88-0.99-1.32-7.05_ATGATGC_50_CAGG_35_ATGATGA_9_CTGA_69
CTTAGCAAATGATGAGCATACTCGGATTCCCCTTCAGGACATCAATTGGATGATGCAGATTCGAGTTTCTGATGCCTGT
>CD_snoR60-2_S.bicolor_(adopted_10)_58706473,58706552_-_zma_CD_snoR60-5_82.5-0.99-0.95-4.10_ATGATGA_9_CTGA_70
CTCAGCAGATGATGAACACACTCGGATTCCCCTTTAGTACATCACAATGGATGATAGAAATCCGAGCTTCTGATGCGCTT
>CD_snoR60-3_S.bicolor_(adopted_4)_67230409,67230488_+_zma_CD_snoR60-3_95.51-0.92-1.22-5.44_ATGATGC_51_AGGA_36_ATGATGA_9_CTGA_70
TGCTGTAAATGATGATCTTACTCGGATTCCCCTTCAGGACATCTAAATGGATGATGCAAATTCGAGTTTCTGATGCCCTT
>CD_snoR60-1_O.sativa_(adopted_5)_4560739,4560825_+_sbi_CD_snoR60-1_97.22-0.90-1.21-5.28_ATGATGC_52_CAGG_36_ATGATGA_10_CTGA_71
GGGCTGCAAATGATGAGCTTACTCGGATTCCCCTTCAGGACATCAAATTGGATGATGCAGATTCGAGTTTCTGATGCATTAAAGCCC
>CD_snoR60-2_O.sativa_(adopted_5)_4561289,4561376_+_zma_CD_snoR60-10_89.01-0.95-1.02-4.45_ATGATGC_54_CAGG_38_ATGATGA_12_CCGA_73
GGGCTTAGCATATGATGATCTTACTCGGATTCCCCTTCAGGACATCAAATTGGATGATGCAAATTCGAGTTTCCGATGCGCTGTGCCT
>CD_snoR60-3_O.sativa_(adopted_2)_35273019,35273098_+_zma_CD_snoR60-3_90.7-0.89-1.03-3.91_ATGATGC_51_AGGA_36_ATGATGA_9_CTGA_70
GGCTGCAAATGATGAGCTTACTCGGATTCCCCTTCAGGACATCAAATTGGATGATGCAAATTCGAGTTCCTGATGCGCTA
>CD_snoR60-1_T.aestivum_(IWGSC_CSS_6DL_scaff_3281394)_1541,1620_+_osa_CD_snoR60-2_91.14-0.89-1.07-4.14_ATGATGC_51_CAGG_35_ATGATGA_9_CTGA_70
CTTAGCATATGATGAGCTAACTCGGATTCCCCTTCAGGACATCACAATGTATGATGCAAAATCGAGTTTCTGATGCATTT
>CD_snoR60-2_T.aestivum_(IWGSC_CSS_6AL_scaff_5829712)_6579,6658_-_osa_CD_snoR60-2_86.36-0.99-1.02-4.73_ATGATGC_51_CAGG_35_ATGATGA_9_CTGA_70
CTTAGTAGATGATGAGCTAACTCGGATTCCCCTTCAGGACATCACAATGTATGATGCAAAATCGAGTTTCTGATGCACAT
>CD_snoR60-3_T.aestivum_(IWGSC_CSS_1AS_scaff_3025153)_321,400_+_osa_CD_snoR60-2_84.88-0.97-0.96-4.08_ATGATGC_51_AGGA_36_ATGATGA_9_CTGA_70
CTTAGAAGATGATGACCTAACTCGGATTCTCCTTGAGGACATCACAATGGATGATGCAAAATCGAGTTTCTGATGCTCCT
>CD_snoR60-4_T.aestivum_(IWGSC_CSS_6DL_scaff_3281394)_1268,1347_+_osa_CD_snoR60-2_85.39-1.00-0.94-4.36_ATGATGC_51_AGGA_37_AAGATGA_9_CTGA_70
CTTAGCAAAAGATGAGCTTTACTCGGATTCCCCTAAAGGACATCAAATGGATGATGCAAAATCGAGTCTCTGATGCGTTC
>CD_snoR60-5_T.aestivum_(IWGSC_CSS_7AL_scaff_4492038)_4915,5011_-_osa_CD_snoR60-1_91.57-0.94-1.12-5.01_ATGATGC_58_CAGG_42_ATGATGA_16_CTGA_77
ATTGGAGCTTAGCAAATGATGAGCTTACTCGGATTCCCCTTCAGGACATCACAATGGATGATGCAAAATCGAGTATCTGATGCATTTTAAGCCCAAT
>CD_snoR60-6_T.aestivum_(IWGSC_CSS_5BL_scaff_10786137)_1250,1357_+_osa_CD_snoR60-1_91.57-0.94-1.12-5.01_ATGATGC_63_CAGG_47_ATGATGA_21_CTGA_82
GCTACATTGGAGCTTAGCAAATGATGAGCTTACTCGGATTCCCCTTCAGGACATCACAATGGATGATGCAAAATCGAGTATCTGATGCATTTTAAGCCCAATGCTAGT
>CD_snoR60-7_T.aestivum_(IWGSC_CSS_7BL_scaff_6682256)_1832,1928_-_osa_CD_snoR60-1_90.36-0.94-1.08-4.77_ATGATGC_58_CAGG_42_ACGATGA_16_CTGA_77
ATTGGAGCTTAGCAAACGATGAGCTTACTCGGATTCCCCTTCAGGACATCACAATGGATGATGCAAAATCGAGTATCTGATGCATTTTAAGCCCAAT
>CD_snoR60-8_T.aestivum_(IWGSC_CSS_7BL_scaff_6682256)_1491,1570_-_osa_CD_snoR60-1_86.9-0.95-1.00-4.29_ATGATGC_51_CAGG_35_ATGATGA_9_CTGA_70
AATTGCTGATGATGAGCTAACTCGGATTCCCCTTCAGGACATCACAATGGATGATGCAAAATCGAGTCTCTGATGCTCTT
>CD_snoR60-9_T.aestivum_(IWGSC_CSS_7DL_scaff_3391727)_12659,12738_+_zma_CD_snoR60-9_86.17-0.96-0.99-4.22_ATGATGC_51_CAGG_35_ATGATGA_9_CTGA_70
CTTAGCAAATGATGAGCTTACTCGGATTCCCCTTCAGGACATCACAATGGATGATGCAAAATCGAGTATCTGATGCATTT
>CD_snoR60-10_T.aestivum_(IWGSC_CSS_7DL_scaff_3391727)_13204,13283_+_zma_CD_snoR60-3_90.12-0.84-0.95-3.08_ATGATGC_51_AGGA_36_ATGATGA_9_CTGA_70
AATTGCTGATGATGAGCTTACTCGGATTCCCCTTCAGGACATCACAATGGATGATGCAAAATCGAGTCTCTGATGCTCTT
>CD_snoR60-11_T.aestivum_(IWGSC_CSS_7AL_scaff_4492038)_4578,4657_-_zma_CD_snoR60-3_90.12-0.84-0.95-3.08_ATGATGC_51_AGGA_36_ATGATGA_9_CTGA_70
AATTGCTGATGATGAGCTTACTCGGATTCCCCTTCAGGACATCACAATGGATGATGCAAAATCGAGTCTCTGATGCTCTT
>CD_snoR60-12_T.aestivum_(IWGSC_CSS_6AL_scaff_5829712)_6805,6884_-_zma_CD_snoR60-3_86.32-0.98-0.92-4.11_ATGATGC_51_AGGA_37_AAGATGA_9_CTGA_70
CTTAGCAAAAGATGAGCTTTACTCGGATTCCCCTTCAGGACATCTAATGGATGATGCAAAATCGAGTCTCTGATGTGTTC
>CD_snoR60-1_H.vulgare_(adopted_6HL)_9474724,9474803_+_tae_CD_snoR60-12_97.5-0.99-1.37-7.46_ATGATGC_51_AGGA_37_AAGATGA_9_CTGA_70
CTTAGCAAAAGATGAGCTTTACTCGGATTCCCCTTCAGGACATCAAATGGATGATGCAAAATCGAGTCTCTGATGCGTTC
>CD_snoR60-2_H.vulgare_(adopted_7)_568967544,568967623_+_tae_CD_snoR60-11_100-0.98-1.42-7.76_ATGATGC_51_AGGA_36_ATGATGA_9_CTGA_70
TATTGCTGATGATGAGCTTACTCGGATTCCCCTTCAGGACATCACAATGGATGATGCAAAATCGAGTCTCTGATGCTCTT
>CD_snoR60-3_H.vulgare_(adopted_7)_568967214,568967293_+_tae_CD_snoR60-6_96.3-0.99-1.33-7.18_ATGATGC_51_CAGG_35_ATGATGA_9_CTGA_70
CTTAGCAAATGATGAGCTTACTCGGATTCCCCTTCAGGACATCACAATGGATGATGCAAAATCGAGTATCTGATGCATTT
>CD_snoR60-4_H.vulgare_(adopted_6HL)_9474989,9475068_+_tae_CD_snoR60-6_92.16-0.94-1.12-4.97_ATGATGC_51_CAGG_35_ATGATGA_9_CTGA_70
CTTAGCAAATGATGAGCTAACTCGGATTCCCCTTCAGGACATCACAATGGATGATGCAAAATCGAGTTTCTGATGCACTT
>CD_snoR60-1_B.vulgaris_(Bvchr3.sca003)_2770415,2770482_-_hvu_CD_snoR60-3_82.67-0.93-0.79-2.83_GTGATGT_42_AAGA_31_ATGATGA_5_CTGA_62
GCACATGATGAGCTTATCGGATTCCCCTTCAAGACTTATGGGTGATGTAAACTCCGACTATCTGATGC
>CD_snoR60-2_B.vulgaris_(Bvchr4.sca001)_1853600,1853668_+_atr_CD_snoR60-1_82.19-0.95-0.87-3.34_ATGATGT_43_AAGA_31_ATGATGA_5_CTGA_63
GCACATGATGATTTCTTCGGATTCCCCTTCAAGACTTAATGGATGATGTGAACTCCGAGTATCTGATGC
>CD_snoR60-1_S.tuberosum_(adopted_3)_43663796,43663877_+_atr_CD_snoR60-1_88.57-0.91-1.04-4.06_ATGATGT_48_AAGA_36_ATGATGA_10_CTGA_67
GATAAGCAGATGATGATTTACTCGGATTCCCCTTCAAGACTTCATGGATGATGTTAAACCGAGTTTCTGATGCTGTCTTATT
>CD_snoR60-2_S.tuberosum_(adopted_00)_837763,837839_+_atr_CD_snoR60-1_83.33-0.94-0.89-3.37_GTGATGC_47_AAGA_35_ATGATGA_9_CTGA_67
AAAATCACATGATGAGTTACTCGGATTTTCCTTCAAGACATCATGGGTGATGCAAAAATCGAGTTTCTGATGCACTA
>CD_snoR60-3_S.tuberosum_(adopted_6)_37566262,37566338_+_ath_CD_snoR60-1_87.5-0.97-0.96-4.30_GTGATGC_47_CTAG_34_ATGATGA_9_CTGA_67
AGAAGCAAATGATGAGTTACTCGGATTCCCCTTCTAGACATTATGGGTGATGCAAAAACCGAGTTTCTGATGTACTA
>CD_snoR60-1_S.lycopersicum_(adopted_6)_22263305,22263373_+_stu_CD_snoR60-3_97.18-0.91-1.26-5.67_GTGATGC_43_CTAG_30_ATGATGA_5_CTGA_63
GCAGATGATGAGTTACTCGGATTCCCCTTCTAGACATCATGGGTGATGCAAAAACCGAGTTTCTGATGC
>CD_snoR60-2_S.lycopersicum_(adopted_6)_22263496,22263572_+_stu_CD_snoR60-2_93.51-0.99-1.26-6.50_GTGATGC_47_AAGA_35_ATGATGA_9_CTGA_67
AAAAGCACATGATGAGTTACTCGGATTCCCCTTCAAGATATCATGGGTGATGCAAAAATCGAGTTTCTGACGCACTA
>CD_snoR60-3_S.lycopersicum_(adopted_3)_7085868,7085949_-_stu_CD_snoR60-1_98.78-0.99-1.40-7.74_ATGATGT_48_AAGA_36_ATGATGA_10_CTGA_67
GATAAGCAGATGATGATTTACTCGGATTCCCCTTCAAGACTTCATGGATGATGTTAAACCGAGTTACTGATGCTGTCTTATT
>CD_snoR60-1_V.vinifera_(adopted_16)_17814337,17814410_+_stu_CD_snoR60-3_92.65-0.87-1.06-3.98_GTGATGC_46_AAGA_34_ATGACGA_8_CTGA_65
CATGCAAATGACGAGTTACTCGGATTCCCCTTCAAGACATTATGGGTGATGCAAACTCGAGTTTCTGATGCATG
>CD_snoR60-2_V.vinifera_(adopted_16)_17814873,17814940_+_pda_CD_snoR60-1_85.33-0.94-0.94-3.75_ATGATGC_43_AAGA_31_CTGATGA_5_CTGA_62
GCATCTGATGAATTACTCGGATTCCCCTTCAAGACATTATGAATGATGCAATTTCGAGTTTCTGATGC
>CD_snoR60-1_R.communis_(adopted_30169)_2184939,2185008_-_vvi_CD_snoR60-1_87.84-0.99-1.06-5.00_GTGATGT_45_AGGA_33_ATGATGA_5_CTGA_64
GCATATGATGAGATTTACTCGGATTCCCCTTCAGGACTTCATGGGTGATGTAAACTCGAGTTTCTGATGC
>CD_snoR60-2_R.communis_(adopted_30169)_2184769,2184838_-_sly_CD_snoR60-1_92.19-0.91-1.10-4.61_GTGATGC_44_CTGG_31_GTGATGA_6_CTGA_63
AGCGTGTGATGAGGTACTCGGATTCCCCTTCTGGACATCATGGGTGATGCAATACCGAGTCTCTGATGCT
>CD_snoR60-1_L.japonicus_(LjSGA_044439)_426,499_+_vvi_CD_snoR60-1_90-0.93-1.10-4.72_ATGATGC_46_AAGA_34_ATGATGA_8_CTGA_65
TGTGCATATGATGAGTTACTCGGATTCCCCTTCAAGACATCTTGGATGATGCTAACCCGAGTTTCTGATGCACG
>CD_snoR60-2_L.japonicus_(LjSGA_044439)_718,791_+_pda_CD_snoR60-1_88.16-0.95-0.96-4.10_ATGATGC_46_AAGA_34_ATGATGA_8_CTGA_65
TGTGCATATGATGAGTACTCGGGATTCCCCTTCAAGACATCATGAATGATGCCAACCCGAGTTTCTGATGCGCA
>CD_snoR60-3_L.japonicus_(CM0195)_187456,187529_-_atr_CD_snoR60-2_88.06-0.87-0.98-3.41_ATGATGT_45_AAGA_33_ATGATGA_7_CTGA_64
GTGCATATGATGAGCTACTCGGATTCCCCTTCAAGACATCCTGGATGATGTGAACCCGAAATTCTGATACGCAT
>CD_snoR60-1_M.truncatula_(GL982903)_199547,199618_-_lja_CD_snoR60-1_91.67-0.96-1.18-5.54_ATGATGT_45_AAGA_33_GTGATGA_7_CTGA_64
GTGCATGTGATGAGTTACTCGGATTCCCCTTCAAGACTTCTTGGATGATGTAGACCCGAGATTCTGATGCAC
>CD_snoR60-2_M.truncatula_(adopted_1)_32962840,32962911_-_lja_CD_snoR60-1_91.67-0.96-1.18-5.54_ATGATGT_45_AAGA_33_GTGATGA_7_CTGA_64
GTGCATGTGATGAGTTACTCGGATTCCCCTTCAAGACTTCTTGGATGATGTAGACCCGAGATTCTGATGCAC
>CD_snoR60-3_M.truncatula_(adopted_1)_32963151,32963220_-_lja_CD_snoR60-1_90.14-0.95-1.12-4.98_ATGATGT_44_AGGA_32_GTGATGA_6_CTGA_63
TGCATGTGATGAGTTACTCGGATTCCCCTTCAGGACTTCTTGGATGATGTAGACCCGAGATTCTGATGCA
>CD_snoR60-4_M.truncatula_(GL982903)_199858,199927_-_lja_CD_snoR60-1_88.73-0.95-1.08-4.70_ATGATGT_44_AGGA_32_GTGATGA_6_TTGA_63
TGCATGTGATGAGTTACTCGGATTCCCCTTCAGGACTTCTTGGATGATGTAGACCCGAGATTTTGATGCA
>CD_snoR60-1_P.persica_(scaffold_8)_9691760,9691835_-_lja_CD_snoR60-1_85.51-0.92-0.93-3.53_GTGATGT_43_AAGA_31_GTGACGA_5_CTGA_61
GCATGTGACGAAGTACTCGGATTCCCCTTCAAGACATCTTGGGTGATGTACGTCGAGTTTCTGATTCTCCTGATGT
>CD_snoR60-2_P.persica_(scaffold_8)_13650969,13651049_-_rco_CD_snoR60-1_85.92-1.00-0.98-4.60_ATGATGT_46_AGGA_34_GTGATGA_7_CTGA_66
ACGCATGTGATGAGTTAACTCGGATTCCCCTTCAGGATGTCATGTATGATGTGAGCTCGAGTTTTCTGATGCGTAATGCGT
>CD_snoR60-3_P.persica_(scaffold_8)_9692062,9692135_-_rco_CD_snoR60-1_84.51-1.00-0.94-4.30_ATGATGT_46_AGGA_34_GTGATGA_7_CTGA_66
ATGCACGTGATGAGTTAACTCGGATTCCCCTTCAGGATGTCATGTATGATGTGAGCTCGAGTTTTCTGATGCAT
>CD_snoR60-4_P.persica_(scaffold_8)_13650651,13650721_-_vvi_CD_snoR60-1_88.24-0.91-0.99-3.80_GTGATGT_45_AAGA_33_GTGACGA_7_CTGA_63
GAGCATGTGACGAAGTACTCGGATTCCCCTTCAAGACATAATGGGTGATGTAAGTCGAGTTTCTGATGCTC
>CD_snoR60-1_G.raimondii_(Chr06)_17091934,17092014_+_rco_CD_snoR60-2_81.54-0.92-0.78-2.67_ATGGTGC_50_TTGA_38_GTGATGG_16_CAGA_69
TTCATAGCTATGCAAGTGATGGATGCTTGGATTCCCCTTGACATCATGGATGGTGCAATACCGAGATTCAGATGCTTTGAA
>CD_snoR60-2_G.raimondii_(Chr07)_964650,964725_+_rco_CD_snoR60-1_91.43-0.99-1.20-6.00_GTGATGC_48_AAGA_36_ATGATGA_8_CTGA_67
TTTGCATATGATGAACTCTACTCGGATTCCCCTTCAAGACTTCATGGGTGATGCTAACTCGAGTTTCTGATGCAAA
>CD_snoR60-3_G.raimondii_(Chr06)_17091656,17091727_+_vvi_CD_snoR60-1_90.41-0.97-1.12-5.32_GTGATGC_46_AAGA_34_ATGATGA_6_CTGA_65
TGCATATGATGAACTCTACTCGGATTCCCCTTCAAGACATAATGGGTGATGCAAACTCGAGTTTCTGATGCA
>CD_snoR60-4_G.raimondii_(Chr07)_965095,965170_+_vvi_CD_snoR60-1_87.67-0.97-1.08-4.94_GTGATGC_47_AAGA_35_ATGATGA_9_CTGA_66
TTATGCAAATGATGAAGTACTCGGATTCCCCTTCAAGACATCACGGGTGATGCAATACCGAGTTTCTGATGCTTGA
>CD_snoR60-1_B.rapa_(A01)_8389134,8389212_+_ath_CD_snoR60-2_89.04-0.97-1.12-5.23_ATGTTGC_49_CAGA_35_ATGATGA_9_CTGA_69
GATGGCAAATGATGATGTTACTTGGATTCCCCTTCAGAACATTTTGTAATGTTGCAAACTCCAAGTTTCTGATGCTTAA
>CD_snoR60-2_B.rapa_(A08)_14605271,14605348_-_ath_CD_snoR60-1_98.59-0.96-1.36-7.06_GTGATGC_48_CAGA_35_ATGATGA_9_CTGA_68
GATTGCAAATGATGATCTTACTTGGATTCCCCTTCAGATCATTATGGGTGATGCAAACTCCAAGTTTCTGATGCTTAA
>CD_snoR60-3_B.rapa_(A03)_26061643,26061721_+_ath_CD_snoR60-1_94.29-0.95-1.19-5.62_GTGATGC_49_CAGA_36_ATGATGA_9_CTGA_69
GATAGCAAATGATGAGCTTTACTTGGATTCCCCTTCAGATCATCATGGGTGATGCAAACTCCAAGTTTCTGATGCTTAA
>CD_snoR60-1_C.sinensis_(scaffold00157)_108825,108900_-_ppe_CD_snoR60-4_82.35-0.94-0.87-3.32_GTGATGT_47_ATGA_35_GTGATGA_9_CAGA_66
TCATGTATGTGATGATATACTTGGATTACCCTTCATGATATATTGGGTGATGTAAGCCCAAGTTTCAGATGCTCAT
>CD_snoR60-2_C.sinensis_(scaffold00157)_109262,109348_-_rco_CD_snoR60-1_90.14-1.00-1.10-5.54_GTGATGT_54_AAGA_43_ATGATGA_15_CTGA_74
TGAAATTGTTGCATATGATGAGATTTGCTCGGATTCCCCTTCAAGACATTAGGGTGATGTAAACTCGAGAATTCTGATGCAATTTCA
