# Supplementary material for: Phylogenetic distribution of plant snoRNA families
Source: BMC Genomics. 2016 Nov 24;17:969. doi: 10.1186/s12864-016-3301-2 (PMC5122169; doi:10.1186/s12864-016-3301-2)
Supplement: Additional file 11 — snoRNAs with coordinates. Complete archive of all fasta files of annotated snoRNAs is provided. The header of each sequence follows convention of the snoStrip pipeline and includes genome coordinates, detailes about the successful query during homology search and annotation of the characteristic box motifs. (ZIP 355 kb) [file 12864_2016_3301_MOESM11_ESM.zip › Additional_folder_5/U36I.fa]

>CD_U36Ia-1_O.sativa_(adopted_6)_1821397,1821489_-_TTGATGT_50_CTGA_35_ATGATGT_11_CTGA_81
TGCTGAGCAGATGATGTTAAATACTAGTTGATCACTGAGATCTTGATCTTTGATGTCTAAAAAAATCGAGCTTTTTAAAACTGATGCTTAGCA
>CD_U36Ia-1_P.dactylifera_(PDK_30s808281)_25686,25774_+_osa_CD_U36Ia-1_78.26-0.98-0.57-2.03_ATGAGGT_49_CTGA_34_ATGATGA_9_CTGA_79
CTGAGCAGATGATGATATCAATATCAATAGATGCTGAGATTTATGTCGATGAGGTGTCAAAAATCGAGCTTTTTAAAACTGATGCTCAG
>CD_U36Ia-2_P.dactylifera_(PDK_30s808281)_25068,25156_+_osa_CD_U36Ia-1_78.26-0.98-0.57-2.03_ATGAGGT_49_CTGA_34_ATGATGA_9_CTGA_79
CTGAGCAGATGATGATATCAATATCAATAGATGCTGAGATTTATGTCGATGAGGTGTCAAAAATCGAGCTTTTTAAAACTGATGCTCAG
>CD_U36Ia-3_P.dactylifera_(PDK_30s808281)_26018,26111_+_osa_CD_U36Ia-1_78.49-0.99-0.56-2.02_ATGAAGT_52_CTGA_37_ATGATGA_11_CTGA_82
GGCTGAGCAGATGATGATATGAAGATGCAATTGATACTGAGATTTAAAGTTATGAAGTCACAAAAATCGAGCTTTTTAAAACTGATGCTCAGTC
>CD_U36Ia-1_Z.mays_(adopted_9)_22667381,22667484_+_pda_CD_U36Ia-2_75.86-0.97-0.68-2.34_TTGAAGT_56_CTGA_40_ATGATGT_17_CTGA_86
ATCTTAGGCTGAACATATGATGTTAACTAGGAGATGCTGCTGAGATATTACATCATTGAAGTCTCTAAAACCGAGCTTTTTAAAACTGATGCTTGGCCTATGAT
>CD_U36Ia-2_Z.mays_(adopted_9)_22667179,22667288_+_osa_CD_U36Ia-1_83.51-1.03-0.74-3.45_CTGATGT_60_CTGA_41_ATGATGT_19_CTGA_89
GTGTGGTATGCTGAGCAGATGATGTTAACATCTACATCGACTGAGATCTTTCGGGATCTCTGATGTCCAAAAATCGAGCTTTTTAAAACTGATGCTTAGCGTATTGTCAC
>CD_U36Ia-1_S.bicolor_(adopted_10)_1948939,1949047_-_zma_CD_U36Ia-2_92.52-0.96-1.14-5.42_CTGATGT_60_CTGA_41_ATGATGT_18_CTGA_90
GATGGTATGCTGAGCAGATGATGTTAAACTTATACATAGACTGAGATCTTTTGGGGTCTCTGATGTCCACAAAATCGAGCTTTTTAAAACTGATGCTTAGCATATTGTC
>CD_U36Ia-2_S.bicolor_(adopted_10)_1948717,1948816_-_zma_CD_U36Ia-1_94-0.95-1.19-5.67_TTGAAGT_53_CTGA_39_ATGATGT_16_CTGA_83
TGGTAGGCTGAGCATATGATGTTAAGTAGGAGATGCTGCTGAGATTATGTCATTGAAGTCTCTAAAACCGAGCTTTTTAAAACTGATGCTTGGCCTATGA
>CD_U36Ia-1_T.aestivum_(IWGSC_CSS_2BL_scaff_8076352)_3223,3320_-_sbi_CD_U36Ia-2_85.56-0.89-0.85-2.92_TTGAAGT_52_CTGA_36_ATGATGT_14_CTGA_83
GTCAGCTGAGCATATGATGTTACATAGAGATGCTACTGAGAGTTTACGTCGTTGAAGTATCCTAAACCGAACTTTTTTAAAACTGATGCTTGGTTGAT
>CD_U36Ia-2_T.aestivum_(IWGSC_CSS_2BL_scaff_7989729)_2949,3046_-_sbi_CD_U36Ia-2_85.56-0.89-0.85-2.92_TTGAAGT_52_CTGA_36_ATGATGT_14_CTGA_83
GTCAGCTGAGCATATGATGTTACATAGAGATGCTACTGAGAGTTTACGTCGTTGAAGTATCCTAAACCGAACTTTTTTAAAACTGATGCTTGGTTGAT
>CD_U36Ia-3_T.aestivum_(IWGSC_CSS_5AS_scaff_1553340)_11402,11506_+_sbi_CD_U36Ia-2_73-0.99-0.62-2.10_TTGAGGA_56_CTGG_44_TTGATGG_6_CTGA_86
GTTTTTTGATGGGCTGGTCAAATGGTGCTAAAACAAGATATTCCTGGGATTTTCTTTGAGGAATACAAAATCGAGCTTTTTAAAACTGATGGTTGGCCTGTGAGC
>CD_U36Ia-4_T.aestivum_(IWGSC_CSS_7DS_scaff_3922695)_10037,10156_-_sbi_CD_U36Ia-1_80.58-0.94-0.79-2.82_TTGATGA_67_CTGA_49_ATGATGG_8_CTGA_97
CGTGATGATGATGGTGTGCTGAGCAGAGGATGTGAAACATTTAGACCGCTGAGGCCTTTTCGGTCTTTGATGATCTAAAAATCGAGCTTTTTAAAACTGATGCCCAGCATGCCATCGGCG
>CD_U36Ia-5_T.aestivum_(IWGSC_CSS_3DS_scaff_2603372)_3495,3614_-_sbi_CD_U36Ia-1_79.61-0.94-0.76-2.66_TTGATGA_67_CTGA_49_ATGATGA_5_CTGA_97
CGTGATGATGATGGTGTGCTGAGCAGAGGATGTGAAACATTTAGACCGCTGAGGCCTTTCCGGTCTTTGATGATCTAAAAATCGAGCTTTTTAAAACTGATGCCCAGCATGCCATCGACG
>CD_U36Ia-6_T.aestivum_(IWGSC_CSS_5AL_scaff_2761750)_1427,1547_+_sbi_CD_U36Ia-1_77.67-0.94-0.69-2.25_TTGATGA_67_CTGA_49_ATGATGA_5_CTGA_96
GACGATGATGATGTTGTGCTGGGCAGAGGATGTGAAACATTTAGACCGCTGAGGCCTTTCCGGTCTTTGATGATATAAAATTGAGCTTTTTAAAACTGATGCCTAGCATGCCATCAACGTT
>CD_U36Ia-7_T.aestivum_(IWGSC_CSS_1BS_scaff_3478128)_3270,3389_+_sbi_CD_U36Ia-1_77.88-0.95-0.67-2.26_CTGATGA_66_CTGC_48_ATGATGA_4_CTGA_96
ACGATGATGATGTCGTGCTGGGCAGAGGATGTTAAACATTTAAACTGCTGCGGCCTTTCCGGTCTCTGATGATCTAAAATCGAGCTTTTTTAAAACTGATGCCTAGCATGCCATCAACGT
>CD_U36Ia-8_T.aestivum_(IWGSC_CSS_7BL_scaff_6752168)_3401,3514_-_sbi_CD_U36Ia-1_76.92-0.95-0.65-2.11_CTGATGA_70_TTGC_52_ATGATGA_8_CTGA_100
TATGACGATGATGATGTCGTGCTGGGCAGAGGATGTTAAACATTTAAACTGTTGCGGCCTTTCCGGTCTCTGATGATCTAAAATCGAGCTTTTTTAAAACTGATGCCTAGCATG
>CD_U36Ia-9_T.aestivum_(IWGSC_CSS_2BS_scaff_5239845)_9664,9774_-_sbi_CD_U36Ia-1_76.92-0.95-0.65-2.11_CTGATGG_71_CTGC_53_ATGATGA_9_CTGA_101
CTGTGACGATGATGATGTCATGCTAGGCTGAGGATGTTAAACATTTAAACTGCTGCGGCCTTTCCGGTCTCTGATGGTCTAAAATCGAGCTTTTTTAAAACTGATGCCTAG
>CD_U36Ia-10_T.aestivum_(IWGSC_CSS_2AL_scaff_2862615)_1532,1646_-_zma_CD_U36Ia-2_82-0.90-0.74-2.42_TTGATGA_73_CTGA_55_TTGATGG_11_CTGA_103
TGCTGGTACGTTGATGGTGGCGTGCTGAGCAGAGGATGTGAAACATTTAGACCGCTGAGGCCTTTCCGGTCTTTGATGATCTAAAAATCGAGCTTTTTAAAACTGATGCCTGGCA
>CD_U36Ia-11_T.aestivum_(IWGSC_CSS_7AS_scaff_4212872)_3570,3690_-_zma_CD_U36Ia-2_79.59-0.88-0.69-2.02_TTGATGA_67_CTGA_49_GTGATGA_5_CTGA_96
GACGGTGATGATGTTGTGCTGGGCAGAGGATGTGAAACATTTAGACCGCTGAGGCCTTTCCGGTCTTTGATGATCTAAAATTGAGCTTTTTAAAACTGATGCCTAGCATGCCATCAACGTT
>CD_U36Ia-12_T.aestivum_(IWGSC_CSS_6AS_scaff_4403818)_4725,4837_+_zma_CD_U36Ia-2_79.59-0.88-0.69-2.02_TTGATGA_70_CTGA_52_ATGATGA_8_CTGA_99
CGTGACGATGATGATGTTGTGCTGGGCAGAGGATGTGAAACATTTAGACCGCTGAGGCCTTTCCGGTCTTTGATGATCTAAAATTGAGCTTTTTAAAACTGATGCCTAGCATG
>CD_U36Ia-13_T.aestivum_(IWGSC_CSS_4AL_scaff_4AL_7100865)_8809,8945_+_zma_CD_U36Ia-2_80-0.90-0.69-2.14_TTGACGA_80_CTGA_57_GTGATGA_9_CTGA_105
CAATCGCTGTGATGAATGGTGGCGTGCTGAGCAGAGGATGTGAAACATTTAGACCGCTGAGGCCTTTCCGGCCCTTGACGATCTAAAAATCGAGCTTTTTAAAACTGATGCCTCGCATGCCATCAATCAACGTGTTG
>CD_U36Ia-14_T.aestivum_(IWGSC_CSS_4AL_scaff_4AL_7088546)_2322,2434_-_zma_CD_U36Ia-2_79.59-0.88-0.69-2.02_TTGATGA_70_CTGA_52_ATGATGA_8_CTGA_99
CGTGACGATGATGATGTTGTGCTGGGCAGAGGATGTGAAACATTTAGACCGCTGAGGCCTTTCCGGTCTTTGATGATCTAAAATTGAGCTTTTTAAAACTGATGCCTAGCATG
>CD_U36Ia-15_T.aestivum_(IWGSC_CSS_3AS_scaff_3343140)_1712,1824_+_zma_CD_U36Ia-2_79.59-0.88-0.69-2.02_TTGATGA_70_CTGA_52_ATGATGA_8_CTGA_99
CGTGACGATGATGATGTTGTGCTGGGCAGAGGATGTGAAACATTTAGACCGCTGAGGCCTTTCCGGTCTTTGATGATCTAAAATTGAGCTTTTTAAAACTGATGCCTAGCATG
>CD_U36Ia-16_T.aestivum_(IWGSC_CSS_3AL_scaff_4290869)_3199,3311_-_zma_CD_U36Ia-2_79.59-0.88-0.69-2.02_TTGATGA_70_CTGA_52_ATGATGA_8_CTGA_99
CGTGACGATGATGATGTTGTGCTGGGCAGAGGATGTGAAACATTTAGACCACTGAGGCCTTTCCGGTCTTTGATGATCTAAAATTGAGCTTTTTAAAACTGATGCCTAGCATG
>CD_U36Ia-17_T.aestivum_(IWGSC_CSS_1AL_scaff_3888681)_2065,2177_-_zma_CD_U36Ia-2_79.59-0.88-0.69-2.02_TTGATGA_70_CTGC_52_ATGATGA_8_CTGA_99
CGTGACGATGATGATGTTGTGCTGGGCAGAGGATGTGAAACATTTAGACCACTGCGGCCTTTCCGGTCTTTGATGATCTAAAATTGAGCTTTTTAAAACTGATGCTTAGCATG
>CD_U36Ia-18_T.aestivum_(IWGSC_CSS_2AS_scaff_5308579)_7347,7467_-_zma_CD_U36Ia-2_76.64-0.96-0.68-2.36_TTGATGA_67_CTGT_49_ATGATGA_5_CTGA_96
GACGATGATGATGTTGTGCTGGGCAGAGGATGTGAAACATTTAGACCGCTGTGGCCTTTCCGGTCTTTGATGATCTAAAATTGAGCTTTTTAAAACTGATGCCTAGCATGCTATCAACGTT
>CD_U36Ia-19_T.aestivum_(IWGSC_CSS_7AL_scaff_4499793)_5308,5428_-_zma_CD_U36Ia-2_75.7-0.96-0.65-2.21_TTGATGA_67_CCGA_46_ATGATGA_5_CTGA_96
GACGATGATGATGTTGTGCTGGGCATAGGATGTGAAACATTTAGACCGATGTGGCCTTTCCGGTCTTTGATGATCTAAAATTGAGCTTTTTAAAACTGATGCCTAGCATGCTATCAACGTT
>CD_U36Ia-20_T.aestivum_(IWGSC_CSS_6AS_scaff_4340612)_4282,4394_+_zma_CD_U36Ia-2_75.7-0.96-0.65-2.21_TTGATGA_70_CTGC_52_ATGATGA_8_CTGA_99
CGTGACGATGATGATGTTGTGCTGGGCAGAGGATGTGAAACATTTAGACCGCTGCGGCCTTTCCAGTCTTTGATGATCTAAAATTGAGCTTTTTAAAACTGATGCCTAGCATG
>CD_U36Ia-21_T.aestivum_(IWGSC_CSS_2BS_scaff_5218506)_1123,1219_+_zma_CD_U36Ia-1_91.01-0.85-0.98-3.34_TTGAAGT_52_CTGA_36_ATGATGT_14_CTGA_82
GTCAGCTGAGCATATGATGTTACAAGGAGATGCTACTGAGATTTTACGTCATTGAAGTATCTTAAACCGAGCTTTTTAAAACTGATGCTTGGTTGAT
>CD_U36Ia-22_T.aestivum_(IWGSC_CSS_7DS_scaff_3922695)_9858,9948_-_zma_CD_U36Ia-1_88.76-0.85-0.94-3.06_TTGATGT_49_CTGA_33_ATGATGT_11_CTGA_79
AGCTGAGCACATGATGTTACAAGGAGATGCTACTGAGATTTCACATCATTGATGTATCTTAAACCGAGCTTTTTAAAACTGATGCTTGGTT
>CD_U36Ia-23_T.aestivum_(IWGSC_CSS_4AL_scaff_4AL_7088546)_2139,2235_-_zma_CD_U36Ia-1_88.76-0.85-0.94-3.06_TTGAAGT_52_CTGA_36_ATGATGT_14_CTGA_82
GTCAGCTGAGCATATGATGTTACAAGGAGATGCTACTGAGATTTTACGCCGTTGAAGTATCTTAAACCGAGCTTTTTAAAACTGATGCTTGGTTGAT
>CD_U36Ia-24_T.aestivum_(IWGSC_CSS_3DS_scaff_2603372)_3316,3406_-_zma_CD_U36Ia-1_88.76-0.85-0.94-3.06_TTGATGT_49_CTGA_33_ATGATGT_11_CTGA_79
AGCTGAGCACATGATGTTACAAGGAGATGCTACTGAGATTTCACATCATTGATGTATCTTAAACCGAGCTTTTTAAAACTGATGCTTGGTT
>CD_U36Ia-25_T.aestivum_(IWGSC_CSS_7AS_scaff_4212872)_3398,3494_-_zma_CD_U36Ia-1_87.64-0.85-0.91-2.91_TTGAAGT_52_CTGA_36_ATGATGT_14_CTGA_82
GTCAGCTGAGCATATGATGTTACAAGGAGATGCTACTGAGATTTTACGCCGTTGAAGTATCTTAAACCGAGATTTTTAAAACTGATGCTTGGTTGAT
>CD_U36Ia-26_T.aestivum_(IWGSC_CSS_3AS_scaff_3343140)_1911,2007_+_zma_CD_U36Ia-1_87.64-0.85-0.91-2.91_TTGAAGT_52_CTGA_36_ATGATGT_14_CTGA_82
GTCAGCTGAGCATATGATGTTACAAGAAGATGCTACTGAGATTTTACGCCGTTGAAGTATCTTAAACCGAGCTTTTTAAAACTGATGCTTGGTTGAT
>CD_U36Ia-27_T.aestivum_(IWGSC_CSS_4AL_scaff_4AL_7100865)_9030,9121_+_zma_CD_U36Ia-1_87.78-0.86-0.90-2.94_TTGATGC_50_CTGA_33_ATGATGT_11_CTGA_80
AGCTGAGCATATGATGTTACAAGGAGATGCTACTGAGATTTCACCATCATTGATGCATCTTAAACCGAGCTTTTTAAAACTGATGCTTGGTT
>CD_U36Ia-28_T.aestivum_(IWGSC_CSS_7DL_scaff_3382088)_3726,3822_-_zma_CD_U36Ia-1_86.52-0.85-0.88-2.75_TTGAAGT_52_CTCA_36_ATGATGT_14_CCGA_82
GTCAGCTGAGCATATGATGTTACAGGGAGATGCTACTCAGATTTTACGTCGTTGAAGTATCTTAAACCGAGCTTTTTAAAACCGATGCTTGGTTGAT
>CD_U36Ia-29_T.aestivum_(IWGSC_CSS_6AS_scaff_4403818)_4924,5020_+_zma_CD_U36Ia-1_86.52-0.85-0.88-2.75_TTGAAGT_52_TTGA_36_ATGATGT_14_CTGA_82
GTCAGCTGAGCATATGATGTTACAAGGAGATGCTATTGAGATTTTACGCCGTTGAAGTATCTTAAACCGAGCTTTTTAAAACTGATGCCTGGTTGAT
>CD_U36Ia-30_T.aestivum_(IWGSC_CSS_4BS_scaff_4921375)_7691,7777_-_zma_CD_U36Ia-1_86.52-0.85-0.88-2.75_TTGAAGT_47_CTGA_31_ATGATGT_9_CTGA_77
CTGAGCATATGATGTTATAAGGAGATGCTACTGAGATTTTACGCTGTTGAAGTATCTTAAACCGAGCTTTTTAAAACTGATGCTTGG
>CD_U36Ia-31_T.aestivum_(IWGSC_CSS_2AL_scaff_2862615)_1346,1432_-_zma_CD_U36Ia-1_86.52-0.85-0.88-2.75_TTGAAGT_47_CTGA_31_GTGATGT_9_CTGA_77
CTGAGCACGTGATGTTACAAGGAGATGCTACTGAGATGTCCCATCGTTGAAGTATCTTAAACCGAGCTTTTTAAAACTGATGCTTGG
>CD_U36Ia-32_T.aestivum_(IWGSC_CSS_3AS_scaff_3357962)_905,1002_+_zma_CD_U36Ia-1_86.67-0.86-0.87-2.78_TTGAAGT_52_CTGA_36_GTGATGT_14_CTGA_83
GTCAGCTGAGCATGTGATGTTACAAGGAGATGCTACTGAGATTTTACGTCGTTGAAGTATCTTAAAATCGAGATTTTTAAAACTGATGCTTGGTTGAT
>CD_U36Ia-33_T.aestivum_(IWGSC_CSS_2DL_scaff_9910494)_3728,3825_-_zma_CD_U36Ia-1_86.67-0.86-0.87-2.78_TTGAAGT_52_CTGA_36_ATGATGT_14_CTGA_83
GTCAGCTGAGCATATGATGTTACACGGAGATGCTACTGAGAGTTTACGTCGTTGAAGTATCTTAAACCGAGCTTTTTTAAAACTGATGCTTGGTTGAT
>CD_U36Ia-34_T.aestivum_(IWGSC_CSS_7DS_scaff_3902937)_1814,1907_+_zma_CD_U36Ia-1_85.39-0.85-0.85-2.61_TTGAAGT_49_CTGA_33_ATGATGT_14_CTGA_79
GTCAGCTGAGCATATGATGTTACAAGATGCTACTGAGATTTTACGTCGTTGAAGTATCTTAAACCGAGCTTTTTAAAACTGATGCTTGGTTGAT
>CD_U36Ia-35_T.aestivum_(IWGSC_CSS_4AL_scaff_4AL_7062460)_3099,3203_+_zma_CD_U36Ia-1_86.52-0.85-0.85-2.65_TTGAAGT_48_CTGA_33_ATGATGT_11_CTGA_78
TGCTGAGCATATGATGTTACAAGGAGATGGTACTGAGATTTACGTTGTTGAAGTATCTTAAACCGAGCTTTTTAAAACTGATTCTTGGTTGATCTAGTTCTAGTA
>CD_U36Ia-36_T.aestivum_(IWGSC_CSS_2AL_scaff_6391519)_3196,3291_+_zma_CD_U36Ia-1_86.52-0.85-0.85-2.65_TTGAAGT_52_CTGA_36_ATGATGT_14_CTGA_82
GTGAGCTGAGCATATGATGTTACAGGGAGATGCTACTGAGATTTTACGTCGTTGAAGTATCTTAAACCGAGCTTCTTAAAACTGATCTTGGTTGAT
>CD_U36Ia-37_T.aestivum_(IWGSC_CSS_2AL_scaff_6324769)_1304,1399_-_zma_CD_U36Ia-1_86.52-0.85-0.85-2.65_TTGAAGT_52_CTGA_36_ATGATGT_14_CTGA_82
GTGAGCTGAGCATATGATGTTACAGGGAGATGCTACTGAGATTTTACGTCGTTGAAGTATCTTAAACCGAGCTTCTTAAAACTGATCTTGGTTGAT
>CD_U36Ia-1_H.vulgare_(adopted_4HS)_20973589,20973668_-_tae_CD_U36Ia-34_82.61-0.97-0.87-3.53_TTGAAGT_38_CTAA_20_ATGATGT_11_CTGA_68
AGCTAAGCATATGATGTTACTAAGATGTCACCCATCGTTGAAGTATCTTAAACCGATCTTTTTAAAACTGATGCTTGGTT
>CD_U36Ia-2_H.vulgare_(adopted_7)_54372596,54372695_+_tae_CD_U36Ia-31_95-0.91-1.16-5.01_TTGAAGT_51_CTGA_33_ATGATGT_11_CTGA_81
GTAGTTTCTTATGATGTTACAAGGAGATGCAACTGAGTTGTCATCCATCGTTGAAGTATCTTAAACCGAGCTTTTTAAAACTGATGCTTGGTTTAGCTAC
>CD_U36Ia-3_H.vulgare_(adopted_2)_87474871,87474963_-_tae_CD_U36Ia-26_88.54-0.98-1.07-5.01_TTGAAGT_51_CTGA_33_ATGATGT_11_CTGA_81
AGCTAAGCATATGATGTTACAAGTAGATGCTACTGAGATGTCACCCATTGTTGAAGTATCTTAAGTAGAGCTTTTTAAAACTGATGCTTGGTT
>CD_U36Ia-4_H.vulgare_(adopted_5HL)_47825342,47825438_-_tae_CD_U36Ia-25_91.67-0.98-1.15-5.66_TTGAAGT_53_CTGA_35_ATGATGT_13_CTGA_83
TGAGCTAAGCATATGATGTTATAAGGAGATGCTACTGAGATGTCACCCATCGTTGAAGTATCTTAAACCGAGATTTTTAAAACTGATGCTTGGTTTA
>CD_U36Ia-5_H.vulgare_(adopted_3HL)_36911326,36911417_-_tae_CD_U36Ia-25_92.71-0.98-1.15-5.73_TTGAAGT_51_CTGA_33_ATGATGT_11_CTGA_80
AGCTAAGCATATGATGTTACAAGGAGATGCTACTGAGATGTCACCCATCGTTGAAGTATCTTAAACCGAGTTTTTAAAACTGATGCTTGGTT
>CD_U36Ia-6_H.vulgare_(adopted_2)_80228671,80228763_-_tae_CD_U36Ia-25_89.58-0.98-1.10-5.25_TTGAAGT_51_CTGA_33_ATGATGT_11_CTGA_81
AGCTAAGCATATGATGTTACAAGTAGATGCTACTGAGATGTCACCCATTGTTGAAGTATCTTAAACAGAGATTTTTAAAACTGATGCTTAGTT
>CD_U36Ia-7_H.vulgare_(adopted_7)_54372003,54372091_+_tae_CD_U36Ia-23_93.75-0.98-1.21-6.15_TTGAAGT_49_CTGA_31_ATGATGT_9_CTGA_79
CTAAGCATATGATGTTACAAGGAGATGCTACTGAGATGTCACCCTTCGTTGAAGTATCTTAAACCGAGCTTTTTAAAACTGATGCTTGG
>CD_U36Ia-8_H.vulgare_(adopted_7)_21138688,21138775_-_tae_CD_U36Ia-23_91.67-0.98-1.13-5.55_TTGAAGT_48_CTGA_31_GTGATGT_9_CTGA_78
CCCAGCATGTGATGTTACTAGGAGATGCTACTGAGATTTTTACGTCGTTGAAGTATCTTAAACCGAGCTTTTTAAAACTGATGCTTTG
>CD_U36Ia-9_H.vulgare_(adopted_3)_374312596,374312684_+_tae_CD_U36Ia-21_93.75-0.98-1.21-6.15_TTGAAGT_49_CTGA_31_ATGATGT_9_CTGA_79
CTAAGCATATGATGTTACAAGGAGATGCTACTGAGATGTCACCCATCATTGAAGTATCTTAAACCGAGCTTTTTAAAACTGATGCTTGG
>CD_U36Ia-10_H.vulgare_(adopted_2)_87475027,87475152_-_tae_CD_U36Ia-6_85.09-0.93-0.91-3.55_TTGATGT_72_CTGA_53_ATGATGA_9_CTGA_102
ACAGTATTATGATGATGGAGTGTTGAGCAGAGGATGTGAAACATTTAGACCACTGAGAACTTTTTTGGTCTTTGATGTATATAAAATCGAGTTTTTAAAAACTGATGCTAGGCATGCCATCACTGT
>CD_U36Ia-11_H.vulgare_(adopted_3)_374312408,374312516_+_tae_CD_U36Ia-4_90.6-0.97-1.07-4.97_TTGATGT_69_CTGA_50_ATGATGG_9_CTGA_99
TTGTTATGATGATGGTGTGCTGAGCACAGGATGTGAAACATTTAGACCACTGAGACCTTTTTTGGTCTTTGATGTATCTAAAATCGAGCTTTTTAAAACTGATGCTAGG
>CD_U36Ia-12_H.vulgare_(adopted_4HS)_22254282,22254390_-_tae_CD_U36Ia-4_89.74-0.97-1.04-4.79_TTGATGT_69_CTGA_50_ATGATGG_9_CTGA_99
CTGTTAGGATGATGGTGTGCCGAGCAGAGGATGTGAAACATTTAGACCACTGAGACCTTTTTTGGTCTTTGATGTATCTAAAATCGAGCTTTTTAAAACTGATGCTAGG
>CD_U36Ia-13_H.vulgare_(adopted_5HL)_45896921,45897027_+_tae_CD_U36Ia-4_87.93-0.96-0.98-4.29_TTGATGT_67_CTCA_50_ATGATGG_9_CTGA_97
CTGTTATGATGATGGTGTGTTGAGCAGATGATGTGAAACATTTAGACCACTCACCTTTTTTGGTCTTTGATGTATCTAAAATCGAGCTTTTTAAAACTGATGCTAGG
>CD_U36Ia-14_H.vulgare_(morex_contig_203526)_819,927_+_tae_CD_U36Ia-4_86.84-0.94-0.93-3.83_TTGATGT_69_CTGA_50_ATGATGG_9_CTGA_99
CTATTATGATGATGGAGTGCTGAGCAGAGGATGTGAAACATATAGACCACTGAGAACTTTTTTGGTCTTTGATGTATATAAAATCGAGTTTTCTAAAACTGATGCTAGG
>CD_U36Ia-15_H.vulgare_(adopted_5HS)_10135389,10135501_+_tae_CD_U36Ia-4_84.48-0.96-0.89-3.66_ATGACGA_8_CTGA_96
TGTTATGATGACGATGTGCTGAGCACATGATGTGAAACATTTAGACCATCAGACCTGTTTGGTATTTGATGTATCTAAAATCGAGCTTTTTAAAACTGACACCAGGCATGCCA
>CD_U36Ia-16_H.vulgare_(adopted_7)_21138845,21138950_-_tae_CD_U36Ia-4_85.32-0.90-0.85-3.01_TTGATGT_66_CCGA_47_GTGATGT_9_CTGA_96
TTGAGATGGTGATGTGCCAAGCAAATGATGCGAAACATTTAGACCACCGAGGCCCTTTTCGGCCTTTGATGTATCTAAAATCGAGCTTTTTAAACCTGATGCTCAG
>CD_U36Ia-17_H.vulgare_(adopted_7)_54372219,54372317_+_tae_CD_U36Ia-3_89.11-0.95-1.08-4.81_TTGAGGA_59_CTGA_47_ATGATGG_9_CTGA_89
TGTGTTTTATGATGGGCTTGCCAGATGATGCTAAAACAACATATTCCTGAGATTCTCTTTGAGGAATACAAAATCGAGCTTTTTAAGACTGATGGCTAG
>CD_U36Ia-18_H.vulgare_(adopted_7)_54372840,54372945_+_tae_CD_U36Ia-3_87.13-0.95-1.03-4.41_TTGAGGA_63_CTGA_51_ATGATGG_13_CTGA_93
GGGTTGTGTTTTATGATGGGCGTGTCAGATGATGATAAAACAAAATGTTCCTGAGATTCTCTTTGAGGAATACAAAATCGAGCTTTTTAAGACTGATGGCTAGCCT
>CD_U36Ia-19_H.vulgare_(adopted_5HS)_2212584,2212688_+_tae_CD_U36Ia-3_83.65-0.98-0.89-3.79_TTGAGGA_65_CTGA_52_ATGATGG_9_CTGA_95
TCTGTTTTATGATGGGCTGCTCAGATGATATGCTAAAACAACAAGGTGTTCCTGAGATTTCTCTTTGAGGATTACAAAATCGAGCTTTTTAAAGCTGATGGCTAG
>CD_U36Ia-20_H.vulgare_(adopted_7)_21138202,21138293_-_pda_CD_U36Ia-2_75.28-0.99-0.62-2.17_TTGATGT_47_ATTA_30_ATGATGA_15_CTGA_76
GATTGGCTGAGCAAATGATGATTCATTTGATTATATTCTGATACATTTGATGTTTCAAAATCGAGCTTTTTAAACCTGATGCTCAGCCCATC
>CD_U36Ia-1_B.vulgaris_(adopted_0982.scaffold01578)_5064,5167_+_pda_CD_U36Ia-2_77.78-1.00-0.76-3.02_ATGATGT_57_CTGA_42_ATGATGA_15_CTGA_88
GAATTTGTGAGCAGATGATGAAAGAAATGAAACAACTACTGCTGAAATTAAATTGCATGATGTTTCAAAATTTCGAGCTTTTTAAAACTGATGCTCAAAAGTTC
>CD_U36Ia-1_G.raimondii_(Chr08)_41715748,41715831_+_hvu_CD_U36Ia-20_83.53-0.91-0.78-2.73_GTGAGGC_45_ATTA_24_ATGATGA_9_CTGA_74
CTGAGCAAATGATGATCATGTTTATTATGTGCTGATACTCATCCGTGAGGCTTCATAATCGAGCTTTTTAAAACTGATGCTCAG
