# Supplementary material for: Phylogenetic distribution of plant snoRNA families
Source: BMC Genomics. 2016 Nov 24;17:969. doi: 10.1186/s12864-016-3301-2 (PMC5122169; doi:10.1186/s12864-016-3301-2)
Supplement: Additional file 11 — snoRNAs with coordinates. Complete archive of all fasta files of annotated snoRNAs is provided. The header of each sequence follows convention of the snoStrip pipeline and includes genome coordinates, detailes about the successful query during homology search and annotation of the characteristic box motifs. (ZIP 355 kb) [file 12864_2016_3301_MOESM11_ESM.zip › Additional_folder_5/Z111.fa]

>CD_Z111-1_O.sativa_(adopted_2)_26264137,26264215_+_ATGACGA_49_CAGA_38_ATGATGA_7_CTGA_71
AAGCCTATGATGATTAGCATATTGTTGGAATTACCGTCAGATTATCAAATGACGACATTTGTCTGGCATCCTGAGGCTT
>CD_Z111-1_Z.mays_(scaffold_177)_936,1016_+_osa_CD_Z111-1_83.33-0.97-0.96-4.08_ATGACGA_50_CAGA_39_ATGATGA_8_CTGA_72
TGAGCCAATGATGATTAGCATACATCTGGAATTACCGTCAGATTTACTTATGACGAAAATTGTCTGGCTTGCTGAGGCTTA
>CD_Z111-2_Z.mays_(adopted_4)_150919147,150919223_-_osa_CD_Z111-1_78.75-1.00-0.78-3.18_GTGACGA_49_CAGA_38_ATGATGA_5_CTGA_71
GCCAATGATGATTAGCTATTACATCTGGAATTACCGTCAGATTTACTCGTGACGAAAATCGTCTGGCTTTCTGAGGC
>CD_Z111-1_S.bicolor_(adopted_10)_57308529,57308614_+_zma_CD_Z111-2_92.96-0.91-1.11-4.68_GTGACGA_53_CAGA_42_TTGATGA_10_CTGA_75
GTGACTCCTTTGATGATTAGCTATACATCTGGAATTACCGTCAGATTTACTTGTGACGACATTTGTCTGGCTTTCTGAGGATTTAT
>CD_Z111-2_S.bicolor_(adopted_4)_63178060,63178149_-_zma_CD_Z111-1_98.75-0.98-1.35-7.27_ATGACGA_55_CAGA_44_ATGATGA_12_CTGA_77
TATGTAAGCCAATGATGATTAGCTATACATCTGGAATTACCGTCAGATTTACTTATGACGAAAATTGTCTGGCTTGCTGAGGCTTATGTA
>CD_Z111-1_T.aestivum_(IWGSC_CSS_2AS_scaff_5232303)_4230,4309_-_sbi_CD_Z111-2_81.61-0.96-0.83-3.19_ATGACGA_49_CAGA_39_ATGATGA_8_CTGA_71
TAAGCCAATGATGATTAGCTTTATGCTGGAATTACAGTCAGATACCTGATGACGATATTTCTGCGGCTTTCTGAGGCTTA
>CD_Z111-2_T.aestivum_(IWGSC_CSS_2BS_scaff_5196597)_7297,7378_-_sbi_CD_Z111-2_80.72-0.91-0.77-2.55_ATGACGA_50_CGGA_40_ATGATGA_9_CTGA_72
TGAAGCCAATGATGATTAGCTTTATGTTGGAATTACCGTCGGATACCTGATGACGATATTTCTGCGACTTTCTGAGGCTTAT
>CD_Z111-3_T.aestivum_(IWGSC_CSS_1BL_scaff_3845426)_9567,9651_+_sbi_CD_Z111-2_76.47-0.93-0.67-2.13_ATGACGA_53_CACA_40_ATGATGA_9_CCGA_75
TGAAGCCAATGATGATTGGCTTTATGTTGGAATTACCGTCACATAGTACCTGATGACGATATTTTTGCGGCCTTCCGAGGTTTAT
>CD_Z111-4_T.aestivum_(IWGSC_CSS_7DL_scaff_3349351)_1605,1682_-_osa_CD_Z111-1_85.9-0.97-1.00-4.41_ATGACGA_48_CAGA_38_ATGATGA_7_CTGA_70
GAGCCTATGATGATTAGCTTTATGTTGGAATTACCGTCAGATTCCAAATGACGATATTTTTGCGGCTTTCTGAGGCTT
>CD_Z111-5_T.aestivum_(IWGSC_CSS_1AL_scaff_3919122)_3986,4063_+_osa_CD_Z111-1_84.81-0.99-0.98-4.39_ATGACGA_48_CAGA_38_ATGATGA_7_CTGA_70
AAGCCCATGATGATTAGCTTTTTGTTGGAATTACCGTCAGATTCTGAATGACGATATTTTTGCGGCTTTCTGAGGCTT
>CD_Z111-6_T.aestivum_(IWGSC_CSS_7BS_scaff_3120005)_4316,4397_-_osa_CD_Z111-1_85.53-0.95-0.96-3.96_ATGACGA_51_CAGA_41_ATGATGA_10_CTGA_73
TAGGACCCTATGATGATTAGCTTTATGTTGGAATTACCATCAGATTTCAAATGACGATATTTTTGCGGCTTTCTGAGGCTTA
>CD_Z111-7_T.aestivum_(IWGSC_CSS_7BL_scaff_6662668)_15021,15104_+_osa_CD_Z111-1_84.62-0.97-0.96-4.15_ATGATGA_51_CAGA_41_ATGATGA_10_CTGA_73
TTGGAGCCTATGATGATTAGCTTTATGTTGGAATTACCGTCAGATTCCAAATGATGATATTTTTGCGGCTTTCTGAGGCTTTAA
>CD_Z111-8_T.aestivum_(IWGSC_CSS_4AL_scaff_4AL_7151988)_2396,2473_-_osa_CD_Z111-1_82.28-0.99-0.91-3.87_ATGGCGA_48_CAGA_38_ATGATGA_7_CTGA_70
AAGCCCATGATGATTAGCTTTATGTTGGAATTACCGTCAGATAACCAATGGCGATATTTTTGCGGCTTTCTGAGGCTT
>CD_Z111-9_T.aestivum_(IWGSC_CSS_1DL_scaff_2289725)_3369,3453_-_osa_CD_Z111-1_84.93-0.91-0.91-3.34_ATGACGA_52_CAGA_42_ATGATGA_11_CTGA_74
ATTGACGCACATGATGATTAGCTTTTTGTTGGAATTACCGTCAGATTCTGAATGACGATATTTTTGCGGCTTTCTGAGGCTTAAT
>CD_Z111-10_T.aestivum_(IWGSC_CSS_1BL_scaff_3799086)_12916,12989_+_osa_CD_Z111-1_83.12-0.96-0.91-3.69_ATGACGA_46_CTGA_36_ATGATGA_5_CTGA_68
GCCTATGATGATTAGCTTTATGTTGGAATTACCGTCTGATTTTGAATGACGATATTTTTGCGGCTTTCTGAGGC
>CD_Z111-11_T.aestivum_(IWGSC_CSS_1AL_scaff_3846534)_7978,8051_-_osa_CD_Z111-1_83.12-0.96-0.91-3.69_ATGACGA_46_CTGA_36_ATGATGA_5_CTGA_68
GCCTATGATGATTAGCTTTATGTTGGAATTACCGTCTGATTCTGAATGACGATATTTTTGCGGCTTTCTGAGGC
>CD_Z111-12_T.aestivum_(IWGSC_CSS_7AL_scaff_4513639)_5012,5089_+_osa_CD_Z111-1_82.05-0.97-0.89-3.66_ATGATGA_48_CAGA_38_ATGATGA_7_CTGA_70
GAGCCTATGATGATTAGCTTTACGTTGGAATTACCGTCAGATTCGAAATGATGATATTTTTGCGGCTTTCTGAGGCTT
>CD_Z111-13_T.aestivum_(IWGSC_CSS_5DS_scaff_2750822)_2997,3082_-_osa_CD_Z111-1_82.5-1.00-0.89-3.91_ATGACGA_53_CAGA_43_ATGATGA_11_CTGA_75
ATTGAATCCTATGATGATTAGCTTTTATGTTGGAATTACCGTCAGATTCCAAATGACGATATATTTGCGGCTTTCTGAGGTTTAAT
>CD_Z111-14_T.aestivum_(IWGSC_CSS_6DS_scaff_2124241)_17862,17935_-_osa_CD_Z111-1_81.82-0.96-0.87-3.46_ATGACGA_46_CTGA_36_ATGATGA_5_CTGA_68
GCCCATGATGATTAGCTTTATGTTGGAATTACCGTCTGATTCTGAATGACGATATTTTTGCGGCTTTCTGAGGC
>CD_Z111-15_T.aestivum_(IWGSC_CSS_1DL_scaff_2291566)_8937,9009_+_osa_CD_Z111-1_83.12-0.96-0.87-3.52_ATGACGA_45_CTGA_35_ATGATGA_5_CTGA_67
GCCTATGATGATTAGCTTAAGTTGGAATTACCGTCTGATTCTGAATGACGATATTTTTGCGGCTTTCTGAGGC
>CD_Z111-16_T.aestivum_(IWGSC_CSS_1BL_scaff_3921808)_1334,1415_-_osa_CD_Z111-1_81.82-0.96-0.87-3.46_ATGACGA_50_CAGA_40_ATGATGA_9_CTGA_72
TGAATCCCATGATGATTAGCTTTATGTTGGAATTACCGTCAGATACCCAATGACGATATTTTTGCGGCTTTCTGAGGCATAA
>CD_Z111-17_T.aestivum_(IWGSC_CSS_1BL_scaff_3840179)_3819,3892_-_osa_CD_Z111-1_81.82-0.96-0.87-3.46_TTGACGA_46_CTGA_36_ATGATGA_5_CTGA_68
GCCAATGATGATTAGCTTCATGTTGGAATTACCGTCTGATTCTAATTGACGATATTTTTGCGGCTTTCTGAGGC
>CD_Z111-18_T.aestivum_(IWGSC_CSS_5DS_scaff_2778860)_5181,5262_+_osa_CD_Z111-1_82.43-0.93-0.85-3.09_ATGACGA_50_CAGA_40_ATGATGA_9_CTGA_72
TGATGCCTATGATGAGTAGCTTTATGTTGGAATTACCGTCAGATACAGAATGACGATATTTGTGCGGCTTTCTGAGGTTAAA
>CD_Z111-19_T.aestivum_(IWGSC_CSS_1BL_scaff_3792157)_6455,6528_+_osa_CD_Z111-1_80.52-0.96-0.83-3.22_ATGATGA_46_CAGA_36_ATGATGA_5_CTGA_68
GCCCATGATGATTAGCTTTATGTTGGAATTACCGTCAGATACTGAATGATGATATTTTTGCGGCTTTCTGAGGC
>CD_Z111-20_T.aestivum_(IWGSC_CSS_1AL_scaff_3972033)_6936,7009_+_osa_CD_Z111-1_80.52-0.96-0.83-3.22_ATGATGA_46_CAGA_36_ATGATGA_5_CTGA_68
GCCCATGATGATTAGCTTTATGTTGGAATTACCGTCAGATGCCCAATGATGATATTTTTGCGGCTTTCTGAGGC
>CD_Z111-21_T.aestivum_(IWGSC_CSS_6BL_scaff_4266929)_4352,4429_+_osa_CD_Z111-1_79.49-0.97-0.82-3.19_NNNNNNN_0_CAGA_38_ATGATGA_7_CTGA_70
GAGCCTATGATGATTAGCTTTATGTTGGAATTACCATCAGATTTGAAATGTCGTTTTTTTTTCGGCTTTCTGAGGTTT
>CD_Z111-22_T.aestivum_(IWGSC_CSS_5BS_scaff_2271606)_4848,4926_+_osa_CD_Z111-1_80-1.00-0.82-3.42_ATGACGA_49_CAGA_39_ATGATGA_7_CTGA_71
AAGCCTATGATGATTAGCTTTCAAGTTGGAATTACCGTCAGATTCCAGATGACGATATATTTGCGGCTTTCTGAGGTTT
>CD_Z111-23_T.aestivum_(IWGSC_CSS_5BS_scaff_2271605)_4848,4926_+_osa_CD_Z111-1_80-1.00-0.82-3.42_ATGACGA_49_CAGA_39_ATGATGA_7_CTGA_71
AAGCCTATGATGATTAGCTTTCAAGTTGGAATTACCGTCAGATTCCAGATGACGATATATTTGCGGCTTTCTGAGGTTT
>CD_Z111-24_T.aestivum_(IWGSC_CSS_5BS_scaff_2259466)_6993,7078_-_osa_CD_Z111-1_80-1.00-0.82-3.42_ATGATGA_53_CAGA_43_ATGATGA_11_CTGA_75
ATTGAATCCTATGATGATTAGCTTTTATGTTGGAATTACCGTCAGATTCCAGATGATGATATATTTGCGGCTTTCTGAGGTTTAGT
>CD_Z111-25_T.aestivum_(IWGSC_CSS_5BS_scaff_2257460)_5524,5613_+_osa_CD_Z111-1_78.48-0.99-0.80-3.16_ATGACGA_51_CAAA_41_GTGATGA_10_CTGA_73
GTGAAGTTTGTGATGATTAGCTTTATGTTCGAATTACTGTCAAATTCCGAATGACGATATTTTTGTGGCTTTCTGAGGCTTAAACTACAT
>CD_Z111-26_T.aestivum_(IWGSC_CSS_1DL_scaff_2246632)_2192,2264_+_osa_CD_Z111-1_79.22-0.96-0.80-3.00_ATGATGA_45_CTGA_36_ATGATGA_5_CTGA_67
GCCCATGATGATTAGCTTTATGTTGGAATTACCGTCTGATCCGAATGATGATATTTTTGCGGCTTTCTGAGGC
>CD_Z111-27_T.aestivum_(IWGSC_CSS_6DL_scaff_3302295)_1031,1110_+_osa_CD_Z111-1_80.26-0.95-0.78-2.87_ATGACGA_50_CTGA_40_ATGATGA_9_CTGA_70
TGACACCCATGATGATTAGCTTTATGTTGGAATTACCGTCTGATATCAGATGACGATATTTCAGCTCTTCTGAGGCTTGA
>CD_Z111-28_T.aestivum_(IWGSC_CSS_5AS_scaff_1551887)_30816,30904_+_osa_CD_Z111-1_79.73-0.93-0.78-2.66_ATGATGA_49_CAGA_39_ATGATGA_8_CTGA_71
GATGCCTATGATGATTAGCTTTATGTTGGAATTACCGTCAGATACAGAATGATGATACTTTTGCGGCTTTCTGAGGTTAAATTTGGCTC
>CD_Z111-29_T.aestivum_(IWGSC_CSS_5AS_scaff_1523218)_1637,1720_-_osa_CD_Z111-1_79.73-0.93-0.78-2.66_ATGATGA_46_CAGA_36_ATGATGA_5_CTGA_68
GCCTATGATGATTAGCTTTATGTTGGAATTACCGTCAGATACAGAATGATGATACTTTTGCGGCTTTCTGAGGTTAAATTTGGC
>CD_Z111-30_T.aestivum_(IWGSC_CSS_6BS_scaff_3046256)_1068,1144_-_osa_CD_Z111-1_78.95-0.95-0.75-2.66_NNNNNNN_0_CTGA_37_ATGATGA_6_CCGA_70
TGCCCATGATGATTAGCTTTATGTTGCAATTACCGTCTGATTCTGAATGACTGATATTTTTGTGGCTTTCCGAGGCA
>CD_Z111-31_T.aestivum_(IWGSC_CSS_5BS_scaff_2271606)_4000,4081_+_osa_CD_Z111-1_81.58-0.95-0.75-2.77_ATGACGA_48_CAGA_38_ATGATGA_9_CTGA_72
TGATGCCTATGATGATTAGCTATGTTGGAATTACCGTCAGATACAGAATGACGATATTTTTTTGCGTCTTTCTGAGGTTAAA
>CD_Z111-32_T.aestivum_(IWGSC_CSS_5BS_scaff_2271605)_4000,4081_+_osa_CD_Z111-1_81.58-0.95-0.75-2.77_ATGACGA_48_CAGA_38_ATGATGA_9_CTGA_72
TGATGCCTATGATGATTAGCTATGTTGGAATTACCGTCAGATACAGAATGACGATATTTTTTTGCGTCTTTCTGAGGTTAAA
>CD_Z111-1_H.vulgare_(adopted_1)_453438474,453438551_+_tae_CD_Z111-16_97.56-0.99-1.36-7.42_ATGACGA_48_CAGA_38_ATGATGA_7_CTGA_70
AAGCCCATGATGATTAGCTTTATGTTGGAATTACCGTCAGATACCCAATGACGATATTTTTGCGGCTTTCTGAGGCTT
>CD_Z111-2_H.vulgare_(adopted_5)_7500171,7500265_+_tae_CD_Z111-13_90.7-0.99-1.15-5.67_ATGACGA_56_CAGA_46_ATGATGA_14_CTGA_79
GCAGTTGAAGCCAATGATGATTAGCTTTTATGTTGGAATTACCGTCAGATAGCCAATGACGATATATTTTGCGGCTTTCTGAAGTTTTATACTGC
>CD_Z111-3_H.vulgare_(adopted_1)_435752455,435752534_-_tae_CD_Z111-11_97.3-0.99-1.36-7.37_ATGACGA_49_CTGA_39_GTGATGA_8_CTGA_71
GATGCCTGTGATGATTAGCTTTATGTTGGAATTACCGTCTGATTCTTAATGACGATATTTTTGCGGCTTTCTGAGGCATT
>CD_Z111-4_H.vulgare_(adopted_7)_546046268,546046345_-_tae_CD_Z111-7_92.86-0.99-1.24-6.32_ATGATGA_48_CAGA_38_ATGATGA_7_CTGA_70
AAGCGGATGATGATTAGCTTTATGTTTGAATGACCGTCAGATTCCAAATGATGATATTTTTGCGGCTTTCTGAGGCTT
>CD_Z111-5_H.vulgare_(adopted_6)_385503473,385503557_-_tae_CD_Z111-6_96.05-0.92-1.23-5.51_ATGACGA_52_CTGA_42_ATGATGA_11_CTGA_74
ATTGACGCCTATGATGATTAGCTTTATGTTGGAATTACCGTCTGATATCAAATGACGATATTTTTGCGGCTTTCTGAGGCTTAAT
>CD_Z111-1_R.communis_(adopted_29948)_277759,277851_-_hvu_CD_Z111-5_74.71-1.01-0.68-2.57_TTGATGT_54_CTGA_43_ATGATGA_12_CTGA_79
GAATGAGGCCAATGATGATTTCTTTTTAGTTGGAATTACCGGCTGAATTTCATTTGATGTCAATTTTAGACTGGCTTTCTGAGGCTTCATATC
>CD_Z111-1_P.persica_(scaffold_3)_16264673,16264756_+_rco_CD_Z111-1_82.76-0.93-0.83-3.02_TTGATGA_52_CTGA_41_ATGAGGA_9_CTGA_74
TGAAGCCAATGAGGATTTATGTTTTAGTTGGAATTACCGACTGAATATTCTTTGATGAAAAACGACTGGCTTTCTGAGGCTTCA
>CD_Z111-1_G.raimondii_(Chr01)_43331867,43331975_-_ppe_CD_Z111-1_80.43-1.08-0.87-4.45_TTGATGT_68_CTGA_50_ATGAGGA_16_CTGA_91
GGATTGTGGAAGCCAATGAGGATTTGATTATTATAGTTGGAATTACCGACTGAATATTTAATTTATTTTGATGTCAACTCGACTGGCTGTCTGAGGCTTCCTACAATCT
>CD_Z111-2_G.raimondii_(Chr01)_10591061,10591155_+_ppe_CD_Z111-1_73.56-1.02-0.58-2.15_TTGATGT_62_CTGA_49_GTGATGA_14_CTGA_80
TTTATTGAAGCCTGTGATGATTTCTTAAATTACAGTTGGAATTACCGACTGAATTATTATTTTGATGTCAATTTGATATCTGAGGCTTTGGAAAA
>CD_Z111-1_C.sinensis_(scaffold00126)_306368,306453_-_ppe_CD_Z111-1_80.23-1.01-0.84-3.62_TTGATGT_54_CTGA_43_ATGATGA_8_CTGA_77
GAAGCCTATGATGATTATCGATCTTTAAGTTGGAATTACCGGCTGAATTTTGATTGATGTGTAACAGACTGGCTGTCTGAGGCTTC
