# Supplementary material for: Phylogenetic distribution of plant snoRNA families
Source: BMC Genomics. 2016 Nov 24;17:969. doi: 10.1186/s12864-016-3301-2 (PMC5122169; doi:10.1186/s12864-016-3301-2)
Supplement: Additional file 11 — snoRNAs with coordinates. Complete archive of all fasta files of annotated snoRNAs is provided. The header of each sequence follows convention of the snoStrip pipeline and includes genome coordinates, detailes about the successful query during homology search and annotation of the characteristic box motifs. (ZIP 355 kb) [file 12864_2016_3301_MOESM11_ESM.zip › Additional_folder_5/snoR26.fa]

>CD_snoR26-1_A.thaliana_(adopted_2)_15890380,15890473_-_GTGAAGA_56_TTGA_46_GTGATGA_10_CTGA_84
AGAGCATCGGTGATGAATCCATGAAAAAATTGTTATCCTTGCACTTTGATTGCTAGTGAAGAAACAAATGGGGTTTTCGATGTCTGAGATGCTC
>CD_snoR26-1_T.aestivum_(IWGSC_CSS_5AS_scaff_1459300)_413,521_+_ath_CD_snoR26-1_70.48-1.11-0.52-2.15_GTGAAGA_67_TTGA_47_GTGATGT_12_CTGA_96
CGAGAGCATCCGTGATGTTACATCCACTTTTACTCATCCTTGCACTTTGAATTTTGACTTTCGACAGTGAAGAAAAACATTGGGGACTACGTAGTCTGAGATGCTCGTG
>CD_snoR26-1_H.vulgare_(adopted_1)_407975354,407975459_+_tae_CD_snoR26-1_86.79-0.96-1.01-4.41_GTGAAGA_62_TTGA_49_GTGATGT_14_CTGA_91
CTCGAGAGCATCCGTGATGTTACATCCACTTTTACTCATCCTTGCACTTTGAGTCTCGGCAGTGAAGATAAACATTGGGGAATTTGTAGTCTGAGATGCTCTCGTG
>CD_snoR26-1_D.purpurea_(dpa_locus_16114_iso_2_len_797_ver_4)_671,765_-_ath_CD_snoR26-1_77.42-0.98-0.67-2.46_GTGAAGA_55_TTGA_45_ATGATGA_10_CTGA_84
GGGGCATCAATGATGAGGTATAATTAAAACGTTATCCTTGCACTTTGATTGTCAGTGAAGAAAACCCATGGGGAATTTTGACTCTGAGATGCTCT
>CD_snoR26-2_D.purpurea_(dpa_locus_16114_iso_1_len_787_ver_4)_671,765_-_ath_CD_snoR26-1_77.42-0.98-0.67-2.46_GTGAAGA_55_TTGA_45_ATGATGA_10_CTGA_84
GGGGCATCAATGATGAGGTATAATTAAAACGTTATCCTTGCACTTTGATTGTCAGTGAAGAAAACCCATGGGGAATTTTGACTCTGAGATGCTCT
>CD_snoR26-1_S.tuberosum_(adopted_10)_50635770,50635867_+_dpr_CD_snoR26-2_83.7-0.96-0.80-3.17_ATGAAGA_57_TTGA_46_ATGATGA_13_CTGA_84
AGAAATGCATCAATGATGAGTAATCCAATTCGTTATCCTTGCACTTTGATTGCTAAATGAAGAAAATCATGGGGAATTATAATCTGAGATGCTTTTCT
>CD_snoR26-1_S.lycopersicum_(adopted_10)_64812145,64812244_-_stu_CD_snoR26-1_97.96-0.99-1.37-7.56_ATGAAGA_58_TTGA_47_ATGATGA_14_CTGA_85
CAGAAATGCATCAATGATGAATAATCCAATTCGTTATCCTTGCACTTTGATTGCTAAATGAAGAAAATCATGGGGAAATATAATCTGAGATGCTTTTCTG
>CD_snoR26-1_V.vinifera_(adopted_8)_15718984,15719073_-_sly_CD_snoR26-1_77.42-0.92-0.69-2.17_GTGATGA_52_ATGA_42_ATGATGA_9_CTGA_80
AAGCATCGATGATGACTTACTTCCTTTGTTATCCTTGCACTATGATTGCTAGTGATGAAACTTATAGGGACAGTTCAATCTGAGATGCTC
>CD_snoR26-1_R.communis_(adopted_27798)_171182,171274_-_dpr_CD_snoR26-2_82.11-0.99-0.88-3.73_GTGAAGA_55_TTGA_45_GTGATGA_9_CTGA_83
GGGCATCGGTGATGAGTTGATACAAAAATCGTTATCCTTGCACTTTGATTTGCAGTGAAGAAAACTACGGGGTTTTATGTCTCTGAGATGCTC
>CD_snoR26-1_L.japonicus_(CM0081)_315292,315382_-_stu_CD_snoR26-1_85.26-0.96-0.88-3.63_GTGAAGA_53_TTGA_43_ATGATGG_9_CTGA_81
GAGCATCAATGATGGGCAATGCCAATTCGTTATCCTTGCACTTTGATTGTCAGTGAAGAAGCTTATGGGGGATTATTAGTCTGAGGTGCTC
>CD_snoR26-1_M.truncatula_(adopted_2)_19936330,19936418_-_stu_CD_snoR26-1_90.22-0.93-1.01-4.23_GTGAAGA_52_TTGA_42_GTGATGA_8_CTGA_80
AGCATCAGTGATGAGATAATCCAATTTGTTATCCTTGCACTTTGATTGTTAGTGAAGAAAATCATGGGGAATTATTACTCTGAGATGCT
>CD_snoR26-1_P.persica_(scaffold_6)_23722974,23723063_-_dpr_CD_snoR26-2_81.11-0.94-0.80-2.90_GTGAAGA_52_ATGA_42_GTGATGA_9_CTGA_80
GAGCATCGGTGATGATTTTCTTTAATCGTTATCCTTGCACTATGATTGCCTGTGAAGAAAACCATGGGGAAGTTATATTCTGAGATGCTT
>CD_snoR26-1_G.raimondii_(Chr02)_62114481,62114577_-_ppe_CD_snoR26-1_80.43-1.01-0.78-3.34_GTGAAGA_55_ATGA_44_GTGAGGA_12_CTGA_83
GAAGAGCATCAGTGAGGAGCTTTTAAATTGTTATCCTTGCACTATGATTGTTCAGTGAAGAAACAATATGGGCATGTTCTCTCTGAGATGCTTCTTC
>CD_snoR26-2_G.raimondii_(Chr12)_25055767,25055862_-_dpr_CD_snoR26-2_80-0.94-0.77-2.72_GTGAAGA_55_TCGA_45_TCGATGA_9_CTGA_86
TTTTCATATCGATGAGGAGATAATTAAATTGTTATCCTTGCACTTCGATTGTCAGTGAAGAAACAAAGTGGGCAATTTTTTATATCTGAGATGCTT
>CD_snoR26-1_B.rapa_(A04)_16328582,16328688_-_ath_CD_snoR26-1_92.63-1.00-1.18-6.15_GTGAAGA_62_TTGA_52_GTGATGA_15_CTGA_90
AGAGAGGAGCATCAGTGATGAATTCCATGAAAAAATTGTTATCCTTGCACTTTGATTGCTAGTGAAGATAAAATTGGGGTTTTCGATTTCTGAGATTGCTCCTCTCT
>CD_snoR26-2_B.rapa_(A05)_3715101,3715192_+_ath_CD_snoR26-1_92.63-1.00-1.12-5.78_GTGAAGA_55_TTGA_45_GTGATGA_9_CTGA_82
AGCAATCGGTGATGAATTCCATGAAAAATTGTTATCCTTGCACTTTGATTGCTAGTGAAGATAAAAATGGGGTTTTCGATTCTGAGATTCTC
>CD_snoR26-1_C.sinensis_(scaffold00083)_459304,459403_+_mtr_CD_snoR26-1_80.85-1.04-0.89-4.21_GTGAAGA_61_TTGA_45_GTGATGA_11_CTGA_88
GGGGGCATCGGTGATGAGGTGATAAAAATTGTTATCCTTGCACTTTGATTGCTACTGGCGGTGAAGAAAGTAATGGGGAATTTTTCTCTGAGGTGCTCTC
