# Supplementary material for: Phylogenetic distribution of plant snoRNA families
Source: BMC Genomics. 2016 Nov 24;17:969. doi: 10.1186/s12864-016-3301-2 (PMC5122169; doi:10.1186/s12864-016-3301-2)
Supplement: Additional file 11 — snoRNAs with coordinates. Complete archive of all fasta files of annotated snoRNAs is provided. The header of each sequence follows convention of the snoStrip pipeline and includes genome coordinates, detailes about the successful query during homology search and annotation of the characteristic box motifs. (ZIP 355 kb) [file 12864_2016_3301_MOESM11_ESM.zip › Additional_folder_5/snoR77.fa]

>HACA_snoR77-1_A.thaliana_(adopted_5)_3343593,3343726_+_ATAAAA_18_ACA_129
AGGCAACCTACTTGTTAATAAAACAATGACATGAGAGGTGTTTAACTGCTCCTAGATCAAATTATGCTTCTGCTCTTCAGACTTGCTGAGATTTTATCGTCTTTGAAGCTGGTCTAGTAGTCTTAAGCACATTC
>HACA_snoR77-1_T.aestivum_(IWGSC_CSS_1DL_scaff_2285572)_7157,7296_-_ath_HACA_snoR77-1_68.79-1.04-0.52-1.66_ATTACA_21_ACA_135
TTCAGGCAGCCCTTTTGTCCATTACAATGGCAATGGAGGTGTTGCGTTGCTCGGAGATTAAATCTTCTGCTCTTCAGATTAGCTGAGTGGGAGGCTCTGCTTCCCTCCTTGAAGCTTGTCTAGTAGTCTTAAGAACATCT
>HACA_snoR77-2_T.aestivum_(IWGSC_CSS_1BL_scaff_3922613)_300,437_+_ath_HACA_snoR77-1_68.79-1.04-0.52-1.66_ATTACA_19_ACA_133
CAGGCAGCCCTTTTGTCCATTACAATGGCAATGGAGGTGTTGCGTTGCTCGGAGATTAAATCTTCTGCTCTTCAGATTAGCTGAGTGGGAGGCTCTGCTTCCCTCGTTGAAGCTTGTCTAGTAGTCTTAAGAACATCT
>HACA_snoR77-3_T.aestivum_(IWGSC_CSS_1BL_scaff_3921808)_618,757_-_ath_HACA_snoR77-1_68.79-1.04-0.52-1.66_ATTACA_21_ACA_135
TTCAGGCAGCCCTTTTGTCCATTACAATGGCAATGGAGGTGTTGCGTTGCTCGGAGATTAAATCTTCTGCTCTTCAGATTAGCTGAGTGGGAGGCTCTGCTTCCCTCGTTGAAGCTTGTCTAGTAGTCTTAAGAACATCT
>HACA_snoR77-4_T.aestivum_(IWGSC_CSS_1BL_scaff_3920056)_7237,7376_-_ath_HACA_snoR77-1_68.79-1.04-0.52-1.66_ATTACA_21_ACA_135
TTCAGGCAGCCCTTTTGTCCATTACAATGGCAATGGAGGTGTTGCGTTGCTCGGAGATTAAATCTTCTGCTCTTCAGATTAGCTGAGTGGGAGGCTCTGCTTCCCTCGTTGAAGCTTGTCTAGTAGTCTTAAGAACATCT
>HACA_snoR77-5_T.aestivum_(IWGSC_CSS_1BL_scaff_3792157)_7111,7248_+_ath_HACA_snoR77-1_68.79-1.04-0.52-1.66_ATTACA_19_ACA_133
CAGGCAGCCCTTTTGTCCATTACAATGGCAATGGAGGTGTTGCGTTGCTCGGAGATTAAATCTTCTGCTCTTCAGATTAGCTGAGTGGGAGGCTCTGCTTCCCTCGTTGAAGCTTGTCTAGTAGTCTTAAGAACATCT
>HACA_snoR77-6_T.aestivum_(IWGSC_CSS_1AL_scaff_3976961)_14424,14563_-_ath_HACA_snoR77-1_69.5-1.04-0.52-1.69_ATTACA_21_ACA_135
TTTAGGCAGCCTCTTTGTCCATTACAATGGCAATGGAGGTGTTGCGTTGCTCTGAGAGTAAATCTTCTGCTCTTAAGATTAGCTGAGGGGGAGGATCTGCTTCCCTCCTTGAAGCTTGTCTAGTAGTCTTAAGAACATCA
>HACA_snoR77-7_T.aestivum_(IWGSC_CSS_1DL_scaff_2285572)_3895,4035_-_ath_HACA_snoR77-1_68.75-1.07-0.48-1.62_TGATTA_19_ACA_136
TCAGGCAGCCCTTTTTTCTGATTACAATGGCAATGGAGGTGTTGCATTGCTCGGAGAGTGAATCTTCTGCTCTTCAGATTAGCCGAGGTGGATGTTCCGGCTTCCCTCCGTGAAGCTAGTCTAGTAGTCTTAAGAACATTA
>HACA_snoR77-8_T.aestivum_(IWGSC_CSS_1DL_scaff_2240726)_11503,11642_+_ath_HACA_snoR77-1_68.75-1.07-0.48-1.62_ATTACA_20_ACA_135
CAGGCAGCCCTTTTGTCTGATTACAATGGCAATGGAGGTGTTGCATTGCTCGGAGAGTGAATCTTCTGCTCTTCAGATTAGCTGAGGGGGAGGCTCTGGCTTCCCTCTCTGAAGCTTGTCTAGTAGTCTTAAGAACATTA
>HACA_snoR77-9_T.aestivum_(IWGSC_CSS_1BL_scaff_3922613)_3579,3718_+_ath_HACA_snoR77-1_68.75-1.07-0.48-1.62_TGATTA_18_ACA_135
CAGGCAGCCCTTTTTTCTGATTACAATGGCAATGGAGGTGTTGCATTGCTCGGAGAGTGAATCTTCTGCTCTTCAGATTAGCCGAGGTGGATGTTCCGGCTTCCCTCCGTGAAGCTAGTCTAGTAGTCTTAAGAACATTA
>HACA_snoR77-10_T.aestivum_(IWGSC_CSS_1BL_scaff_3920056)_4183,4323_-_ath_HACA_snoR77-1_68.75-1.07-0.48-1.62_TGATTA_19_ACA_136
TCAGGCAGCCCTTTTTTCTGATTACAATGGCAATGGAGGTGTTGCATTGCTCGGAGAGTGAATCTTCTGCTCTTCAGATTAGCCGAGGTGGATGTTCCGGCTTCCCTCCGTGAAGCTAGTCTAGTAGTCTTAAGAACATTA
>HACA_snoR77-11_T.aestivum_(IWGSC_CSS_1DL_scaff_2240726)_5242,5379_+_ath_HACA_snoR77-1_67.38-1.04-0.47-1.44_CAATCA_19_ACA_133
CAGGCAGCCTCTTTGTCCCAATCAATGGCAATGGTGGTGTTGCGTTGCTCGGAGAGTAAATCTTCTGCTCTTCAGATTAGCTGAGGGGGTGGCTCTGCTTCCCTCCTTGAAGCTTGTCTAGTAGTCTTAAGAACATCA
>HACA_snoR77-12_T.aestivum_(IWGSC_CSS_1BL_scaff_3831479)_407,544_+_ath_HACA_snoR77-1_67.38-1.04-0.47-1.44_ATTCAA_20_ACA_133
CAGGCAGCCCCTTTGTCTGATTCAATGGCAATGGAGGTGTTGCGTTGCTCGGAGAGTAAATCTTCTGCTCTTCAGATTAGCTGAGGGGGAGGCTCTGCTTCCCTCCTTGAAGCTTGTCTAGTAGTCTTAAGAACATCA
>HACA_snoR77-13_T.aestivum_(IWGSC_CSS_1AL_scaff_3873336)_4437,4574_+_ath_HACA_snoR77-1_69.44-1.07-0.46-1.54_ATTACA_20_ACA_133
CAGGCCGCCCCTTTGTCTAATTACAATGTCTATGGAGGTGTTATGTTGCTTGGAGATTAAATCTTCAGCTCTTCAGATTAGCTGAGGGGGCCGCTTGCTTCCCTCTTCGAAGTTGGTCTAGTAGTCTTAAGAACAATC
>HACA_snoR77-14_T.aestivum_(IWGSC_CSS_1DL_scaff_2246942)_9504,9638_+_ath_HACA_snoR77-1_69.01-1.05-0.44-1.38_ATTACA_18_ACA_130
CAGGCAGCCCTTTGTTTATTACAATTTCTATGGAGGTGTTGTGTTGCTTGGAGATTAAATCTTCTGCTCTTCAGATCAGCTGAGGGGGCGCTTGCTTCCCTCTTCGAAGTTGGCCTAGTAGTCTTAAGAACAATC
>HACA_snoR77-15_T.aestivum_(IWGSC_CSS_1DL_scaff_2240726)_5429,5566_+_ath_HACA_snoR77-1_68.06-1.07-0.44-1.41_ATTACA_18_ACA_133
CAGGCAGCCTCTTTACCATTACAGTGGCATTGGAGGTGTTGCGTTGCTCGGAGAGTAAACCTTTTGCTCTTCAGATTAGCTGAGGGGGCGGCTACGGCTTCCCTCCCTGAAGCTGGTCTAGTAGTCTTAAGAACATTA
>HACA_snoR77-16_T.aestivum_(IWGSC_CSS_1BL_scaff_3922613)_494,632_+_ath_HACA_snoR77-1_65.28-1.07-0.40-1.15_ATTACA_18_ACA_134
CAGGCAGCCTCTTTATCATTACAGTGGCATTGGAGGTGTTGCGTTGCTCGGATAGTAAACCTTTTGCTCTTCAGATTAGCTGAGGGGGAGGCTCCTGCTTCCCTCCCTGAAAGCTGGTCTAGTAGTCTTAAGAACATTA
>HACA_snoR77-17_T.aestivum_(IWGSC_CSS_1BL_scaff_3921808)_423,562_-_ath_HACA_snoR77-1_65.28-1.07-0.40-1.15_ATTACA_19_ACA_135
TCAGGCAGCCTCTTTATCATTACAGTGGCATTGGAGGTGTTGCGTTGCTCGGATAGTAAACCTTTTGCTCTTCAGATTAGCTGAGGGGGAGGCTCCTGCTTCCCTCCCTGAAAGCTGGTCTAGTAGTCTTAAGAACATTA
>HACA_snoR77-18_T.aestivum_(IWGSC_CSS_1BL_scaff_3920056)_7042,7181_-_ath_HACA_snoR77-1_65.28-1.07-0.40-1.15_ATTACA_19_ACA_135
TCAGGCAGCCTCTTTATCATTACAGTGGCATTGGAGGTGTTGCGTTGCTCGGATAGTAAACCTTTTGCTCTTCAGATTAGCTGAGGGGGAGGCTCCTGCTTCCCTCCCTGAAAGCTGGTCTAGTAGTCTTAAGAACATTA
>HACA_snoR77-19_T.aestivum_(IWGSC_CSS_1BL_scaff_3792157)_7305,7443_+_ath_HACA_snoR77-1_65.28-1.07-0.40-1.15_ATTACA_18_ACA_134
CAGGCAGCCTCTTTATCATTACAGTGGCATTGGAGGTGTTGCGTTGCTCGGATAGTAAACCTTTTGCTCTTCAGATTAGCTGAGGGGGAGGCTCCTGCTTCCCTCCCTGAAAGCTGGTCTAGTAGTCTTAAGAACATTA
>HACA_snoR77-20_T.aestivum_(IWGSC_CSS_2BS_scaff_5247574)_3793,3930_+_ath_HACA_snoR77-1_65.03-1.06-0.39-1.07_ATTACA_18_ACA_133
CAGGCAGCCTCTTTACCATTACAGTGGCATTGGAGGTGTTGCGTTGCTGGGAGAGTAAACCTTTTGCTCTTCAGATTAGCCGAGGGGGAGGCTCCTGCTTCCCTCCCTGAAGCTTGTCTAGTAGTCTTAAGAACATTA
>HACA_snoR77-21_T.aestivum_(IWGSC_CSS_2BS_scaff_5213758)_12255,12393_-_ath_HACA_snoR77-1_65.03-1.06-0.39-1.07_ATTACA_19_ACA_134
TCAGGCAGCCTCTTTACCATTACAGTGGCATTGGAGGTGTTGCGTTGCTGGGAGAGTAAACCTTTTGCTCTTCAGATTAGCCGAGGGGGAGGCTCCTGCTTCCCTCCCTGAAGCTTGTCTAGTAGTCTTAAGAACATTA
>HACA_snoR77-1_H.vulgare_(adopted_1)_458180155,458180294_-_tae_HACA_snoR77-21_91.37-0.99-1.19-5.54_ATTGTA_20_ACA_135
TTCAGGCAGCCTCTTTGCCATTGTAGTGGCATTGGAGGTGTTGCGTTGCTCGGATAGTAAACCTTTTGCTATTCAGATTGGCCGAGAGGGTGGCTCCTGCTTCCCTCCTTGAAGCTGGTCTAGTAGTCTTAAGGACATTA
>HACA_snoR77-2_H.vulgare_(adopted_1H)_44485026,44485162_-_tae_HACA_snoR77-21_89.05-0.98-1.09-4.73_ATTGCA_17_ACA_132
TAGGCAGCCTCTTGCCATTGCAGTGGCATTGGAGGTGTTGCGTTGCTCGGATAGTAAAACTTTTGCTATTCAGATTGGCCGAGAGGGTGGCTCCTGCTCCCCTCCTTGAAGCTGGTATAGTAGTCTTAAGGACATTA
>HACA_snoR77-3_H.vulgare_(adopted_1H)_80901602,80901741_+_tae_HACA_snoR77-18_93.57-0.99-1.23-5.90_ATTGCA_20_ACA_135
TTCAGGCAGCGTCTTTGCCATTGCAGTGGCATTGGAGGTGTTGCGTTGCTCGGATAGTAAACCTTTTGCTCTTCAGATTGGCTGAGAGGGTGGCTCCTGCTTCCCTCCCTGAAGCTGGTCTAGTAGTCTTAAGGACATTA
>HACA_snoR77-4_H.vulgare_(adopted_1H)_67702675,67702816_-_tae_HACA_snoR77-18_92.96-1.01-1.21-5.97_ATTACA_22_ACA_137
TTCAGGCAGCCTCTTTATCTGATTACAGTGGCATTGGAGGTGTTGTGTTGCTCGGATAGTAAATCTTCTGCTCTTCAGATTAGCTGAGGGGGAGGCTCCCACTTCCCTCCTTGAAGCTGGTCTAGTAGTCTTGAGAACATTA
>HACA_snoR77-5_H.vulgare_(adopted_1H)_86378552,86378691_-_tae_HACA_snoR77-18_92.86-0.99-1.21-5.78_ATTGCA_20_ACA_135
TTCAGGCAGCCTCTTTGCCATTGCAGTGGCATTGGAAGTGTTGCTTTGCTCGGATAGTAAACCTTTTGCTCTTCAGATTGGCTGAGAGGGTGGCTCCTGCTTCCCTCCCTGAAGCTGGTCTAGTAGTCTTAAGGACATTA
>HACA_snoR77-6_H.vulgare_(adopted_1H)_16974126,16974267_-_tae_HACA_snoR77-18_94.32-0.62-0.80-1.14_AAAACA_23_AGA_137
CATCAACTTAGTTTTCCTTTGTAAAACATTGTAGTTTTGTGACGAGCGACGATTCAGGCAGCCTCTTTGCCATTGCAGTGGCATTGGAGGTGTTGCGTTGCTCGGATAGTAAACCTTTTGCTCTTCAGATTGGCTGAGAGGN
>HACA_snoR77-7_H.vulgare_(adopted_1H)_16974263,16974401_-_tae_HACA_snoR77-12_96.38-0.99-1.33-6.66_ATTCAA_21_ACA_134
TCAGGCAGCCCCTTTGTCCGATTCAATGGCAATGGAGGTGTTGCGTTGCTCGGAGACTAAATCTTCTGCTCTTCAGATTAGCTGAGGGGGAGGCACTGCTTCCCTCCTTGAAGCTGGTCTAGTAGTCTTAAGGACATCA
>HACA_snoR77-8_H.vulgare_(adopted_1H)_80901417,80901555_+_tae_HACA_snoR77-12_96.39-0.60-0.81-1.04_AGTTAA_21_ACA_134
GTACGAACTTTTTAAAATTGAGTTAATTTTAAGTCACTTATTTCGTAACGGAGGGAGTAAATCTTCTGCTCTTCAGATTAGTTGAGGGGGAGGCTCTGCTTCCCTCCTTGAGGCTTTTCTAGTAGTCTTAAGAACATAA
>HACA_snoR77-1_S.tuberosum_(adopted_2)_47105409,47105520_-_ath_HACA_snoR77-1_80-0.81-0.67-1.50_ATGGAA_3_ACA_107
ATATGGAAAGGGAGGTGTTAATCTGCTCGTAAATTAAAATTGCTTTTGCTCTTCAGATTTGCTGAGATTTTAACTAATCTCTGAAGCTGGTCTAGTAAGCTTTAGTACATTT
>HACA_snoR77-1_S.lycopersicum_(adopted_2)_43958386,43958498_+_stu_HACA_snoR77-1_96.43-0.99-1.34-6.66_ATGGAA_4_ACA_108
GATATGGAATGGGAGGTGTTAATCTGCTCGTAAATTAAAATTGCTGTTGCTCTTCAGATTTGCTGAGATTTTAACAATTCTCTGAAGCTGGTCTAGTAAGCTTTAGTACATTT
>HACA_snoR77-2_S.lycopersicum_(adopted_2)_43959557,43959669_+_stu_HACA_snoR77-1_96.36-0.97-1.31-6.27_ATGGAA_4_ACA_108
GATATGGAATGGGAGGTGTTAATCTGCTCAGAAATTAAAATTGCTGTTGCTCTTCAGATTTGCTGAGATTTTAACTAATCTCTGAAGCTGGTCTAGTAAGCTTTAGTACATAT
>HACA_snoR77-3_S.lycopersicum_(adopted_6)_25357660,25357773_-_stu_HACA_snoR77-1_97.5-0.71-0.98-2.19_ATTAAA_2_AAA_109
GATTAAAATTGCTTTTGCTCTTCAGATTTGCTGAGATTTTAACTAACCTCTGAAGCTGATCTAGTAAGCTTTAGTACATTTTTAATTTTCTTATCATTCAGTTTCGAAAAAAAA
>HACA_snoR77-4_S.lycopersicum_(adopted_12)_52714862,52714974_+_stu_HACA_snoR77-1_84.68-0.98-0.94-3.82_ATTGGA_4_ACA_108
TTGATTGGAAGGGAGGTGTTAATCTGCTCGTAAATTGAATTTGTTTATGCTCTTCAGATTTGCTTAGATATATTAATATCTTTGAAGCTGGTCCAGTAAGCTTAAGCACAATT
>HACA_snoR77-5_S.lycopersicum_(adopted_7)_18421005,18421117_+_stu_HACA_snoR77-1_85.85-0.94-0.93-3.45_ATTTGA_4_ACA_108
TTGATTTGAAGGGAGGTGTTAATCTGCTCGTAAATTGAATTTGTTAATGCTCTTCAGATTTGCTGAGATATATTAATATCTTTGAAGCTGGTCCAGTAAGCTTAAGCACAATT
>HACA_snoR77-6_S.lycopersicum_(adopted_12)_50423627,50423737_-_stu_HACA_snoR77-1_81.08-0.98-0.84-3.22_ATGGAA_2_ACA_106
GATGGAAAGGGAGGTGTTAATCAGCTCGTAAAATGGATTCGTTTACGCTCTTCAGATTTGCTGAAATATACTTACATCTTGGAAGCTGGTCTAGTAAGCTTAAACACAATT
>HACA_snoR77-7_S.lycopersicum_(adopted_7)_18239770,18239882_+_stu_HACA_snoR77-1_75.89-0.99-0.65-2.24_ATGGAA_4_ACA_108
TCGATGGAAAGAGAGGTGTTAATTAGCTCATAAAATGAATTCGTTTTACGCTCTTAGATTCACCGAAATATACTTACATCTTTAAAGCTGGTCTAGTAATCTTAAGCACAATT
>HACA_snoR77-8_S.lycopersicum_(adopted_12)_52267421,52267528_-_stu_HACA_snoR77-1_72.48-0.96-0.54-1.53_GAAATA_2_ACA_103
TGAAATAGAGGTATTAATTAGCTCATAAAAAAAATTCATTTTACGCTATTAGATTCACCGAAATATACTTATATCTTTAAAGCTGGTCTACTAATCTTAAGCACAATT
>HACA_snoR77-1_V.vinifera_(adopted_4)_2340661,2340761_+_stu_HACA_snoR77-1_73.39-0.96-0.59-1.76_ATGGCA_4_ACA_96
GCCATGGCAAGGGAGGTGTTATTCTTCTCAGATATCGATCTTTTGCTCTTCAGACCTGCCGAATCATTCTTGAAGCTGGTCTAGTAAGCATAAGTACATTC
>HACA_snoR77-1_R.communis_(adopted_28629)_168120,168248_-_ath_HACA_snoR77-1_76.87-0.99-0.67-2.37_ATATTA_20_ACA_124
TCAGGCAGCCTCTTTGCTGATATTAAAATAGCTAAGAAGGTGTTTAACTTCTCGTATATCAATGTCTTTTGCTCTTCAGATTTGCTGAGTCTTATCCTTGAAGCTGGTCTAGTAAGCTTAAGCACATTT
>HACA_snoR77-1_L.japonicus_(LjSGA_014397)_1165,1292_-_rco_HACA_snoR77-1_80.62-0.99-0.84-3.25_ATGACA_28_ACA_123
TTCAGGCAGCCTACTTGCCATGATTTAATGACATGAAAGGTGTTTAACTGCTCGTAAATTAAATGCTCTTGCTCTTCAGATTTGCTGAGATTATCTCTGAAGCTGGTCTAGTAAGCTTTAGCACATTT
>HACA_snoR77-2_L.japonicus_(LjSGA_014397)_214,341_-_rco_HACA_snoR77-1_79.84-0.99-0.82-3.11_ATGGCA_28_ACA_123
TTCAGGCAGCCTACTTGCCATGATTCAATGGCATGAAAGGTGTTTAACTGCTCGTAAATCAAATGCTCTTGCTCTTCAGATTTGCTGAGTTTTTCTCTGAAGCTGGTCTAGTAAGCTCTAGTACATTT
>HACA_snoR77-3_L.japonicus_(LjSGA_014397)_840,967_-_rco_HACA_snoR77-1_79.07-0.99-0.79-2.97_ATGACA_28_ACA_123
TTCAGGCAGCCTACTTGCCATGATTCAATGACATGAAAGGTGTTTAACTGCTCGTAAATTAAATGCTCTTGCTCTTCAGATTTGCTGAGTTTTTCTCTGAAGCTGGTCTAGTAAGCTCTAGCACAATT
>HACA_snoR77-4_L.japonicus_(LjSGA_014397)_540,667_-_rco_HACA_snoR77-1_79.07-0.99-0.79-2.97_ATGGCA_28_ACA_123
TTCAGGCAGCCTACATGCCATGATTCAATGGCATGAAAGGTGTTTAACTGCTCGTAAATCAAATGCTCTCGCTCTTCAGATTTGCTGAGATTTTCTCTGAAGCTGGTCTAGTAAGCTTTAGCACATTT
>HACA_snoR77-5_L.japonicus_(LjSGA_014397)_1492,1619_-_rco_HACA_snoR77-1_78.29-0.99-0.78-2.87_ATTCAA_23_ACA_123
TTCAGGCAGCCGACTTGCCATGATTCAATGGCTTGAAAGGTGTTTAGCTGCTCGTAAATTAAATGCTCTTGCTCTTCAGATTTGCTGAGTTTTTCTATGAAGCCGGTCTAGTAAGCTTTAGTACATTT
>HACA_snoR77-6_L.japonicus_(LjT02E02)_73190,73316_-_ath_HACA_snoR77-1_81.2-0.99-0.83-3.18_ATGGCA_27_ACA_122
TCAGGCAGCCTACTTGCCATGATTCAATGGCATGAAAGGTGTTTAACTGCTCGTAAATCAAATGCTTTTGCTCTTCAGACTTGCTGAGATTTTCTTTGAAGCTGGTCTAGTAAGCTCTAGTACATTT
>HACA_snoR77-7_L.japonicus_(LjT02E02)_70233,70358_+_ath_HACA_snoR77-1_81.2-0.99-0.83-3.18_ATGGCA_26_ACA_121
CAGGCAGCCTACTTGCCATGATTCAATGGCATGAAAGGTGTTTAACTGCTCGTAAATCAAATGCTTTTGCTCTTCAGACTTGCTGAGATTTTCTTTGAAGCTGGTCTAGTAAGCTCTAGTACATTT
>HACA_snoR77-1_M.truncatula_(adopted_2)_32163483,32163611_+_lja_HACA_snoR77-6_92.19-1.00-1.20-5.73_ATAGCA_28_ACA_124
TTCAGGCAGCCTACTTGCTACAATATAATAGCATTTAAGGTGTTTAACTGCTCGTAAATCAAATGCTTTTGCTCTTCAGACTTGCTGAGATTTTTCTCTGAAGCTGGTCTAGTAAGCTCTAGTACATTT
>HACA_snoR77-1_P.persica_(scaffold_1)_37284377,37284504_-_lja_HACA_snoR77-6_85.27-1.01-0.98-4.31_ATGACA_20_ACA_123
TTCAGGCAGCCCCCTTGCGATGACAATGGCTTGGGAGGCGTTTAACTGCTCGTAAATCGAATTCTTTTGCTCTTCAGACTTGCTGAGAATCTCTCTTTGAAGCTGGTCTAGTAAGCATCAGTACACTT
>HACA_snoR77-1_G.raimondii_(Chr13)_56485767,56485904_-_ppe_HACA_snoR77-1_79.55-1.02-0.77-3.12_ATGGCA_29_ACA_133
GTGATTCAGGCAACCTCCTGCGGTGACGATGGCAATTGGAGGTGTTAAACTGCTCGGAAATTAAGTAATGCTTTTGCTCTTCAGACTTGCTGAGGTCATATCCCCATTGAAGCTGGTCTAGTAAGCCTAAGCACATTC
>HACA_snoR77-2_G.raimondii_(Chr13)_52385245,52385386_+_lja_HACA_snoR77-6_75.89-1.10-0.77-3.48_ATGGCA_30_ACA_137
TTCAGGCAGCCTACTTGCCTTAAATCGCCATGGCAATGCGGGTGTTAAACTGCTCGTATAGTAAATACTGCTTTTGCTCTTCAGTCTTGCTGAGATTCATTTATTGTTCATTGAAGCTGGACTAGTAAGCCTAAGCACATTT
>HACA_snoR77-1_B.rapa_(A10)_14893634,14893767_-_ath_HACA_snoR77-1_94.78-0.99-1.27-6.19_AAAAAC_19_ACA_129
CAGGCAGCCTACTTGTCAAAAAACAATGACATGAGAGGTGTTTAACTGCTCCTAGAACAAATCATGCTTCTGCTCTTCAGACTTGCTGAGATTTTTTAGTCTTTGAAGCTGGTCTAGTAGTCTTAAGCACATTC
>HACA_snoR77-2_B.rapa_(A10)_14893229,14893366_-_ath_HACA_snoR77-1_91.24-1.01-1.19-5.84_AAAAAA_19_ACA_133
CAGGCAGCCTACTTGTTAAAAAAAAATTGATGACATGAGAGGTGTTTAACTGCTCCTAGATTAAATTACGCTTCTGCTCTTCAGACTTGCTGAGATTTATTAATCTTTGAAGCTGGTCTAGTAGTCTTAAGCACATTC
>HACA_snoR77-3_B.rapa_(A03)_1853999,1854131_+_ath_HACA_snoR77-1_92.59-1.00-1.19-5.74_AAAAAG_19_ACA_128
CAGGCAGCCTACTTGTTAAAAAAGCAATGACATGAGAGGTGTTTAACTGCTTCTAGATAAAACTATGCTTCTGCTCTTCAGACTTGCTGAGATTTTGTCTTTGAAGCTGGTCTAGTAGTCTTTAAGCACATTC
>HACA_snoR77-1_C.sinensis_(scaffold00025)_163833,163966_+_gra_HACA_snoR77-1_80.58-1.00-0.83-3.25_ATGGCA_31_ACA_129
AGTCATTCAGGCAGCCTCTTTGCGATGGCCATGGCAAAGAAAGGTGTTAAACTGCTCGTAAATTGATCTGCTTTTGCTCTTCAGACTTGCTGAGATTCGTCCTTGAAGCTGGTCTAGTAGGCCTTAGCACATTC
