# Supplementary material for: Phylogenetic distribution of plant snoRNA families
Source: BMC Genomics. 2016 Nov 24;17:969. doi: 10.1186/s12864-016-3301-2 (PMC5122169; doi:10.1186/s12864-016-3301-2)
Supplement: Additional file 11 — snoRNAs with coordinates. Complete archive of all fasta files of annotated snoRNAs is provided. The header of each sequence follows convention of the snoStrip pipeline and includes genome coordinates, detailes about the successful query during homology search and annotation of the characteristic box motifs. (ZIP 355 kb) [file 12864_2016_3301_MOESM11_ESM.zip › Additional_folder_5/snoR97.fa]

>HACA_snoR97-1_A.thaliana_(adopted_1)_1009249,1009356_+_AAAAAA_26_ACA_103
CTTGTATCTTAGTGCTTGTAGTCTGAAAAAACTCATAAATTCTCAGTGTTCTCATCAGCTTCCGTCTCCTTAACCATGAGACTTGAGTTAAACAAGATCACTACATTA
>HACA_snoR97-2_A.thaliana_(adopted_1)_875056,875164_-_AAAAAA_27_ACA_104
CTTGTTTTCTTAGTGCTTGTAGTCTGAAAAAACTCATAAATTACCAGTGTTCTCATCAGCTTTGGTCTCCTTAACCATGAGACTTGAGTTAAACAAGATCACTACATTA
>HACA_snoR97-1_A.trichopoda_(AmTr_v1.0_scaffold00110)_1592050,1592160_+_ath_HACA_snoR97-1_68.57-0.96-0.46-1.11_AAAAAC_29_ACA_106
TGCTCTATCCTAATGAGCATAAAGGCTGAAAAACTCAAAAAATCAATGTGTTGTCATCAGCTTTTTCCTTGCTTTTCATGGGGAACAGAGTTAAACAACAACACAACATCA
>HACA_snoR97-1_P.dactylifera_(PDK_30s866871)_1963,2055_-_ath_HACA_snoR97-2_76.84-0.86-0.58-1.36_GAAGAA_14_ACA_88
TGGCATGTAGGCTGAAGAACTCAGAAATTGAGTGTTGTCATCAGCTTCGTCTCTCATCAAATGAGATTGGAGTTAAATAACAGCACAACATTG
>HACA_snoR97-2_P.dactylifera_(PDK_30s1018371)_2920,3012_-_ath_HACA_snoR97-2_76.84-0.86-0.58-1.36_GAAGAA_14_ACA_88
TGGCATGTAGGCTGAAGAACTCAGAAATTGAGTGTTGTCATCAGCTTCGTCTCTCATCAAATGAGATTGGAGTTAAATAACAGCACAACATTG
>HACA_snoR97-1_Z.mays_(adopted_6)_89627549,89627633_-_pda_HACA_snoR97-2_82.35-0.90-0.83-2.65_GAAAAA_7_AGA_80
GAGGCTGAAAAACTCGGAGAATGCGTGTTGTCATCAGCTTCGGCTCTGTGCTGTGAGTTGGGAGTTAAATAACAGCACAAGATTG
>HACA_snoR97-2_Z.mays_(adopted_5)_48003033,48003117_-_pda_HACA_snoR97-2_81.18-0.90-0.80-2.49_GAAGAA_7_AGA_80
GAGGCTGAAGAACTCGGATAGTTTGTGTTGTCATCAGCTTCGGCTCTGTACTGTGAGTTGGGAGTTAAATAACAGCACGAGATTG
>HACA_snoR97-3_Z.mays_(adopted_5)_41816463,41816551_-_pda_HACA_snoR97-2_80.23-0.91-0.76-2.35_GAAAAA_8_AGA_84
GGAGGCTGAAAAAGCTCGGAGAGCGTGTGTTGTCATCAGCTTCGTCTCTGTTTACTGTGAGTTGGGAGTTAAATAACAGCACGAGATTC
>HACA_snoR97-1_S.bicolor_(adopted_10)_57025239,57025330_+_zma_HACA_snoR97-3_90.22-1.02-1.11-5.40_GAAAAA_9_AGA_87
CGGAGGCTGAAAAACTCGGAACAGCCTGTGTTGTCATCAGCTTCGTCTCTTATTACACTGTGAGATGGGAGTTAAATAACAGCACGAGATTC
>HACA_snoR97-2_S.bicolor_(adopted_10)_57332339,57332425_+_zma_HACA_snoR97-2_94.19-1.00-1.26-6.19_GAAAAA_8_AGA_82
TGAGGCTGAAAAACTCGGAAAGTGTGTGTTGTCATCAGCTTCGGCTCTGTACTTGTGAGTTGGGAGTTAAATAACAGCACAAGATTG
>HACA_snoR97-3_S.bicolor_(adopted_3)_17417355,17417440_+_zma_HACA_snoR97-2_93.02-1.00-1.19-5.74_GAAAAA_8_AGA_81
TGAGGCTGAAAAACTCGAAAGTGTGTGTTGTCATCAGCTTCGGCTCTGTACTTGTGAGTTGGGAGTTAAATAACAGCACAAGATTG
>HACA_snoR97-1_O.sativa_(adopted_6)_28265696,28265785_+_zma_HACA_snoR97-3_88.76-0.99-1.12-5.00_GAAAAA_9_AAA_85
GGGAGGCTGAAAAAGCTCGGAGATTGTGTGTTGACATCAGCTTCGTCTCTATTAACCGTGGGATGGGAGTTAAATGACAGCACGAAATTC
>HACA_snoR97-2_O.sativa_(adopted_7)_2030678,2030766_-_zma_HACA_snoR97-3_88.64-0.98-1.08-4.65_GAAAAA_7_AAA_84
TAGGCTGAAAAAGCTCGGAGATTGTGTGTTGACATCAGCTTCGTCTCTTTATGTCTGTGAGATGGGAGTTAAATGACAGCACGAAATTC
>HACA_snoR97-1_T.aestivum_(IWGSC_CSS_7DL_scaff_3394428)_8599,8688_-_sbi_HACA_snoR97-1_86.52-0.96-0.99-3.94_AAAATC_10_AGA_85
AAGAGGCTGAAAATCTCGGGAGAGCGTGTGTTGTCATCAGCTTCGTCTCTTGTTCCTACGAGATGGGAGTTAAATAACGACACGAGATTT
>HACA_snoR97-2_T.aestivum_(IWGSC_CSS_7BL_scaff_6686739)_7578,7668_+_sbi_HACA_snoR97-1_86.52-0.96-0.99-3.94_AAAATC_11_AGA_86
GAAGAGGCTGAAAATCTCGGGAGAGCGTGTGTTGTCATCAGCTTCGTCTCTTGTTCCTACGAGATGGGAGTTAAATAACGACACGAGATTT
>HACA_snoR97-3_T.aestivum_(IWGSC_CSS_7DL_scaff_3394428)_6545,6634_-_sbi_HACA_snoR97-1_85.39-0.96-0.96-3.75_AAAATC_10_AAA_85
AAGAGGCTGAAAATCTCGGTAGAGCGTGTGTTGTCATCAGCTTCGTCTCTTGATCCTACGAGATGGGAGTTAAATAACGGCACGAAATTT
>HACA_snoR97-4_T.aestivum_(IWGSC_CSS_7AL_scaff_4485516)_455,545_+_sbi_HACA_snoR97-1_85.39-0.96-0.96-3.75_AAAATC_11_AAA_86
GAAGAGGCTGAAAATCTCGGTACATCATGTGTTGTCATCAGCTTCGTCTCTTGATCCTACGAGATGGGAGTTAAATAACGGCACGAAATTT
>HACA_snoR97-5_T.aestivum_(IWGSC_CSS_7AL_scaff_4485516)_2515,2605_+_sbi_HACA_snoR97-1_86.05-0.92-0.95-3.44_AAAAGC_11_AAA_86
GAAGGTGCTGAAAAGCTCGGTAGAGCGTGTGTTGTCATCAGCTTCGTCTCTTTACCCTACGAGATGGGATTTAAATAACGGCACGAAATTT
>HACA_snoR97-6_T.aestivum_(IWGSC_CSS_6DS_scaff_2051267)_11554,11643_-_sbi_HACA_snoR97-1_83.15-0.96-0.90-3.37_AAAATC_10_AAA_85
AAGAGGCTGAAAATCTCGGTAGAGCGTGTGTTGTCATCAGCTTTGTCTCTTGTTCCTACGAGATGGGAGTTAAATAATGACACGAAATTA
>HACA_snoR97-7_T.aestivum_(IWGSC_CSS_6BS_scaff_2930899)_1825,1914_-_sbi_HACA_snoR97-1_80.9-0.96-0.84-3.01_AAAATC_10_AAA_85
AAGAGACTGAAAATCTCGGTAGAGCATGTGTTGTCATCAGCTTTGTCTCTTGTTCCTACGAGATGGGAGTTAAATAACGACGTGAAATTT
>HACA_snoR97-8_T.aestivum_(IWGSC_CSS_4AL_scaff_4AL_7064542)_2300,2385_-_sbi_HACA_snoR97-1_80-0.97-0.83-2.98_AAAATC_9_ACA_81
AGAGGCTGAAAATCTCGGGAGACCATGTGTGGTCATCAGCTTCATCTCTTGTTCCTACGAGATGGGAGTTAAATAATGACACACGA
>HACA_snoR97-9_T.aestivum_(IWGSC_CSS_2BL_scaff_8085078)_2711,2798_+_sbi_HACA_snoR97-1_80-0.97-0.83-2.98_AAAATC_11_ACA_83
GAAGAGGCTGAAAATCTCGGGAGACCATGTGTGGTCATCAGCTTCATCTCTTGTTCCTACGAGATGGGAGTTAAATAATGACACACGA
>HACA_snoR97-10_T.aestivum_(IWGSC_CSS_6AS_scaff_4429534)_13395,13482_+_sbi_HACA_snoR97-1_78.65-0.96-0.78-2.66_AAAATC_11_ACA_83
GAAGAGGCTGAAAATCTTGGTAGAGCGTGTGTTGTCATCAGCATTGTCTCTTGTTCCTACGAGATGTGAGTTAAATAATGACACAAAA
>HACA_snoR97-11_T.aestivum_(IWGSC_CSS_6AS_scaff_4350518)_13082,13168_-_sbi_HACA_snoR97-1_78.65-0.96-0.78-2.66_AAAATC_10_ACA_82
AAGAGGCTGAAAATCTTGGTAGAGCGTGTGTTGTCATCAGCATTGTCTCTTGTTCCTACGAGATGTGAGTTAAATAATGACACAAAA
>HACA_snoR97-12_T.aestivum_(IWGSC_CSS_6AS_scaff_4338595)_10208,10294_-_sbi_HACA_snoR97-1_78.65-0.96-0.78-2.66_AAAATC_10_ACA_82
AAGAGGCTGAAAATCTTGGTAGAGCGTGTGTTGTCATCAGCATTGTCTCTTGTTCCTACGAGATGTGAGTTAAATAATGACACAAAA
>HACA_snoR97-13_T.aestivum_(IWGSC_CSS_4AL_scaff_4AL_7121116)_5861,5946_+_sbi_HACA_snoR97-1_77.78-0.97-0.76-2.63_AAAATC_11_ACA_81
GAAGAGGCTGAAAATCTCAGGAGACCATGTATTGTCACCAGCTTCATCTTTTGTTCCTACGAGATGGGAGTTAAATAACGACATAA
>HACA_snoR97-14_T.aestivum_(IWGSC_CSS_4AL_scaff_4AL_7121115)_5861,5946_+_sbi_HACA_snoR97-1_77.78-0.97-0.76-2.63_AAAATC_11_ACA_81
GAAGAGGCTGAAAATCTCAGGAGACCATGTATTGTCACCAGCTTCATCTTTTGTTCCTACGAGATGGGAGTTAAATAACGACATAA
>HACA_snoR97-15_T.aestivum_(IWGSC_CSS_2DL_scaff_9907710)_6555,6640_+_sbi_HACA_snoR97-1_77.78-0.97-0.76-2.63_AAAATC_11_ACA_81
GAAGAGGCTGAAAATCTCAGGAGACCATGTATTGTCACCAGCTTCATCTTTTGTTCCTACGAGATGGGAGTTAAATAACGACATAA
>HACA_snoR97-16_T.aestivum_(IWGSC_CSS_2BL_scaff_8072771)_1332,1415_-_sbi_HACA_snoR97-1_77.78-0.97-0.76-2.63_AAAATC_9_ACA_79
AGAGGCTGAAAATCTCAGGAGACCATGTATTGTCACCAGCTTCATCTTTTGTTCCTACGAGATGGGAGTTAAATAACGACATAA
>HACA_snoR97-17_T.aestivum_(IWGSC_CSS_1BL_scaff_3904301)_2092,2177_+_sbi_HACA_snoR97-1_77.78-0.97-0.76-2.63_AAAATC_11_ACA_81
GAAGAGGCTGAAAATCTCAGGAGACCATGTATTGTCACCAGCTTCATCTTTTGTTCCTACGAGATGGGAGTTAAATAACGACATAA
>HACA_snoR97-18_T.aestivum_(IWGSC_CSS_7DL_scaff_3349351)_3738,3825_-_zma_HACA_snoR97-3_85.23-0.98-0.98-4.01_GAAAAA_8_AGA_83
AGAGGCTGAAAAACTCGCAGATTGTGTGTTGTCATCAGCTTCGTCTCTTTGTCCTACGAGATGGGAGTTAAATAACGACACCAGATTC
>HACA_snoR97-19_T.aestivum_(IWGSC_CSS_7AL_scaff_4561451)_1756,1844_+_zma_HACA_snoR97-3_85.23-0.98-0.98-4.01_GAAAAA_9_AGA_84
TAGAGGCTGAAAAACTTGCAGACCGTGTGTTGTCATCAGCTTTGTCTCTTGTTCCTACGAGATGGGAGTTAAATAACGACACGAGATTC
>HACA_snoR97-20_T.aestivum_(IWGSC_CSS_7BL_scaff_6662668)_13172,13260_+_zma_HACA_snoR97-3_83.91-0.97-0.93-3.62_GAAAAA_9_AGA_84
AAGAGGCTGAAAAACTCGCAGATGGTGTGTTGTCATCAGCTTCGTCTCTTGGTCCTACGAGATGGGAGTTAAATAACGACACCAGATTA
>HACA_snoR97-21_T.aestivum_(IWGSC_CSS_7DL_scaff_3394428)_4443,4528_-_zma_HACA_snoR97-3_79.55-0.98-0.82-3.02_AAAATC_10_ACA_81
AAGAGGCTGAAAATCTTGGGATAGTGTGTGTTGTCATCAGCTTCATCTCTTTGTTTCTACTAGATGGCAGTTAAATAACGACACCA
>HACA_snoR97-22_T.aestivum_(IWGSC_CSS_4BS_scaff_4890973)_2405,2493_-_zma_HACA_snoR97-1_84.88-1.00-0.99-4.26_GAAAAA_9_AGA_84
AAGAGGCTGAAAAACTCGCAGATTGTGTGTTGTCATCAGCTTCGTCTCTTGGTCCTACGAGATGGGAGTTAAATAACGACACCAGATTA
>HACA_snoR97-1_H.vulgare_(adopted_4)_476908607,476908695_-_tae_HACA_snoR97-19_93.18-0.98-1.23-5.71_GAAAAA_9_AGA_84
AAGAGGTTGAAAAACTTGCAGATCGTGTGTTGTCATCAGCTTTGTCTCTTGCTCCTATGAGATGGGAGTTAAATAACGGCACAAGATTC
>HACA_snoR97-2_H.vulgare_(adopted_7)_546047591,546047679_-_tae_HACA_snoR97-18_97.73-0.99-1.37-6.91_GAAAAA_9_AGA_84
AAGAGGCTGAAAAACTCGCAGATTGTGTGTTGTCATCAGCTTCGTCTCTCTGCCCTACGAGATGGGAGTTAAATAACGACACCAGATTC
>HACA_snoR97-3_H.vulgare_(adopted_7HL)_30511073,30511164_+_tae_HACA_snoR97-2_96.7-0.99-1.34-6.66_AAAATC_12_AGA_87
GGAAGAGGCTGAAAATCTCGGGAGAGCGTGTGTTGTCATCAGCTTCGTCTCTTGTTCCTACGAGATGGGAGTTAAATAACAGCATGAGATTT
>HACA_snoR97-4_H.vulgare_(adopted_7)_561867406,561867498_-_tae_HACA_snoR97-2_96.67-0.98-1.33-6.44_AAAATC_13_AGA_88
TGGAAGAGGCTGAAAATCTCGGGAGAGTGTGTGTTGTCATCAGCTTCGTCTCTTGTTCCTACGAGATGGGAGTTAAATAACATCACGAGATTC
>HACA_snoR97-5_H.vulgare_(adopted_7)_561870675,561870766_-_tae_HACA_snoR97-2_95.6-0.99-1.32-6.46_AAAATC_12_AGA_87
GGAAGAGGCTGAAAATCTCGGGAGAATGTGTGTTGTCATCAGCTTCGTCTCTTGTTCCTACGAGATGGGAGTTAAATAACAGCACGAGATTT
>HACA_snoR97-1_B.vulgaris_(Bvchr5.sca022)_1464491,1464587_+_pda_HACA_snoR97-2_86.75-0.88-0.89-2.90_GAAGAA_15_ACA_92
GAGTAATGAGCCTGGAAGAACTCAGAAAGTGAGTGTTGTCATCAGCTTCGTCCTTTTGTTAATTACGGGATTGGAGTTAAATAACAGCACTACATTG
>HACA_snoR97-2_B.vulgaris_(Bvchr5.sca022)_1461978,1462075_+_pda_HACA_snoR97-2_84.09-0.94-0.85-3.02_GAAAGA_15_AGA_93
TGAGTAAAGAGCCTGAAAGAACTCAGAAAGTGAGTGTTGTCATCAGCTTCGTCCTTTTGTTAATTACGGGATTGGAGTTAAATAACAGCACTAGATTT
>HACA_snoR97-1_D.purpurea_(dpa_locus_9601_iso_2_len_1397_ver_4)_206,293_-_bvu_HACA_snoR97-1_82.56-0.88-0.73-2.08_GAAGAA_3_ACA_83
CTGAAGAACTCGTATAATGATGTGTTGTCTATCAGCTTCATCTTTTGAATTTCTCACGGGACTGGAGTTAAATATCAGCACTACATTT
>HACA_snoR97-2_D.purpurea_(dpa_locus_9601_iso_6_len_1920_ver_4)_733,821_-_bvu_HACA_snoR97-1_81.18-0.87-0.68-1.83_GAAGAA_4_ACA_84
TCTGAAGAACTCGTATAATGATGTGTTGTCTATCAGCTTCATCTTTTGAATTTCTCACGGGACTGGAGTTAAATATCAGCACCACATAT
>HACA_snoR97-3_D.purpurea_(dpa_locus_9601_iso_5_len_1908_ver_4)_733,821_-_bvu_HACA_snoR97-1_81.18-0.87-0.68-1.83_GAAGAA_4_ACA_84
TCTGAAGAACTCGTATAATGATGTGTTGTCTATCAGCTTCATCTTTTGAATTTCTCACGGGACTGGAGTTAAATATCAGCACCACATAT
>HACA_snoR97-4_D.purpurea_(dpa_locus_9601_iso_4_len_1499_ver_4)_733,821_-_bvu_HACA_snoR97-1_81.18-0.87-0.68-1.83_GAAGAA_4_ACA_84
TCTGAAGAACTCGTATAATGATGTGTTGTCTATCAGCTTCATCTTTTGAATTTCTCACGGGACTGGAGTTAAATATCAGCACCACATAT
>HACA_snoR97-5_D.purpurea_(dpa_locus_9601_iso_1_len_1909_ver_4)_718,806_-_bvu_HACA_snoR97-1_81.18-0.87-0.68-1.83_GAAGAA_4_ACA_84
TCTGAAGAACTCGTATAATGATGTGTTGTCTATCAGCTTCATCTTTTGAATTTCTCACGGGACTGGAGTTAAATATCAGCACCACATAT
>HACA_snoR97-6_D.purpurea_(dpa_locus_9601_iso_10_len_1924_ver_4)_733,821_-_bvu_HACA_snoR97-1_81.18-0.87-0.68-1.83_GAAGAA_4_ACA_84
TCTGAAGAACTCGTATAATGATGTGTTGTCTATCAGCTTCATCTTTTGAATTTCTCACGGGACTGGAGTTAAATATCAGCACCACATAT
>HACA_snoR97-7_D.purpurea_(dpa_locus_9601_iso_8_len_1986_ver_4)_733,835_-_pda_HACA_snoR97-2_73.47-1.04-0.64-2.35_GAAGAA_17_ACA_98
AAATGGACTGGGGTCTGAAGAACTCACATAACGTCGTGTTGTCTATCAGCTTCATCTCTTGAAATTTCTCACGAGACTGGAGTTAAATATCAGCACCACATAT
>HACA_snoR97-8_D.purpurea_(dpa_locus_9601_iso_7_len_1467_ver_4)_733,835_-_pda_HACA_snoR97-2_73.47-1.04-0.64-2.35_GAAGAA_17_ACA_98
AAATGGACTGGGGTCTGAAGAACTCACATAACGTCGTGTTGTCTATCAGCTTCATCTCTTGAAATTTCTCACGAGACTGGAGTTAAATATCAGCACCACATAT
>HACA_snoR97-9_D.purpurea_(dpa_locus_9601_iso_3_len_1471_ver_4)_733,835_-_pda_HACA_snoR97-2_73.47-1.04-0.64-2.35_GAAGAA_17_ACA_98
AAATGGACTGGGGTCTGAAGAACTCACATAACGTCGTGTTGTCTATCAGCTTCATCTCTTGAAATTTCTCACGAGACTGGAGTTAAATATCAGCACCACATAT
>HACA_snoR97-1_S.tuberosum_(adopted_7)_48507729,48507814_-_dpr_HACA_snoR97-1_75.9-0.93-0.62-1.80_ATGAGA_1_ACA_81
ATGAGAGCTCATAAATTGTGTGCAGTCCATCACCTCCTATCTTGCATATTTCACTAAGATTGGAGTTAAATATCAGCACTACATGT
>HACA_snoR97-2_S.tuberosum_(adopted_7)_48507886,48507975_-_dpr_HACA_snoR97-1_74.71-0.98-0.62-1.99_GAAAAA_6_AAA_85
GGTCTGAAAAACTCAGAAAGTTAGTGCTGTTTATCAGCTTCTTCTCTTGAATAATTCAACGAGATGGAGTTAAATCATGGCACTAAATCA
>HACA_snoR97-3_S.tuberosum_(adopted_10)_4151712,4151812_+_bvu_HACA_snoR97-2_76.7-1.04-0.70-2.79_ATAAAC_17_ACA_96
TTGGGTGTAGGGTCTGATAAACTCATATAGTGTTATGAGTGTTGTCATCAGCTTCTTCTTTTGTATCAACATGTTTGGAGTTAAATAACAGCACTACATTT
>HACA_snoR97-1_S.lycopersicum_(adopted_10)_2697025,2697129_+_stu_HACA_snoR97-3_97.12-1.02-1.30-6.95_ATAAAC_18_ACA_100
TTTGGGTGTAGGGTCTGATAAACTCATATAGTGTTTATGAGGTGTTGTCATCAGCTTCTTCTTTTGTATCAAACATGTTTGGAGTTAAATAACAGCACTACATTT
>HACA_snoR97-2_S.lycopersicum_(adopted_8)_54890645,54890735_+_stu_HACA_snoR97-2_98.86-0.97-1.37-6.69_GAAAAA_7_AAA_86
GGGTCTGAAAAACTCAGAAAATTAGTGCTGTTTATCAGCTTCTTCTCTTGAATAATTCAACGAGATGGAGTTAAATCATGGCACTAAATGT
>HACA_snoR97-3_S.lycopersicum_(adopted_7)_60219718,60219808_+_stu_HACA_snoR97-2_96.59-0.97-1.31-6.18_GAAAAA_7_AAA_86
GGGTCTGAAAAACTCGAAAAATTAGTGCTGTTTATCAGCTTCTTCTCTTGAATAATTCAACGAGATGGAGTTAAATCATGGCACTAAATGT
>HACA_snoR97-4_S.lycopersicum_(adopted_7)_60219878,60219964_+_stu_HACA_snoR97-1_96.51-0.99-1.33-6.62_TGAAAA_3_ACA_82
AATGAAAACTCATAAATTGCGTGCAGTCCATCACCTCCTATCTTGCATATTTCACTAAGATTGGAGTTAAATATCAGCACTACATGT
>HACA_snoR97-5_S.lycopersicum_(adopted_8)_54890806,54890892_+_stu_HACA_snoR97-1_95.35-0.99-1.30-6.35_TGAGAA_3_ACA_82
AATGAGAACTCATAAATTGCGTGCAGTCCATCACCTCCTATCTTGCATATTATACTAAGATTGGAGTTAAATATCAGCACTACATGT
>HACA_snoR97-1_V.vinifera_(adopted_19)_7869271,7869369_+_stu_HACA_snoR97-3_83.84-0.97-0.91-3.54_AAAAAC_18_ACA_94
GGTTGGTATAGAGTCTGAAAAACTCAGAAAGTGTGTGTTGTCATCAGCTTCTTCTCTTGTATGTCAACGAGATTGGAGTTAAATAACAGCACTACATTA
>HACA_snoR97-2_V.vinifera_(adopted_12)_8937619,8937714_-_bvu_HACA_snoR97-1_76.84-0.97-0.68-2.26_GAAAAA_14_ACA_91
GGGTATGGAGGCTGAAAAACTCAGAAAGTTAGGTGTTGTAATCAGCTTCTTCTCCCCTTTACCACGAGACTGGAGTTAAATGCCATCACTACATTA
>HACA_snoR97-1_R.communis_(adopted_29983)_903709,903808_+_vvi_HACA_snoR97-1_84.04-0.94-0.94-3.43_AAAGAC_19_AAA_95
TCATGGGTTTAGGGTCTGAAAGACTCAGACAGTTGGTGTTGTCATCAGCTTCATCTCTATAATACCCACGAGATAGGAGTTAAATAACAGCACTAAATTT
>HACA_snoR97-1_L.japonicus_(CM0468)_89619,89714_+_rco_HACA_snoR97-1_83.67-0.97-0.87-3.38_TGAATA_18_ACA_91
TATAGTGGTTCTGGGTCTGAATAGCTCAGAGATTTTTGTGTTGTCTATCAGCTTCATCTCTTGTAAAATCCACGAGAATGGAGTTAAATAACAGCA
>HACA_snoR97-1_M.truncatula_(adopted_4)_33970089,33970188_-_rco_HACA_snoR97-1_84-0.99-0.90-3.69_AATAAA_18_ACA_95
AATTGGTTTAGAGTCTGAATAAACTCATAGAGTTAGTGTTGTCTATCAGCTTCATCTTTTGATAACCACGAGAATGGAGTTAAATAACAGCACAACATTT
>HACA_snoR97-1_P.persica_(scaffold_3)_17525341,17525440_-_mtr_HACA_snoR97-1_81.25-0.95-0.79-2.76_AAAAAC_17_ACA_95
TTAGGTTTAGGGTCTGAAAAACTCATAAATTTTGGTGTTGTCTATCAGCTTCATCTCTTGTTACTGGTGGAGAATGAAGTTAAACAACAACACTACATCT
>HACA_snoR97-1_G.raimondii_(Chr08)_40939961,40940059_-_vvi_HACA_snoR97-1_88.54-0.96-1.02-4.20_AAAAAC_16_ACA_94
TCGGTTTAGGGTCTGAAAAACTCATATAGTCATGTGTTGTCATCAGCTTCTTCTCTTGCACTTTTCACGAGATTGGAGTTAAATAACAGCACTACATTG
>HACA_snoR97-1_B.rapa_(A10)_3827237,3827350_+_ath_HACA_snoR97-2_82.41-0.98-0.85-3.32_AAAAAA_29_ACA_109
TGCACTTTTATATGGGGCATGTAGTCTGAAAAAACTCATAAATTGCTAGTGTTCTCATCAGCTTCTTCTCTCGCTTTAATTAAGAGACTGGAGTTAAACAAGAACTCTACATTG
>HACA_snoR97-2_B.rapa_(A10)_3826180,3826291_+_ath_HACA_snoR97-1_85.71-1.03-0.96-4.42_AAAAAA_26_ACA_107
GCTTGTATATGGTGCTTGTAGTCTGAAAAAACTCAGAAATTGTCAGTGTTCTCATCAGCTTTGTCTCTTTATCTAATTATGAGACTTCGAGTTAAACAAGAACACTACATTT
>HACA_snoR97-1_C.sinensis_(scaffold00932)_5429,5527_-_vvi_HACA_snoR97-1_89.13-0.92-1.00-3.74_AAAAAC_17_ACA_94
TAGATATTGGGTCTGAAAAAACTCAGAGATTGATGTGTTGTCATCAGCTTCTTCTCTTGTATTTCAAAGAGTGTGGAGTTAAATAACAGCACTACAATT
