# Supplementary material for: Phylogenetic distribution of plant snoRNA families
Source: BMC Genomics. 2016 Nov 24;17:969. doi: 10.1186/s12864-016-3301-2 (PMC5122169; doi:10.1186/s12864-016-3301-2)
Supplement: Additional file 11 — snoRNAs with coordinates. Complete archive of all fasta files of annotated snoRNAs is provided. The header of each sequence follows convention of the snoStrip pipeline and includes genome coordinates, detailes about the successful query during homology search and annotation of the characteristic box motifs. (ZIP 355 kb) [file 12864_2016_3301_MOESM11_ESM.zip › Additional_folder_5/snoR5.fa]

>HACA_snoR5-1_A.thaliana_(adopted_1)_10snoR582,10301021_+_AGAAAG_63_ACA_135
GCCTATGGTATCTGATGTCCAAAGTTTGATAATTGTGTTTGGACATTTCGTTTTTCTTAGGCAGAAAGTGATTTCAGGCTTTGCGACACTGTTAGCTTATCACATAAGCTACCTGTTACTTTTAATACCTGGTTACATCT
>HACA_snoR5-2_A.thaliana_(adopted_1)_10309265,10309404_+_AGAAAG_63_ACA_135
GCCTATGGTATCTGATGTCCAAAGTTTGATAATTGTGTTTGGACATTTCGTTTTTCTTAGGCAGAAAGTGATTTCAGGCTTTGCGACACTGTTAGCTTATCACATAAGCTACCTGTTACTTTTAATACCTGGTTACATCC
>HACA_snoR5-1_B.vulgaris_(adopted_0248.scaffold00656)_132327,132475_-_ath_HACA_snoR5-2_71.62-1.05-0.54-1.91_ACAAAT_64_ACA_144
GTTGCCTATGGTATCTGATGTCCAGATTTGATAAATGTAGCTGGTCATTTCGTTTTTACGGGCACAAATTAAAACTTTAGAACAGATCTTGCGACACAGTTAGCTCCTTTTTTTACGAGCTTTCTGTTACTTTAAAGCTGTTCACATTC
>HACA_snoR5-1_D.purpurea_(dpa_locus_10424_iso_1_len_731_ver_4)_406,551_+_bvu_HACA_snoR5-1_76.19-0.98-0.62-2.03_AGATAT_64_ATA_141
AATTGCCCATGGTATCTAATGTCCAGACTTTATTCTGTTTCTGGATGTTTCGTTTTTTAGGGCAGATATGAAAAGGAAAACAGGCCTTGCGACACAGATAGCTGCTTACTTACAAGCTTTCTGTTACTTTAATCCTGCTTATATTT
>HACA_snoR5-1_S.tuberosum_(adopted_2)_30522117,30522263_+_dpr_HACA_snoR5-1_82.52-0.97-0.88-3.36_AGAAAC_65_ACA_142
TTGTTGCCTATGGTATCTAATGTCCAGTCTTTACTCTGTTGCTGGATGTTTCGTTTTTACGGGCAGAAACCAACTATAAAGCAGGTCTTGCGACACAGTTGCTTCTTTGTCAATAAGCTTTCTGTTACTTTAACCCTGCTTACATGT
>HACA_snoR5-2_S.tuberosum_(adopted_2)_30521246,30521393_+_dpr_HACA_snoR5-1_81.94-0.98-0.85-3.26_AGAAAT_65_ACA_143
TTGTTGCCTATGGTATCTAATGTCCAGACTTTACTCTGTTGCTGGGTGTTTCGTTTTTACGGGCAGAAATTATACTATAGAGCAGGTCTTGCGACACAGTTGCTTCTTTATCAATAAGCTTTCTGTTACTTTAACCCTGCTTACATAT
>HACA_snoR5-3_S.tuberosum_(adopted_2)_30522905,30523050_+_dpr_HACA_snoR5-1_79.86-0.98-0.77-2.81_AGAAAT_62_ACA_141
TTGTTGCCTATGGTATCTTATGTCCAGACTACTTTGTTGCTGGGTGTTTCGTTTTACGGGCAGAAATTAAACTAGAGAACAGATCTTGCGACACAGTTGGCTTCTTTATCAATAAGCTTTCTGTTACTTTAAGCCTGCTTACATCC
>HACA_snoR5-1_S.lycopersicum_(adopted_2)_35362138,35362287_+_stu_HACA_snoR5-3_93.96-1.01-1.24-6.30_AGAAAT_65_ACA_145
CTTGTTGCCTATGGTATATCTTATGTCCAGACTACTTTGTTGCTGGGTGTTTCGTTTTATGGGCAGAAATTAAACAAAAGAACAGATCTTGCGACACAGTTGGCTTCAGTATCAATAAGCTTTCTGTTACTGTTAACCCTGCTTACATCC
>HACA_snoR5-2_S.lycopersicum_(adopted_2)_35360561,35360711_+_stu_HACA_snoR5-2_96.62-0.99-1.32-6.60_AGAAAT_66_ACA_146
TTTGTTGCCTATGGTATCTAATGTCCAGACTTTACTCTGTTGCTGGGTGTTTCGTTTTTACGGGCAGAAATTATACTCTAGTGCAGGTCTTGCGACACAGTTGCTTCATTATCACAATAAGCTTTCTGTTACTTTAACCCTGCTTACATTC
>HACA_snoR5-3_S.lycopersicum_(adopted_2)_35361364,35361511_+_stu_HACA_snoR5-1_95.24-0.99-1.30-6.40_AGAAAC_66_ACA_143
TTTTTTGCCTATGGTATCTAATGTCCAGACTTTACTCTGTTGCTGGGTGTTTCGTTTTTACGGGCAGAAACTAACTTTAAAGCAGGTCTTGCGACACAGTTGCTTCTCTGTAAATAAGCTTTCTGTTACTTTAACCCTGCTTACATGT
>HACA_snoR5-1_V.vinifera_(adopted_10)_4635233,4635381_-_stu_HACA_snoR5-2_78.91-0.99-0.73-2.66_ATAGAT_64_ACA_144
TATTTGCCTATGGTATCTGATGCTCAGACTTGCTTCCATGGCTGGGCGTCTCGTTTACGAGGCATAGATTAAAAGTTCTAAAACAGGTCTTGCGACACAGTTAGCTTTATATCTAAAAGCTTTCTGTTACTATTTCCCTGCTTACATTT
>HACA_snoR5-2_V.vinifera_(adopted_10)_4634426,4634576_-_bvu_HACA_snoR5-1_78.23-0.98-0.66-2.26_ATAAAT_67_ACA_146
TGATTTGCCCATGGTATCTGATGTCCAGATACAATTTCCATTAGCTGTACATCTCGTTTAGAGGGCATAAATAAAAAATGTGAACAGGTCTTGCGACACAGCTAGCTTGATTTCTCATGAGCTTTCTGTTACTTTTACCCTGTTTACACTT
>HACA_snoR5-1_R.communis_(adopted_30169)_825608,825765_-_vvi_HACA_snoR5-2_71.79-1.03-0.54-1.80_AAAAAG_67_ACA_153
GAGTTTTGCCCGTGGTATCTGACGCCTAAGCATTTATCAAGTAGCTAGGCGTTTCGTTAGAAGGGCAAAAAGTAAATACTTTCGGGTAATTGCGACACAGCTTGCTTTAATTGGTTTTTTCTCATGAGCTTGCTGTTACTTTAAACCTGTTTACATTG
>HACA_snoR5-2_R.communis_(adopted_29693)_803306,803449_+_stu_HACA_snoR5-1_80.99-0.96-0.82-2.96_AGAAAC_63_ACA_139
TAATTTGCCCATGGTATCTAATGTCCTGTCTTTGTATAGCTGGACATTTCGTTTTTAAGGGCAGAAACAAATTGTAAACAGGTCTTGCGACACAGTTAGCTGTTCTTCTATGGGCTTTCTGTTACATTTTCCCTGCTTACATCT
>HACA_snoR5-1_L.japonicus_(LjSGA_010300)_2998,3150_-_rco_HACA_snoR5-2_73.86-1.06-0.66-2.54_ATATAG_64_ACA_148
TATATGCCCGTGGTATCTGATTTCCAGTCTTTTTCCTATAGCTGGATATCTCGTTTTAAGGGCATATAGAAAACTCTTACAGGTCTTGCGAGTTGCGACACAATTGGCTTTCTTTCAAATGGCCTATCTGTTACTATTTCCCTGTTTACATCT
>HACA_snoR5-2_L.japonicus_(LjT38I09)_59282,59430_-_vvi_HACA_snoR5-2_76.71-0.96-0.71-2.32_ATATAG_67_ACA_144
GTTTATATGCCCGTGGTATCTGATGTCCAGTCTTTTTCCTATAGCTGGATGTCTCGTTTTAAGGGCATATAGTAAACTCTTACAGGTCTTGCGACACAGTTGGCTTACTTTCAAATGGCCTATCTGTTACTATTTCCCTGTTTACATCT
>HACA_snoR5-3_L.japonicus_(CM0046)_300069,300216_+_vvi_HACA_snoR5-2_76.71-0.96-0.71-2.32_ATATAG_66_ACA_143
TTTATATGCCCGTGGTATCTGATGTCCAGTCTTTTTCCTATAGCTGGATGTCTCGTTTTAAGGGCATATAGTAAACTCTTACAGGTCTTGCGACACAGTTGGCTTACTTTCAAATGGCCTATCTGTTACTATTTCCCTGTTTACATCT
>HACA_snoR5-1_M.truncatula_(GL982856)_107329,107486_-_lja_HACA_snoR5-3_75.48-1.04-0.64-2.44_ATAGAT_77_ATA_153
ATGTATATTGCCTATGGTATCTGATGTCCAGACTTCTGACTTTTGTCTAGTAGCTTGACATTTCGTTTTTACTGGCATAGATCAAACTTTTACAGGTCTTGCGACACAGGGGTTTACTTAATTATAAACCTACTGTTACTAATTCCCTGTTTATATTT
>HACA_snoR5-2_M.truncatula_(adopted_8)_23502917,23503075_+_lja_HACA_snoR5-2_75-1.07-0.65-2.59_ATAGAA_78_ATA_154
AGTGTATATTGCCTATGGTATCTGATGTCCAGAATTCAGACTTATGTCTAGTAGCTGGTCATTTCGTTTTTACGGGCATAGAATAAATTTTTACAGGTCTTGCGACACAGGGGTTTTCTTATTTATAAACCTACTGTTACTAATTCCCTGTTTATATTT
>HACA_snoR5-1_P.persica_(scaffold_4)_3597074,3597225_-_vvi_HACA_snoR5-2_81.43-0.92-0.76-2.46_ATACAT_72_AAA_147
TTTGGTGTCATTGCCCATGGTATCTGATGTCCAGATTTATATTTGTGGCTGGACATTTCGTTAAACAGGGCATACATAAAAGCTTTACAGGTCTTGCGACACAGTTAGCTTCGTTACTCATCAGCTTTCTGTTACTATAACCCTGCAAACAT
>HACA_snoR5-1_G.raimondii_(Chr09)_12123489,12123648_+_ppe_HACA_snoR5-1_77.7-0.97-0.69-2.30_AGATAT_74_ACA_155
CTTGAAGCCTGTTGCCCGTGGTATCTGTTGTCCAGTTTTTTGTATGCATAGCTGGACATTTCATTTTTGGGGCAGATATAAAATTTCGAACAGGTCTTGCGACACAGTTAGCTTCTTTTTATCATACAAGCTTTCTGTTACTAAATCCCTGCTCACATTG
>HACA_snoR5-2_G.raimondii_(Chr11)_snoR5233,snoR5376_-_ppe_HACA_snoR5-1_77.62-0.93-0.67-2.06_GGATAA_62_ACA_139
ACCCATGGTATCTAATGTCTAGTTTTTATGTATTTGTAACTAGACATTTCGTTTTAAGGGTGGATAAAAATGTTAACAGGTCTTGCGACACAGTTAGCTTCTTTCTATCACAAGCTTTCTGTTACTAAATCCCTGGTCACATTT
>HACA_snoR5-3_G.raimondii_(Chr06)_33180196,33180349_+_stu_HACA_snoR5-1_79.47-1.02-0.80-3.21_AGATAC_69_ACA_149
GTTCTTGCCCTTGGTATCTGATGTCCAGCTTTTATCTATTTGTAGCTGGATGTTTCGTTTTTACGGGCAGATACAAAGTCGTTGAACAGGTCTTGCGACACAGTTAGCTTTTATTTTTCATAAGCTTTCTGTTACTAAATCCCTGGTCACATTT
>HACA_snoR5-1_B.rapa_(A06)_24713145,24713294_-_sly_HACA_snoR5-2_73.83-0.98-0.61-1.92_ATAAAG_67_ACA_145
GCCCTTAGGTATCTGGTGGCTAGAATTTAACTATTGTTTCTGGTCACTTCGTTTTTTTTCTAGGGCATAAAGTAAAATCTCTTACAGGTCTTGCGACACAGTTTGCTTTAGTTCCATAAGCTTACTGTTACTTTAATCCTGTTTACATTT
>HACA_snoR5-2_B.rapa_(A08)_16665848,16665991_+_ath_HACA_snoR5-2_84.14-1.03-0.89-3.98_AGAAAG_64_ATA_139
TGCCTAATGGTATCTGATGTCCAAACTTAAAAAAAGTAGTTGGACATTTCGTTTTTCATAGGCAGAAAGTTAATGAACAGGCCTTTGCGACACTGCTAGCTTATCAACATAAGCTAGCTGTTACTTTTTATCCTGTTTATATCC
>HACA_snoR5-3_B.rapa_(A08)_16683403,16683547_-_ath_HACA_snoR5-2_83.1-1.01-0.87-3.61_AGAAAC_66_ATA_140
AATGCCTAATGGTATCTGATGTCCAAACTTCAAAAAAGTAGTTGGACATTTCGTTTTTCATAGGCAGAAACTGAATGAACAGGCCTTTGCGACACTGCTAGCTTATCACATAAGCTTGTTGTTACTTTTTAACCTGTTTATATTC
>HACA_snoR5-1_C.sinensis_(scaffold00007)_1252943,1253090_-_gra_HACA_snoR5-3_82.67-0.97-0.85-3.18_AGATAT_68_ACA_143
TTACTTGCCCACGGTATCTAATGTCCAGATCATGTTTATTTGTAGCTGGACATTTCGGTTTTAGGGCAGATATAAAAGAACAGGTCTTTGCGACACAGTTAGCTTTTTCTATCATAAGCTTTCTGTTACTTTATCCCTGCTCACATCT
