# Supplementary material for: Phylogenetic distribution of plant snoRNA families
Source: BMC Genomics. 2016 Nov 24;17:969. doi: 10.1186/s12864-016-3301-2 (PMC5122169; doi:10.1186/s12864-016-3301-2)
Supplement: Additional file 11 — snoRNAs with coordinates. Complete archive of all fasta files of annotated snoRNAs is provided. The header of each sequence follows convention of the snoStrip pipeline and includes genome coordinates, detailes about the successful query during homology search and annotation of the characteristic box motifs. (ZIP 355 kb) [file 12864_2016_3301_MOESM11_ESM.zip › Additional_folder_5/CrCD09.fa]

>CD_CrCD09-1_C.reinhardtii_(DS496109)_1985994,1986081_+_GTGATTA_58_CTGA_48_GTGACGA_10_CTGA_77
GCCGTGGGAGTGACGATATAAAACATAGCAAATTCACCATCTTTCACCTGATCCACAGTGATTAGAAACTCCAACTCTGACCTACGGC
>CD_CrCD09-2_C.reinhardtii_(DS496109)_1986554,1986644_+_ATGATTG_56_ATGA_43_GTGATGA_10_CTGA_80
AGGCCTGGAGTGATGAAAAACATTCCAATCACCATCTTTCAAATGATTAAGAAACATGATTGTAGCAATAATCTATCCCCTGACCAGACCT
>CD_CrCD09-3_C.reinhardtii_(DS496109)_1986710,1986797_+_GTGATTA_58_CTGA_48_GTGACGA_10_CTGA_77
GCCACGGGAGTGACGATATAAAACATAGCAAATTCACCATCTTTCACCTGATCCACAGTGATTAGAAACTCCAACTCTGACCCACGGC
>CD_CrCD09-4_C.reinhardtii_(DS496113)_466995,467078_+_TTGATTA_59_CTGA_43_CTGACGA_6_CTGA_77
GGGGACTGACGATATCAAACGACACAATTCACCATCTTTCACCTGATGGCAACGCCATTTGATTAGGAGTCCAACTCTGACCCC
