# Supplementary material for: Phylogenetic distribution of plant snoRNA families
Source: BMC Genomics. 2016 Nov 24;17:969. doi: 10.1186/s12864-016-3301-2 (PMC5122169; doi:10.1186/s12864-016-3301-2)
Supplement: Additional file 11 — snoRNAs with coordinates. Complete archive of all fasta files of annotated snoRNAs is provided. The header of each sequence follows convention of the snoStrip pipeline and includes genome coordinates, detailes about the successful query during homology search and annotation of the characteristic box motifs. (ZIP 355 kb) [file 12864_2016_3301_MOESM11_ESM.zip › Additional_folder_5/snoR99.fa]

>HACA_SnoR99-1_A.thaliana_(adopted_4)_18305108,18305130_+_ATAGGA_8_ACA_18
GTGCTTAATAGGATTGAACAAAGTCCCTCAAATCTTGATCCATCTGTCACTTTGTCAGCAGTCTTAATTGGTTTCTTGCTGATCATTATATGATGGGAAATAA
>HACA_snoR99-1_B.vulgaris_(Bvchr6.sca003)_1765776,1765799_+_ath_HACA_SnoR99-1_68.93-0.99-0.45-1.19_AAGGGA_9_ATA_19
AATTGCTAAAGGGATGGAATAGTA
>HACA_snoR99-1_G.raimondii_(scaffold_817)_2515,2602_-_ath_HACA_SnoR99-1_76.6-0.90-0.63-1.70_ATAAGA_83_ATA_83
TCGAGGGATGAACTAGTCCCTCATATCTAACATCCATCTGATCACTTTGTCAGTTGCCTTTCCCAGTGGCATGCTGATCATTATAAGA
>HACA_snoR99-2_G.raimondii_(Chr13)_515996,516090_+_ath_HACA_SnoR99-1_76.6-0.90-0.63-1.70_ATAAGA_90_ATA_90
AAAGAGCTCGAGGGATGAACTAGTCCCTCATATCTAACATCCATCTGATCACTTTGTCAGTTGCCTTTCCCAGTGGCATGCTGATCATTATAAGA
>HACA_snoR99-3_G.raimondii_(Chr13)_500490,500584_+_ath_HACA_SnoR99-1_75.53-0.90-0.60-1.57_ATAAGA_90_ATA_90
AAAGTGCTCGAGGGATGAACTGGTCCCTCATATCTAACATCCATCTGATCACTTTGTCAGTTGCCTTTCCCAGTGGCATGCTGATCATTATAAGA
>HACA_snoR99-4_G.raimondii_(Chr09)_25413573,25413656_-_ath_HACA_SnoR99-1_75-1.00-0.60-2.02_AAGGGA_10_ATA_79
TAAGTGCTTAAGGGATGAAGAAGTCCCTTAAATTCAATATCCATCTAAATCACTTTGTCAGTGGCCTTTTTTGGTGGCATATTG
>HACA_snoR99-5_G.raimondii_(Chr10)_58776154,58776247_+_ath_HACA_SnoR99-1_73.08-1.00-0.57-1.85_ATAAGA_89_ATA_89
AGTGCTTTAGGGATGAACCGGTCCCTCATATGTAATATCCATCTGAATCACTTTGTCAGTTGCCTTTTCCCATGGCATGCTGATCATTATAAGA
>HACA_snoR99-1_B.rapa_(A08)_16002393,16002417_-_ath_HACA_SnoR99-1_87.38-0.99-1.02-4.43_ATAGGA_10_ACA_20
TTAGTGCTAATAGGATTGAACAAAG
>HACA_snoR99-2_B.rapa_(A01)_160313,160336_+_ath_HACA_SnoR99-1_86.87-0.95-0.99-3.90_ATAGGA_9_ACA_19
TTGAGCTAATAGGATTGAACAAAG
