# Supplementary material for: Phylogenetic distribution of plant snoRNA families
Source: BMC Genomics. 2016 Nov 24;17:969. doi: 10.1186/s12864-016-3301-2 (PMC5122169; doi:10.1186/s12864-016-3301-2)
Supplement: Additional file 11 — snoRNAs with coordinates. Complete archive of all fasta files of annotated snoRNAs is provided. The header of each sequence follows convention of the snoStrip pipeline and includes genome coordinates, detailes about the successful query during homology search and annotation of the characteristic box motifs. (ZIP 355 kb) [file 12864_2016_3301_MOESM11_ESM.zip › Additional_folder_5/snoR175.fa]

>CD_snoR175-1_O.sativa_(adopted_1)_31741620,31741753_-_NNNNNNN_0_ATGA_31_ATGATGA_8_CTGA_125
GGTGAAAATGATGAAATATGACAGGTACTTATGAGAGGCATTTACATAGGTACTCCTGGTGCAGCTTTCTTTAGTTGTGCCGAGAAGCTAGTTTAGGCCTCTGTGAATACTGGTTTACTGTTGTCTGATTCACT
>CD_snoR175-1_Z.mays_(adopted_8)_173474642,173474793_+_osa_CD_snoR175-1_87.41-1.00-1.02-4.91_NNNNNNN_0_ATGA_39_ATGATGA_16_CTGA_136
GGAATGGAGATGAAAATGATGAAATATGACAGGTACTTATGATGAGGCCTTTGCTTTGGTACTCCTGGTGCAGCTTTCTTTAAGTTGTGCCGAGAAGCTTGTTTAGATCTCTGTGAATGCCAAATTTATTGATTTCTGATTCACTCCGTTCC
>CD_snoR175-2_Z.mays_(adopted_7)_5102907,5103060_-_osa_CD_snoR175-1_87.41-1.00-1.02-4.91_NNNNNNN_0_ATGA_40_ATGATGA_17_CTGA_137
TGGAATGGAGATGAAAATGATGAAATGTGACAGGTACTTATGATGAGGCCTTTGCATTGGTACTCCTGGTGCAGCTTTCTTTAAGTTGTGCCGAGAAGCTTGGTTAGGTCTTTGTGAATACCAAATTTCTTGGTGTCTGATTCACTCCATTCCA
>CD_snoR175-3_Z.mays_(adopted_3)_196207930,196208069_+_osa_CD_snoR175-1_86.76-1.01-0.99-4.75_NNNNNNN_0_ATGA_32_ATGATGA_9_CTGA_130
AGATGAAAATGATGAAATGTGACAGGTACTTATGACGAGGCCTTTGCATTGGTACTCCTGGTGCAGCTTTCTTTAAGTTGTGCTGAGAAGCTTGTCTAGATCTCTGTGAATACCAAATTTATTGATTTTCTGATTCACTC
>CD_snoR175-1_S.bicolor_(adopted_2)_3077447,3077602_-_zma_CD_snoR175-2_99.35-0.99-1.41-7.98_NNNNNNN_0_ATGA_41_ATGATGA_18_CTGA_138
GTGGAATGGAGATGAAAATGATGAAATGTGACAGGTACTTATGATGAGGCCTTTGCATTGGTACTCCTGGTGCAGCTTTCTTTAAGTTGTGCCGAGAAGCTTGTTTAGGTCTTTGTGAATACCAAATTTCTTGGTGTCTGATTCACTCCATTCCAT
>CD_snoR175-2_S.bicolor_(adopted_4)_5340514,5340666_-_zma_CD_snoR175-1_96.71-0.99-1.32-7.19_NNNNNNN_0_ATGA_40_ATGATGA_17_CTGA_136
TGGAATGGAGATGAAAATGATGAAATGTGACAGGTACTTATGATGAGGCCTTTGCATTGGTACTCCTGGTGCAGCTTTCTTTAAGTTGTGCCGAGAAGCTTGTTTAGATCTCTGTGAATACCAAATTTATGATTTCTGATTCACTCCATTCCA
>CD_snoR175-1_T.aestivum_(IWGSC_CSS_5DL_scaff_4587447)_5515,5665_-_sbi_CD_snoR175-2_89.47-0.99-1.09-5.27_NNNNNNN_0_ATGA_39_ATGAGGA_16_CTGA_135
GGAATGGAGATGAAAATGAGGAATTGTGACAGGTACTTATGACGAGGCATTTACATAGCTACTTCTGGTGCAGCTTTTTTTAGTTGTGCCGAGAAGCTTGTTTAGGTCTCTGTGAATACTGAATTTACCATTGTCTGATTCACTCCATTCT
>CD_snoR175-2_T.aestivum_(IWGSC_CSS_5AL_scaff_2744399)_4436,4573_-_sbi_CD_snoR175-2_89.47-0.99-1.09-5.27_NNNNNNN_0_ATGA_32_ATGAGGA_9_CTGA_128
AGATGAAAATGAGGAATTGTGACAGGTACTTATGACGAGGCATTTACATAGCTACTCCTGGTGCAGCTTTCTTTAGTTGTGCCGAGAAGCTTGTTTAGGCCTCTGTGAATACTGAATTTACCATTGTCTGATTCACTC
>CD_snoR175-3_T.aestivum_(IWGSC_CSS_5BL_scaff_10788574)_879,1029_+_sbi_CD_snoR175-2_88.16-0.99-1.05-4.97_NNNNNNN_0_ATGA_39_ATGAGGA_16_CTGA_135
GGAATGGAGATGAAAATGAGGAATTGTGACAGGTACTTATGACGAGGCATTTACATAGCTACTCCTGGTGCAGCTTGTTTTAGTTGTGCCGAGAAGCTTGTTTAGGCTTCTGTGAATACTGAATTTACCATTGTCTGATTCACTCCATTCT
>CD_snoR175-4_T.aestivum_(IWGSC_CSS_3AL_scaff_4345555)_969,1125_+_sbi_CD_snoR175-2_88.16-0.99-1.05-4.97_NNNNNNN_0_ATGA_42_ATGATGA_19_CTGA_138
AGTGGAATGGAGATGAAAATGATGAAATGTGACAGGTACTTATGATGAGGCTTTTACATGGGTACTCATGGTGCAGCTTTGTTTAGTTGTGCCGAGAAGCTGGTCTAGACCTCTGTGAATATTGCATATACTTTGTTCTGATTCACTCCATTCTATT
>CD_snoR175-5_T.aestivum_(IWGSC_CSS_5BL_scaff_10788574)_1704,1858_+_sbi_CD_snoR175-2_87.5-0.99-1.03-4.83_NNNNNNN_0_ATGA_41_ATGAGGA_18_CTGA_137
GTGGAATGGAGGTGAAAATGAGGAATTGTGACAGGTACTTATGATGAGGCATTTACATAGCTACTCCTGGTGCAGTTCCTTTTAGTTGTGCCGAGAAGCTTGCTTAGGCCTCTGTGAATATTGAATTTACCATTGTCTGATTCACTCCATTCTAT
>CD_snoR175-6_T.aestivum_(IWGSC_CSS_5DL_scaff_4587447)_4723,4885_-_sbi_CD_snoR175-2_86.18-0.99-0.99-4.54_NNNNNNN_0_ATGA_45_ATGAGGA_22_CTGA_141
TTTAGTGGAATGGAGGTGAAAATGAGGAATTGTGACAGGTACTTATGACGAGGCATTTACATAGCTACTCCTGGTGCAGCTCCTTTTAGTTGTGCCAAGAAGCTTGCTTAGGCCTCTGTGAATATTGAATTTACCATTGTCTGATTCACTCCATTCTATTAAG
>CD_snoR175-7_T.aestivum_(IWGSC_CSS_5BL_scaff_10788574)_1277,1427_+_sbi_CD_snoR175-1_88.89-0.97-1.08-5.00_NNNNNNN_0_ATGA_39_ATGAGGA_16_CTGA_135
GGAATGGAGATGAAAATGAGGAATTGTGACAGGTACTTATGACGAGGCATTTACATAGCTACTCCTGGTGCAGCTTTTTTTAGTTGTGCCGAGAAGCTTGTTTAGGCCTCTGTGAATACTGAATTTACCGTTGTCTGATTCACTCCATTCT
>CD_snoR175-8_T.aestivum_(IWGSC_CSS_4AL_scaff_4AL_7070858)_1036,1186_-_sbi_CD_snoR175-1_88.96-0.98-1.05-4.95_NNNNNNN_0_ATGA_39_ATGATGA_16_CTGA_135
GGAATGGAGATGAAAATGATGAAATGTGACAGGTACTTATGATGAGGCTTTTACATGGGTACTCATGGTGCAGCTTTGTTTAGTTGTGCCGAGAAGCTAGTCTAGGCCTCTGTGAATATTACATATACTTTGTTCTGATTCACTCCATTCT
>CD_snoR175-9_T.aestivum_(IWGSC_CSS_3B_scaff_10544656)_51,201_-_sbi_CD_snoR175-1_88.96-0.98-1.05-4.95_NNNNNNN_0_ATGA_39_ATGATGA_16_CTGA_135
GGAATGGAGATGAAAATGATGAAATGTGACAGGTACTTATGATGAGGCTTTTACATGGGTACTCATGGTGCAGCTTTGTTTAGTTGTGCCGAGAAGCTGGTCTAGGCCTCTGTGAATATTACATATACTTTGTTCTGATTCACTCCATTCT
>CD_snoR175-10_T.aestivum_(IWGSC_CSS_3DL_scaff_6955015)_4253,4409_-_sbi_CD_snoR175-1_87.9-1.00-1.04-5.03_NNNNNNN_0_ATGA_42_ATGATGA_19_CTGA_138
AGTGGAATGGAGATGAAAATGATGAAATGTGACAGGTACTTATGATGAGGCTTTTACATGGGTACTCATGGTGCAGCTTTGTTTAGTTGTGCCGAGAAGCTGGTCTAGGCCTCTGTGAATATTACATATACATTGTTCTGATTCACTCCATTCTATT
>CD_snoR175-11_T.aestivum_(IWGSC_CSS_5DL_scaff_4587447)_5140,5302_-_sbi_CD_snoR175-1_87.18-0.99-1.03-4.88_NNNNNNN_0_ATGA_45_ATGAGGA_22_CTGA_140
TCTGGTGGAATGGAGATGAAAATGAGGAATTGTGACAGGTACTTATGATGAGGCATTTACATAGCTACTCCTGGTGCAGCTCCTTTTAGTTGTGCCGAGAAGCTTGCTTAGGCCTCTGTGAATACTGAATTACCATTGTCTGATTCACTCCATTCTATATAGA
>CD_snoR175-12_T.aestivum_(IWGSC_CSS_5AL_scaff_2744399)_4029,4178_-_sbi_CD_snoR175-1_86.93-0.97-1.01-4.52_NNNNNNN_0_ATGA_39_ATGAGGA_16_CTGA_134
GGAATGGAGATGAAAATGAGGAATTGTGACAGGTACTTATGACGAGGCATTTACATAGCTACTCCTGGTGCAGCTCCTTTTAGTTGTGCCGAGAAGCTTGCTTAGGCCTCTGTGAATACTGAATTACCATTGTCTGATTCACTCCATTCT
>CD_snoR175-13_T.aestivum_(IWGSC_CSS_5AL_scaff_2744399)_3605,3766_-_sbi_CD_snoR175-1_85.9-0.99-0.99-4.59_NNNNNNN_0_ATGA_45_ATGAGGA_22_CTGA_140
TTTAGTGGAATGGAGGTGAAAATGAGGAATTGTGACAGGTACTTATGATGAGGCATTTACATAGCTACTCCTGGTGCAGCTCCTTTTAGTTGTGCCGAGAAGCTTGCTTAGGCCTCTGTGAATATTGAATTACCATTGTCTGATTCACTCCATTCTATTAAG
>CD_snoR175-1_H.vulgare_(adopted_3HL)_17647303,17647470_-_tae_CD_snoR175-10_96.82-0.99-1.34-7.33_NNNNNNN_0_ATGA_47_ATGATGA_24_CTGA_143
TGTATAGTAGAATGGAGATGAAAATGATGAAATGTGACAGGTACTTATGATGAGGCTTTTACATGGGTACTCATGGTGCAGCTTTTTTTAGTTGTGCCGAGAAGCTGGTCTAGGCCTCTGTGAATGTTACATATACTTTGGTCTGATTCACTCCATTCTATTCATACA
>CD_snoR175-2_H.vulgare_(adopted_5)_474556450,474556611_-_tae_CD_snoR175-6_98.16-0.99-1.36-7.56_NNNNNNN_0_ATGA_45_ATGAGGA_22_CTGA_140
TTTAGTGGAATGGAGGTGAAAATGAGGAATTGTGACAGGTACTTATGACGAGGCATTTACATAGCTACTCCTGGTGCAGCTCCTTTTAGTTGTGCCGATAAGCTTGCTTAGGCCTCTGTGAATATTGAATTTACATTGTCTGATTCACTCCATTCTATTAAG
>CD_snoR175-3_H.vulgare_(adopted_5)_474556889,474557026_-_tae_CD_snoR175-6_92.99-0.96-1.19-5.66_NNNNNNN_0_ATGA_32_ATGAGGA_9_CTGA_128
AGGTGAAAATGAGGAATTGTGACAGGTACTTATGACGAGGCACTTACATGGCTACTCCTGGTGCAGCTTTTTTCAGTTGTGCTGAGAAGCTTGTTTAGGCCTCTGTGAATACTGAATTTACCACTGTCTGATTCACTC
>CD_snoR175-4_H.vulgare_(adopted_5)_474557321,474557458_-_tae_CD_snoR175-3_95.36-0.99-1.30-6.98_NNNNNNN_0_ATGA_32_ATGAGGA_9_CTGA_128
AGATGAAAATGAGGAACTGTGACAGGTACTTATGACGAGGCATTTACATAGCTACTCCTGGTGCAGCTTTTTTTAGTTGTGCCGAGAAGCTTATTTAGACCTCCGTGAATACTGAATTTACCACTGTCTGATTCACTC
