# Supplementary material for: Phylogenetic distribution of plant snoRNA families
Source: BMC Genomics. 2016 Nov 24;17:969. doi: 10.1186/s12864-016-3301-2 (PMC5122169; doi:10.1186/s12864-016-3301-2)
Supplement: Additional file 11 — snoRNAs with coordinates. Complete archive of all fasta files of annotated snoRNAs is provided. The header of each sequence follows convention of the snoStrip pipeline and includes genome coordinates, detailes about the successful query during homology search and annotation of the characteristic box motifs. (ZIP 355 kb) [file 12864_2016_3301_MOESM11_ESM.zip › Additional_folder_5/snoR34.fa]

>CD_snoR34-1_A.thaliana_(adopted_1)_5686093,5686179_-_TTGATGA_52_CTGA_42_ATGATGA_5_CTGA_81
GATAATGATGATGAAAGATGATTCCATAGAACAATCCAACTCTGACCATCATTGATGATCTTACCATCATGCACTACCATCTGAATC
>CD_snoR34-1_B.rapa_(A03)_8207255,8207357_-_ath_CD_snoR34-1_88.64-1.00-1.04-5.06_CTGATGA_60_CTGA_50_ATGATGA_17_CTGA_89
GAGAGCGATGATTATGATGATGACGATGATACCATAGAACAATCCAACTCTGACATCTTCTGATGAACTTTACATCATGCACTACCATCTGAATCTCGTTCTC
>CD_snoR34-2_B.rapa_(A05)_4954941,4955040_+_ath_CD_snoR34-1_80.46-0.99-0.86-3.54_CTGATGA_57_CTGA_47_ATGATGA_14_CTGA_86
GAGAGCGATGATAATGATGATTATGACAACATAGAACAATCCAACTCTGACAAATTCTGATGAATTTTACATCATGCACTACCATCTGAATCTCGCTCTC
