# Supplementary material for: Phylogenetic distribution of plant snoRNA families
Source: BMC Genomics. 2016 Nov 24;17:969. doi: 10.1186/s12864-016-3301-2 (PMC5122169; doi:10.1186/s12864-016-3301-2)
Supplement: Additional file 11 — snoRNAs with coordinates. Complete archive of all fasta files of annotated snoRNAs is provided. The header of each sequence follows convention of the snoStrip pipeline and includes genome coordinates, detailes about the successful query during homology search and annotation of the characteristic box motifs. (ZIP 355 kb) [file 12864_2016_3301_MOESM11_ESM.zip › Additional_folder_5/U33.fa]

>CD_U33a-1_A.thaliana_(adopted_1)_10300620,10300699_+_GTGTTGA_45_CTGA_35_ATGAGGA_5_CTGA_73
AGGAATGAGGATGTAATTCCATACGTCTGCAAATCTGAAATACAGTGTTGATACAATGACATGCACTACCATCTGACCTC
>CD_U33b-1_A.thaliana_(adopted_1)_10309012,10309092_+_GTGTTGA_45_CTGA_35_ATGAGGA_5_CTGA_74
AGGGATGAGGATATAATTCCATACGTCTGCAAATCTGAAACACAGTGTTGATACAATTGACATGCACTACCATCTGACCTC
>CD_U33a-1_T.aestivum_(IWGSC_CSS_5AL_scaff_2787771)_2055,2151_-_ath_CD_U33a-1_74.07-1.00-0.58-2.01_CAGATGA_52_CTCT_41_ATGAGGA_13_CTGA_82
TCCGGGGTTGAAATGAGGATAAATCCATCCATAACCAAATCTCTGCATCTACAGATGATGAGAAACAACATGCACTACCATCTGATCTCACCTGGGA
>CD_U33a-1_H.vulgare_(adopted_5)_492377287,492377374_+_tae_CD_U33a-1_96.63-0.91-1.23-5.47_CAGATGA_48_CTCT_37_ATGAGGA_9_CTGA_78
GGATTGAAATGAGGATAAACCAATCCATAACCAAATCTCTGCATCTACAGATGATGAGAAACAACATGCACTACCATCTGATCTCACC
>CD_U33a-2_H.vulgare_(adopted_5)_492377133,492377220_+_tae_CD_U33a-1_94.79-0.98-1.21-6.22_CAGATGA_48_CTCT_36_ATGAGGA_9_CTGA_78
GGTTTGAAATGAGGAAAACCAATCCATAACCAAATCTCTGCATCTAACAGATGATGAGAAACAACATGCACTACCATCTGATCTCACC
>CD_U33b-1_B.rapa_(A08)_16665574,16665662_+_ath_CD_U33b-1_89.16-1.01-1.06-5.37_GTGTTGA_51_CTGA_41_ATGAGGA_9_CTGA_79
TATGAGGAATGAGGATTATTATTACCATACGTCTGCAAATCTGAACCAAAGTGTTGATTCATAGACATGCACTACCATCTGACCTCTTT
>CD_U33a-1_B.rapa_(A08)_16683727,16683813_-_ath_CD_U33a-1_89.02-1.01-1.12-5.74_GTGTTGA_50_CTGA_40_ATGAGGA_8_CTGA_78
GAGAGGAATGAGGATTATTATTACCATACGTCTGCAAATCTGAATTACAGTGTTGATTCATAGACATGCACTACCATCTGACCTCTC
>CD_U33a-2_B.rapa_(A07)_6244896,6244982_+_ath_CD_U33a-1_89.02-1.01-1.09-5.54_ATGTTGA_50_CTGA_40_ATGAGGA_8_CTGA_78
GGGAGGAATGAGGATCTTTATTACCATACGTCTGCAAATCTGAATTACTATGTTGATTCAAAGACATGCACTACCATCTGACCTCTT
>CD_U33a-3_B.rapa_(A09)_22565506,22565601_+_ath_CD_U33a-1_86.05-1.06-1.02-5.50_TTGTTGA_57_CTGA_46_ATGAGGA_11_CTGA_85
AGAATGAGGAATGAGGATGATTATTATAACCATACGTCTGCAAATCTGAATTTACATTGTTGATTCATAGACATGCACTACCATCTGACCTCTTCT
>CD_U33a-4_B.rapa_(A04)_15118384,15118481_+_ath_CD_U33a-1_81.71-1.01-0.81-3.56_GTGTTGA_55_CTGA_45_ATGAGGA_15_CTGA_83
GAAGAAGAAGAGGAATGAGGAGAATTATCCAACGTCTATTAGTTCTGAACAATAGTGTTGAACCAATGACATGCACTACCATCTGACCTCTTCTCTTC
