# Supplementary material for: Phylogenetic distribution of plant snoRNA families
Source: BMC Genomics. 2016 Nov 24;17:969. doi: 10.1186/s12864-016-3301-2 (PMC5122169; doi:10.1186/s12864-016-3301-2)
Supplement: Additional file 11 — snoRNAs with coordinates. Complete archive of all fasta files of annotated snoRNAs is provided. The header of each sequence follows convention of the snoStrip pipeline and includes genome coordinates, detailes about the successful query during homology search and annotation of the characteristic box motifs. (ZIP 355 kb) [file 12864_2016_3301_MOESM11_ESM.zip › Additional_folder_5/snoR78.fa]

>HACA_snoR78-1_A.thaliana_(adopted_3)_616788,616895_+_AGATGA_19_ACA_103
TGCCAAATTTGTGTCGGAAGATGACAAGATTGATTTTGCCTCTCCATGACAATTTTGCTTCATGGAAATCTTCTCTTCCATGGAGTAGATCTATGGAGAGGCACATCA
>HACA_snoR78-2_A.thaliana_(adopted_3)_616508,616634_+_AGATGA_39_ACA_122
GCAAGATAGGTTATAATTTGTACCAATTTTGTGTCGGAAGATGACAAGATTAGTTTTATAGGCCTCCATGGGAATTTCTTCATGGAACTCTTCTCTTCCATGGAGTTGCTCTGAGGAGGTTACACTT
>HACA_snoR78-1_P.persica_(scaffold_7)_19227300,19227426_+_ath_HACA_snoR78-2_73.64-0.86-0.51-1.04_AGATGA_40_ACA_122
CAAAGCATATTGGTGTTCTCGTACCAACTTTGTGTCGGAAGATGACGAAATTGATATATATACTCCATGCCATCATCTTCATGAAATGCCATTGTTTTCATGCAGTAACCGTGAGGAGGGTACATTT
>HACA_snoR78-2_P.persica_(scaffold_7)_19227703,19227827_+_ath_HACA_snoR78-2_73.45-0.88-0.50-1.09_AGTTGA_38_AAA_120
AAGCATATTGGTTTTTTTGTACCAAATTTGTGTCGGAAGTTGACAAAATTGATTGACATCCTCCATGAGATAATCTTCATGAAATGCTTTTGTTTTCGTGTTGCAATCTTAGGGAGGGCAAATCT
>HACA_snoR78-1_G.raimondii_(Chr01)_1381980,1382107_-_ppe_HACA_snoR78-1_73.64-1.01-0.59-1.97_AGATGA_41_ACA_123
TAAAGCAAATAGGTTATTCTTATACCGATTTTGTGTCGGAAGATGACAAGATCGATCCAATCCTCCGTTAACATCATCCTGTTTGAAATCCAAAGGTTTTCATACAGTAACATTTGGAGGTTACACTT
>HACA_snoR78-2_G.raimondii_(Chr01)_1381463,1381598_-_ppe_HACA_snoR78-1_72.66-1.00-0.58-1.85_AGATGA_42_ATA_131
ATAAAGCAAATAGGTTATTCTTGTGCCGATTTTGTGTCGGAAGATGATGAGATCAATCCAATTCTCCTTTACCATCATCCTGTTTGAAATCCAAGCGTTTTCAGACTGTAACATTTAGGAGGATTCATTAATATGG
>HACA_snoR78-1_B.rapa_(A05)_23550664,23550794_-_ath_HACA_snoR78-2_80.47-1.00-0.84-3.32_AGATGA_42_ACA_126
AAGCAAAATAGGCTATAATTTTGTATCGATTTTGTGTCGGAAGATGACAATATCAGTTCATTCAACCTCCATGACATTATCTTCATGGAAGTCTTTCTCTTCCATGGAGTAGTTCTTTGGAGGAAACACTA
>HACA_snoR78-2_B.rapa_(A05)_23550456,23550572_-_ath_HACA_snoR78-1_86.46-0.88-0.94-3.03_AGATGA_28_ATA_112
ATATCTCTGTACCAAATTTGTGTCGGAAGATGACAAGATTGAATCTGAACCTCCGTTACAATTTTTCGTCATGGAAATCTTCTATTCCATGGAGTTGGTATATGGAGGTTCATATTA
>HACA_snoR78-1_C.sinensis_(scaffold00140)_322119,322247_+_ppe_HACA_snoR78-1_76.19-0.98-0.69-2.36_AGATGA_41_ACA_124
ATAAAGCATAGCGGCATCTCTGTGCCATCTTTGTTTCGGAAGATGACTAAATTAAACTGTAGTCTCCATGCCATCATCCTTGTGAAAGTGTCCTGTTTTTCACATAGTAACCTTAAGGAGAGTACATAC
