# Supplementary material for: Phylogenetic distribution of plant snoRNA families
Source: BMC Genomics. 2016 Nov 24;17:969. doi: 10.1186/s12864-016-3301-2 (PMC5122169; doi:10.1186/s12864-016-3301-2)
Supplement: Additional file 11 — snoRNAs with coordinates. Complete archive of all fasta files of annotated snoRNAs is provided. The header of each sequence follows convention of the snoStrip pipeline and includes genome coordinates, detailes about the successful query during homology search and annotation of the characteristic box motifs. (ZIP 355 kb) [file 12864_2016_3301_MOESM11_ESM.zip › Additional_folder_5/snoR167.fa]

>CD_snoR167-1_O.sativa_(adopted_6)_29207562,29207650_+_NNNNNNN_0_CTGA_34_GCGATGA_6_CTGA_79
CGCCGGCGATGAGGAAGAACATGGTTCGCTCGTCTGAACGGTGGGTTATTTACCCACCTTGCAGATTTTAAAAGTAGTCTGAGCCGATG
>CD_snoR167-1_S.bicolor_(adopted_10)_58495019,58495117_+_osa_CD_snoR167-1_81.52-1.02-0.82-3.71_NNNNNNN_0_CTGA_38_GCGATGA_9_CCGA_89
GGGCGACGGCGATGACGAAAAACTATGGTTCGCTCGTCTGAACGGCGGCGGGTATTGAACCCAATGCCTTGCTGAGCTTAAAAGTAGTCCGAGCCATTC
>CD_snoR167-1_T.aestivum_(IWGSC_CSS_7DL_scaff_2743349)_920,1023_+_osa_CD_snoR167-1_85.88-0.94-0.93-3.80_NNNNNNN_0_CTTA_40_GCGATGA_12_CTGA_83
AGGGATCAACGGCGATGAGGAAAAACAAGGTTCGCTCGTCTTAACGGGGGTTGTAATCCGCCTTGAAGACCTTAAAAGTAGTCTGAGCCGATACATCATGCCCT
>CD_snoR167-2_T.aestivum_(IWGSC_CSS_7BL_scaff_6686034)_2827,2917_+_osa_CD_snoR167-1_84.71-0.94-0.93-3.74_NNNNNNN_0_CTTA_37_GCGATGA_9_CTGA_81
AATCAACGGCGATGAGGAAAAACAAGGTTCGCTCGTCTTAACGGCGGGTTTTCATCCGCCTTGAAGACCTTAAAATTTGTCTGAGCCGATT
>CD_snoR167-3_T.aestivum_(IWGSC_CSS_7BL_scaff_6684168)_2096,2204_-_osa_CD_snoR167-1_84.71-0.94-0.93-3.74_NNNNNNN_0_CTTA_42_GCGATGA_14_CTGA_86
GAAGGGATCAACGGCGATGAGGAAAAACAAGGTTCGCTCGTCTTAACGGCGGGTTGTATTCCGCATTGAAGACCTTAAAAGTAGTCTGAGCCGATACATCATGCCCTTT
>CD_snoR167-1_H.vulgare_(adopted_7HL)_14195963,14196078_+_tae_CD_snoR167-3_91.51-0.96-1.14-5.36_NNNNNNN_0_CTTA_40_GCGATGA_12_CTGA_84
GGGTATCAACGGCGATGAGGAAAAACAAGGTTCGCTCGTCTTAACGGCGGGTTTTCACCCGCCTTGAAGACCTTAAAAGTAGTCTGAGCCGATTCAATCACGCCCTTCAGATTCCT
