# Supplementary material for: Phylogenetic distribution of plant snoRNA families
Source: BMC Genomics. 2016 Nov 24;17:969. doi: 10.1186/s12864-016-3301-2 (PMC5122169; doi:10.1186/s12864-016-3301-2)
Supplement: Additional file 11 — snoRNAs with coordinates. Complete archive of all fasta files of annotated snoRNAs is provided. The header of each sequence follows convention of the snoStrip pipeline and includes genome coordinates, detailes about the successful query during homology search and annotation of the characteristic box motifs. (ZIP 355 kb) [file 12864_2016_3301_MOESM11_ESM.zip › Additional_folder_5/snoR31.fa]

>CD_snoR31-1_A.thaliana_(adopted_5)_20796129,20796227_+_GTGAAGT_68_CTGA_42_ATGATGA_6_CTGA_90
AGATAATGATGAAGCAAAATTAATCTAATCCAACACTTGATCTGAGAGATACTATGTGCATCTCCAAGTGAAGTTACAACTGTTAGCTTCTGAATCTAA
>CD_snoR31-1_V.vinifera_(adopted_16)_5409740,5409846_-_ath_CD_snoR31-1_76.53-0.98-0.68-2.47_GTGATGT_70_CTGA_51_GGGATGA_15_CTGA_91
AATAGATGTAGATTGGGATGAAGCAACAGTACATTAATCCAACACTTGATCTGAGATATTTATATCCAAGTGATGTTAAATTCTATGCTTCTGAATCTATTTCTGTT
>CD_snoR31-1_P.persica_(scaffold_2)_23926537,23926628_+_vvi_CD_snoR31-1_81-0.93-0.74-2.54_GTGATGC_61_CTGA_42_GGGATGA_9_CTGA_82
CGTAGATTGGGATGAAGCAATCATATTATCCAACACTTGATCTGAGATATTCAATATCGAGTGATGCTAACTGATACACTTCTGAATCTAAT
>CD_snoR31-1_B.rapa_(A04)_12492642,12492737_-_ath_CD_snoR31-1_81.25-0.96-0.80-3.06_CTGATGC_63_CTGA_43_ATGATGA_9_CTGA_86
CGGTGATAATGATGAATCAATTAATCTAATCCAACACTTGATCTGATTTATGCTATGTGCATCTGATGCTATAACAGTTTAGCTTCTGAATCCCCG
>CD_snoR31-2_B.rapa_(A02)_9162424,9162518_-_ath_CD_snoR31-1_80.61-0.98-0.80-3.19_TTGATGT_62_CTGA_42_ATGATGA_8_CTGA_85
GGTGATAATGATGAAGCAATAAATCTAATCCAACACTTGATCTGATTAATGCTATGTGCATTTGATGTTACGCATGTTTAGCTTCTGAATCTACC
>CD_snoR31-3_B.rapa_(A01)_21297922,21298017_+_ath_CD_snoR31-1_79.38-0.97-0.75-2.85_TTGATGT_63_CTGA_43_ATGATGA_9_CTGA_86
TGGTGATAATGATGAAGCAATAAATCTAATCCAACACTTGATCTGATTAATTTTATGTGCATTTGATGTTATACATGTTTAGCTTCTGAATCTTCC
>CD_snoR31-1_C.sinensis_(scaffold00415)_141412,141505_+_vvi_CD_snoR31-1_76.92-0.96-0.71-2.50_ATGAAGC_63_CTGA_44_AGGATGA_8_CTGA_85
GTGGATGAGGATGAAGCTACAATCTTATAATCCAACACTTGATCTGAGATATTCATTATCAAATGAAGCTTTAAGTATTTGCTTCTGAATCTGC
