# Supplementary material for: Phylogenetic distribution of plant snoRNA families
Source: BMC Genomics. 2016 Nov 24;17:969. doi: 10.1186/s12864-016-3301-2 (PMC5122169; doi:10.1186/s12864-016-3301-2)
Supplement: Additional file 11 — snoRNAs with coordinates. Complete archive of all fasta files of annotated snoRNAs is provided. The header of each sequence follows convention of the snoStrip pipeline and includes genome coordinates, detailes about the successful query during homology search and annotation of the characteristic box motifs. (ZIP 355 kb) [file 12864_2016_3301_MOESM11_ESM.zip › Additional_folder_5/snoR23.fa]

>CD_snoR23-1_A.thaliana_(adopted_3)_7682640,7682749_+_NNNNNNN_0_GTGA_30_ATGATGA_4_CTGA_104
GCGATGATGATAAAATAGCACGAAGGTGCGTGAAGGGCAGTGGACAAAGCAATGAAAATTTGTTTTGCCGTGAGCTCTCTTTAATAAACGACTTCTCCTTCCACTGAGCA
>CD_snoR23-2_A.thaliana_(adopted_4)_8460057,8460149_+_NNNNNNN_0_GTGA_30_ATGATGA_5_CTGA_86
TGCAATGATGAGATAAAAGCACGAAGAGTGTGAGAAGAGCAGTGGGTTTACCGTGAGCTCTCCTTTAAAACGACTTCTCCTTCCACTGAGCAT
>CD_snoR23-1_B.vulgaris_(Bvchr3.sca003)_2544454,2544555_-_ath_CD_snoR23-2_78.72-1.00-0.73-2.91_NNNNNNN_0_GTGT_33_ATGATGA_10_CTGA_92
CTTGATGCGATGATGAGATGAAAGCACTGGAAGTGTTTATGGGCAGTGGATAATACCGTGAGCCTATTTAATTAAACGACTTCTCCTTCCACTGAGCTCAAG
>CD_snoR23-1_D.purpurea_(dpa_locus_5381_iso_7_len_1082_ver_4)_565,663_-_bvu_CD_snoR23-1_79-0.97-0.72-2.68_NNNNNNN_0_GTGT_30_ATGATGA_7_CTGA_91
TATGCAATGATGAGATTAGGCACCGTTGGGTGTTATAGGGCAGTGGAATAAACCTCCGTGAGCCCATTTAATAAACGACTTCTCCTTCCACTGAGCATA
>CD_snoR23-2_D.purpurea_(dpa_locus_5381_iso_6_len_2467_ver_4)_1945,2043_-_bvu_CD_snoR23-1_79-0.97-0.72-2.68_NNNNNNN_0_GTGT_30_ATGATGA_7_CTGA_91
TATGCAATGATGAGATTAGGCACCGTTGGGTGTTATAGGGCAGTGGAATAAACCTCCGTGAGCCCATTTAATAAACGACTTCTCCTTCCACTGAGCATA
>CD_snoR23-3_D.purpurea_(dpa_locus_5381_iso_2_len_2442_ver_4)_1945,2043_-_bvu_CD_snoR23-1_79-0.97-0.72-2.68_NNNNNNN_0_GTGT_30_ATGATGA_7_CTGA_91
TATGCAATGATGAGATTAGGCACCGTTGGGTGTTATAGGGCAGTGGAATAAACCTCCGTGAGCCCATTTAATAAACGACTTCTCCTTCCACTGAGCATA
>CD_snoR23-4_D.purpurea_(dpa_locus_5381_iso_10_len_2462_ver_4)_1945,2043_-_bvu_CD_snoR23-1_79-0.97-0.72-2.68_NNNNNNN_0_GTGT_30_ATGATGA_7_CTGA_91
TATGCAATGATGAGATTAGGCACCGTTGGGTGTTATAGGGCAGTGGAATAAACCTCCGTGAGCCCATTTAATAAACGACTTCTCCTTCCACTGAGCATA
>CD_snoR23-1_S.tuberosum_(adopted_7)_47233630,47233742_+_dpr_CD_snoR23-4_79.09-1.10-0.82-4.26_NNNNNNN_0_GTGT_32_GTGATGA_9_CTGA_103
AGTATGCTGTGATGAGATTAAGCACCATAGGGTGTATAGGGCAGTGGAAGAAGGTTTAAAAGCCTTCTCCGTGAGCTTATTAATTAACGACTTCTCCTTCCACTGAGCATCAA
>CD_snoR23-2_S.tuberosum_(adopted_5)_42597828,42597948_+_dpr_CD_snoR23-4_70.09-1.17-0.61-3.00_NNNNNNN_0_GTGT_31_GTGATGA_8_CTGA_112
TAATGCTGTGATGAGGTGAAACACCATATGGTGTAATAAGGGCAGTGGAATTAGAGGGTTATTTTATAGCTTTCTCCGTGAGCCTATTTTATTAAACGACTTCTCCTTCCACTGAGCATTA
>CD_snoR23-1_S.lycopersicum_(adopted_5)_57283192,57283312_+_stu_CD_snoR23-2_95.08-1.00-1.25-6.77_NNNNNNN_0_GTGT_31_GTGATGA_8_CTGA_112
TAATGCTGTGATGAGGTGAAACACTATATGGTGTATTTGGGCAGTGGAATTAGAAGGTTATTTTTATAGCTTTCTCCGTGAGCCTATTTTATTAAACGACTTCTCCTTCCACTGAGCATTA
>CD_snoR23-2_S.lycopersicum_(adopted_7)_58369619,58369751_+_stu_CD_snoR23-1_99.11-0.98-1.39-7.66_NNNNNNN_0_GTGT_41_GTGATGA_18_CTGA_112
TGATGGAAAAGTATGCTGTGATGAGATTAAGCACCATAGGGTGTATTGGGCAGTGGAAGAAGGTTTAAAAGCCTTCTCCGTGAGCTTATTAATTAACGACTTCTCCTTCCACTGAGCATCATTTTTTCTATCA
>CD_snoR23-1_L.japonicus_(CM0152)_385095,385200_-_sly_CD_snoR23-1_77.39-0.94-0.64-2.09_NNNNNNN_0_GTGT_29_ATGATGA_7_CTGA_98
GGTGCAATGATGAGATAAAACACTCTATGTGTATTGGGCAGTGGACGTTACCATCAGGTTTCGCCGTGAGCCTAATATTAAACGACTTCTCCTTCCACTGAGCACT
>CD_snoR23-1_M.truncatula_(adopted_5)_28551839,28551952_-_lja_CD_snoR23-1_79.28-1.04-0.76-3.37_NNNNNNN_0_GTGT_33_ATGATGA_8_CTGA_105
TGGTGCTATGATGAGATAAAAACACCAAGGAAGTGTTTATGGGCAGTGGACAAAATCGTAAAGGTTTTGCCGTGAGCTTTTTTTTAAAACGACTTCTCCTTCCACTGAGCACCG
>CD_snoR23-1_P.persica_(scaffold_3)_16738301,16738419_+_lja_CD_snoR23-1_76.58-1.04-0.73-3.10_NNNNNNN_0_GTGT_31_ATGATGA_9_CTGA_109
GGTTTGCGATGATGAGATGAAACACTGGACGTGTTTTGGGCAGTGGACGAGCCCTCTTTTGGGGGGTCTCGCCGTGAGCTCATTCTTACAAAACGACTTCTCCTTCCACTGAGCTCCAT
>CD_snoR23-2_P.persica_(scaffold_3)_16748128,16748246_+_lja_CD_snoR23-1_75.45-1.03-0.72-2.91_NNNNNNN_0_CTGG_25_ATGATGA_9_CTGA_109
GGTTTGCGATGATGAGGTGAAACACTGGACGTATTTTGGGCAGTGGACATGACCTCCATTTGGGGGTCTTGCCGTGAGCTCATTCTTACAAAACGACTTCTCCTTCCACTGAGCTCCAT
>CD_snoR23-3_P.persica_(scaffold_6)_24075232,24075327_-_bvu_CD_snoR23-1_80.85-0.91-0.75-2.47_NNNNNNN_0_GTGT_31_ATGATGA_9_CTGA_86
GGTTTGCGATGATGAGATGAAACACTGGACGTGTTTTGGGCAGTGGACAAGCTCATTCATTCTTACAAAACGACTTCTCCTTCCACTGAGCTCCAT
>CD_snoR23-1_G.raimondii_(Chr13)_17864970,17865106_-_sly_CD_snoR23-1_76.92-0.96-0.64-2.17_NNNNNNN_0_GTGT_40_ATGATGA_18_CTGA_121
GGGATTTGATTTTTGCTATGATGAGGTAAAAACACTTAAGTGTTGATGGGCAGTGGATTTGGATCTTTCAATTTTTGAAGATCTGCCGTGAGCCCTCTTTTTAAACGACTTCTCCTTCCACTGAGCTCTAAAATCCC
>CD_snoR23-1_B.rapa_(A03)_18847067,18847185_+_ath_CD_snoR23-1_90.91-0.99-1.15-5.76_NNNNNNN_0_GTGA_37_ATGATGA_11_CTGA_107
TTATGATGCAATGATGATAAAATAGCACGAAGGTGCGTGAAGGGCAGTGGACAAAACATAATATGTTTTGCCGTGAGCTCTCTTAATTAAACGACTTCTCCTTCCACTGAGCATAATAA
>CD_snoR23-2_B.rapa_(A01)_20523375,20523487_-_ath_CD_snoR23-1_89.09-0.99-1.10-5.33_NNNNNNN_0_ATGA_34_ATGATGA_8_CTGA_104
TGATGCGATGATGATAAAACAGCACGGAGGTGCATGAAGGGCAGTGGACAAAACAGAATATGTTTTGCCGTGAGCTCTCTTAATTAAACGACTTCTCCTTCCACTGAGCATTA
>CD_snoR23-3_B.rapa_(A05)_16106076,16106190_-_ath_CD_snoR23-1_84.55-0.99-0.97-4.38_NNNNNNN_0_ACGA_35_ATGATGA_9_CTGA_105
TTGATGCGATGATGATGAAACTGCACGGAGGTGCACGAAGGGCAGTGGACAAAACATAAACTGTTTTGCCGTGAGCTCTCTTATTTAAACGACTTCTCCTTCCACTGAGCATTAA
>CD_snoR23-4_B.rapa_(A03)_22201863,22201985_-_ath_CD_snoR23-1_79.17-1.08-0.80-3.93_NNNNNNN_0_AAGA_33_ATGATGT_6_CTGA_116
ATGCTATGATGTGATAAAAGCACGAAGAGTGTAAGAAGAGCAGTGGACAATTACAAATTCTGAAAAGGGTTTGTTCTTGCCGTGAGCTTTCCTAATTAAACGACTTCTCCTTCCACTGAGCAT
>CD_snoR23-5_B.rapa_(A01)_11857315,11857448_+_ath_CD_snoR23-1_77.97-1.06-0.77-3.57_NNNNNNN_0_AAGA_38_ATGATGA_11_CTGA_120
TTTTGATGCTATGATGAGATGAAAGCACGAAGAGTGTAAGAAGAGCAGTGGACAATTACAAATTCTGTAAAGGGTTTGTTTTGCCGTGAGCTTTACTAATTAAACGACTTCTCCTTCCACTGAGCGTATTGAAA
