# Supplementary material for: Phylogenetic distribution of plant snoRNA families
Source: BMC Genomics. 2016 Nov 24;17:969. doi: 10.1186/s12864-016-3301-2 (PMC5122169; doi:10.1186/s12864-016-3301-2)
Supplement: Additional file 11 — snoRNAs with coordinates. Complete archive of all fasta files of annotated snoRNAs is provided. The header of each sequence follows convention of the snoStrip pipeline and includes genome coordinates, detailes about the successful query during homology search and annotation of the characteristic box motifs. (ZIP 355 kb) [file 12864_2016_3301_MOESM11_ESM.zip › Additional_folder_5/U35.fa]

>CD_U35-1_A.thaliana_(chr1)_6941286,6941373_+_TTGATGT_61_CTGA_41_GTGATGA_4_CTGA_83
CAAGTGATGAGATTTGATCTAAAATTCTCACGACGGTCGTCTGAGGCCTTTTGTGGCCGATTGATGTACCGATCACTCCTCTCTGATG
>CD_U35-1_B.vulgaris_(Bvchr2.sca001)_3260276,3260373_-_ath_CD_U35-1_70.97-1.04-0.56-2.04_TTGATGA_67_CTGA_42_GTGATGA_8_CTGA_89
AGATCAAGTGATGATATTGGATATATTCTCACGACGGTCGTCTGAGGACACAAATTTGTGTCTTTTTTGATGAATTTAATCCTAATTTCTGATGATTT
>CD_U35-1_V.vinifera_(adopted_18)_12362621,12362732_+_ath_CD_U35-1_74.73-1.02-0.69-2.68_TTGATGC_73_CTGA_52_GTGATGA_15_CTGA_97
GATAGCGAAACCAGGTGATGAGTTTGGATTAAATTTTCTCACGACGGTCGTCTGAGACACAATGTGTCGCCTTTGATGCATCGATCCAATACTTCTCTGATGGTTTCTTGTT
>CD_U35-1_G.raimondii_(Chr01)_54839603,54839713_-_vvi_CD_U35-1_80.19-0.94-0.76-2.67_TTGATGC_72_CTGA_46_ATGATGA_9_CTGA_94
GAAATCAGATGATGAGATTGGATTAAAATTTCTCACGACGGTCGTCTGAGAGACACCTTCAAAGTGTTTGCTTGATGCATCGATCCAATGTTTCTGATGATTTAAGGTTTC
>CD_U35-2_G.raimondii_(Chr02)_17772315,17772418_-_vvi_CD_U35-1_78.38-0.98-0.74-2.85_TTGATGC_72_CTGA_46_ATGATGA_9_CTGA_94
GAAATCAGATGATGAGATTGGATGAAAATTTCTCACGACGGTCGTCTGAGAGACACCTTAAAAGTCTCTGATTGATGCATCAATCCAATGTTTCTGATGGTTTC
>CD_U35-1_B.rapa_(A06)_8007783,8007875_+_ath_CD_U35-1_90.48-0.94-1.06-4.65_TTGATGT_62_CTGA_45_ATGATGA_8_CTGA_84
TATTCAGATGATGAGATTTGATCTAAAATTCTCACGACGGTCGTCTGAGACTATGTGTCGATTGATGTACCGATCGCTCTTCTCTGATGAATA
>CD_U35-1_C.sinensis_(scaffold00053)_431480,431578_-_vvi_CD_U35-1_84.31-0.90-0.88-3.12_CTGATGC_67_CTGA_46_GTGATGA_9_CTGA_89
GAAATCAGGTGATGAGATTGGATTCAAATTTCTCACGACGGTCGTCTGAGACACTTCGTGTCGATACTGATGCATTGATCCAATGTTTCTGATGGTTTC
