# Supplementary material for: Phylogenetic distribution of plant snoRNA families
Source: BMC Genomics. 2016 Nov 24;17:969. doi: 10.1186/s12864-016-3301-2 (PMC5122169; doi:10.1186/s12864-016-3301-2)
Supplement: Additional file 11 — snoRNAs with coordinates. Complete archive of all fasta files of annotated snoRNAs is provided. The header of each sequence follows convention of the snoStrip pipeline and includes genome coordinates, detailes about the successful query during homology search and annotation of the characteristic box motifs. (ZIP 355 kb) [file 12864_2016_3301_MOESM11_ESM.zip › Additional_folder_5/OsU43.fa]

>CD_OsU43-1_O.sativa_(adopted_3)_5159986,5160089_-_ATGTTGA_49_CTGA_36_TCGATGA_5_CCGA_95
TTTCTCGATGAAGAGAGTACAAGCAGACGGGCGGTCTGAACTGATGCCATGTTGATATGTCTGCAGTTTCCATGCCTTCCATCTGGATTGGCATCCGAGGGAAA
>CD_OsU43-1_T.aestivum_(IWGSC_CSS_4DL_scaff_4DL_14415189)_2613,2728_+_osa_CD_OsU43-1_89.52-1.00-1.07-5.29_ATGTTGA_60_CTGA_47_TCGATGA_16_CCGA_106
GTTCCGAAATCTTTCTCGATGACGAGAGTACAAGCAGACGGGCGGTCTGAACTGATGCCATGTTGATATGTCTGCATCATCCGTGCCTGCCCCTGTGGTTGGCATCCGAGAGGAAC
>CD_OsU43-2_T.aestivum_(IWGSC_CSS_4AS_scaff_6015448)_160,278_+_osa_CD_OsU43-1_86.54-0.99-1.06-4.93_ATGTTGA_53_CTGA_40_TCGATGA_9_CCGA_99
AATCTTTCTCGATGACGAGAGTACAAGCAGACGGGCGGTCTGAACTGATGCCATGTTGATATGTCTGCGTCATCCGTGCCAGCCCTTGTGGTTGGCATCCGAGAGAAAACACTAGGGTT
>CD_OsU43-3_T.aestivum_(IWGSC_CSS_7DL_scaff_3349351)_4849,4963_-_osa_CD_OsU43-1_86.67-1.00-1.01-4.79_ATGTTGA_52_CTGA_39_TCGATGA_8_CAGA_98
ATCTTTCTCGATGAAGAGAGTACAAGCAGACGGGCGGTCTGAACTGATGCCATGTTGATATGTCTGCATCATCAGTGCTTACCCTTGTGGATAGCATCAGAGAGAAAACAAAGAT
>CD_OsU43-4_T.aestivum_(IWGSC_CSS_7AL_scaff_4513639)_1902,2012_+_osa_CD_OsU43-1_85.98-1.02-1.01-4.96_ATGTTGA_53_CTGA_40_TCGATGA_9_CAGA_101
AACCTTTCTCGATGAAGAGAGTACAAGCAGACGGGCGGTCTGAACTGATGCCATGTTGATATGTCTGCATCATCTGTGCTTTTACCCTTGTGGATAGCATCAGAGAGAAAA
>CD_OsU43-5_T.aestivum_(IWGSC_CSS_5BS_scaff_2295400)_3468,3569_+_osa_CD_OsU43-1_84.47-0.98-0.98-4.31_ATGTTGA_48_CTGA_35_TTGAAGA_7_CTGA_94
TTCTCCTTGAAGAGAGTACAAGCAGACGGGCGGTCTGAACTGATGCCATGTTGATATGTCTGCATCATCTGCGCTTACCCTTATGATTGGCATCTGAGAGAA
>CD_OsU43-6_T.aestivum_(IWGSC_CSS_5BS_scaff_2271713)_787,888_-_osa_CD_OsU43-1_84.47-0.98-0.98-4.31_ATGTTGA_48_CTGA_35_TTGAAGA_7_CTGA_94
TTCTCCTTGAAGAGAGTACAAGCAGACGGGCGGTCTGAACTGATGCCATGTTGATATGTCTGCATCATCTGCGCTTACCCTTATGATTGGCATCTGAGAGAA
>CD_OsU43-7_T.aestivum_(IWGSC_CSS_5BS_scaff_2271712)_787,888_-_osa_CD_OsU43-1_84.47-0.98-0.98-4.31_ATGTTGA_48_CTGA_35_TTGAAGA_7_CTGA_94
TTCTCCTTGAAGAGAGTACAAGCAGACGGGCGGTCTGAACTGATGCCATGTTGATATGTCTGCATCATCTGCGCTTACCCTTATGATTGGCATCTGAGAGAA
>CD_OsU43-8_T.aestivum_(IWGSC_CSS_1AS_scaff_3315423)_3579,3680_-_osa_CD_OsU43-1_84.47-0.98-0.98-4.31_ATGTTGA_48_CTGA_35_TTGAAGA_7_CTGA_94
TTCTCCTTGAAGAGAGTACAAGCAGACGGGCGGTCTGAACTGATGCCATGTTGATATGTCTGCATCATCTGCGCTTACCCTTATGATTGGCATCTGAGAGAA
>CD_OsU43-9_T.aestivum_(IWGSC_CSS_2DS_scaff_5325250)_2379,2490_+_osa_CD_OsU43-1_81.63-0.93-0.79-2.82_ATGTTGA_47_CTGT_34_TTGATGA_6_TTGA_94
ATCTCTTGATGAGAGTACAAGCAGACGGGTGGTCTGTACTGATGCCATGTTGATATGTCTGCATCACCTGTGCTTTTTCATGTGGTTTGCATCTTGAGAGAAAACGTGAGGT
>CD_OsU43-10_T.aestivum_(IWGSC_CSS_5AS_scaff_1504083)_3990,4094_-_osa_CD_OsU43-1_75.47-1.01-0.73-2.85_TTGTTGA_51_CTGA_35_TTGAAGA_7_CTGA_97
TTCTCCTTGAAGAGAGTACAAGCAGATGGGCAGTCTGAACTGATATATTTTTGTTGATATCTCTGCATCATCTGTGCTTACCCTTATGGTTGGCATCTGAGAGAA
>CD_OsU43-1_H.vulgare_(adopted_6HL)_6272058,6272170_-_tae_CD_OsU43-3_90.74-0.93-1.08-4.62_GTGTTGA_54_CTGA_41_ATGAAGA_13_CTGA_99
ATATCTTTCTCTATGAAGAGAGTACAAGCAGACGGGCGGTCTGAACTGATGTCGTGTTGATATGTCTGCATCATATGTTCTACCCTTGTGGTTGGCATCTGAGAGAAAAATGT
>CD_OsU43-2_H.vulgare_(adopted_4)_476909775,476909883_-_tae_CD_OsU43-1_95.58-0.97-1.27-6.42_ATGTTGA_53_CTGA_40_TCGATGA_9_CCGA_99
AATCTTTCTCGATGACGAGAGTACACGCAGACGGGCGGTCTGAACTGATGCCATGTTGACAAGTCTGCATCATCCGTGCTTGCCCCTGTGGTTGGCATCCGAGAGAAAA
