# Supplementary material for: Phylogenetic distribution of plant snoRNA families
Source: BMC Genomics. 2016 Nov 24;17:969. doi: 10.1186/s12864-016-3301-2 (PMC5122169; doi:10.1186/s12864-016-3301-2)
Supplement: Additional file 11 — snoRNAs with coordinates. Complete archive of all fasta files of annotated snoRNAs is provided. The header of each sequence follows convention of the snoStrip pipeline and includes genome coordinates, detailes about the successful query during homology search and annotation of the characteristic box motifs. (ZIP 355 kb) [file 12864_2016_3301_MOESM11_ESM.zip › Additional_folder_5/snoR86.fa]

>HACA_snoR86-1_A.thaliana_(adopted_1)_11685248,11685376_+_ATAACA_50_ACA_124
GAGCAAGGGCGTCTAGTTTAAATGACGTGAGTTGCCTTGAAGGTTGGCGATAACAAGTTTTGCGATTCTCCGTGCCTATCAAATTTTGTTTTTCGTATTGATAATGGCCTCGAACAAGTCGCTACATTC
>HACA_snoR86-1_A.trichopoda_(AmTr_v1.0_scaffold00066)_2412901,2413015_-_ath_HACA_snoR86-1_72.03-0.91-0.55-1.31_AAAGCA_38_ACA_110
ACAGTTTTAATGGCGTAGTTTGTTTTGAAGGATGGCGAAAGCAAAAATTCTCTGCAATTCTCCGTGCCTTTGTGATCTTTCTTTTGCAAATGGCCTCGAACAAGTTGCTACATTT
>HACA_snoR86-1_P.dactylifera_(PDK_30s688281)_3753,3878_-_ath_HACA_snoR86-1_72.66-0.98-0.59-1.83_ATAATA_52_ACA_121
ACAGCAAAGTCGTCAAATTGAAATGGCGAACACTTTGGATAAAGGTTGGCAATAATAGTTCTGCAATTTTCCGTCCCTCTCAATTTTTTTCTGTTTGAAGATGGCCTCGAACAAATTGCTACATTG
>HACA_snoR86-2_P.dactylifera_(PDK_30s688281)_2764,2891_-_ath_HACA_snoR86-1_73.81-0.97-0.57-1.71_ATAATA_54_ACA_123
TCACAGCAAAGTCGTCAAATTGAAATGACGAATACTTTGGATAAAGGTTGGCAATAATAGCTGTGCAATTTTCCGTCCCTCTCAATTTGTTTCTGTTTGAAGATGGTCTCGAACAAATTGCTACACTG
>HACA_snoR86-3_P.dactylifera_(PDK_30s1105441)_7613,7741_+_ath_HACA_snoR86-1_70.99-1.01-0.56-1.75_AGAATA_54_ATA_124
AGAGCGAAGGCGCCACATTGAGATGGCGATGATCTTTGTTTTGAAGGTTGGCGAGAATAAAATTTGCAGTTCTCCGTGCCTCTCAAAAATCCCTATTTTGATGACGGCCTCGAACAATCTGCTATATTT
>HACA_snoR86-4_P.dactylifera_(PDK_30s688281)_680,807_-_ath_HACA_snoR86-1_73.02-0.97-0.55-1.59_ATAATA_54_ACA_123
TCACAGCAAAGTCATCAAATTGAAATGACGAATACTTTGGATAAAAGTTGGCAATAATAGCTGTGCAATTTTCCGTCCCTCTCAATTTGTTTCTGTTTGAAGATGGCCTCGAACAAATTGCTACACTG
>HACA_snoR86-5_P.dactylifera_(PDK_30s688281)_1775,1902_-_ath_HACA_snoR86-1_71.43-0.97-0.55-1.55_ATAATA_54_ACA_123
TCACAGCAAAGTCGTCAAATTGAAATGACGAATACTTTGGATAAAAGTTGGCAATAATAGCTGTGCAATTTTCCGTCCCTCTCAATTTTTTTCTGTTTGAAGATGGCCTCGAACAAATTGCTACACTG
>HACA_snoR86-6_P.dactylifera_(PDK_30s700121)_33625,33755_+_ath_HACA_snoR86-1_68.99-0.99-0.49-1.36_ATAATA_52_ATA_126
ACAGCAAAGTCATCAAATCGAAATGGCGAATACTTTGGATAAAGGTTGGCAATAATAGTTATGTAACTTTCTATCCCTCTCAATTTTTTTTTTTTCTGTTTGAAGATGGCCTCAAACAAGTTGCTATATTG
>HACA_snoR86-7_P.dactylifera_(PDK_30s700121)_26342,26466_+_ath_HACA_snoR86-1_71.54-1.00-0.48-1.42_ATAGTG_52_ACA_120
ACAGCAAAGTTGTCAGTTTAAAATGGCGAATACTTTGGATAAAGGTTGGCAATAGTGATAGTGCATTTTTCCGTCCCTCTCAATTGTTCTTGTTTGAAGATGGCCTCGAACAAATTGCTACATTC
>HACA_snoR86-8_P.dactylifera_(PDK_30s700121)_26157,26279_+_ath_HACA_snoR86-1_69.05-0.97-0.48-1.23_ACAACA_50_ACA_118
AGGTCAAAGTCGTCAAATTGAAATGGCTAACTTTGGATGAATATTGGCAACAACAATCATGCAATTTGCCATGCCTCTCAAATCTCTTTGTTTGAAGATGGCCTCAAACAAATTGCTACATTC
>HACA_snoR86-1_Z.mays_(adopted_5)_173206700,173206821_+_pda_HACA_snoR86-3_79.53-0.98-0.73-2.63_ACAACG_50_ACA_117
CAGAGCAAAGGGGCCAGATAAGTGGCGATCTTTGCATTGAAGGTTGGCCACAACGAACTGCAGTTCTCCGTGCCGCTCAGATTTCTCTGTTTTGTGACGGCCTCGAACAATCTGCTACATGG
>HACA_snoR86-2_Z.mays_(adopted_5)_173206376,173206498_+_pda_HACA_snoR86-3_78.12-0.98-0.70-2.48_ACAACG_50_ACA_118
CAGAGCAAAGGGGCCAGATAAGTGGCAATCTTTGCATTGAAGGTTGGCCACAACGAAACTGCAGTTCTCCGTGCCGCTCAGATTTCTCTGTTTTGTGACGGCCTCGAACAAGCTGCCACATTA
>HACA_snoR86-3_Z.mays_(adopted_6)_163600923,163601047_+_pda_HACA_snoR86-3_78.29-0.99-0.69-2.49_ACAACA_50_ACA_120
CAGAGCAAAGGGGCCAGATAAGTGGCGATCTTTGCATTGAAGGTTGGCGACAACAAAAATGCAGTTCTCCGTGCCGCTCAGATTTTCATCTGTTCTGTGATGGCCTCGAACAAGCTGCTACATCA
>HACA_snoR86-4_Z.mays_(adopted_8)_66075124,66075248_+_pda_HACA_snoR86-3_74.19-0.95-0.59-1.73_ACAACA_50_ACA_120
CAGAGCAAAGGCGCCATATAAGTGATGATCTTTGCATTGAAGGTTGGCTACAACAAAAGTGTAGTTCTCCGTGCTGCTCAGATTTCTATCTGTTCTGTGACATCCTCGAACAAGCTGCCACACCA
>HACA_snoR86-1_S.bicolor_(adopted_9)_56953012,56953137_+_zma_HACA_snoR86-3_96.8-0.99-1.34-6.73_ACAACA_51_ACA_121
GCAGAGCAAAGGGGCCAGATAAGTGGCGATCTTTGCATTGAAGGTTGGCGACAACAAAACTGCAGTTCTCCGTGCCACTCAGATTTACATCTGTTTTGTGATGGCCTCGAACAAGCTGCTACATCA
>HACA_snoR86-2_S.bicolor_(adopted_4)_52303325,52303450_+_zma_HACA_snoR86-3_95.12-0.98-1.28-6.05_ACAACA_51_ACA_121
GCAGAGCAAAGGGGCCAGATAAGTGGCCATCTTTGCATTGAAGGTTGGCGACAACAAAACTGCAGTTCTCCGTGCCGCTCAGATTTCCCTCTGTTTTGTGACGGCCTCGAACAAGCTGCTACATTC
>HACA_snoR86-3_S.bicolor_(adopted_4)_52303145,52303270_+_zma_HACA_snoR86-3_94.35-0.98-1.26-6.02_ACAGCA_51_ACA_121
GCAGAGCAAAGGGGCCAGATAAGTGGCGATCTTTGCATTGAAGGTTGGCGACAGCAAAACTGCAGTTCTCCGTGCCGCTCAGATTTCACTCTGTTTTGTGACGGCCTCGAACAAGCTGCTACATCT
>HACA_snoR86-4_S.bicolor_(adopted_8)_12568458,12568589_-_zma_HACA_snoR86-3_86.15-1.03-1.04-4.89_AGAACA_51_ACA_127
TGCAGAGCAAAGGGGCCAGATGAGTGGCGATCTTTGCATTGAAGGTTGCGAGAACAAACTCGACCCTGCAGTCCTCCGTGCCGCACAGATTTATCTCTGTTTTGTGACGGCCTCGAACAAGCTGCTACATCC
>HACA_snoR86-5_S.bicolor_(adopted_10)_13361268,13361395_-_zma_HACA_snoR86-3_78.91-1.02-0.75-2.92_AGAACA_46_ACA_123
GAAGCAAAGGGGCCAGAAGAGTGTCGTCTTTGGTTGAGGTTGGCTAGAACAAACTCGATCCTGCAGTTCTTTGTGCTGCGCAGATTTGCCTCTGTTTTTGTGATGGCCTGGAACAAGATGCTACATCT
>HACA_snoR86-6_S.bicolor_(adopted_4)_60317693,60317823_+_zma_HACA_snoR86-2_81.25-1.03-0.87-3.75_AAATCA_51_ACA_126
GCAGAGCAAGGGGGCCATATAAGTGGCGATCTTTGCATTGAAGGTTGGCAAAATCAAGCTTGACCCTGCAGTTTTCCGTGTCGCTCAAAGTTGTTTTTTTTTATGTCGGCCTCGAACAAGCTGCTACATCT
>HACA_snoR86-1_O.sativa_(adopted_12)_6988708,6988838_-_sbi_HACA_snoR86-2_92.13-1.00-1.15-5.49_ACAACG_55_ACA_126
TTTGCAGAGCAAAGGGGCCAGATGCAGTGGCTATCTTTGCATTGAAGGTTGGCGACAACGAACAAACGCAGTTCTCCGTGCCGCTCAGATTTTCTCTGTTTTGTGACGGCCTCGAACAAGCTGCTACATCC
>HACA_snoR86-2_O.sativa_(adopted_12)_6962415,6962545_-_sbi_HACA_snoR86-2_92.13-1.00-1.15-5.49_ACAACG_55_ACA_126
TTTGCAGAGCAAAGGGGCCAGATGCAGTGGCTATCTTTGCATTGAAGGTTGGCGACAACGAACAAACGCAGTTCTCCGTGCCGCTCAGATTTTCTCTGTTTTGTGACGGCCTCGAACAAGCTGCTACATCC
>HACA_snoR86-3_O.sativa_(adopted_12)_6955366,6955493_-_sbi_HACA_snoR86-2_92-0.98-1.15-5.29_ACAACG_55_ACA_123
TTTGCAGAGCAAAGGGGCCTGATAAAGTGGCGATCTTTGGATTGAAGGTTGGCGACAACGATTGCAGTTCTCCGTGCCGCTCAGATTTTCCTCTCTTTTGTGACGGCCTCGAACAAGCTGCTACATCC
>HACA_snoR86-1_T.aestivum_(IWGSC_CSS_4DS_scaff_2326939)_21292,21419_-_osa_HACA_snoR86-3_87.5-0.99-1.03-4.51_ATAACA_58_ACA_123
AATTTGCAGAGCAAAGGGGCCTGATATAGTGGCGAATCTTTGCATTGAAGGTTGGCGATAACAAGTGCAGTTCTCCGTGCCGCTTAGATTTTCTGTGCTCTGATGGCCTCGAACAATCTGCTACATCA
>HACA_snoR86-2_T.aestivum_(IWGSC_CSS_4BS_scaff_4870530)_10028,10155_-_osa_HACA_snoR86-3_88.19-0.98-1.02-4.44_ATAGCG_58_ACA_123
CAATTTGCAGAGCAAAGGGGCCTGATAAGTGGTGAATCTTTGCATTGAAGGTTGGCGATAGCGAGTGCAGTTCTCCGTGCCGCTCAGACTTGCTCTGCTGTGACGGCCTCGAACAATCTGCTACATAA
>HACA_snoR86-3_T.aestivum_(IWGSC_CSS_4BS_scaff_4870530)_9585,9713_-_osa_HACA_snoR86-3_87.4-0.98-1.02-4.39_ACACAG_59_ACA_124
CAATTTGCAGAGCAAAGGGGCCTGATTTGGTGGCGAATCTTTGCATTGAAGGTTGGCGACACAGAATGCAGTTCTCCGTGCCGCTCAGATTTTCTATGCTATGACGGCCTCGAACAATCTGCTACATGT
>HACA_snoR86-4_T.aestivum_(IWGSC_CSS_4DS_scaff_2326939)_21737,21864_-_osa_HACA_snoR86-3_86.72-0.99-1.02-4.39_ATAACA_58_ACA_123
AATTTGCAGAGCAAAGGGGCCGGATATAGTGGTGAATCTTTGCATTGAAGGTTGGCGATAACAAATGCAGTTCTCCGTGCCGCTCAGACTTGCTCTGCTGTGAAGGCCTCGAACAATCTGCTACATCA
>HACA_snoR86-5_T.aestivum_(IWGSC_CSS_4BS_scaff_4870530)_9390,9519_-_osa_HACA_snoR86-3_87.3-0.98-1.02-4.27_ATAACA_60_ACA_125
CCAATTTGCAGAGCAAAGGGGCCTGATATAGTGGCGAACCTTTGCATTGAAGGTTGGCGATAACAAGTGCAGTTCTCCGTGCCGCTTAGATTTTCTGTGCTATGACGGCCTCGAACAATCTGCTACACCA
>HACA_snoR86-6_T.aestivum_(IWGSC_CSS_4AL_scaff_4AL_7093775)_5933,6059_+_osa_HACA_snoR86-3_86.72-0.99-1.02-4.39_ATAACA_57_ACA_122
ATTTGCAGAGCAAAGGGGCCTGATATAGTGGCCAATCTTTGCATTGAAGGTTGGCGATAACAAGTGCAGTTCTCCGTGCCGCTTAGATTTTCTGTGCTCTGATGGCCTCGAACAATCTGCTACATCA
>HACA_snoR86-7_T.aestivum_(IWGSC_CSS_4BS_scaff_4870530)_10221,10349_-_osa_HACA_snoR86-3_86.61-0.98-1.00-4.24_ATAGCG_59_ACA_124
CAATTTGCAGAGCAAAGGGACCTGATATAGTGGTGAATCTTTGCATTGAAGGTTGGCGATAGCGAATGCAGTTCTCCGTGCCGCTCAGACTTGCTCTGCTGTGATGGCCTCGAACAATCTGCTACATAG
>HACA_snoR86-8_T.aestivum_(IWGSC_CSS_4AL_scaff_4AL_7093775)_5739,5865_+_osa_HACA_snoR86-3_86.61-0.98-1.00-4.24_ATACAG_57_ACA_122
ATTTGCAGAGCAAAGGGGCCTGATTTGGTGGCGAATCTTTGCATTGAAGGTTGGCGATACAGAATGCAGTTCTCCGTGCCGCTCAGATTTTCTATGCTATGACGGCCTCGAACAATCTGCTACATTT
>HACA_snoR86-9_T.aestivum_(IWGSC_CSS_4AL_scaff_4AL_7093775)_5352,5478_+_osa_HACA_snoR86-3_86.61-0.98-1.00-4.24_ATAGCG_57_ACA_122
ATTTGCAGAGCAAAGGGGCCTGATTAAGTGGCGAATCTTTGCATTGAAGGTTGGCAATAGCGAATGCAGTTCTCCGTGCCACTCAGACTTGCTCTGCTGTGATGGCCTCGAACAATCTGCTACATAA
>HACA_snoR86-10_T.aestivum_(IWGSC_CSS_4AL_scaff_4AL_7093775)_4910,5036_+_osa_HACA_snoR86-3_86.61-0.98-1.00-4.24_ATAGCG_57_ACA_122
ATTTGCAGAGCAAAGGGGCCTGATTAAGTGGCGAATCTTTGCATTGAAGGTTGGCAATAGCGAATGCAGTTCTCCGTGCCACTCAGACTTGCTCTGCTGTGATGGCCTCGAACAATCTGCTACATAA
>HACA_snoR86-11_T.aestivum_(IWGSC_CSS_4DS_scaff_2326939)_22319,22446_-_osa_HACA_snoR86-3_85.94-0.99-0.99-4.24_ATAACA_58_ACA_123
AATTTGCAGAGCAAAGGGACCTGATATAGTGGTGAATCTTTGCATTGAAGGTTGGCAATAACAAATGCAGTTCTCCGTGCCGCTCAGACATGCTCTGCTGTGACGGCCTCGAACAATCTGCTACATCT
>HACA_snoR86-12_T.aestivum_(IWGSC_CSS_4AL_scaff_4AL_7093775)_5546,5671_+_osa_HACA_snoR86-3_86.72-0.99-0.99-4.28_ATACAG_56_ACA_121
ATTTGCAGAGCAAAGGGGCCTGATAAGTGGTGAATCTTTGCATTGAAGGTTGGCGATACAGAATGCAGTTCTCCGTGCTGCTCAAATTTTCTATGCTGTGACGGCCTCGAACAATCTGCTACATCT
>HACA_snoR86-13_T.aestivum_(IWGSC_CSS_4AL_scaff_4AL_7093775)_4718,4843_+_osa_HACA_snoR86-3_86.72-0.99-0.99-4.28_AAAACG_56_ACA_121
ATTTGCAGAGCAAAGGGACCTGTATAGTGGTGAATCTTTGCATTGAAGGTTGGCAAAAACGAATGCAGTTCTCCGTGCCGCTCAGACTTGCTCTGCTGTGACGGCCTCGAACAATCTGCTACATCA
>HACA_snoR86-14_T.aestivum_(IWGSC_CSS_4DS_scaff_2326939)_21929,22056_-_osa_HACA_snoR86-3_86.61-0.98-0.98-4.13_ATAGCG_58_ACA_123
CAATTTGCAGAGCAAAGGGGCCTGATAAGTGGTGAATCTTTGCATTGAAGGTTGGCGATAGCGAGTGCAGTTCTCCGTGCCACTCAGACTTGCTCTGCTGTGATGGCCTCGAACAATCTGCTACATAA
>HACA_snoR86-15_T.aestivum_(IWGSC_CSS_4DS_scaff_2326939)_22122,22250_-_osa_HACA_snoR86-3_85.83-0.98-0.98-4.08_ATAACA_59_ACA_124
CAATTTGCAGAGCAAAGGGGCCTGACATAGTGGCGAATCTTTGCATTGAAGGTTGGCGATAACATCTGCAGTTCTCCGTGCCACTCAGACTTGCTCTGCTGTGATGGCCTCGAACAATCTGCTACATAA
>HACA_snoR86-16_T.aestivum_(IWGSC_CSS_4DS_scaff_2326939)_21487,21615_-_osa_HACA_snoR86-3_85.04-0.98-0.95-3.93_ATACAG_59_ACA_124
CAATTTGCAGAGCAAAGGGGCCTGATTTGGTGGTGAATCTTTGCATTGAAGGTTGGCGATACAGAATGCAGTTCTCCGTGCTGCTCAGATTTTCTATGCTATGACGGCCTCGAACAATCTGCTACATGT
>HACA_snoR86-17_T.aestivum_(IWGSC_CSS_4AL_scaff_4AL_7093775)_5108,5228_+_zma_HACA_snoR86-1_90.91-0.98-1.10-4.96_ATAACA_52_ACA_116
GCAGAGCAAAGGGGCCTGATAAGTGGTGAATCTTTGCATTGAAGGTTGGCAATAACAAATGCAGTTCTCCGTGCCGCTCAGACTTCTCTGCTGTGACGGCCTCGAACAATCTGCTACATCA
>HACA_snoR86-18_T.aestivum_(IWGSC_CSS_4BS_scaff_4870530)_9781,9904_-_zma_HACA_snoR86-1_87.6-0.98-1.00-4.28_ATACAG_54_ACA_119
TTGCAGAGCAAAGGGGCCTGATGAGTGGTGAATCTTTGCATTGAAGGTTGGCTATACAGAATGCGGTTCTCCGTGCCGCTCAAATTTTCTATGCTGTGACGGCCTCGAACAATCTGCTACATCT
>HACA_snoR86-1_H.vulgare_(adopted_4HS)_2312450,2312579_+_tae_HACA_snoR86-14_96.12-1.00-1.31-6.63_ATACAG_60_ACA_125
CCAATTTGCAGAGCAAAGGGGCCTGATTAAGTGGCGAATCTTTGCATTGAAGGTTGGCGATACAGAGTGCAGTTCTCCGTGCCACTCAGACTCGCTCTGCTGTGATGGCCTCGAACAATCTGCTACATAA
>HACA_snoR86-2_H.vulgare_(adopted_4HS)_2312653,2312780_+_tae_HACA_snoR86-10_92.13-0.99-1.21-5.71_ATAGTG_58_ACA_123
AATTTGCAGAGCAAAGGGGCCTGATTGAATGGCGAATCTTTGCATTGAAGGTTGGCGATAGTGATTGCAGTTCTCCGTGCCTCTCAGACTCCCTTTGCTGTGATGGCCTCGAACAATCTGCCACATAA
>HACA_snoR86-3_H.vulgare_(adopted_4HS)_2313041,2313171_+_tae_HACA_snoR86-5_96.12-0.98-1.31-6.42_ATAACA_61_ACA_126
GCCAATTTGCAGAGCAAAGGGGCCTGATAAAGTGGCGAATCTTTGCATTGAAGGTTGGCGATAACAAATGCAGTTCTCCGTGCCGCTCAGATTTTCAGTGCTATGACGGCCTCGAACAATCTGCTACACCT
>HACA_snoR86-4_H.vulgare_(adopted_4HS)_2312276,2312405_+_tae_HACA_snoR86-4_93.8-1.00-1.25-6.12_ACACAG_59_ACA_125
CAATTTGCAGAGCAAAGGGGCCGGATATAGTGGCGAATCTTTGCATTGAAGGTTGGCGACACAGTATGCAGTTCTCCGTGCCGCTCAGACTTTGCTCTGCTGTGACGGCCTCGAACAATCTGCTACATCA
>HACA_snoR86-5_H.vulgare_(adopted_4HS)_2312846,2312974_+_tae_HACA_snoR86-2_96.09-0.99-1.33-6.60_ATAACA_59_ACA_124
CCAATTTGCAGAGCAAAGGGGCCTGATAAGTGGTTAATCTTTGCATTGAAGGTTGGCAATAACAAATGCAGTTCTCCGTGCCGCTCAGACTTGCTCTGCTGTGACGGCCTCGAACAATCTGCTACATAA
>HACA_snoR86-1_B.vulgaris_(Bvchr2.sca017)_457011,457148_-_tae_HACA_snoR86-11_71.01-1.07-0.53-1.91_ATATAA_60_ACA_133
CAATTTGCAGAGTAAGATCATCAAATTAGAATGATGGAACCTTGCATTGAAGGTTGGCAATATAAATACAGGGTGATTCTCCGTGCCTTTCGAACTCATGCTTGTGTCGATTGTGGCCTCGAACAAATTACTACATCT
>HACA_snoR86-2_B.vulgaris_(Bvchr2.sca017)_458369,458498_-_ath_HACA_snoR86-1_76.34-1.01-0.67-2.41_ATATGA_53_ACA_125
CAGAGCAAGGTCATTAATTTAGAATGATGCTATCTTGCATTGAAGGTTGGCAATATGAATCATAGGCGATTCTCCGTGCCTTTCGAACTTTGTTTGTGTCGATTGCGGCCTCGAACAAATCGCTACATTT
>HACA_snoR86-3_B.vulgaris_(Bvchr2.sca017)_458125,458258_-_ath_HACA_snoR86-1_74.62-1.00-0.63-2.15_ATATAG_55_ACA_129
GCAGAGCAAGGTCATTAAAATTAGAATGGTGGTACATTGCATTGAAGGTTGGCGATATAGAATTAGAGCGATTCTCCGTGCCTTTCGAACTTGTTGCTTGTGTCGATTGTGGCCTCGAACAAATTGCTACATCA
>HACA_snoR86-4_B.vulgaris_(Bvchr2.sca017)_457842,457973_-_ath_HACA_snoR86-1_73.85-1.00-0.63-2.13_ATATGA_53_ACA_127
CAGAGTAAGATCATCAAATTACAATGATGGAAACTTGCATTGAAGGTTGGCAATATGAAATATAGGCGATTCTCCGTGCCTATCGAACTTATTGCTTGTGTCGATTATGGCCTCGAACAAACTGCTACATTT
>HACA_snoR86-5_B.vulgaris_(Bvchr2.sca017)_457424,457555_-_ath_HACA_snoR86-1_72.31-1.00-0.59-1.89_ATATAA_53_ACA_127
CAGAGTAAGATCATCAAATCATAATGATGGAACCTTGCATTGAAGGTTGGCAATATAAATATATGGCGATTCTCCGTGCCTTTCGAACTTATTGCTTGTGTCGATTATGGCCTCGAACAAACTGCTACATTT
>HACA_snoR86-6_B.vulgaris_(Bvchr3.sca011)_1199902,1200035_-_ath_HACA_snoR86-1_67.18-1.01-0.43-1.11_TTATGA_56_ACA_129
GTAGAGTAAGGTCATGAAATTTAGATTGATGGAATTTTGCACTGGAGATTGGCAATTATGAAAGATAGGATGATCTCCGTATCTTTCAAACTCTGCTTTGTGTTTATTGGGGCCTCGAACAAATCGCTACATGT
>HACA_snoR86-7_B.vulgaris_(Bvchr3.sca011)_1199062,1199194_-_ath_HACA_snoR86-1_66.41-1.01-0.40-1.01_ATATGA_53_ACA_128
ACAGCATTGCCGTTAATGTTAGAATGATCGAATCTTCCATTGAACGTTTGCAATATGAAAAATAGGACGATTCTCTGTGACTTTTGAACTCTGTGCTTGTGTCGGTTGTGGACTCGAACAAATTGCTACATTT
>HACA_snoR86-1_D.purpurea_(dpa_locus_8983_iso_4_len_511_ver_4)_182,320_+_bvu_HACA_snoR86-2_77.14-1.07-0.72-3.06_AAAGTT_63_ACA_134
GCAGAGCAAGATCGTCTGATGTATCTCATCAATGGCGCTGTTACTTGCATTGAAGGTTGGCCAAAGTTTTTTCGGCGATTCTCCGTGCCTTTCAACTCTGTTTGGTTTTGATTATGGCCTCGAACAAATCGCTACATTT
>HACA_snoR86-2_D.purpurea_(dpa_locus_15912_iso_1_len_1270_ver_4)_139,256_-_bvu_HACA_snoR86-2_76.34-1.00-0.64-2.25_AAACTC_47_ACA_113
GCAGAGCAAGAGCATAATTTTTTAATCGATGCATTGAAGGTTGGCAAAACTCAGCGATTCTCCGTGCCTTTCAACTCTATTTGATTTTGATTATAGCCTCGAACAAATCGCTACATTT
>HACA_snoR86-3_D.purpurea_(dpa_locus_188_iso_12_len_2337_ver_4)_559,690_+_ath_HACA_snoR86-1_72.39-1.03-0.59-2.05_AAATTC_55_ACA_127
AGAGCAACATCGTCTGATCAAGTGACGAAATTACAGTTGCATTGAAGGTTGGCGAAATTCCGACGATTCTCCGTGCCTTTCAACTCTAATCTATCTGGTTTTGATTACGGCCTCGAACAAATCGCTACATAT
>HACA_snoR86-4_D.purpurea_(dpa_locus_188_iso_11_len_2113_ver_4)_559,690_+_ath_HACA_snoR86-1_72.39-1.03-0.59-2.05_AAATTC_55_ACA_127
AGAGCAACATCGTCTGATCAAGTGACGAAATTACAGTTGCATTGAAGGTTGGCGAAATTCCGACGATTCTCCGTGCCTTTCAACTCTAATCTATCTGGTTTTGATTACGGCCTCGAACAAATCGCTACATAT
>HACA_snoR86-1_S.tuberosum_(adopted_11)_40375302,40375430_+_dpr_HACA_snoR86-1_73.05-1.01-0.58-1.90_ATATTG_55_ACA_124
AGCAGATCAAGGTCGTCTTATAAACAGTGACGATTATTGCATTGAAGGTTGGCTATATTGTTGAACAAGCAATTCTCCGTGCCTTTCAAATATCATTTTGACTATGGCCTCGAACAAATTGCTACATTT
>HACA_snoR86-2_S.tuberosum_(adopted_12)_4464651,4464781_+_bvu_HACA_snoR86-5_86.73-0.74-0.77-1.51_ATATAT_56_ACA_126
GCAGAGCAAAGGTGTCTTTCACAAATGACACACATTTGCATTGAAGGTTGGCTATATATATATAGCGATTCTCCGTGCCTTTCAAGCTTTTTTCTCGTATTGATTACGGCCTCGAACAAATTGCTACATTT
>HACA_snoR86-3_S.tuberosum_(adopted_8)_7270880,7271008_-_bvu_HACA_snoR86-2_77.86-1.00-0.77-2.88_ATATCA_55_AAA_124
GCAGAGCAAGTGCGTCAATGAAACGATGACGAACACTTGCATTGAAGGTTGGCAATATCAATAAGCGATTCTCCGTGCCTTTCAAACATTACTTATTTTGTTTACGGCCTCGAACAAATCGCTAAATTT
>HACA_snoR86-4_S.tuberosum_(adopted_12)_4464846,4464971_+_ath_HACA_snoR86-1_78.91-0.98-0.74-2.70_ATATGT_51_ACA_121
AGAGCAAGGGTGTCTTTCAAAATGACATACATTTGCATTGAAGGTTGGCCATATGTATAGCGATTCTCCGTGCCTTTCAAGCTTTCTTCTCGTATTGATTACGGCCTCGAACAAATTGCTACATCC
>HACA_snoR86-1_S.lycopersicum_(adopted_12)_1567370,1567497_-_stu_HACA_snoR86-4_92.91-1.00-1.22-5.91_ATATGT_53_ATA_123
CAGAGCAATGGTGTCCTTCAAAAATGACAGATATTTGCATTGAAGGTTGGCTATATGTATAGCGATTCTCCGTGCCTTTCAATCTTTTTTCTCGTATTGATTACGGCCTCGAACAAATTGCTATATCC
>HACA_snoR86-2_S.lycopersicum_(adopted_12)_1567537,1567665_-_stu_HACA_snoR86-4_89.68-0.99-1.12-5.08_ATATAC_54_ATA_124
GCAGAGCAAAGGTGTCTCTCAAAAATGACACTCATTTGCATTGAAGGTTGGCTATATACATAGCAATTCTCCGTGCCTTTCAAGCTTTTTTCTTGTATTGATTATGGCCTCGAACAAATTGCTATATCT
>HACA_snoR86-3_S.lycopersicum_(adopted_8)_3973306,3973435_-_stu_HACA_snoR86-3_92.25-0.99-1.22-5.74_AAACCA_56_AAA_125
AGCAGAGCAAGTGCGTCAATCAAAGAATGATGAATACTTGCATTGAAGGTTGGCAAAACCAATAAGCGATTCTCCGTGCCTTTCAAATATTACTCATTTTGATTACGGCCTCGAACAAATCGCTAAATTT
>HACA_snoR86-4_S.lycopersicum_(adopted_12)_1690120,1690249_+_stu_HACA_snoR86-3_86.67-0.69-0.74-1.22_ATATCA_56_AAA_125
GAAAGGGAGGGAGTTATTAAAGAGTGTGTTTACCATATAACATTAAAGGTTGGTGATATCAATAAGCGATTCTCTGCACCTTTCAAATACTTCTCGTTTTGGTTACGGCCTCGAACAAATCGCTAAATTT
>HACA_snoR86-1_V.vinifera_(adopted_5)_24082300,24082431_-_ath_HACA_snoR86-1_77.78-1.04-0.78-3.17_ATAAGG_56_ACA_127
AGAGCAAAGGCGTCGAATAAAAGAGAAATGACGCAATTTGCCTTGAAGGTTGGCGATAAGGAAAAATGGCGATTCTCCGTGCCTGTCAATCATTTTTATTTTGATCATGGCCTCGAACAAGTCGCTACATTC
>HACA_snoR86-1_R.communis_(adopted_29680)_133467,133591_+_stu_HACA_snoR86-4_82.68-1.00-0.81-3.28_ATATCA_48_ACA_120
CAGAGCAAGAGTGTCTAAAATGACTACAACTTGCATTGAAGGTGGCCATATCAATAGCAATTCTCCGTGCCTATCAAATCTCTTAATTTCATTTTGATTATGGCCTCGAACAAGTTGCTACATTT
>HACA_snoR86-2_R.communis_(adopted_29680)_133080,133200_+_stu_HACA_snoR86-3_79.84-0.99-0.76-2.84_ATATCA_50_ACA_116
TGCAGAGCAAATGCGTCGAAAATGGCGAAATTTGCATTGAAGGTTGGCAATATCAATAGCAATTCTCCGTGCCTATTAAATCGATCATTTTGATTATGGCCTCGAACAAGTTGCAACAGTT
>HACA_snoR86-1_L.japonicus_(CM0803)_209783,209920_-_sly_HACA_snoR86-3_78.26-1.05-0.78-3.31_AAAACA_55_ACA_133
TGCAGAGCAAGAGCGTCTATAAAATAATGGCGCACCTTGCCTTGAAGGTTGGCAAAAACAATCACCATTGCGATTCTCCGTGCCTATCAAGTTGATTGAAGTCGTTTTGATGATGGCCTCGAACATGTCGCTACATTT
>HACA_snoR86-2_L.japonicus_(LjSGA_038963)_33,166_-_sly_HACA_snoR86-3_74.82-1.06-0.55-2.11_AAAATA_52_ACA_129
TGCAGAGCAAGAGCGTCAATAAAAAATAACGCACCTTGCCTGAAGGTGGCAAAAATAATCACCATTGCGATTCTCCCGTGCTATCAAGTTGAATCACGTCGTTTTGACGATGGCCTCAACCAATCGCTACATTT
>HACA_snoR86-3_L.japonicus_(CM0432)_3238731,3238863_+_ath_HACA_snoR86-1_79.55-1.02-0.81-3.23_AAAATA_50_ACA_128
AGAGCAAGATCGTCTATTAAAATGGCGCAACTTGCCTTGAAGGTTGGCAAAAATAATCACCATTGCGATTCTCCGTGCCTATCAAGTTGATTCACGTCGTTTTGATGATGGCCTCGAACAAGTCGCTACATTT
>HACA_snoR86-4_L.japonicus_(CM0091)_85853,85989_-_ath_HACA_snoR86-1_78.79-1.02-0.78-3.09_AAAATA_54_ACA_132
GCAGAGCAAGAGCGTCTACAAAATAATGGCGCACCTTGCCTTGAAGGTTGGCGAAAATAATCACTATTGCGGTTCTCCGTGCCTATCAAGTTGATTCACATCGTTTTGATAATGGCCTCGAACAAGTCGCTACATAT
>HACA_snoR86-1_M.truncatula_(adopted_4)_30276450,30276583_-_lja_HACA_snoR86-1_81.02-0.99-0.83-3.17_AAAACA_54_ACA_129
ATTTGCAGAGCAAGAGTGTCGATAATTGGCACTTATTGCATTGAAGGTTGGCAAAAACAATCATAGATGGCGATTCTCCGTGCCTATCAAATTTATTCAATTTTGAATATGGCCTCGAACATCTCGCTACATCT
>HACA_snoR86-1_P.persica_(scaffold_4)_13566197,13566325_+_vvi_HACA_snoR86-1_82.58-0.99-0.85-3.39_ATAACG_57_ACA_124
CAGAGCAAAGGCGCTAAAACTTGAAAGAATAGCGCAATTTGCATTGAAGGTTGGCGATAACGAAAAGCGATTCTCCGTGCCTGTCAAATATTTGATATTGACTTTGGCCTCGAACAAGTCGCTACATTT
>HACA_snoR86-1_G.raimondii_(Chr08)_43317757,43317889_-_vvi_HACA_snoR86-1_78.95-1.00-0.76-2.87_ATATCA_58_ACA_128
TGCAGAGCAAAGGCGTCAATTAATTATTGATGGCGTGATTTGCATTGAAGGTTGGCAATATCATTGAGCGATTCTCCGTGCCCATTAACTTCATTTTCGTTTTGATCGTGGCCTCGAACAAGTCGCTACATCT
>HACA_snoR86-2_G.raimondii_(Chr06)_48124057,48124189_-_ath_HACA_snoR86-1_84.09-1.02-0.94-4.09_ATATCA_55_ACA_128
CAGAGCAAAGGCGTCGAGTTAAAAAAATGGCGTGATTTGCATTGAAGGTTGGCGATATCATTAAGCGATTCTCCGTGCCCATCAAATTTCAATTTTTCGTTTTGATCGTGGCCTCGAACAAGTCGCTACATTT
>HACA_snoR86-1_B.rapa_(A09)_29381260,29381392_-_gra_HACA_snoR86-1_82.44-0.98-0.88-3.41_ACAACA_58_ACA_128
ATTTGCAGAGCAATGACGTCAAAAATAAAATGGCGTGAGTTGCCTTGAAGGTTGGCAACAACAATAAGCGATTCTCCGTGCCTATCAATTTTTTCTTGATATTGATCGTGGCCTCGAACAAGTCGCTACATTT
>HACA_snoR86-2_B.rapa_(A07)_12949911,12950045_-_gra_HACA_snoR86-1_80.15-0.98-0.84-3.10_ATAACA_61_ACA_130
ATTTGCAGAGCAATGACGTCAAAATATAAAAAATGGCGTGAGTTGCCTTGAAGGTTGGCAATAACAATAAGCGATTCTCCGTGCCTATCAAGTTTTCTTTATACTGATTGCGGCCTCGAACAAGTCGCTACATTC
>HACA_snoR86-3_B.rapa_(A09)_29381074,29381201_-_ath_HACA_snoR86-1_83.72-0.99-0.91-3.72_ATAACA_53_ACA_123
CAGAGCAATGACGTCAAATATAAAATGGCGTGAGTTGCCTTGAAGGTTGGCAATAACAAATAAGCGATTCTCCGTGCCTATCAAGTTTTCTTTATACTGATCGTGGCCTCGAACAAGTCGCTACATTT
>HACA_snoR86-4_B.rapa_(A06)_14107036,14107162_-_ath_HACA_snoR86-1_82.44-1.01-0.88-3.67_ATAAAA_53_ACA_122
AGAGCAATGACGTTAAAATATAAAATGGCGTGAGTGGCCTTGAAGGTTGGCAATAAAAATTAGCGATTCTCCGTGCCTATCAAATTTTTCTCATATTGATTGTGGCCTCGAACAAGTCGCTACATTC
>HACA_snoR86-5_B.rapa_(A04)_1248279,1248404_+_ath_HACA_snoR86-1_82.17-0.99-0.86-3.43_ACAACA_52_ACA_121
AGAGCAATAACGTCAAATATAAAATGGCGTGAGTTGCCTTGAAGGTTGGCAACAACAATAAGCGATTCTCCGTGCCTATCAAGTTTTCTTTATACTGATCGTGGCCTCGAACAAGTCGCTACATTT
