# Supplementary material for: Phylogenetic distribution of plant snoRNA families
Source: BMC Genomics. 2016 Nov 24;17:969. doi: 10.1186/s12864-016-3301-2 (PMC5122169; doi:10.1186/s12864-016-3301-2)
Supplement: Additional file 11 — snoRNAs with coordinates. Complete archive of all fasta files of annotated snoRNAs is provided. The header of each sequence follows convention of the snoStrip pipeline and includes genome coordinates, detailes about the successful query during homology search and annotation of the characteristic box motifs. (ZIP 355 kb) [file 12864_2016_3301_MOESM11_ESM.zip › Additional_folder_5/OsU54.fa]

>CD_OsU54-1_O.sativa_(adopted_5)_9451962,9452048_+_NNNNNNN_0_CTGA_48_ATGATTA_9_ATGA_77
TCTGCTCAATGATTAAGCCATGTTAATCCATGGCAATATGCGCTATTCTGAATCATATTAAGATGTCATAAACATTATGAGAGCAGG
>CD_OsU54-1_T.aestivum_(IWGSC_CSS_2BL_scaff_7976977)_6422,6509_+_osa_CD_OsU54-1_87.06-0.97-0.99-4.33_NNNNNNN_0_CTGA_49_ATGATTA_10_ATGA_77
ATTTGCTCAATGATTAAGCCATGTAGATTCATGGCGATATACGCTATTCTGAATCTTTAGGATGTCATCAAACGTTATGAGAGCAGAT
>CD_OsU54-2_T.aestivum_(IWGSC_CSS_2BL_scaff_7976977)_6630,6719_+_osa_CD_OsU54-1_85.06-0.99-0.95-4.29_NNNNNNN_0_CTGA_50_ATGATTA_11_ATGA_78
GATCTTCTCAATGATTAAGCCATGTAGATTCATGGCGATATACGCTATTCTGAGTCTTTAGGATGTCATCAAACGTTATGAGAGCAGATC
>CD_OsU54-3_T.aestivum_(IWGSC_CSS_2AL_scaff_6363633)_3235,3320_+_osa_CD_OsU54-1_85.88-0.97-0.95-4.11_NNNNNNN_0_CTGA_48_ATGATTA_9_ATGA_76
TTTGCTCAATGATTAAGCCATGTAGATTCATGGCGATATACGCTATTCTGAATCTTTAGGATGTCATCAAATGTTATGAGAGCAGA
>CD_OsU54-4_T.aestivum_(IWGSC_CSS_2AL_scaff_6363633)_3441,3528_+_osa_CD_OsU54-1_85.06-0.99-0.95-4.29_NNNNNNN_0_CTGA_49_ATGATTA_10_ATGA_77
ATCTTCTCAATGATTAAGCCGTGTAGATTCATGGCGATATACGCTATTCTGAGTCTTTAAGATGTCATCAAACTTTATGAGAGCAGAT
>CD_OsU54-5_T.aestivum_(IWGSC_CSS_4DS_scaff_2279360)_4977,5063_-_osa_CD_OsU54-1_83.91-0.99-0.92-4.05_NNNNNNN_0_CTGA_48_ATGATTA_9_ATGA_76
TCTGCTCAATGATTAAGCCATGTAGATTCATGGTGATATGCGCTATTCTGAGTCTTTACGATGTCATCACATGTTATGAGAGCAGA
>CD_OsU54-6_T.aestivum_(IWGSC_CSS_2DL_scaff_9898423)_2592,2677_-_osa_CD_OsU54-1_84.71-0.97-0.92-3.88_NNNNNNN_0_CTGA_48_ATGATTA_9_ATGA_76
TTTGCTCAATGATTAAGCCATGTAGATTCATGGCGATATACGCTATTCTGATTCTTTAGGATGTCATCAAATGTTATGAGAGCAGA
>CD_OsU54-7_T.aestivum_(IWGSC_CSS_2DL_scaff_9898423)_2384,2471_-_osa_CD_OsU54-1_83.91-0.99-0.92-4.05_NNNNNNN_0_CTGA_49_ATGATTA_10_ATGA_77
ATCTTCTCAATGATTAAGCCGTGTAGATTCATGGCGATATACGCTATTCTGAGTCTTTAAGATGTCATCAAACTTTATGAGAGAAGAT
>CD_OsU54-8_T.aestivum_(IWGSC_CSS_4AL_scaff_4AL_7143548)_5901,5986_-_osa_CD_OsU54-1_82.56-0.98-0.87-3.63_NNNNNNN_0_CTGA_48_ATGATTA_9_ATGA_76
TCTGCTCAATGATTAAGCCATGTAGATTCATGGTGATATACGCTATTCTGAGTCTTTAGGATGTCATCACATATTATGAGAACATA
>CD_OsU54-9_T.aestivum_(IWGSC_CSS_4AL_scaff_4AL_7112884)_7866,7951_+_osa_CD_OsU54-1_82.56-0.98-0.87-3.63_NNNNNNN_0_CTGA_48_ATGATTA_9_ATGA_76
TCTGCTCAATGATTAAGCCATGTAGATTCATGGTGATATACGCTATTCTGAGTCTTTAGGATGTCATCACATATTATGAGAACATA
>CD_OsU54-10_T.aestivum_(IWGSC_CSS_4AL_scaff_4AL_7112884)_5784,5869_-_osa_CD_OsU54-1_82.56-0.98-0.87-3.63_NNNNNNN_0_CTGA_48_ATGATTA_9_ATGA_76
TCTGCTCAATGATTAAGCCATGTAGATTCATGGTGATATACGCTATTCTGAGTCTTTAGGATGTCATCACATATTATGAGAACATA
>CD_OsU54-1_H.vulgare_(adopted_2)_600848782,600848869_+_tae_CD_OsU54-2_95.51-0.98-1.30-6.72_NNNNNNN_0_CTGA_49_ATGATTA_10_ATGA_77
ATCTGCTCGATGATTAAGCCGTGTAGATTCATGGCGATATACGCTATTCTGAGTCTTTAGGATGTCAACAAACGTTATGAGAGCAGAT
>CD_OsU54-2_H.vulgare_(adopted_4)_505347064,505347148_-_tae_CD_OsU54-2_91.01-0.98-1.13-5.48_NNNNNNN_0_CTGA_47_GTGATTA_9_ATGA_75
TCTGCTCAGTGATTAAGCCATGTAGGTTCATGGCATATAAGCTATTCTGAGTCTATAGGATGCCATCAAACGTTATGAGAGCAAA
