# Supplementary material for: Phylogenetic distribution of plant snoRNA families
Source: BMC Genomics. 2016 Nov 24;17:969. doi: 10.1186/s12864-016-3301-2 (PMC5122169; doi:10.1186/s12864-016-3301-2)
Supplement: Additional file 11 — snoRNAs with coordinates. Complete archive of all fasta files of annotated snoRNAs is provided. The header of each sequence follows convention of the snoStrip pipeline and includes genome coordinates, detailes about the successful query during homology search and annotation of the characteristic box motifs. (ZIP 355 kb) [file 12864_2016_3301_MOESM11_ESM.zip › Additional_folder_5/snoR74.fa]

>HACA_snoR74-1_A.thaliana_(adopted_1)_25262574,25262706_+_AAAGCA_4_ACA_128
GAAAAAGCAGAGTTCTGTTGCAATTTGACAGATCTCACGTATACTTCAGGGAAATTGAATTGGTCATCGTGATTGGGTGAATCTATGTTTATATATCTCATAACTATAAGATTCAGTACATGATGGTACATTG
>HACA_snoR74-2_A.thaliana_(adopted_1)_9515628,9515749_+_ATATAA_16_ACA_117
GCAGGGTTCTGTTTTATATAACAGACCTCACGTAAATGTCAGGAAAATCGAATTGGTCATTGTGAATGGGTGAGCCAATGTTACTTCTAATAGCATATGGTTCAGTACATGATGGTACATTT
>HACA_snoR74-1_A.trichopoda_(AmTr_v1.0_scaffold00013)_4607981,4608116_+_ath_HACA_snoR74-1_70.29-1.03-0.47-1.44_AAAGAA_3_ACA_131
GAAAAGAACAGAGGTCTGTACTTTTTTCCTTTGAGCTGGCCTCTCGTAAACTTCAGGGAAATTATTTGCACCATTATTGGGTGAACCTTTGTATACTATACTTGTGAATAAAGGTTCAATAAATGTTGTGACATTA
>HACA_snoR74-2_A.trichopoda_(AmTr_v1.0_scaffold00013)_4607119,4607254_+_ath_HACA_snoR74-1_70.29-1.03-0.47-1.44_AAAGCA_5_ACA_131
GAAAAAAGCAGAGGTCTGTACTTTTCTCCTCTGAGCTGGCCTCTCGTAAACTTCAGGGAAATTATTTGCACCATTATTGGGTGAACCTTTGTAAATTATACTTGTGAATAAAGGTTCAATAAATGTTGCGACATTA
>HACA_snoR74-3_A.trichopoda_(AmTr_v1.0_scaffold00013)_4689106,4689241_+_ath_HACA_snoR74-1_70.5-1.04-0.46-1.43_AAAGCA_5_ACA_131
GAAAAAAGCAGAGGTTTGTGCTTTTCTCCTCTGAGTTGGCCTCTCGTAAACTTCAGGGAAATTATTTGCACCATTATTGGGTGAACCTTTGTAAACTATACTTGTGAATAAAGGTTCATTACATGTTGCGACATTA
>HACA_snoR74-4_A.trichopoda_(AmTr_v1.0_scaffold00013)_4121637,4121771_+_ath_HACA_snoR74-1_70.5-1.04-0.46-1.43_AAAGCA_5_AAA_130
GAAAAAAGCAGAGGTCTGTTCTTTTCTCCTCTGAGCTGGCCTCTCGTAAACTTCAGGGAAATTATTGCACCATTATTGGGTGAACCTTTGTAAACTATACTTGTGAATAAAGGTTCAATAAATGTTGCGAAATTA
>HACA_snoR74-5_A.trichopoda_(AmTr_v1.0_scaffold00013)_4710430,4710565_-_ath_HACA_snoR74-1_69.57-1.03-0.45-1.33_AAAGCA_5_AAA_131
GAAAAAAGCAGAGGTCTGTACTTTTCTCCTCTGAGCTGGCCTCTCGTAAACTTCAGGGAAATTATTTGCACCATTATTGGGTGAACCTTTGTAAACTATACTTGTGAATAAAGGTTCAATAAATGTTGCGAAATTA
>HACA_snoR74-6_A.trichopoda_(AmTr_v1.0_scaffold00013)_4688254,4688389_+_ath_HACA_snoR74-1_69.57-1.03-0.45-1.33_AAAGCA_5_ACA_131
GAAAAAAGCAGAGGTCTGTACTTTTCTCCTCTGAGCTGGCCTCTCGTAAACTTCAGGGAAATTATTTGCACCATTATCGGGTGAACCTTTGTAAACTATACTTGTGAATAAAGGTTCAATAAATGTTGTGACATTA
>HACA_snoR74-7_A.trichopoda_(AmTr_v1.0_scaffold00013)_4687404,4687539_+_ath_HACA_snoR74-1_69.57-1.03-0.45-1.33_AAAGCA_5_ACA_131
GAAAAAAGCAGAGGTCTGTACTTTTCTCATCTGAGCTGGCCTCTCGTAAACTTCAGGGAAATTATTTGCACCATTATCGGGTGAACCTTTGTATACTATGATTGTGAATAAAGGTTCAATAAATGTTGTGACATTA
>HACA_snoR74-8_A.trichopoda_(AmTr_v1.0_scaffold00013)_4122457,4122592_+_ath_HACA_snoR74-1_69.57-1.03-0.45-1.33_AAAGCA_5_ACA_131
GAAAAAAGCAGAGGTTTGTACTTTTCTCCTCTGAGCAAGCCTCTCGTAAACTTCAGGGAAATTATTTGCACCATTATTGGGTGAACCTTTGTAAACTATACTTGTGAATAAAGGTTCAATAAATGTTGCGACATTA
>HACA_snoR74-9_A.trichopoda_(AmTr_v1.0_scaffold00013)_4593819,4593950_+_ath_HACA_snoR74-1_69.12-1.01-0.42-1.18_AAAGCA_5_ACA_127
GAAAAAAGCAGGGTCTGTACTTTTCTCCTCTGAGCTGGCCTCTCGTAAACTTCAGGGAAATTATTTGGACCTTTATTGGGTGAACTATATTTGTGAACAATGAATAAAGGTTCAATACATGTTGCGACATTA
>HACA_snoR74-10_A.trichopoda_(AmTr_v1.0_scaffold00013)_4124146,4124282_+_ath_HACA_snoR74-1_69.06-1.04-0.41-1.21_AAAGCA_5_ACA_132
GAAAAAAGCAGAGGTCTGTACTTTTCTCCTCTGAGCAGGCCTCTCGTAAACTTCAGGGAAATTATTTGCACCATTATCGGGTGAACCTTTATAAACTATACTTGTGAATAAAGGTTCAATAAATTTTTGTGACATTA
>HACA_snoR74-11_A.trichopoda_(AmTr_v1.0_scaffold00013)_4606285,4606419_+_ath_HACA_snoR74-1_68.84-1.03-0.40-1.13_AAAGCA_5_ATA_130
GAAAAAAGCAGAGGTCTGTACTTTTCTCCTCTGAGCTGGCCTCTCGTAAACTTCAGGGAAATTATTTGCACCATTATTGCGTGAACTTTGTAAACTATACTTGTGAATAAAGGTTCAATAAATGTTGCGATATTA
>HACA_snoR74-1_P.dactylifera_(PDK_30s1024151)_2546,2677_+_atr_HACA_snoR74-11_76.42-0.90-0.60-1.58_AAAGCA_6_ACA_127
AGAAAAAAGCAGGGGTCTGTTTTCCTCATAGACAGGCCTCTCGTAAACTTTAGGAAAATCATGTTCATTGTTATTGGGTGAGCTTTTAGACTTTCTCTGTGAAAAAAAGGCTCAGTAAACAATGAAACATAA
>HACA_snoR74-2_P.dactylifera_(PDK_30s990901)_10381,10515_+_atr_HACA_snoR74-8_74.07-0.99-0.63-2.05_AAAACA_6_ACA_130
GGAGAAAAACAGGGGTTTGTTGTCTTTGTGAGCAGGCCTCCCGTGAACTTCGGGGATATTATTTTCATTGTTCTTGGGTGAACCTTTGTAAGCATTTCCTCAATGACAAAAGGTTCAGTAAACAATGAGACACTT
>HACA_snoR74-3_P.dactylifera_(PDK_30s1024151)_1726,1858_+_atr_HACA_snoR74-7_73.33-0.99-0.65-2.11_AAAGCA_6_ACA_128
AGAAAAAAGCAGGGGCCTGTTTCCTTCATAAATGGGCCTCTCGTAAACTTTAGGGAGATCATATACATTGTTATTGGGTGAACCTTTGGAGACTTTGTTTATGACAAAAGGTTCAGTAAACAATGGAACATTG
>HACA_snoR74-4_P.dactylifera_(PDK_30s849481)_3521,3655_-_atr_HACA_snoR74-7_73.88-0.98-0.64-2.05_AAAGCA_8_ACA_130
AAAGATAAAAGCAGGGGCCTGGTTTCCTTGTAGTCAGGCCTCTCGTAAACTTTAGGAAAATCATGTGCATTGTTATTGGGTGAACCTTTGTAGACTTTGTCTATGACAAAAGGTTCAGTAAACAATGAAACATAA
>HACA_snoR74-5_P.dactylifera_(PDK_30s849481)_4323,4455_-_atr_HACA_snoR74-2_74.44-0.97-0.63-1.99_AAAAAG_5_ACA_128
GAAAAAAAAGCAGGGTCTATTTCCTTCATAAATAGGCCTCCTGTAAACTTTAGGGAAATGATATACAATGTTATTGGGTGAACCTTTGTAGATTTTGTTTGTGACAAAAGGTTCAGTAAACAATGGAACATCG
>HACA_snoR74-1_Z.mays_(adopted_1)_268411570,268411721_-_pda_HACA_snoR74-4_66.22-1.09-0.44-1.42_AAAGCA_11_ACA_147
CCTAAAGAAAAAAGCAGGATGATGTGCTATATATTAGCAGTATCCCCGTAAACTTTAGGAACACGATGATCATCGTTATTGGGTGAACCTTTGGTCATGTCCATGTGTTGGACAACTCCATGTCAATTGGTTCAGTAAATGATGACACATTT
>HACA_snoR74-1_S.bicolor_(adopted_9)_10042411,10042563_-_zma_HACA_snoR74-1_95.39-0.99-1.30-6.43_AAAGCA_12_ACA_148
CCCTAAAGAAAAAAGCAGGATGTTGTGCTATATACTAGCAGTATCCCCGTAAACTTTAGGAACACCATGATCATCGTTATTGGGTGAACCGTTGGTCATGTTCATGTGTTGGACAACTCCATGTCAATTGGTTCAGTAAATGATGGGACATTT
>HACA_snoR74-2_S.bicolor_(adopted_9)_10042704,10042857_-_zma_HACA_snoR74-1_94.12-1.00-1.25-6.18_AAAGCA_12_ACA_149
CCCTAAAGAATAAAGCAGGATGCTGTGCTATATAGTGGCAGTATCCCCGTAAACTTTAGGAACACCATGATCATCGTTATTGGGTGAATCATTTGGTCATGTCCATGTGTTGGACAACTCCATGCCAATTGGTTCAGTAAATGATGGCACATTT
>HACA_snoR74-3_S.bicolor_(adopted_9)_10041700,10041850_-_zma_HACA_snoR74-1_91.95-0.97-1.14-5.14_AAAGCA_14_ACA_146
ATACCCTAAAGAAAAAGCAGGATGCTGTGCTACTAGCAGCATCCCCGTAAACTTTAGGAACACCATGATCATCGTTATTGGGTGAACCGTTGGTCATGTCCATGTGTTGGACAACTCCATGTCAATTGGTTCAGTAAATGATGGAACAACT
>HACA_snoR74-1_O.sativa_(adopted_9)_4393017,4393154_-_sbi_HACA_snoR74-1_77.63-0.99-0.77-2.79_AAAGCA_12_ACA_133
GCCTAAAGAAAAAAGCAGGATGCTGTTCTCTCTATAAGCAGTATCTTCGTAACCTTTAGGAACATCATGTTCATCGTTATTGGGTGAACCGGTGGACACAGCTCAATGTTGACTGGTTCAGTAAATGATGGCACATTT
>HACA_snoR74-2_O.sativa_(adopted_9)_4392073,4392206_-_zma_HACA_snoR74-1_76.97-0.99-0.74-2.65_AAAGCA_12_ACA_129
CCCTAAATAAAAAAGCAGGATGCTGTGCTCTCTATAAGCAGTGTCCTCGTAAATTTTAGGAACATGTTTCATCGTTATTGGGTGAACCGTTGGGCTATTCAATGTCCATTGGTTCAGTAAATGATGGCACATTT
>HACA_snoR74-3_O.sativa_(adopted_9)_4392483,4392622_-_zma_HACA_snoR74-1_73.08-1.02-0.60-2.03_AAAGCA_10_ACA_135
ACCTAAAGAAAAGCAGGATGTTGTTCTCTATATAAGCATTGTCCTCGTAAACTTTAGGAATATCAGAGTGAGTCATTGTTCTTGGGTGAATCAATTGACACAGCTTGATGTTAATTGGTTCAGTAAATGATGACACAATT
>HACA_snoR74-1_T.aestivum_(IWGSC_CSS_5DL_scaff_4487578)_2897,3049_-_osa_HACA_snoR74-3_78.38-1.05-0.80-3.40_AAAGCA_16_ACA_148
TCAGCCTAAAGTAAAAAAGCAGGATGCTTTGCTCTCTATAAGCAGTGTCCCCGTAAACTTTAGGAAGATCACATTGTCATTGTTATTGGGTGAACCAATGGACACAGTACTTTGTGTTTTATGTCTATTGGTTCAGTAAACGAAGACACATTC
>HACA_snoR74-2_T.aestivum_(IWGSC_CSS_5AL_scaff_2704690)_955,1105_+_osa_HACA_snoR74-2_78.52-1.10-0.85-4.10_AAAGCA_14_ACA_146
ACCCTAAAGTAAAAAAGCAGGATGCTTTGCTCTCTATAAGCAGTGTCCCCGTAAACTTTAGGAAGATCACATTGTCATTGTTATTGGGTGAACCGATGGACACAGTACTTTGTGTTTTATGTCTATTGGTTCAGTAAACGAAGACACATTC
>HACA_snoR74-3_T.aestivum_(IWGSC_CSS_5BL_scaff_10895901)_5851,5998_+_osa_HACA_snoR74-1_80.82-1.05-0.92-4.13_AAAGCA_13_ACA_143
ATCCTAAAGAAAAAAGCAGGATGCTTTGCTTTCTATAAGCAGTGTCCCCGTAATCTCTAGGAATATCATTTTCATTGTTTTTGGGTGAACCAGTGGACACAGTACTTTGTGTTTTATGTCTATTGGTTCAGTAAATGATGGCACATTT
>HACA_snoR74-4_T.aestivum_(IWGSC_CSS_5AL_scaff_2704690)_664,812_+_osa_HACA_snoR74-1_80.27-1.06-0.88-3.98_AAAGCA_14_ACA_144
ATCCTAAAGAAAAAAAGCAGGATGCTTTGCTTTCTATAAGCAGTGTCCCCGTAATCTCTAGGAATATTATTTTCATTGTTTTTGGGTGAACCAGTGGACACAGTACTTTGTGTTCTATGTCTATTGGTTCAGTAAATGATGGCACATTT
>HACA_snoR74-5_T.aestivum_(IWGSC_CSS_5DL_scaff_4487578)_3192,3339_-_osa_HACA_snoR74-1_79.59-1.06-0.87-3.87_AAAGCA_13_ACA_143
TCCTAAAGAAAAAAAGCAGGATGCTGTGCTTTCAATAAGCAGTGTCCCCGTAATCTCTAGGAATATCATTTTCATTGTTTTTGGGTGAACCAGTGGACACAGTACTTTGTGTTTTATGTCTATTGGTTCAGTAAATGATGACACATTT
>HACA_snoR74-6_T.aestivum_(IWGSC_CSS_5BL_scaff_10895901)_6389,6538_+_osa_HACA_snoR74-1_78.38-1.06-0.83-3.68_AAAGCA_15_ACA_145
ACCCTAAAGAAAAAAAAGCAGGATGCTTTGCTCTTTATAAGCAGTATCCCCGTAAGCTTTAGGAACATTATGATTATTGTTCTTGGGTGAACCATTGGACACAGTACTTTGTGTTTTATGTCTATTGGTTCAATAAACGATGGCACATTT
>HACA_snoR74-7_T.aestivum_(IWGSC_CSS_5BL_scaff_10895901)_6141,6292_+_osa_HACA_snoR74-1_77.85-1.07-0.81-3.56_AAAGCA_15_ACA_147
ACCCTAAAGTAAAAAAAGCAGGATGCTTTGCTCTCTATAAGCAGTGTCCCCGTAAACTTTAGGAAGATCACATTGTCATTGTTATTGGGTGAACCGATGGACACAGTACTTTGTGTTTTATGTCTATTGGTTCAGTAAACGAAGACACATTC
>HACA_snoR74-8_T.aestivum_(IWGSC_CSS_5AL_scaff_2704690)_1201,1349_+_zma_HACA_snoR74-1_78.21-1.02-0.76-2.97_AAAGCA_14_ACA_144
CCCTAAAGAAAAAAAAGCAGGATGCTTTGCTCTTTATAAGCAGTGTCCCCATAAGCTTTAGGAACATTATGATCATTGTTCTTGGGTGAACCATTGGACACAGTACTATGTGTTTTATGTCTTTTGGTTCAATAAACGATGACACATTT
>HACA_snoR74-1_H.vulgare_(adopted_5)_347237089,347237239_+_tae_HACA_snoR74-6_94.67-0.99-1.17-5.66_AAAGCA_16_ACA_146
GACCCTAAAGTACAAAAAGCAGGATGCTTTGCTCTTTATAAGCAGTGTCCCTGTAAGCTTTAGGGAAATTATGATCATTGTTCTTGGGTGAACCATTGGACACAGTACTATGTGTTTTATGTCTATTGGTTCAATAAACGATGGCACATTT
>HACA_snoR74-2_H.vulgare_(adopted_5)_347236501,347236650_+_tae_HACA_snoR74-3_98.66-1.00-1.38-7.22_AAAGCA_15_ACA_145
CATCCTAAAGAAAAAAAGCAGGATGCTTTGCTTTCTATAAGCAGTGTCCCCGTAATCTCTAGGAATATCATTTTCATTGTTTTTGGGTGAACCAGTGGACACAGTACTTTGTGTTTTATGTCTATTGGTTCAGTAAATGATGACACATTT
>HACA_snoR74-3_H.vulgare_(adopted_5)_347236838,347236989_+_tae_HACA_snoR74-2_97.3-0.97-1.33-6.44_AAAGCA_15_ACA_147
CAACCTAAAGTAAAAAAGCAGGATGCTTTGCTCTCTATAAGCAGTGTCCCCGTAAACTTTAGGAAGATCATATTGTCATTGTTATTGGGTGAACCGATGGACACAGTACTATGTGTTTTATGTCTATTGGTTCAGTAAATGAAGGCACATTT
>HACA_snoR74-1_B.vulgaris_(Bvchr6.sca027)_3466533,3466668_+_pda_HACA_snoR74-3_78.52-1.01-0.77-2.95_AAAGCA_7_ACA_131
ATGAAAAAAGCAGGGTCCTATTACCTTTTTGTGAATGGGTCTCTCGTAAACTTCAGGGAAATTAAGTTTGCATTGTTATTGGGTGAACCACTGGAGTTTTTCTATGATGGGAGGTTCAGTAAACGATGTCACATTT
>HACA_snoR74-2_B.vulgaris_(Bvchr6.sca027)_3468173,3468303_+_pda_HACA_snoR74-3_77.86-0.98-0.71-2.47_AAAGCA_7_ACA_126
ATTAAAAAAGCAAGGCTCTATTCCATTTCAGAATTGGGCTTCCGTAAACTTCAGGGAAATTAAATGCATTGTTATTGGGTGAACCTCTGTTTTGTTTAGTGGCTGAAGGTTCAGTAAATGATGAAACATGC
>HACA_snoR74-3_B.vulgaris_(Bvchr6.sca027)_3467927,3468057_+_pda_HACA_snoR74-3_75-0.99-0.68-2.28_AAAGCA_7_ACA_126
ATGAAAAAAGCAAAGCTCTATTTCATATTAGAATGGGGCTTCCGTAAACATCAGGGAGATCAAATGCGTCGTTATTGGGTGAACCTCTGTTTTGTTTAGTGGCTGAAGGTTCAGTAAATGATGTAACATTC
>HACA_snoR74-4_B.vulgaris_(Bvchr6.sca027)_3467683,3467814_+_pda_HACA_snoR74-3_76.12-1.00-0.66-2.31_AAAGCA_7_ACA_127
ATGAAAAAAGCAAAGCTCTGTTTCATATTAGAATAGGGCTTCCGTAAACTTCAGGGATATCAAAATGCATCGTTATTGGGTGAACCTCTGTTTTGTTTAGTGGCTGAAGGTTCAGTAAATGATGATACATTC
>HACA_snoR74-5_B.vulgaris_(Bvchr6.sca027)_3467443,3467574_+_pda_HACA_snoR74-3_75.94-0.99-0.65-2.22_AAAGCA_7_ATA_127
ATGAAAAAAGCAAGGCTCCATTTCACTTTAGGATGGGGCTTCCGTAAACTTCAGGGAAATCAAAATGCATTGTTATTGGGTGAATCTCTGTTTTGTTTAGTGGCTGAAGGTTCAGTAAATGATGGAATATGT
>HACA_snoR74-1_S.tuberosum_(adopted_2)_42520813,42520954_-_bvu_HACA_snoR74-1_85.61-1.01-0.99-4.40_AAAGCA_9_ACA_137
TGATGAAAAAAGCAGGGACCTATTGCCTTTTTTTGTGAATTGGTCTCTCGTAAACTTCAGGGATATAAAAAATTGCATTGTTATTGGGTGAACCACTTGACTTAATTCATGATGGAATGGTTCAGTAAACGATGATACATTA
>HACA_snoR74-2_S.tuberosum_(adopted_2)_26090733,26090873_-_bvu_HACA_snoR74-1_85.51-1.01-0.97-4.25_AAAGCA_9_ACA_136
TGATTAAAAAAGCAGGGATCTATTGCCTTCTTTGTGAATGGGTCTCTCGTAAATGTCAGGGATATCAAGAATTGCATTGTTATTGGGTGAACCACTTGACTTAATTTATGATGGAATGGTTCAGTAAACGATGATACATTA
>HACA_snoR74-3_S.tuberosum_(adopted_2)_42520585,42520723_-_bvu_HACA_snoR74-1_82.35-0.99-0.85-3.37_AAAGCA_10_ACA_134
CTGATGAAAAAAGCAGGGATGGATTGCCTTTAGTGAATTGATCTCTCGTAAACTTCAGGGACATCAAAAATTGCATTGTTATTGGGTGAACCACTTGATTTGTTTGTGATGGCTTGGTTCAGTAAACGATGATACATCC
>HACA_snoR74-1_S.lycopersicum_(adopted_2)_47860869,47861010_-_stu_HACA_snoR74-3_94.96-0.99-1.27-6.23_AAAGCA_12_ACA_137
ACCTGATGAAAAAAGCAGGGATGGATTGCCTTTAAGTGAATTGATCTCTCGTAAACTTCAGGGACATCAAAAATTGCATTGTTATTGGGTGAACCACTTGACTTATTCATGATGGAATGGTTCAGTAAACGATGATACATCT
>HACA_snoR74-2_S.lycopersicum_(adopted_2)_32267215,32267356_-_stu_HACA_snoR74-2_97.87-0.99-1.37-7.00_AAAGCA_10_ACA_137
CTGATTAAAAAAGCAGGGATCTATTGCCTTCTTTGAGAATGGGTCTCTCGTAAATGTCAGGGATATCAAGAAATGCATTGTTATTGGGTGAACCACTTGACTTTATTTATGATGGAATGGTTCAGTAAACGATGATACATTA
>HACA_snoR74-3_S.lycopersicum_(adopted_2)_47861075,47861216_-_stu_HACA_snoR74-2_91.49-0.99-1.19-5.57_AAAGCA_10_ACA_137
CTGATGAAAAAAGCAGGGACCTATTGCCCTTCTTGTGAATGGGTCTCTCGTAAACTTCAGGGATATCAAAAATTGCATTGTTATTGGGTGAACCACTTGACAATATTCATGATGGAATGGTTCAGTAAACGATGATACATTA
>HACA_snoR74-1_V.vinifera_(adopted_1)_20706057,20706192_-_bvu_HACA_snoR74-5_69.92-1.00-0.50-1.46_AAAGCA_11_AAA_131
CTGATGAGAAAAAGCAGAATTCTATTATACCTTTATGAAAGGGCTTATTGCTTGCTTCAGGGAAATCCTGACATTCTTCATGGGTGAACCCATATTGTTCTTGGTGATTGAAGGTTCAGTAAATCATGGTAAATTT
>HACA_snoR74-2_V.vinifera_(adopted_17)_1082860,1082992_+_bvu_HACA_snoR74-4_75.76-0.99-0.71-2.46_AAAGCA_8_ACA_128
GATGAAAAAAGCAGGGGCTTGTTGCCGTATGTGAACAGGTCTCTCGTAAACGTCAGGGAAATCATTATCATTATTTTTGGGTGAACCTCTGTCCAGATTAGTGGCAGGAGGCTCAGTAAATAATGGAACATTT
>HACA_snoR74-3_V.vinifera_(adopted_1)_20711049,20711177_-_bvu_HACA_snoR74-4_70.23-0.98-0.52-1.49_AAAACA_9_AAA_124
TGATGGAAAAAACATATTTCTGTTACCTTTGTGAATGGGATTATTGTAAACTTGGGGGAAATCCTCACATTCTTCGTGGCTGAACCTGTTTTCTTGGTGGTTGAAGATTCAGCAAATGATGCTAAATTT
>HACA_snoR74-4_V.vinifera_(adopted_1)_20711671,20711806_-_bvu_HACA_snoR74-1_86.03-0.99-0.97-4.14_AAAGCA_9_ACA_131
TGATGAAAAAAGCAGGGACCTGTTGCCTTTTGTGAATGGGTCTCTCGTAAACTTCAGGGAAATTAGTTGCATTGTTATTGGGTGAACCACATGAGTATTGTTTGTGATTGAAGGTTCAGTAAATAATGGTACATTA
>HACA_snoR74-5_V.vinifera_(adopted_1)_20710480,20710612_-_bvu_HACA_snoR74-1_84.44-0.99-0.92-3.75_AAAGCA_9_ACA_128
TGATGAAAAAAGCAGGGGCTTGTTGCCTTTGTGGACAGGTCTCTCGTAAACTTCAGGGAAATTAGTTGCATTATTATTGGGTGAACCTCTGGAGTTTTTTGTGATGGAAGGCTCAGTAAATAATGGCACATTG
>HACA_snoR74-6_V.vinifera_(adopted_1)_20710264,20710396_-_bvu_HACA_snoR74-1_84.44-0.99-0.92-3.75_AAAGCA_9_ACA_128
TGATGAAAAAAGCAGGGGCTTGTTGCCTTTGTGGACAGGTCTCTCGTAAACTTCAGGGAAATTAGTTGCATTATTATTGGGTGAACCTCTGGAGTTTTTTGTGATGGAAGGCTCAGTAAATAATGGCACATTG
>HACA_snoR74-7_V.vinifera_(adopted_5)_13041284,13041418_+_bvu_HACA_snoR74-1_83.82-0.99-0.91-3.75_AAAGCA_8_ACA_130
GATGAAAAAAGCAAGGACCTGTTGCCTTTTGTGAATGGGTCTCTCGTAAACTTCAGGGAAATTAGTTGCATTGTTATTAGGTGAACCGCATGAGTATTGTTTGTGATTGAAGGTTCAGTAAATAATGGTACATTA
>HACA_snoR74-8_V.vinifera_(adopted_14)_6088486,6088621_+_bvu_HACA_snoR74-1_83.94-1.00-0.90-3.75_AAAGCA_9_ACA_131
GATGAAAAAAAGCAAGGACCTATTGCCTTTTGTGAATGGGTCTCTCATAAACTTCAGGGAAATTAGTTGCACTGTTATTGGGTGAACCGCATGAGTATTGTCTGTGATTGAAGGTTCAGTAAATAATGGTACATTA
>HACA_snoR74-9_V.vinifera_(adopted_1)_20710696,20710828_-_bvu_HACA_snoR74-1_82.96-0.99-0.88-3.51_AAAGCA_9_ACA_128
TGATGAAAAAAGCAGGGACTTGTTGCCTTTGTGGACAGGTCTCTTGTAAACTTCAGGGAAATTAGTTGCATTATTATTGGGTGAACCTCTGGAGTTTATTGTGATGGAAGGCTCAGTAAATAATGGCACATTG
>HACA_snoR74-10_V.vinifera_(Un)_5584278,5584413_-_bvu_HACA_snoR74-1_82.35-0.99-0.87-3.47_AAAGTA_9_ACA_131
TAATGAAAAAAGTAGGAACATGTTGCCTTTTGTGAATAGGTCTCTCGTAAACTTCAGGGAAATTAGTTGCATTGTTATTGGGTGAACTGCATGAGTATTTTTTGTGATTGAAGGTTCAGTAAATAATGGTACATTA
>HACA_snoR74-11_V.vinifera_(adopted_1)_20706497,20706630_-_bvu_HACA_snoR74-1_82.09-0.98-0.85-3.24_AAAGCA_7_ACA_129
AGGAAAAAAGCAGGGGCCTGTCGATTTTTATGGATGGTCCTCTCGTAAACTTCAGGGAAATTAGTTGCATTGTTATTGGGTGAACCTCCTGAGTTTTGTCTGTGATTGAAGGTTCAGTAAATAGTGTTACATTA
>HACA_snoR74-12_V.vinifera_(adopted_1)_20705701,20705835_-_bvu_HACA_snoR74-1_81.95-0.97-0.84-3.15_AAAGCA_11_ACA_130
CCTGATGAAAAAAGCAGGGATTTGTTGCCTTTGTGAACAGGTCTCTCGTAGACTTCAGGGAAATTAGTTGCATTATTATTGGGTGAACCTCTGGAGTTGCTTGTGATGGAAGGCTCAGTAAATAATGGCACACTC
>HACA_snoR74-13_V.vinifera_(adopted_1)_20705499,20705627_-_bvu_HACA_snoR74-1_79.39-0.96-0.74-2.51_AAAGCA_5_ATA_124
ATAAAAAGCAGGGACCTGTTGCCTTTGTCAGCATTTCTCTCATAAACTTCAGGGAAAGCAGTTTCATTATTATTGGGTGAACCTCTGGAGTTGTTTGTGATGGAAGGTTCAATAAATTGTGGCATATTG
>HACA_snoR74-14_V.vinifera_(adopted_9)_5050021,5050150_+_bvu_HACA_snoR74-1_72.31-0.95-0.54-1.46_AAAGTA_8_ATA_125
AATGAAAAAAGTAGGGGCCTGTTGCCTTTTGTGAATGGGTCTTTTGTAAACTTCAACAAAATTAGTTGTTGGTTGAATCTCTTAGAGTTTTGTCTATTGTTAAAGGTATAGTAAGCTATGATCTATAGTA
>HACA_snoR74-1_R.communis_(adopted_29929)_1015674,1015811_+_vvi_HACA_snoR74-9_83.7-1.01-0.94-4.01_AAAGCA_10_ACA_133
CTGATGAAAAAAGCAGGGTCTTGTTGCCTTGTGAACTGGGCTCTTGTAAACTTCAGGGAAATTAATTTTTCCCCATTGTTATTGGGTGAACCTCTGTTGTTTATGGTAACTGAAGGTTCAGTAAATGATGGGACAATT
>HACA_snoR74-2_R.communis_(adopted_29929)_1016232,1016365_+_vvi_HACA_snoR74-9_84.09-0.99-0.93-3.79_AAAGCA_10_ACA_129
CTGATGAAAAAAGCAGGCCCTTGTTGCCTTGTGAACTGGGATCTCGTAAACTTCAGGGAAATTATTTCTCATTGTTATTGGGTGAACCTCAGTAGCTTATAGGGACTGAAGGTTCAGTAAATGATGGCACATCT
>HACA_snoR74-3_R.communis_(adopted_29929)_1015192,1015337_+_vvi_HACA_snoR74-6_81.94-1.07-0.93-4.48_AAAGCA_10_ACA_141
CTGATGAAAAAAGCAGGGGCTTGTTGTATCCTTTGTGAACAGGCCTCTCGTAAACGTCAGGGAAATTAATGTTTTCATTGTTATTGGGTGAACCTCTGTTTTTTGATTTATTTGTCGCTGAAGGTTCAGTAAATAATGGAACATTT
>HACA_snoR74-4_R.communis_(adopted_29929)_1015955,1016089_+_vvi_HACA_snoR74-6_80.3-0.99-0.84-3.20_AAAGCA_10_ACA_130
CTGATGAAAAAAGCAGGGCCTAGTTTCCTTATTTGGATTTGGCCCTCGTAAACTTCAGGGAAATCATTTCCATCGTTATTGGGTGAACCTCTGTAACAATTGCTGACTGAAGGTTCAGTAAATGATGGCACATCT
>HACA_snoR74-1_L.japonicus_(LjT35C01)_48254,48391_-_rco_HACA_snoR74-3_81.25-0.98-0.83-3.14_AAAGCA_13_ACA_133
AACCTGATGATAAAAGCAGTGGTCTGTTGCCTTTGTGAGCAGTCCTCTCGTAAACTTCAGGGATATAATAACCAATGTTATTGGGTGAACCTCTGTTTTTTGTTTGTGGCTGAAGGTTCAGTAAACGATGGAACATGT
>HACA_snoR74-2_L.japonicus_(LjT35C01)_47536,47674_-_rco_HACA_snoR74-3_77.24-0.99-0.70-2.46_AAAGCA_14_ACA_134
AACCTGATGAAAAAAAGCAGTGGTCTGTTGCCTATGTGAGCAGTCCTCTCGTAACCTTCAGGGATATAGTAACCACTGTTATTGGGTGAACCTTTGTTTATTCTCTGTGACTGAAGGTTCAGTAAATGATGGAACATGT
>HACA_snoR74-3_L.japonicus_(LjT35C01)_47889,48025_-_rco_HACA_snoR74-1_80.15-0.98-0.80-2.95_AAAGCA_14_ACA_132
AAACCTGATGAAAAAAGCAGGGGTCTGTTACCTGTGTGAGCAGTCCTCTCGTAACCTTCAGGGATATAATAACCACTGTTATTGGGTGAACCTCTGTTTATTCTGTGACTGAAGGTTCAGTAAATGATGGAACATGT
>HACA_snoR74-4_L.japonicus_(LjT35C01)_48622,48758_-_vvi_HACA_snoR74-4_83.58-0.98-0.91-3.61_AAAGCA_12_ACA_132
ACCTGATGATAAAAGCAGTGACCTGTTGCCTTTGTGAACTGGTCTCTCGTAACCTTCAGGGATATAATAACCAATGTTATTGGGTGAACCTCTGTTTTTTATTTGTGACTGAAGGTTCAGTAAATGATGGAACATGT
>HACA_snoR74-1_P.persica_(scaffold_1)_23162263,23162409_+_lja_HACA_snoR74-4_77.08-1.04-0.76-3.09_AAAGCA_13_ACA_142
AACCTGATTATAAAAGCAGGGCTTAGTTGCCTTATGTGAACTAGGCTCCCGTATATTTCAGGAATATAAACTGCATTGTTTTTGGGTGAGCCTCTGTACTTGCATATGTTGCACGTGACTGAAGGTTCAGTAAATAATGGAACATTG
>HACA_snoR74-2_P.persica_(scaffold_1)_23162086,23162230_+_rco_HACA_snoR74-4_78.17-1.04-0.82-3.42_AAAGCA_11_ACA_140
CCTGATTATAAAAGCAGGGCTTAGTTGCCTTATGTGAACTGAGCTCCCGTAAACTTCAGGGACATTAACTGCATTGTTTTTGGGTGAACCTTTGTACTTGCATCAGTTGCATGTGACTTAAGGTTCAGTAAATGATGGCACATTT
>HACA_snoR74-3_P.persica_(scaffold_1)_23161909,23162054_+_rco_HACA_snoR74-4_77.62-1.05-0.78-3.27_AAAGGC_11_ACA_141
CCTGATGAAAAAAGGCAGGCCTTTATTCCCATATGTGAACTGGGCTCTCATAAACTTCAGGTAGATCACTTACATTGTTTTTGGGTGAACCTCTGTACGTGCATCAGTTGCATGTGACTTAAGGTTCAGTAAATGATGGAACATTT
>HACA_snoR74-1_G.raimondii_(Chr12)_34479516,34479652_-_vvi_HACA_snoR74-6_82.84-1.00-0.91-3.75_AAAGCA_11_ACA_132
CCTGATGACAAAAGCAGGGTCTTGTTGCCATTTTCGAACAAGGCTCTCGTAAACTTCAGGGAGATTACTCGCATTATTATTGGGTGAACCTCTGGATTTTCTCGGTAACTTAAGGTTCAGTAAATGATGCAACATTT
>HACA_snoR74-2_G.raimondii_(Chr01)_5694698,5694843_+_vvi_HACA_snoR74-4_77.94-0.99-0.73-2.64_AAAGCA_10_ACA_141
GATGGATAAAAAGCAGGGGCCTGTTTCCTTTATCATGAACCGGTCTCTCGTAAACCTCAGGGATATTGGAGTGATCCATTGTTCTTGGGTGAACCACAGCACTATTCCCTGTGGCTATTTGTGGTTCAGTAAATGATGGAACAATT
>HACA_snoR74-1_B.rapa_(A09)_12563782,12563907_-_ath_HACA_snoR74-2_86.18-1.00-1.00-4.36_ACATGA_19_ACA_121
AAGCAGGGCTCTGTTGTTACATGAACTGAGCTCACGTAAATGTCAGGGAAATCGAATTGGTCATCATGATTGGGTGAACCTACGTTTCTTCTTATAGCTAATGGTTCAGTACATGATGGTACATTA
>HACA_snoR74-2_B.rapa_(A08)_17220847,17220972_-_ath_HACA_snoR74-2_84-1.02-0.96-4.20_ACATAG_19_ATA_121
AGCAGGGTTCTGTTTTGTACATAGCAGACCTCACGTAAATGTCAGGGAAATCGAATTGGTCATCGTGTTTGGGTGAACCTACGTTTCTTTTTATATCTGATTGGTTCAGTTCATGATGGTATATTT
>HACA_snoR74-3_B.rapa_(A08)_17221082,17221208_-_ath_HACA_snoR74-2_83.87-1.01-0.94-4.03_GTAACA_22_ACA_122
AAGCAGGGCTCTGTTTTGTACGTAACAGAGTTCACGTAAATGTCAGGAAAATCGAATTGGTCATCGTGTTTGGGTGAACCTACGTTTCTTATAATATCTGTTGGGTTCAGTTCATGATGGTACATTG
>HACA_snoR74-4_B.rapa_(A07)_6985921,6986047_-_ath_HACA_snoR74-2_84.13-1.02-0.94-4.20_ACGTAA_20_ACA_122
AGCAGGGCTCTGTTTTCGTACGTAACAGAGTTCACGTAAATGTCAGGAAAATCGAATTGGTCATCGTGTTTGGGTGAACCTACGTTTCTTATAATATCTGATGGGTTCAGTTCATGATGGTACATTT
>HACA_snoR74-5_B.rapa_(A07)_17538088,17538221_+_ath_HACA_snoR74-1_91.73-0.99-1.16-5.41_AAAGCA_5_ACA_129
AGAAAAAGCAGAGTTCTGTAGCAATTTACAGATCTCACGTATACTTCAGGGACATTGAATTGGTCATCGTGATTGGGTGAATCTTAGTTTCATTTTCTTATAACTATAAAGATTCAGTACATGATGGTACATTA
>HACA_snoR74-6_B.rapa_(A02)_10336941,10337074_+_ath_HACA_snoR74-1_90.3-1.00-1.13-5.25_AAAGCA_5_ACA_129
AGAAAAAGCAGAGCTCTGTTGCATTTGACAGATCTCACGTATACTTCAGGGAAATTGAATTGGTCATCGTGATTGGGTGAATCTAAGTTTTGATTTTATTACAACTAAAAGGTTCAGTACATGATGGTACACTG
>HACA_snoR74-7_B.rapa_(A07)_16760934,16761067_-_ath_HACA_snoR74-1_87.31-1.00-1.04-4.61_AAAGCA_5_ACA_129
AGAAAAAGCAGAGGTTTGAAGCAATTTACAGATCTAACGTATACTTCAGGGACATTGAATTGGTCATCGTGATTGGGTGAATCTTAGTTTCATTTTCTTATAGCTTTAAAGATTCAGTACATGATGGTACATTG
>HACA_snoR74-1_C.sinensis_(scaffold00003)_513589,513725_+_rco_HACA_snoR74-2_83.7-1.00-0.90-3.73_AAAGCA_11_ACA_132
GATGAAAAAAAAAGCAGGTCCTTGTTGCCTTTTTGTCAACATGGTTCTCATGAACTTCAGGAAAATTACCTTCATTGTTATTGGGTGAACCTCTGTAGTTATTGGTGGCTGAAGGTTCAGTAAATAATGGCACATTG
>HACA_snoR74-2_C.sinensis_(scaffold00003)_514010,514147_+_vvi_HACA_snoR74-6_84.56-1.01-0.98-4.31_AAAGCA_10_ACA_133
CTGATGAAAAAAGCAGGGTCATGTTGCCTTCTGTGAACACGGCTCTCGTAAACTTCAGGAAAAGTAACTGCATTATTATTGGGTGAACCTCTGTTGTTATTGGTGGTGACTGAAGGTTCAGTAAATGATGTCACATTT
>HACA_snoR74-3_C.sinensis_(scaffold00003)_513773,513907_+_vvi_HACA_snoR74-6_84.21-0.99-0.96-4.00_AAAGCA_10_ACA_130
CTGGTGAAAAAAGCAGGGTCATGTTGTCTTCTGTGAACACGGCTCTCGTAAACTTCAGGAAAAGTAACTGCATTATTATTGGGTGAACCTCTGTTGTTATTGGTGACTGAAGGTTCAGTAAATGATGTCACATTT
>HACA_snoR74-1_P.patens_(DS544899.1)_2686928,2687061_+_atr_HACA_snoR74-4_67.91-0.99-0.42-1.03_AAAGCA_6_AAA_129
ACGAGAAAGCAGAGGTCATCGATGGCGCCCATGAGCTGGTCTCTCGTCAGTTGCAGGTAGAGTATCGCATCATTTTTAGGTGGTGAGCCATTGTCTGTTTGATGGCAACGGGTTCAATCCATGGTGCAAAATTT
>HACA_snoR74-1_S.moellendorffii_(GL377597)_156905,157043_+_ppt_HACA_snoR74-1_72.59-1.00-0.58-1.86_AAAGCA_7_AGA_134
CTGGTAAAAGCAGAGGTTTTTGATCTTGTGAATGAGATAATCTCTCGTCGATCCCAGGTAGATTTCTCTTGCATCATTTTAGGTGGTGAGCTACTGCTGTGTCCTCCAGGCAGATGGTTCAATCCATGGTGCTAGATTT
>HACA_snoR74-2_S.moellendorffii_(GL377610)_239575,239713_+_ppt_HACA_snoR74-1_71.85-1.00-0.56-1.74_AAAGCA_7_AAA_134
CTGGTAAAAGCAGAGGTTTTTGATCTTGTAAATGAGAGAATCTCTCGTCGATCCCAGGTAGATTTCTCTTGCATCATTTTAGGTGGTGAGCTGCTGCTGTGTCCTCCAGGCAGATGGTTCAATCCATGGTGCTAAATTT
