# Supplementary material for: Phylogenetic distribution of plant snoRNA families
Source: BMC Genomics. 2016 Nov 24;17:969. doi: 10.1186/s12864-016-3301-2 (PMC5122169; doi:10.1186/s12864-016-3301-2)
Supplement: Additional file 11 — snoRNAs with coordinates. Complete archive of all fasta files of annotated snoRNAs is provided. The header of each sequence follows convention of the snoStrip pipeline and includes genome coordinates, detailes about the successful query during homology search and annotation of the characteristic box motifs. (ZIP 355 kb) [file 12864_2016_3301_MOESM11_ESM.zip › Additional_folder_5/snoR103.fa]

>HACA_snoR103-1_A.thaliana_(adopted_5)_23440301,23440406_+_AAAGGA_88_ACA_101
CGCAAGTATGTGTTTCTGCTGTAAATATGGACGTATAATGATATGTAGGCTTTTAGGTGGGCATTTTGTTAGCTGCTATTTGCTCATAAAGGACCTACTGACATTT
>HACA_snoR103-1_S.bicolor_(adopted_6)_1497415,1497515_-_ath_HACA_snoR103-1_74.23-0.91-0.60-1.54_AAAGGA_83_ACA_96
AGTTGTGTTCCTGCTGTAAATATGGACAGACAATAGAGTTGATGAAATTTAGGTGAGCACTATGTTAGTCATAGGTGCTCACAAAGGACCATCACACATAC
>HACA_snoR103-1_O.sativa_(adopted_4)_1016960,1017055_-_sbi_HACA_snoR103-1_84.62-0.89-0.91-2.94_AAAGGA_78_ACA_91
GCCTCCTACTGTAAATATGGACAAAGAGTAAAGTTGATGGAATTTAGGTGGGCATTATGCTAGTTGTAGATGCTCATAAAGGACCATCATACATGC
>HACA_snoR103-1_T.aestivum_(IWGSC_CSS_2DS_scaff_5344849)_1931,2027_+_osa_HACA_snoR103-1_87.1-0.96-1.04-4.20_AAAGGA_79_ACA_92
TGCATCCTGCTGTAAATATGGACAAATAATAATGTTGATGGAATTTAGATGAGCATCATGTGAGTCGTAGATGCTCATAAAGGACCACCATACACTT
>HACA_snoR103-2_T.aestivum_(IWGSC_CSS_2DL_scaff_9838199)_6291,6380_-_osa_HACA_snoR103-1_89.66-0.90-1.04-3.73_AAAGGA_72_ACA_85
TGCTGTAAATATGGACAAAGAGTGATGTTGATGAAATTTAGGTGAGTATTATGTGAGTTGTAGGTGCTCATAAAGGATCATCATACATGT
>HACA_snoR103-3_T.aestivum_(IWGSC_CSS_2BL_scaff_8015828)_8193,8289_+_osa_HACA_snoR103-1_89.66-0.90-1.04-3.73_AAAGGA_79_ACA_92
TGCGTTTTGCTGTAAATATGGACAAAGAGTGATGTTGATGAAATTTAGGTGAGTATTATGTGAGTTGTAGGTGCTCATAAAGGATCATCATACATGT
>HACA_snoR103-4_T.aestivum_(IWGSC_CSS_2DS_scaff_5344849)_2076,2172_+_osa_HACA_snoR103-1_87.78-0.93-1.03-3.88_AAAGGA_79_AGA_92
TGCACCCTGCTGTAAATATGGACAAATAGTAATGTTGATGGAATTTAGATGAGCATCATGGGAGTCGTAGGTGCTCATAAAGGACCATCATAGATAC
>HACA_snoR103-5_T.aestivum_(IWGSC_CSS_2AS_scaff_5207752)_5674,5772_-_osa_HACA_snoR103-1_86.17-0.97-1.03-4.19_AAAGGA_81_AGA_94
GATGCATCCTGCTGTAAATATGGACACATAGTAATGCTGATGGAATTTAGATGAGCATCATGTGAGTTGTAGGTGCTCATAAAGGACCATCATAGATAC
>HACA_snoR103-6_T.aestivum_(IWGSC_CSS_2BS_scaff_5223620)_4259,4355_+_osa_HACA_snoR103-1_85.11-0.97-1.00-4.00_AAAGGA_79_AGA_92
TGCGTCCTGCTGTAAATATGGACAAATAGTAATTTTGATGGAATTTAGATGAGCATCATGTGAGTCGCAGGTGCTCATAAAGGACCATCATAGATAC
>HACA_snoR103-7_T.aestivum_(IWGSC_CSS_2BS_scaff_5207469)_4492,4588_+_osa_HACA_snoR103-1_85.11-0.97-1.00-4.00_AAAGGA_79_AGA_92
TGCGTCCTGCTGTAAATATGGACAAATAGTAATTTTGATGGAATTTAGATGAGCATCATGTGAGTCGCAGGTGCTCATAAAGGACCATCATAGATAC
>HACA_snoR103-8_T.aestivum_(IWGSC_CSS_2BS_scaff_5223620)_4111,4208_+_osa_HACA_snoR103-1_86.67-0.93-0.97-3.57_AAAGGA_80_ATA_93
TGCATCCTGCTGTAAAATATGGACAAATAATAATGTTGATGGAATTTAGGTGAGTATCATGTGAGTTGTAGATGCTCATAAAGGACCACCACATAACT
>HACA_snoR103-9_T.aestivum_(IWGSC_CSS_2BS_scaff_5207469)_4344,4441_+_osa_HACA_snoR103-1_86.67-0.93-0.97-3.57_AAAGGA_80_ATA_93
TGCATCCTGCTGTAAAATATGGACAAATAATAATGTTGATGGAATTTAGGTGAGTATCATGTGAGTTGTAGATGCTCATAAAGGACCACCACATAACT
>HACA_snoR103-10_T.aestivum_(IWGSC_CSS_2AS_scaff_5207752)_5986,6085_-_osa_HACA_snoR103-1_84.21-0.98-0.95-3.84_AAAGGA_82_ATA_95
GTTGCATCCTGCTGTAAAATATGGACAAACAATAATGTTGGTGGAATTTAGATGAGCATCATGTGAGTTGTAGATGCTCATAAAGGACCACCACATATAC
>HACA_snoR103-11_T.aestivum_(IWGSC_CSS_2AS_scaff_5207752)_5824,5923_-_osa_HACA_snoR103-1_84.21-0.98-0.95-3.84_GAAGGA_82_ATA_95
GTTGCATCCTGCTGTAAAATATGGACAAACAATAATGTTGTTGGAATTTAGGTGAGCATCATGTGAGTTGTAGATGCTCATGAAGGACCACCACATATAC
>HACA_snoR103-12_T.aestivum_(IWGSC_CSS_2AL_scaff_6414954)_4125,4221_+_osa_HACA_snoR103-1_85.23-0.91-0.94-3.21_AAAGGA_79_ACA_92
TGCGTATTGCTGTAAATATGGACAAAGAGTGATGTTGATGAAATTTAGGTGAGTATCGTGTGAGTTGTAGATGCTCATAAAGGATTATCGGACATGC
>HACA_snoR103-13_T.aestivum_(IWGSC_CSS_2AS_scaff_5207752)_6612,6707_-_osa_HACA_snoR103-1_83.87-0.96-0.92-3.52_GAAGGA_78_ATA_91
TGTCTTGCTGTAAATATGGACAAAGAGTTAACTTGATGGATTTTAGGTGAGCATTATGTTCCTTGGTACGTGCTCATGAAGGACCATCAGATATGA
>HACA_snoR103-14_T.aestivum_(IWGSC_CSS_2BS_scaff_5223620)_3467,3564_+_osa_HACA_snoR103-1_82.29-0.99-0.91-3.64_GAAGGA_80_AGA_93
TGCGTCTTGCTGTAAATATGGACAAAGAGTTAGCTTGATGGATTTTAGGTGAGCATCATGTTCCTTGCTAGGTGCTCATGAAGGACCATCACAGATGA
>HACA_snoR103-15_T.aestivum_(IWGSC_CSS_2BS_scaff_5207469)_3700,3797_+_osa_HACA_snoR103-1_82.29-0.99-0.91-3.64_GAAGGA_80_AGA_93
TGCGTCTTGCTGTAAATATGGACAAAGAGTTAGCTTGATGGATTTTAGGTGAGCATCATGTTCCTTGCTAGGTGCTCATGAAGGACCATCACAGATGA
>HACA_snoR103-16_T.aestivum_(IWGSC_CSS_2BS_scaff_5223620)_3074,3170_+_osa_HACA_snoR103-1_83.72-0.89-0.88-2.76_AAAGGA_79_ACA_92
TGCATTTTGCTGTACATATGGACAAAGAGTAATATTGATGTAAATTAAGTGAGTATTATTTTAGTTGCAAGTGCTCATAAAGGACCATCACACATAT
>HACA_snoR103-17_T.aestivum_(IWGSC_CSS_2BS_scaff_5207469)_3307,3403_+_osa_HACA_snoR103-1_83.72-0.89-0.88-2.76_AAAGGA_79_ACA_92
TGCATTTTGCTGTACATATGGACAAAGAGTAATATTGATGTAAATTAAGTGAGTATTATTTTAGTTGCAAGTGCTCATAAAGGACCATCACACATAT
>HACA_snoR103-18_T.aestivum_(IWGSC_CSS_2DS_scaff_5344849)_1456,1553_+_osa_HACA_snoR103-1_81.72-0.96-0.87-3.16_GAAGGA_80_AGA_93
TGTGTCTTGCTGTAAATTTGGACAAAGAGTTAGCTTGATGGATTTTAGGTGAGCATCATGTTCCTTGCTAGGTGCTCATGAAGGACCATCACAGATGA
>HACA_snoR103-19_T.aestivum_(IWGSC_CSS_2BL_scaff_8015828)_8957,9053_+_osa_HACA_snoR103-1_79.55-0.91-0.79-2.41_ACATGA_79_ACA_92
TTGCGCTTAGTGTTAACATGGACAAATAATATGGTTGATGGAATTTAGGTGATCATCATGCGAGCCATGGATGCTCATACATGACCATCACACATAC
>HACA_snoR103-20_T.aestivum_(IWGSC_CSS_2DL_scaff_9838199)_5527,5619_-_osa_HACA_snoR103-1_78.41-0.91-0.76-2.26_ACATGA_75_ACA_88
GCTTAGTGTTAACATGGACAAATAATATGGTTGATGGAATTTAGGTGATCATCATGCGAGCCACGGATGCTCATACATGACCATCACACATAC
>HACA_snoR103-21_T.aestivum_(IWGSC_CSS_2DS_scaff_5344849)_1050,1150_+_osa_HACA_snoR103-1_83.56-0.75-0.75-1.47_AAAGTA_79_ACA_96
TGCATTTTTCTGTAAATATGGACAAAGAGTAATGTTGATGTAATTTTAGTGAGTATTATTTGAGTTGCAAGTGCTCATAAAGTAAAAGTGCCATCACACCT
>HACA_snoR103-22_T.aestivum_(IWGSC_CSS_2AL_scaff_6414954)_4558,4654_+_osa_HACA_snoR103-1_74.19-0.96-0.69-2.13_GAAAGA_79_ACA_92
TCTGTCTTGCTGTAGATAGGGACAAAGACTAAAATTTATGGAATGTACATGAGAATTACGTGAGTGGCAGGTGCTCCTGAAAGAACATTACACATGC
>HACA_snoR103-23_T.aestivum_(IWGSC_CSS_2DS_scaff_5344849)_2387,2485_+_osa_HACA_snoR103-1_72.73-0.91-0.50-1.16_ACAGGA_81_ATA_94
TGCATCTTGCTGTAAATATGGACGAACAGTAAACTGACGGAAACTAGGTGAGAGTGTTCTTGAAGTCTTGAATGCTCACAACAGGACTGTCGCATAGTT
>HACA_snoR103-24_T.aestivum_(IWGSC_CSS_2DS_scaff_5344849)_1749,1849_+_sbi_HACA_snoR103-1_85.15-0.99-0.99-4.16_AAAGGA_83_ATA_96
GAGTTGTGTCCTGCTGTAAATATGGACAAATAATAAGGTTGATGGAATTTAGGTGAGCATCGTGTGAGTCGTAGATGCTCATAAAGGACCATCAAATATAC
>HACA_snoR103-25_T.aestivum_(IWGSC_CSS_2BS_scaff_5223620)_3763,3863_+_sbi_HACA_snoR103-1_85.15-0.99-0.99-4.16_AAAGGA_83_ATA_96
GAGTTGCGTCCTGCTGTAAATATGGACAAATAATAAGGTTGATGGAATTTAGGTGAGCATCATGTGAGTCGTAGATGCTCATAAAGGACCATCGCATATAC
>HACA_snoR103-26_T.aestivum_(IWGSC_CSS_2BS_scaff_5207469)_3996,4096_+_sbi_HACA_snoR103-1_85.15-0.99-0.99-4.16_AAAGGA_83_ATA_96
GAGTTGCGTCCTGCTGTAAATATGGACAAATAATAAGGTTGATGGAATTTAGGTGAGCATCATGTGAGTCGTAGATGCTCATAAAGGACCATCGCATATAC
>HACA_snoR103-27_T.aestivum_(IWGSC_CSS_2BS_scaff_5223620)_3944,4045_+_sbi_HACA_snoR103-1_86.02-0.91-0.96-3.38_AAAGGA_84_AAA_97
TAAGTTGCATCCTGCTGTAAATATGGACAGATAATAATGTTGATGGAATTTAGATGAGCATCATGTGAGTCGTAGATGCTCATAAAGGACCACCACAAATAC
>HACA_snoR103-28_T.aestivum_(IWGSC_CSS_2BS_scaff_5207469)_4177,4278_+_sbi_HACA_snoR103-1_86.02-0.91-0.96-3.38_AAAGGA_84_AAA_97
TAAGTTGCATCCTGCTGTAAATATGGACAGATAATAATGTTGATGGAATTTAGATGAGCATCATGTGAGTCGTAGATGCTCATAAAGGACCACCACAAATAC
>HACA_snoR103-29_T.aestivum_(IWGSC_CSS_2AS_scaff_5207752)_6149,6242_-_sbi_HACA_snoR103-1_84.95-0.91-0.94-3.22_AAAGGA_76_ATA_89
ATCCTGCCGTAAATATGGACAGATAATAATGTTGATGGAATTTAGATGAGCATCATGTGAGTCGTAGATGCTCATAAAGGACCACCACATATAC
>HACA_snoR103-30_T.aestivum_(IWGSC_CSS_2AL_scaff_6414954)_5242,5341_+_sbi_HACA_snoR103-1_85.11-0.92-0.92-3.25_AAAGAA_82_ACA_95
TGAGGTGCTTTCTGCTGTAAATATGGACAAATAATAAGGTTGATGGAATTTAGCTGAGCATCATGTGTCATAGATGCTCATAAAGAACCATCACACATAC
>HACA_snoR103-31_T.aestivum_(IWGSC_CSS_2BL_scaff_8015828)_9304,9402_+_sbi_HACA_snoR103-1_83.17-0.99-0.91-3.67_AAAGAC_81_ACA_94
GAGTTGCTTTCTGCTGTAAATATGGACATATAATAAGGTTGATGGAATTTAGGTGAGCATCATGTGACATAGATGCTCATAAAGACCCATCACACATAC
>HACA_snoR103-32_T.aestivum_(IWGSC_CSS_2AS_scaff_5207752)_6331,6430_-_sbi_HACA_snoR103-1_83.17-0.99-0.91-3.67_AAAGGA_82_ATA_95
GAGTTGTGTCTTGCTGTAAATATGGACAAATAATAAGGTTGATGGAATTTAGATGAGCATCACTGAGTCATATATGCTCATAAAGGACCATCACATATAC
>HACA_snoR103-33_T.aestivum_(IWGSC_CSS_2DL_scaff_9838199)_5350,5448_-_sbi_HACA_snoR103-1_82.18-0.99-0.88-3.49_AAAGAA_81_ACA_94
GAGTTGCTTTCTACTGTAAATATGGACAAATAATAAGATTGATGGAATTTAGGTGAGCATCATGTGTCATAGATGCTCATAAAGAACCAGCACACATAC
>HACA_snoR103-34_T.aestivum_(IWGSC_CSS_2BL_scaff_8015828)_9132,9230_+_sbi_HACA_snoR103-1_82.18-0.99-0.88-3.49_AAAGAA_81_ACA_94
GAGTTGCTTTCTACTGTAAATATGGACAAATAATAAGATTGATGGAATTTAGGTGAGCATCATGTGTCATAGATGCTCATAAAGAACCAGCACACATAC
>HACA_snoR103-35_T.aestivum_(IWGSC_CSS_2AL_scaff_6414954)_5066,5164_+_sbi_HACA_snoR103-1_82.18-0.99-0.88-3.49_AAAGAA_81_ACA_94
GAGTTGCTTTCTGCTGTAAATATGGGCAAATAATAAGATTGATGGAATTTAGGTGAGCATCATGTGTCATAGAAGCTCATAAAGAACCATCACACATAC
>HACA_snoR103-36_T.aestivum_(IWGSC_CSS_2DL_scaff_9838199)_5205,5303_-_sbi_HACA_snoR103-1_82.43-0.73-0.64-1.04_TGAGCA_81_ACA_94
CATGTCCTAATTCTTGGTAGGCTGTGTGAGTTGCTTTCTGCTGTAAATATGGACATATAATAAGGTTGATGGAATTTAGGTGAGCATCATGTGACATAG
>HACA_snoR103-37_T.aestivum_(IWGSC_CSS_2AL_scaff_6414954)_4885,4989_+_sbi_HACA_snoR103-1_75.28-0.87-0.63-1.51_ACATGA_85_ATA_100
TTGATTTGTGCTGACTGTTAACATGGACAAGTAATAAAGGTCGATAGAATTTAGGTGATCATCATGTGAGCCACAGATGCTCATACATGATCATCACCCATACAC
>HACA_snoR103-38_T.aestivum_(IWGSC_CSS_2DL_scaff_9838199)_5847,5948_-_sbi_HACA_snoR103-1_67.35-0.96-0.47-1.13_GAAAGA_84_ACA_97
TGGGTTGTGTCTTGCTGTAGAAAGTGAAAAAGACTAAAATTTATGAAATGCACATGAGAATTACGGGAGTGGCAGGTGCTCCTGAAAGAACATTAAACATGC
>HACA_snoR103-39_T.aestivum_(IWGSC_CSS_2BL_scaff_8015828)_8633,8733_+_sbi_HACA_snoR103-1_67.35-0.96-0.47-1.13_GAAAGA_83_ACA_96
GGGTTGTGTCTTGCTGTAGAAAGCGAAAAAGACTAAAATTTATGAAATGCACATGAGAATTACGGGAGTGGCAGGTGCTCCTGAAAGAACATTAAACATGC
>HACA_snoR103-1_H.vulgare_(adopted_2)_444195472,444195571_-_tae_HACA_snoR103-35_95.96-0.99-1.32-6.53_AAAGAA_82_ACA_95
TGAGTTGCTTTCTGCTGTAAATATGGACAAATAATAAGATTGATGGATTTTAGGTGAGCATCATGTGTCCTAGATGCTCATAAAGAACCATCACACATAC
>HACA_snoR103-2_H.vulgare_(adopted_2)_444195648,444195727_-_tae_HACA_snoR103-34_94.94-0.79-1.03-2.93_AAAGAA_62_ACA_75
NTATGGACAAATAATAAGATTGATGGAATTTAGGTGAGCATTACCTGTCATAGATGCTCATAAAGAACCATCACACATAC
>HACA_snoR103-3_H.vulgare_(adopted_2HS)_20578847,20578949_+_tae_HACA_snoR103-28_96.08-0.99-1.32-6.54_AAAGGA_85_AAA_98
ATAAGTCGCATCCTGCTGTAAATATGGACAAATAATAATGTTGATGGAATTTAGATGAGCATCATGTGAGTTGTAGATGCTCATAAAGGACCACCGCAAATAC
>HACA_snoR103-4_H.vulgare_(adopted_2HS)_20578666,20578766_+_tae_HACA_snoR103-26_96.04-0.99-1.29-6.40_AAAGGA_83_ATA_96
TGAGTTGCGTCCTGCTGTAAATATGGACACATAATAAGGTTGATGGAATTTAGGTGAGCATCACTGAGTCATAGATGCTCATAAAGGACCATCGCATATAC
>HACA_snoR103-5_H.vulgare_(adopted_6)_369143851,369143960_+_tae_HACA_snoR103-23_78.21-0.78-0.60-1.08_ACATAA_91_AGA_105
TCCATCCTTGCTGTTAATATGGACGAATAGTAAACTCATGGAAAGCTGGAAACGAGGCGAGTGTTTTTTAAGTTTTGAATGCTCGCTCTCACATAATATTCTTGAGACTA
>HACA_snoR103-6_H.vulgare_(adopted_2HL)_18618407,18618502_-_tae_HACA_snoR103-22_93.68-0.97-1.23-5.65_GAAAGA_78_ACA_91
GTGTCCTGCTGTAGATAGGGACAACGACTAAAATTGATGGAATGCACATGAGAATTATGTGAGTGGCAGGTGCTCCTGAAAGAACATTAAACATGC
>HACA_snoR103-7_H.vulgare_(adopted_2HS)_20577961,20578062_+_tae_HACA_snoR103-21_95.96-0.97-1.29-6.12_AAAGTA_80_ACA_97
TTGCATTTTTCTGTACATATGGACAAAGAGTAATGTTGATGTAATTTTAGTGATTATTATTTGAGTTGCAAGTGCTCATAAAGTAAAAGTAGCATCACACGT
>HACA_snoR103-8_H.vulgare_(adopted_2HL)_18618127,18618216_-_tae_HACA_snoR103-20_91.11-0.96-1.12-4.77_ACATGA_72_ACA_85
CTACTGTTAACCTGGACAAATAATAAGGTTGATGGAATTAGGTGTTCATCATGCAAGTCACAGATGCTCATACATGACCATCACACATAC
>HACA_snoR103-9_H.vulgare_(adopted_2HS)_20578389,20578487_+_tae_HACA_snoR103-18_97.92-0.97-1.34-6.50_GAAGGA_81_AGA_94
CTGTGTCTTGCTGTAAATATGGACAAAGAGTTAGCTTGATGGATTTTAGGTGAGCATTATGTTCCTTGCTAGGTGCTCATGAAGGACCATCACAGATAA
>HACA_snoR103-10_H.vulgare_(adopted_2HL)_18618832,18618929_-_tae_HACA_snoR103-12_95.88-0.99-1.32-6.50_AAAGGA_80_ACA_93
TTGCGTATTGCTGTAAATATGGACAAAGAGTGATGTTGATGAAATTTAGGTGAGTATCGTGTGAGTTGTAGCTGCTCATAAAGGATCATCATACATGC
>HACA_snoR103-11_H.vulgare_(adopted_2HS)_20579012,20579112_+_tae_HACA_snoR103-5_94.9-0.98-1.25-5.94_AAAGGA_83_AGA_96
GGTTGCATCCTGCTGTAAAATATGGACAAATAATAATGCTGATGGAATTTAGGTGAGCATCATGTGAGTCGTAGGTGCTCATAAAGGACCATCATAGATAC
>HACA_snoR103-1_B.vulgaris_(Bvchr8.sca017)_1725336,1725437_-_ath_HACA_snoR103-1_76.24-0.94-0.60-1.77_AAAGAA_83_ATA_97
AGATGTGTTTCCTGTTGTAAACATGGACGGAAATTCATGTGTAGGCTTTAGGTGAGCTATGAATGAGTTGTATCTCGCTCATAAAGAAACCTACAGATATTG
>HACA_snoR103-1_D.purpurea_(dpa_locus_16961_iso_1_len_439_ver_4)_2,101_+_hvu_HACA_snoR103-6_67.35-1.01-0.41-1.06_AGAGGA_85_AAA_95
CCATCTCTGATGTAGTTGAATAGATAAAAAAACTAAAATTGATGAAAACGAACATGAGGATCAAGTGAGATGTGCCCCAATGCTAGAGGACCAAAAATGC
>HACA_snoR103-2_D.purpurea_(dpa_locus_99202_iso_1_len_747_ver_4)_212,317_+_ath_HACA_snoR103-1_75-0.90-0.64-1.65_AAAGAA_88_ACA_101
CGCTTAAGATGCGTATTTGCTGTAAATATGGACGTAAAGCAATATGCAGGCTTTAGGTGGGCATGTAAGGAGTACCAATGTGTCCATAAAGAACCTGTTGACACAC
>HACA_snoR103-1_S.tuberosum_(adopted_12)_2385338,2385450_-_dpr_HACA_snoR103-2_73.03-0.83-0.57-1.10_AAAGAA_94_ACA_108
GCAGCTCACTATAGTTGTGTACCTGCAGTAAACATGGACGAATAATTATTAGTAGGCTTTAGGTGGGCACTTGAGAATTATCAGGCTGCCCATAAAGAACCCTACTAACACTG
>HACA_snoR103-2_S.tuberosum_(adopted_7)_1085078,1085181_-_ath_HACA_snoR103-1_77.67-0.96-0.70-2.35_AAAGAC_86_ACA_99
TTAAGAATGTGTTTCTGCTGTAAATATGGACGGAGAACAATTGGTAGGCTTTAGGTGGGCAACCAAGGAGTATTGTGTTGCTCATAAAGACCCTACTAACATTG
>HACA_snoR103-1_S.lycopersicum_(adopted_7)_652670,652774_-_stu_HACA_snoR103-2_94.23-0.99-1.27-6.12_AAAGAT_87_ACA_100
CTTAAGGATGTGTTTCTGCTGTAAATATGGACGGAGACCAATTGGTAGGCTTTAGGTGGGCAACCTAGGAGTATTGCGTTGCTCATAAAGATCCTGCTAACATTG
>HACA_snoR103-2_S.lycopersicum_(adopted_4)_53625851,53625956_+_stu_HACA_snoR103-2_89.52-1.00-1.12-5.19_AAAGAT_88_ACA_101
CTTAAGAGATGTGTTTCTGCTGTAAATATGGCTGGAGAACAATTGGTAGGCTTTAGCTGGGCAGCCAATGAGTATTGGATTGCCCATAAAGATTCTACTAACATTG
>HACA_snoR103-3_S.lycopersicum_(adopted_4)_53611597,53611701_+_stu_HACA_snoR103-2_86.54-0.99-1.06-4.57_AAAGAT_87_ACA_100
TTTAAAGATGTGTTTCTGCTGTAAATATGGATAGAGAACAATGGGTACGCTTTAGCTAAGCAGCCAATGAGTATTGGGTTGCTCATAAAGATTCTACTAACATTG
>HACA_snoR103-4_S.lycopersicum_(adopted_4)_48476084,48476179_-_stu_HACA_snoR103-2_88.42-0.90-1.01-3.62_AAAGAT_78_ACA_91
CTGTTTCTGCTGTAAATATGGATGGACAACAATTGGTAGGCTTTAGCTGGGCAGCCAATGAGTATTGGATTGCCTATAAAGATTCTACTAACATTG
>HACA_snoR103-5_S.lycopersicum_(adopted_4)_48492701,48492805_-_stu_HACA_snoR103-2_87.91-0.87-0.94-2.98_AAAGAT_102_ATA_100
TTCTTGGAAACCCACTTTAGACATGTGTTTCTGCTGTAACTATGGATGGAGAACAATTGGTACGCTTTAGCTGGGCAGCCAATGAGTATTGGATTGCCCATAAAG
>HACA_snoR103-6_S.lycopersicum_(adopted_12)_3113688,3113801_+_stu_HACA_snoR103-1_93.81-0.99-1.25-6.04_AAAGAA_95_ACA_109
GGCAGCCCACTATAGTTGTGTACCTGCAGTAAACATGGACGGATAATCATTAGTATGTTTTTGGTGGTCACTTGAGAATTATCAGGCTGCCCATAAAGAACCCTACTAACACTG
>HACA_snoR103-7_S.lycopersicum_(adopted_12)_3113213,3113327_+_stu_HACA_snoR103-1_90.74-0.95-1.12-4.66_AAAGAA_95_AAA_110
GGCAGCTCACTTTAGTTGTGTATCTGCTGTAAATATGGAGGGAGAATCATTAGTAGGCTTTAGGTGGGCTCTTAAGAATTATCAGGCTGCCCATAAAGAACCCTACTAAAAACTG
>HACA_snoR103-1_V.vinifera_(adopted_4)_6775441,6775549_-_dpr_HACA_snoR103-2_79.41-0.95-0.80-2.74_AAAGGA_91_ACA_104
GGCACTTCAGTACGTGTACTTGCTGTAAATATGGACATACATTAATATGCGGGCTTTAGGTGGGCATGCGATGAGTATAAGGGTGCCCATAAAGGACCTGCAGACATAG
>HACA_snoR103-2_V.vinifera_(adopted_4)_6775758,6775858_-_dpr_HACA_snoR103-2_81.05-0.89-0.79-2.31_AAAGGA_98_ATA_96
TTGGTGGGGCACTTCAGTACGTGTACTTGCTGTAAATATGGACGTACATTAATATGCGGGCTTTAGGTGGGCATGCGATGAGTATAAGGGTGCCCATAAAG
>HACA_snoR103-1_R.communis_(adopted_27455)_3131,3239_+_vvi_HACA_snoR103-1_81.44-0.88-0.79-2.30_AAAGGA_91_ATA_104
GGCCACTTAGTATGTGTACCTGCTGTAAATATGGACCAATAGCAATATGTAGGCTTTAGGTGGGTATCTAATGAGTTTCAGCTTGCCCATAAAGGACCTACTAATAGTT
>HACA_snoR103-1_L.japonicus_(CM0037)_257605,257715_+_rco_HACA_snoR103-1_83-0.91-0.80-2.59_AAAGAA_93_ACA_106
GTGGCACTTAGTTATGTGTACCTGCTGTAAATATGGACAGAAAACAACATGTGGGCTTTAGGTGGGATTCTTTAAGTTATAAGATTACCCATAAAGAACCTACATACATTT
>HACA_snoR103-2_L.japonicus_(CM0179)_263429,263537_+_rco_HACA_snoR103-1_80.2-0.92-0.79-2.50_AAAGGT_91_ACA_104
GGGACACTAAGTATGTGTGCCTGCTGTAAATATGGACAAAAAGCAACAAGTGGGCTTTAGGTGGGATTGACTAAATTTCAAATTTTCCATAAAGGTCCCACGTACATAG
>HACA_snoR103-1_M.truncatula_(adopted_4)_45859547,45859657_+_lja_HACA_snoR103-2_85.19-0.98-0.98-4.05_AAAGAT_93_ATA_106
TGGGACACTTAAGTATGTGTACTTGCTGTAAATATGGACAGAGAGCAATTCGTGGGCTTTAGGTGGGATTGACTCAGTTTCAAATTACTCATAAAGATCCCACGCATATTC
>HACA_snoR103-2_M.truncatula_(adopted_4)_45860372,45860482_+_lja_HACA_snoR103-2_82.41-0.98-0.91-3.56_AAATTA_82_ACA_106
TGGGACGCTTAAGTACGTGTACCTGCTGTAAATATGGACAGATAGCAATGTGTGGGCTTTAGGTGGGTTTGACGAAGTCTCAAATTACTCATGAAGATCCCACATACATTG
>HACA_snoR103-1_P.persica_(scaffold_7)_22291147,22291260_-_rco_HACA_snoR103-1_84.16-0.92-0.92-3.17_AAAGGA_100_ACA_109
TTCTTGTTGGGGCGCTTAGTATGTGTACCTACTGTAAACATGGACGAACAGCTATATGTAGGCTTTAGGTGGGCAAGCAGCGAGTCTTAGATTGCCCATAAAGGACCTACAGAC
>HACA_snoR103-2_P.persica_(scaffold_1)_34118432,34118541_-_rco_HACA_snoR103-1_80.85-0.85-0.72-1.89_AAAGAA_91_ACA_105
GGGCTCTCAAGAATGTGTACCAGCTGTAAATATGGACGAAGAGTTATATGTTGGATTTAGGTGGGCATGCAATGAGTCCGCAATGCCCATAAAGAACCGACATTACATGT
>HACA_snoR103-1_G.raimondii_(Chr13)_21503262,21503366_+_rco_HACA_snoR103-1_72.45-0.89-0.52-1.15_AAAGGA_87_ATA_100
TGGGCACTTTGTATTTCTGCTTGCTGTAAACATGGACAAAGTAAATTGTGATGGCTTTAGGTTATGTCTGAGCTTTTTTTGCCCATAAAGGACCACTTCATATTG
>HACA_snoR103-2_G.raimondii_(Chr11)_45692351,45692440_-_vvi_HACA_snoR103-1_78-0.91-0.75-2.21_AAAGAA_99_ACA_85
CTTGGCAGAGCACTCAAGTCTGTGTAGCTGCTGTAAACATGGACAAATATCAATATGCAGGCTTTAGGTGGGTGAGCCATTAGTACATTT
>HACA_snoR103-1_A.trichopoda_(AmTr_v1.0_scaffold00023)_3911936,3912062_+_lja_HACA_snoR103-2_68.25-1.15-0.49-1.96_AAAGGT_109_ACA_122
CAGGCCACTCTGATTGTGTGCTTGCTGTAAATATGGACAAAAAGCAAACTTCTTCAATTGGAAATTGGTGGCTTTTAGGTGGGTATACAGATAGCAATCTATATCCATAAAGGTCCTCCATACATAT
