# Supplementary material for: Phylogenetic distribution of plant snoRNA families
Source: BMC Genomics. 2016 Nov 24;17:969. doi: 10.1186/s12864-016-3301-2 (PMC5122169; doi:10.1186/s12864-016-3301-2)
Supplement: Additional file 11 — snoRNAs with coordinates. Complete archive of all fasta files of annotated snoRNAs is provided. The header of each sequence follows convention of the snoStrip pipeline and includes genome coordinates, detailes about the successful query during homology search and annotation of the characteristic box motifs. (ZIP 355 kb) [file 12864_2016_3301_MOESM11_ESM.zip › Additional_folder_5/CrCD10.fa]

>CD_CrCD10-1_C.reinhardtii_(DS496110)_1590414,1590503_-_NNNNNNN_0_CAGA_48_GTGATTA_9_CTGA_83
CATGGGCGGTGATTACCCTCGAGTGCATAACTCGTCTTACCTATTTTCAGAGCCCCTTGGGTGCTGCTGAAACATTTTTACCCTGAGCCC
>CD_CrCD10-2_C.reinhardtii_(DS496110)_1590253,1590343_-_NNNNNNN_0_CCTA_39_GTGATTA_8_CTGA_82
CAAGGCGGTGATTACCCTCGAGTGCATAACTCGTCTTACCTATTTTCAAAACCCCTTGGGTGCTGCTGAAACATTTTTACCCTGAGCCCTG
>CD_CrCD10-3_C.reinhardtii_(DS496110)_1590091,1590186_-_NNNNNNN_0_CAGA_49_GTGATTA_10_CTGA_68
GCCAAGGCGGTGATTACCCTCGAGTGCATAACTCGTCTTACCTATTTTCAGAGCCCTCCCGGCGCTGCTGAAACAAATTAACACATGAGCCTTCGT
>CD_CrCD10-4_C.reinhardtii_(DS496198)_71168,71255_+_NNNNNNN_0_CAGA_46_GCGATGA_3_CTGA_68
CGGCGATGACTGCCCTCGAGTGCCTAAACTCGTCTTACCTATTTTCAGAGCCCCCACAAGGGCTCTGCTGAAACCAATTGATGATGAG
>CD_CrCD10-5_C.reinhardtii_(DS496198)_71402,71493_+_NNNNNNN_0_CAGA_46_GCGATGA_4_CTGA_71
GCGGCGATGACTGCCCTCGAGTGCCTAACTCGTCTTACCTATTTTCAGAGTCCCCTCAAGGGGCGCGCTGCTGAAACAAATACACAATGA
>CD_CrCD10-6_C.reinhardtii_(DS496198)_73460,73552_+_NNNNNNN_0_CAGA_46_GCGATGA_4_CTGA_69
ACGGCGATGACTGCCCTCGAGTGCCTAACTCGTCTTACCTATTTTCAGAACCCCCACAAGGGGCGCTGCTGAAAGCAATAGTTGATGAGCCGT
>CD_CrCD10-7_C.reinhardtii_(DS496198)_74599,74679_+_NNNNNNN_0_CAGA_45_GCGATGA_3_CTGA_70
CGGCGATGACTGCCCTCGAGTGCTTAACTCGTCTTACCTATTTTCAGAGCCCCCACAAGTGGGGCGCTGCTGAACAATGAG
