# Supplementary material for: Phylogenetic distribution of plant snoRNA families
Source: BMC Genomics. 2016 Nov 24;17:969. doi: 10.1186/s12864-016-3301-2 (PMC5122169; doi:10.1186/s12864-016-3301-2)
Supplement: Additional file 11 — snoRNAs with coordinates. Complete archive of all fasta files of annotated snoRNAs is provided. The header of each sequence follows convention of the snoStrip pipeline and includes genome coordinates, detailes about the successful query during homology search and annotation of the characteristic box motifs. (ZIP 355 kb) [file 12864_2016_3301_MOESM11_ESM.zip › Additional_folder_5/snoR53Y.fa]

>CD_snoR53Y-1_A.thaliana_(adopted_1)_21052348,21052421_-_NNNNNNN_0_CTGA_31_ATGATGG_7_CTGA_64
TTCCCTATGATGGTAATAACCATGCTAATACTGATGTCTTGTGACTGAATCAAAGTTATGTGTCTGAGGGAATT
>CD_snoR53Y-1_P.dactylifera_(PDK_30s992641)_28098,28179_-_ath_CD_snoR53Y-1_75.61-1.09-0.61-2.75_NNNNNNN_0_CTGA_36_GTGATGT_9_CTGA_72
GATTCCCTGTGATGTTCATCTAAACCATGCTAATGCTGATATGTGTTGATGATTAATTATTAAATGTTATTCTGAGGGAATC
>CD_snoR53Y-2_P.dactylifera_(PDK_30s745951)_25921,26000_-_ath_CD_snoR53Y-1_73.75-1.07-0.57-2.31_NNNNNNN_0_CTGA_36_ATGATGT_9_CTGA_70
GATTCCCTATGATGTTTGTCTAAGCCATGCTAATGCTGATGTGCATTGATGAACTCATTAAATGTTATACTGAGGGAATC
>CD_snoR53Y-1_O.sativa_(adopted_5)_3231824,3231901_+_pda_CD_snoR53Y-2_76.62-0.95-0.65-2.14_NNNNNNN_0_CTGA_37_GTGATGG_9_CTGA_68
GGTTCCCAGTGATGGTTTAAATTAACCATGCTAATACTGATGTCCATTGACGAGTAAAAGTGTTTTACTGAGGGAACC
>CD_snoR53Y-1_H.vulgare_(adopted_1H)_18487181,18487253_+_osa_CD_snoR53Y-1_79.75-1.00-0.77-3.19_NNNNNNN_0_CTGA_32_GTGATGT_9_CTGA_63
GGTTCCCAGTGATGTATTAACCATGCTAATGCTGATTCCATCTGACGAGCAATTCATTATTACTGAGGGAACC
>CD_snoR53Y-1_M.truncatula_(adopted_7)_36406942,36407019_+_hvu_CD_snoR53Y-1_76.92-1.05-0.69-3.02_NNNNNNN_0_CTGA_36_ATGATGT_9_CTGA_68
GGTTCCCAATGATGTTACTTTTAACCATGCTAATGCTGATTACATGATTATCTTTAATATCAATATACTGAGGGAACA
>CD_snoR53Y-1_P.persica_(scaffold_6)_26411445,26411522_-_mtr_CD_snoR53Y-1_79.75-1.00-0.77-3.19_NNNNNNN_0_CTGA_34_GTGATGC_9_CTGA_68
TGTTCCCTGTGATGCTTTTAAACCATGCTAATGCTGATTATTGCATGATTATATCTTTAACAAAATTCTGAGGGAACT
>CD_snoR53Y-1_G.raimondii_(Chr04)_57712751,57712840_+_ppe_CD_snoR53Y-1_70.11-1.10-0.56-2.29_NNNNNNN_0_CTGA_39_ATGATGT_10_TTGA_79
AAGTTCCCAATGATGTTTGAAATGAAACCATGCTAATGCTGATTGTTCAGTGATTAAAAATAATTTATTTGATTTATTTTGAGGGAACTT
>CD_snoR53Y-1_B.rapa_(A09)_27384394,27384469_+_ath_CD_snoR53Y-1_85.33-1.00-1.01-4.69_NNNNNNN_0_CTGA_34_ATGATGG_8_CTGA_67
ATTCCCTATGATGGCTTAACAACCATGCTAATGCTGATTTCTTGTGACCGAAACAACGTTAAATGACTGAGGGAAT
>CD_snoR53Y-2_B.rapa_(A09)_27388850,27388931_+_ath_CD_snoR53Y-1_83.56-0.97-0.93-3.93_NNNNNNN_0_CTGA_29_ATGATGG_6_CTGA_62
TCCCTATGATGGCTTAACCATGCTAATACTGATTTCTTGTGAACGAAACAACGTTAAATGACTGAGAGAATAATAATTGGGA
>CD_snoR53Y-3_B.rapa_(A09)_10048916,10048988_+_ath_CD_snoR53Y-1_84.51-0.95-0.89-3.55_NNNNNNN_0_CTGA_32_ATGATGG_9_CTGA_64
GATTCCCAATGATGGTTTAACCATGCTAATACTGATGTCCTTGACTGAAATAATGTTAAGTTACTGAGGGATC
>CD_snoR53Y-1_C.sinensis_(scaffold00004)_4118229,4118315_+_ppe_CD_snoR53Y-1_73.26-1.09-0.61-2.65_NNNNNNN_0_CTGA_38_GTGATGC_9_CTGA_77
CGTTCCCTGTGATGCTTCATTACTGACCATGCTAATTCTGATAATCAGATGAATGAAAGCTACATCACGTTATTTTCTGAGGGAACT
