# Supplementary material for: Phylogenetic distribution of plant snoRNA families
Source: BMC Genomics. 2016 Nov 24;17:969. doi: 10.1186/s12864-016-3301-2 (PMC5122169; doi:10.1186/s12864-016-3301-2)
Supplement: Additional file 11 — snoRNAs with coordinates. Complete archive of all fasta files of annotated snoRNAs is provided. The header of each sequence follows convention of the snoStrip pipeline and includes genome coordinates, detailes about the successful query during homology search and annotation of the characteristic box motifs. (ZIP 355 kb) [file 12864_2016_3301_MOESM11_ESM.zip › Additional_folder_5/U24.fa]

>CD_U24-1_A.thaliana_(adopted_5)_22828960,22829045_+_TTGATGA_54_TTGA_34_GTGATGT_7_CTGA_79
TGGCCGGTGATGTAATCAAAATATTTGCTACTCTTGATGAAGAATTTCTTCAGTTGATGATATTTACCACCAAGATCTCTGAGGCC
>CD_U24-2_A.thaliana_(adopted_4)_13332872,13332965_-_TTGATGA_59_TTGA_34_GTGATGT_7_CTGA_86
AGGCCAGTGATGTAATAAAAATATTTGCTACTCTTGATGAAGAACTTTGTTCTTTCAGTTGATGATTGGTTTACCACCAAGATCTCTGAGGCCT
>CD_U24-1_C.reinhardtii_(DS496135)_740125,740207_+_ath_CD_U24-1_74.71-1.00-0.60-2.15_NNNNNNN_0_TTGA_34_ATGATGT_8_CTGA_74
TTGGCCGATGATGTATCAATATATTTGCTACTCTTGAGCGAGTCTATGACGACATTTTAAATCACCAAGATCGCTGAGGTCAA
>CD_U24-1_S.moellendorffii_(GL377622)_977540,977618_+_ath_CD_U24-1_74.71-1.00-0.64-2.31_ATGATGA_45_TTGA_33_GTGATGA_6_CTGA_72
GGCCTGTGATGACATCTTAATACTTGCTACTCTTGATTGCTTAGATGATGACGCTTTGTCCACCAAGATCTCTGAGGCC
>CD_U24-2_S.moellendorffii_(GL377565)_6421966,6422044_-_ath_CD_U24-1_73.56-1.00-0.60-2.11_ATGATGA_45_TTGA_33_GTGATGA_6_CTGA_72
GGCCTGTGATGACATCTTAATACTTGCTACTCTTGATTGCTTAGATGATGACGCTTTGTTCACCAAGATCTCTGAGGCC
>CD_U24-1_P.taeda_(scaffold50067.2)_100596,100696_-_smo_CD_U24-1_75.9-1.04-0.69-2.87_CTGACGA_58_TTGA_42_ATGATGT_16_CTGA_84
GAGAGGGGAGGGCCAATGATGTCAATAAATATTTGCTACTCTTGATGGCTCTGCCACCTGACGACACTCATCCACCAAGATCTCTGAGGCCTTCTCCTCTC
>CD_U24-1_A.trichopoda_(AmTr_v1.0_scaffold00033)_5125057,5125146_+_pta_CD_U24-1_80.21-0.94-0.75-2.68_TTGATGA_54_TTGA_35_GTGATGT_9_CTGA_80
ATGGGCCAGTGATGTGAGTAAATATTTGCTACTCTTGATGGGTTTCCACCCATTTGATGATTACATTCCACCAAGATCTCTGAGGCCTTT
>CD_U24-1_P.dactylifera_(PDK_30s1074801)_17098,17184_+_atr_CD_U24-1_80.9-0.98-0.83-3.34_CTGATGA_53_TTGA_36_GTGATGT_7_CTGA_79
GAGCCTGTGATGTGAGAAAAATATATTTGCTACTCTTGATGGGGAAACCCATCTGATGACAATCTACCACCAAGATCTCTGAGGCTC
>CD_U24-2_P.dactylifera_(PDK_30s1074801)_15699,15785_+_atr_CD_U24-1_80.9-0.98-0.83-3.34_CTGATGA_53_TTGA_36_GTGATGT_7_CTGA_79
GAGCCTGTGATGTGAGAAAAATATATTTGCTACTCTTGATGGGGAAACCCATCTGATGACAATCTACCACCAAGATCTCTGAGGCTC
>CD_U24-3_P.dactylifera_(PDK_30s1074801)_17336,17419_+_atr_CD_U24-1_77.91-0.95-0.72-2.46_CTGATGA_50_TTGA_34_GTGATGA_7_CTGA_76
GAGCCTGTGATGATAGAAAAATATTTGTTGCTCTTGATGGGTGACCCATCTGATGATCATCAACTACCAAGATCTCTGAGGTTC
>CD_U24-1_Z.mays_(adopted_7)_8223802,8223894_+_pda_CD_U24-2_81.61-0.99-0.86-3.60_CTGATGA_58_TTGA_37_GTGATGT_9_CTGA_84
GGCGGCCGGTGATGTGACAAAAAATATTTGCTACTCTTGATGGGGCAGGAGCCCCGCCTGATGATTACGAACCACCAAGATCTCTGAGGCCCT
>CD_U24-2_Z.mays_(adopted_5)_6874613,6874716_-_atr_CD_U24-1_81.82-0.97-0.81-3.22_TTGATGA_61_TTGA_44_ATGATGT_17_CTGA_86
GTGATGTGATGTGCCTATGATGTGATCAAAATATTTGCTACTCTTGATGGGTGTTCCCGTTTGATGATCCTAACCACCAAGATCTCTGAGGCCCATCACATTGC
>CD_U24-3_Z.mays_(adopted_2)_234435499,234435589_+_ath_CD_U24-1_81.61-1.00-0.87-3.75_CTGACGA_56_TTGA_35_GTGATGT_8_CTGA_82
GGGGCCGGTGATGTGATCAAAATATTTGCTACTCTTGATGGAGCAAAGGCTCCGCCTGACGACCAAGAACCACCAAGATCTCTGAGGCCCT
>CD_U24-1_S.bicolor_(adopted_1)_6602277,6602372_-_zma_CD_U24-2_98-0.95-1.32-6.67_TTGATGA_57_TTGA_40_ATGATGT_13_CTGA_82
TGTGATGTGCCTATGATGTGATCAAAATATTTGCTACTCTTGATGGGTGTTCCCATTTGATGATCTTAACCACCAAGATCTCTGAGGCCCATCACA
>CD_U24-2_S.bicolor_(adopted_9)_1981712,1981799_+_zma_CD_U24-2_96.74-0.88-1.19-4.85_TTGATGA_53_TTGA_36_GTGATGT_9_CTGA_78
ATGTGCCTGTGATGTGATCAAAATATTTGCTACTCTTGATGGGTGTTCCCATTTGATGATCTTAACCACCAAGATCTCTGAGGCCCAT
>CD_U24-3_S.bicolor_(adopted_2)_4354318,4354411_+_zma_CD_U24-1_92.47-0.99-1.19-6.06_TTGATGA_57_TTGA_36_GTGATGT_9_CTGA_83
GGAGGCCGGTGATGTGATCAAAATATTTGCTACTCTTGATGGGGCAAGAGCCCCGCTTGATGATCACGAACCACCAAGATCTCTGAGGCCCTCT
>CD_U24-1_O.sativa_(adopted_7)_3673298,3673397_+_sbi_CD_U24-3_86.21-0.92-0.94-3.60_CTGATGA_61_TTGA_40_GTGATGT_13_CTGA_86
TTGTCAGGGCCCGTGATGTGAGAAAAATATTTGCTACTCTTGATGGGACAAGAGTTCCATCTGATGATCATAACCACCAAGATCTCTGAAGCCTTAATAA
>CD_U24-2_O.sativa_(adopted_3)_31204607,31204695_+_sbi_CD_U24-2_89.89-1.00-1.13-5.70_TTGATGA_53_TTGA_36_GTGATGT_9_CTGA_79
ATGGGCCTGTGATGTAAGCTAAATATTTGCTACTCTTGATGGGGATTCCCAGTTGATGATCTCATACCACCAAGATCTCTGAGGCCCAT
>CD_U24-3_O.sativa_(adopted_3)_31189421,31189511_-_sbi_CD_U24-2_88.76-1.00-1.10-5.45_TTGATGA_54_TTGA_37_GTGATGT_10_CTGA_80
TATGGGCCTGTGATGTAAGCTAAATATTTGCTACTCTTGATGGGGATTCCCAGTTGATGATCTCATACCACCAAGATCTCTGAGGCTCATA
>CD_U24-1_T.aestivum_(IWGSC_CSS_6BS_scaff_3046256)_5563,5654_-_sbi_CD_U24-3_92.05-0.93-1.11-4.78_TTGATGA_57_TTGA_36_GTGATGT_9_CTGA_82
TTGAGCCTGTGATGTTATCAAAATATTTGCTACTCTTGATGGGGCAACAACCCCATTTGATGATCACAACCACCAAGATCTCTGAGGCCCTG
>CD_U24-2_T.aestivum_(IWGSC_CSS_6AS_scaff_4374326)_10679,10768_-_sbi_CD_U24-3_91.01-0.94-1.06-4.63_CTGATGA_57_TTGA_35_GTGATGT_8_CTGA_82
GGAGCCAGTGATGTTATCAAAATATTTGCTACTCTTGATGGGGCAATAAGCCCCGTCTGATGACCACAACCACCAAGATCTCTGAGGCCC
>CD_U24-3_T.aestivum_(IWGSC_CSS_6DS_scaff_2124241)_20553,20645_-_sbi_CD_U24-3_89.89-0.94-1.03-4.43_TTGATGA_58_TTGA_37_GTGATGT_9_CTGA_83
TGGAGCCAGTGATGTTAATCAAAATATTTGCTACTCTTGATGGGGCAACGACCCCATTTGATGATCACAACCACCAAGATCTCTGAGGCCCTG
>CD_U24-4_T.aestivum_(IWGSC_CSS_6DS_scaff_2124241)_15085,15182_-_sbi_CD_U24-3_88.51-0.92-1.00-3.99_TTGATGA_61_TTGA_40_GTGATGT_13_CTGA_86
TCCATGGAGCCAGTGATGTTATCAAAATATTTGCTACTCTTGATGGGGTAACGACCCCATTTGATGATCACAACCACCAAGATCTCTGAGGTCCAGGA
>CD_U24-5_T.aestivum_(IWGSC_CSS_6BS_scaff_2992004)_2635,2723_+_sbi_CD_U24-3_87.5-0.93-0.99-3.97_CTGATGA_56_TTGA_35_GTGATGT_8_CTGA_81
GGAGCCAGTGATGTTATCAAAATATTTGCTACTCTTGATGTGGCAATGGCCTCATCTGATGACCACAACCACCAAGATCTCTGAGGCCC
>CD_U24-6_T.aestivum_(IWGSC_CSS_6AS_scaff_4390753)_16384,16475_+_sbi_CD_U24-3_87.5-0.93-0.99-3.97_TTGACGA_57_TTGA_36_GTGATGT_9_CTGA_82
TGGAGCCAGTGATGTTTTCAAAATATTTGCTACTCTTGATGGGGCAACGACCTCATTTGACGATCACAACCACCAAGATCTCTGAGGCCCTG
>CD_U24-7_T.aestivum_(IWGSC_CSS_6BS_scaff_2945154)_522,613_+_sbi_CD_U24-3_87.21-0.91-0.96-3.61_CTGATGA_57_TTGA_36_GTGATGT_9_CTGA_82
TGGAGCCAGTGATGTTATCAAAATATTTGCCACTCTTGATGGGGCAACGGGCCCATCTGATGATCACAACTACCAAGATCTCTGAGGCCAGG
>CD_U24-8_T.aestivum_(IWGSC_CSS_6DS_scaff_2124241)_11715,11804_-_sbi_CD_U24-3_87.36-0.92-0.94-3.65_TTGATGA_55_TTGA_36_GTGATGT_9_CTGA_80
TGGAACCAGTGATGTTATCAAAATATTTGCTACTCTTGATGGGGCAACTCCTATTTGATGATCACAACCACCATGATCTCTGAGGCCCTG
>CD_U24-9_T.aestivum_(IWGSC_CSS_5DL_scaff_4537481)_8969,9053_+_sbi_CD_U24-2_94.12-0.96-1.19-5.71_TTGATGA_52_TTGA_34_GTGATGT_7_CTGA_77
GAGCCTGTGATGTTATCAAAATATTTGCTACTCTTGATGGGTTTATCCCACTTGATGATCTTAACCACCAAGATCTCTGAGGCTC
>CD_U24-10_T.aestivum_(IWGSC_CSS_5DL_scaff_4585685)_1865,1949_+_sbi_CD_U24-2_92.86-0.94-1.15-5.25_TTGATGA_52_TTAA_34_GTGATGT_7_CTGA_77
GAGCCTGTGATGTTATCAAAATATTTGCTACTCTTAATGGGTTTATCCCACTTGATGATCTTAACCACCAAGATCTCTGAGGCTC
>CD_U24-11_T.aestivum_(IWGSC_CSS_5BS_scaff_2266406)_2446,2530_-_sbi_CD_U24-2_92.86-0.94-1.15-5.25_TTGATGA_52_TTAA_34_GTGATGT_7_CTGA_77
GAGCCTGTGATGTTATCAAAATATTTGCTACTCTTAATGGGTTTATCCCACTTGATGATCTTAACCACCAAGATCTCTGAGGCTC
>CD_U24-12_T.aestivum_(IWGSC_CSS_5AL_scaff_2682267)_2001,2085_-_sbi_CD_U24-2_92.86-0.94-1.15-5.25_TTGATGA_52_TTGA_34_GTGATGT_7_CTGA_77
GAGCCTGTGATGTTATCAAAATATTTGCTACTCTTGATGGGTTTATCCCACTTGATGATCTCAACCACCAAGATCTCTGAGGCTC
>CD_U24-13_T.aestivum_(IWGSC_CSS_1BS_scaff_3480637)_748,832_-_sbi_CD_U24-2_92.86-0.94-1.15-5.25_TTGATGA_52_TTAA_34_GTGATGT_7_CTGA_77
GAGCCTGTGATGTTATCAAAATATTTGCTACTCTTAATGGGTTTATCCCACTTGATGATCTTAACCACCAAGATCTCTGAGGCTC
>CD_U24-14_T.aestivum_(IWGSC_CSS_6AL_scaff_5755081)_880,966_-_sbi_CD_U24-2_93.83-0.91-1.13-4.84_TTGATGA_53_TTAA_35_GTGATGT_8_CTGA_78
AGAGCCTGTGATGTTATCAAAATATTTGCTACTCTTAATGGGTTTATCCCACTTGATGATCTTAACCACCAAGATCTCTGAGGCTCT
>CD_U24-15_T.aestivum_(IWGSC_CSS_5BL_scaff_10857875)_7331,7415_+_sbi_CD_U24-2_93.83-0.91-1.13-4.84_TTGATGA_52_TTGA_34_GTGATGT_7_CTGA_77
GAGCCTGTGATGTTATCAAAATATTTGCTACTCTTGATGGGTTTATCCCACTTGATGATCTCAACCACCAAGATCTCTGAGGCTC
>CD_U24-16_T.aestivum_(IWGSC_CSS_5AS_scaff_1543179)_1125,1211_-_sbi_CD_U24-2_93.83-0.91-1.13-4.84_TTGATGA_53_TTAA_35_GTGATGT_8_CTGA_78
AGAGCCTGTGATGTTATCAAAATATTTGCTACTCTTAATGGGTTTATCCCACTTGATGATCTTAACCACCAAGATCTCTGAGGCTCT
>CD_U24-17_T.aestivum_(IWGSC_CSS_3B_scaff_10393355)_6986,7081_-_sbi_CD_U24-2_93.83-0.91-1.13-4.84_TTGATGA_57_TTAA_39_GTGATGT_12_CTGA_82
AAATAGAGCCTGTGATGTTATCAAAATATTTGCTACTCTTAATGGGTTTATCCCACTTGATGATCTTAACCACCAAGATCTCTGAGGCTCTTATTT
>CD_U24-18_T.aestivum_(IWGSC_CSS_7BL_scaff_6752607)_2112,2196_+_sbi_CD_U24-2_91.67-0.94-1.12-5.04_TTGATGG_52_TTAA_34_GTGATGT_7_CTGA_77
GAGCCTGTGATGTTATCAAAATATTTGCTACTCTTAATGGGTTTATCCCACTTGATGGTCTTAACCACCAAGATCTCTGAGGCTC
>CD_U24-19_T.aestivum_(IWGSC_CSS_2BL_scaff_8090231)_10764,10848_+_sbi_CD_U24-2_91.67-0.94-1.12-5.04_TTGATGA_52_TTAA_34_GTGATGT_7_TTGA_77
GAGCCTGTGATGTTATCAAAATATTTGCTACTCTTAATGGGTTTATCCCACTTGATGATCTTAACCACCAAGATCTTTGAGGCTC
>CD_U24-20_T.aestivum_(IWGSC_CSS_1BS_scaff_3419430)_59,143_+_sbi_CD_U24-2_91.67-0.94-1.12-5.04_TTGATGA_52_TTAA_34_GTGATGT_7_CTGA_77
GAGCCTGTGATGTTATCAAAATATTTGCTACTCTTAATGGGTTTATCCCACTTGATGATCTTAACCAACAAGATCTCTGAGGCTC
>CD_U24-21_T.aestivum_(IWGSC_CSS_5BS_scaff_2259604)_2088,2174_+_sbi_CD_U24-2_92.59-0.91-1.10-4.62_TTGCTGA_53_TTAA_35_GTGATGT_8_CTGA_78
AGAGCCTGTGATGTTATCAAAATATTTGCTACTCTTAATGGGTTTATCCCACTTGCTGATCTTAACCACCAAGATCTCTGAGGCTCT
>CD_U24-22_T.aestivum_(IWGSC_CSS_5AL_scaff_2773973)_2061,2147_+_sbi_CD_U24-2_92.59-0.91-1.10-4.62_TTGATGA_53_TTAA_35_GTGATGT_8_CTGA_78
AGAGCCTGTGATGTTATCAAAATATTTGCTACTCTTAATGGGGTTATCCCACTTGATGATCTTAACCACCAAGATCTCTGAGGCTCT
>CD_U24-23_T.aestivum_(IWGSC_CSS_5AS_scaff_1543906)_3620,3704_-_sbi_CD_U24-2_90.48-0.94-1.09-4.80_TTGATGA_52_TTAA_34_GTGATGT_7_CTGA_77
GAGCCTGTGATGTTATAAAAATATTTTCTACTCTTAATGGGTTTATCCCACTTGATGATCTTAACCACCAAGATCTCTGAGGCTC
>CD_U24-24_T.aestivum_(IWGSC_CSS_3B_scaff_10632431)_1811,1899_+_sbi_CD_U24-2_90.48-0.94-1.09-4.80_TTGATGA_54_TTAA_36_GTGATGT_9_CTGA_79
TTGAGCCTGTGATGTTATCAAAATATTTGCTACTCTTAAGGGGTTTATCCCACTTGATGATCTTAACCGCCAAGATCTCTGAGGCTCTT
>CD_U24-25_T.aestivum_(IWGSC_CSS_2BL_scaff_8029702)_3387,3467_-_sbi_CD_U24-2_89.02-0.92-1.02-4.16_TTGATGA_50_TTGA_32_GTGATGT_5_CTGA_75
GCCTGTGATGTGAGATTAATATTTGCTACTCTTGATGGGTGTTCCCCAGTTGATGACCATAATCACCAAGATCTCTGAGGC
>CD_U24-26_T.aestivum_(IWGSC_CSS_2BL_scaff_7974894)_2991,3071_-_sbi_CD_U24-2_89.02-0.92-1.02-4.16_TTGATGA_50_TTGA_32_GTGATGT_5_CTGA_75
GCCTGTGATGTGAGATTAATATTTGCTACTCTTGATGGGTGTTCCCCAGTTGATGACCATAATCACCAAGATCTCTGAGGC
>CD_U24-27_T.aestivum_(IWGSC_CSS_3B_scaff_10444523)_2854,2937_-_sbi_CD_U24-2_90.12-0.91-1.01-4.03_NNNNNNN_0_TTAA_35_GTGATGT_8_CTGA_75
AGAGCCTGTGATGTTATCAAAATATTTGCTACTCTTAATGGGTTTATCCCACTTGATCTTAACCACCAAGATCTCTGAGGCTCT
>CD_U24-28_T.aestivum_(IWGSC_CSS_2AL_scaff_6284249)_4306,4386_+_sbi_CD_U24-2_86.59-0.92-0.96-3.74_TTGATGA_50_TTGA_32_GTGATGT_5_CTGA_75
GCCTGTGATGTGAGATTAATGTTTGCTACTCTTGATGGGCGTTCCCCAGTTGATGACCATAATCACCAAGATCTCTGAGGC
>CD_U24-29_T.aestivum_(IWGSC_CSS_4BL_scaff_6981677)_1774,1858_+_sbi_CD_U24-1_91.67-0.87-1.03-3.75_TTGATGA_52_TTAA_34_ATGATGT_7_CTGA_77
GAGCCTATGATGTTATCACAATATTTGCTACTCTTAATGGGTTTATCCCACTTGATGATCTTAACCACCAAGATCTCTGAGGCTC
>CD_U24-30_T.aestivum_(IWGSC_CSS_2DL_scaff_9910038)_1563,1650_+_sbi_CD_U24-1_86.36-0.91-0.97-3.63_TTGATGA_53_TTGA_36_ATGATGT_9_CTGA_78
ATAAGCCTATGATGTGAGATTAATATTTGCTACTCTTGATGGGTGCTCCCAGTTGATGACCATAATCACCAAGATCTCTGAGGCCTCT
>CD_U24-31_T.aestivum_(IWGSC_CSS_2BL_scaff_8029702)_3165,3252_-_sbi_CD_U24-1_86.36-0.91-0.97-3.63_TTGATGA_53_TTGA_36_ATGATGT_9_CTGA_78
ATAAGCCTATGATGTGAGATTAATATTTGCTACTCTTGATGGGTGCTCCCAGTTGATGACCATAATCACCAAGATCTCTGAGGCCTCT
>CD_U24-32_T.aestivum_(IWGSC_CSS_2BL_scaff_7974894)_2769,2856_-_sbi_CD_U24-1_86.36-0.91-0.97-3.63_TTGATGA_53_TTGA_36_ATGATGT_9_CTGA_78
ATAAGCCTATGATGTGAGATTAATATTTGCTACTCTTGATGGGTGCTCCCAGTTGATGACCATAATCACCAAGATCTCTGAGGCCTCT
>CD_U24-33_T.aestivum_(IWGSC_CSS_2DL_scaff_9910038)_1828,1916_+_sbi_CD_U24-1_86.52-0.92-0.95-3.67_TTGATGA_54_TTGA_36_ATGATGT_9_CTGA_79
ATAAGCCTATGATGTGAGATTTATATTTGCTACTCTTGATGGGTGCTCCCCAGTTGATGATCATAACCACCAAGATCTCTGAGGCCTCC
>CD_U24-34_T.aestivum_(IWGSC_CSS_2BL_scaff_8029702)_2890,2988_-_sbi_CD_U24-1_86.52-0.92-0.95-3.67_TTGATGA_57_TTGA_39_ATGATGT_12_CTGA_82
GTTATAAGCCTATGATGTGAGATTTATATTTGCTACTCTTGATGGGTGCTCCCCAGTTGATGATCATAACCACCAAGATCTCTGAGGCCTCCTTATGAC
>CD_U24-35_T.aestivum_(IWGSC_CSS_2BL_scaff_7974894)_2494,2592_-_sbi_CD_U24-1_86.52-0.92-0.95-3.67_TTGATGA_57_TTGA_39_ATGATGT_12_CTGA_82
GTTATAAGCCTATGATGTGAGATTTATATTTGCTACTCTTGATGGGTGCTCCCCAGTTGATGATCATAACCACCAAGATCTCTGAGGCCTCCTTATGAC
>CD_U24-36_T.aestivum_(IWGSC_CSS_2BL_scaff_8029702)_3640,3730_-_sbi_CD_U24-1_86.21-0.90-0.92-3.34_TTGACGA_55_TTGA_37_ATGATGT_10_CTGA_80
GATATGCCTATGATGTGAGATTAATATTTGCTACTCTTGATGGGTGCTGCCCAGTTGACGACTATAACCACCAAGATCTCTGAGGCGTATT
>CD_U24-37_T.aestivum_(IWGSC_CSS_2BL_scaff_7974894)_3244,3334_-_sbi_CD_U24-1_86.21-0.90-0.92-3.34_TTGACGA_55_TTGA_37_ATGATGT_10_CTGA_80
GATATGCCTATGATGTGAGATTAATATTTGCTACTCTTGATGGGTGCTGCCCAGTTGACGACTATAACCACCAAGATCTCTGAGGCGTATT
>CD_U24-38_T.aestivum_(IWGSC_CSS_2AL_scaff_6284249)_4786,4874_+_sbi_CD_U24-1_87.8-0.85-0.91-2.90_TTGATGA_54_TTGA_36_ATGATGT_9_CTGA_79
GTAAGCATATGATGTGAGATCTATATTTGCTACTCTTGATGGGTGCTCCCCAGTTGATGATCGTAACCACCAAGATCTCTGAGGCCTCC
>CD_U24-39_T.aestivum_(IWGSC_CSS_2AL_scaff_6284249)_4521,4608_+_sbi_CD_U24-1_87.5-0.82-0.91-2.72_TTGATGA_53_TTGA_36_ATGATGT_9_CTGA_78
ATAATCCTATGATGTGAGATTAATATTTGCTACTCTTGATGGATGCTCCCAGTTGATGACCATAATCACCAAGATCTCTGAGGCCTCT
>CD_U24-1_H.vulgare_(adopted_2)_326955736,326955824_-_tae_CD_U24-37_94.19-0.93-1.21-5.53_TTGATGA_54_TTGA_36_ATGATGT_9_CTGA_79
ATATGCCTATGATGTGATTTTAATATTTGCTACTCTTGATGGGTGCTCCCCAGTTGATGACCATAACCACCAAGATCTCTGAGGCTTCT
>CD_U24-2_H.vulgare_(adopted_2)_326954508,326954596_-_tae_CD_U24-35_96.91-0.97-1.29-6.67_TTGATGA_54_TTGA_36_ATGATGT_9_CTGA_79
ATAAGCCTATGATGTGAGATTAATATTTGCTACTCTTGATGGGTGCACCCCAGTTGATGATCATAACCACCAAGATCTCTGAGGCCTCT
>CD_U24-3_H.vulgare_(adopted_5)_497746563,497746647_-_tae_CD_U24-15_100-0.99-1.43-8.05_TTGATGA_52_TTGA_34_GTGATGT_7_CTGA_77
GAGCCTGTGATGTTATCAAAATATTTGCTACTCTTGATGGGTTTATCCCACTTGATGATCTCAACCACCAAGATCTCTGAGGCTC
>CD_U24-4_H.vulgare_(adopted_6)_22104235,22104323_+_tae_CD_U24-5_97.75-0.99-1.37-7.48_CTGATGA_56_TTGA_35_GTGATGT_8_CTGA_81
GGTGCCAGTGATGTTATCAAAATATTTGCTACTCTTGATGGGGCAATGGCCTCATCTGATGACCACAACCACCAAGATCTCTGAGGCCC
>CD_U24-5_H.vulgare_(morex_contig_198423)_641,729_+_tae_CD_U24-4_94.57-0.93-1.20-5.46_TTGATGA_56_TTGA_35_GTGATGT_8_CTGA_81
GGAGCCAGTGATGTTATCAAAATATTTGCTACTCTTGATGGGGCAACGGCCCCGTTTGATGATCACAACCACCAAGCTCTCTGAGGCCC
>CD_U24-6_H.vulgare_(adopted_6)_43550846,43550938_-_tae_CD_U24-4_95.51-0.90-1.16-4.93_TTGATGA_57_TTGA_37_GTGATGT_10_CTGA_82
ATGGAGCCAGTGATGTTATCAAAATATTTGCTACTCTTGATGGGCAACGACCCCATTTGATGAACACGACCACCAAGATCTCTGAGGCTCTGT
>CD_U24-7_H.vulgare_(adopted_6)_49655268,49655356_+_tae_CD_U24-3_98.92-0.99-1.37-7.62_TTGATGA_56_TTGA_35_GTGATGT_8_CTGA_81
GGAGCCAGTGATGTTATCAAAATATTTGCTACTCTTGATGGGGCAACGACCCCATTTGATGATCACAACCACCAAGATCTCTGAGGCCC
>CD_U24-8_H.vulgare_(adopted_6)_39553038,39553126_+_tae_CD_U24-3_98.92-0.99-1.37-7.62_TTGATGA_56_TTGA_35_GTGATGT_8_CTGA_81
GGAGCCAGTGATGTTATCAAAATATTTGCTACTCTTGATGGGGCAACGACCCCATTTGATGATCACAACCACCAAGATCTCTGAGGCCC
>CD_U24-1_B.vulgaris_(Bvchr1.sca001)_4228178,4228275_-_atr_CD_U24-1_78.26-1.01-0.78-3.24_TTGATGA_62_TTGA_34_ATGATGT_8_CTGA_89
TTGGCCGATGATGTTAGAAAATATTTGCTACTCTTGATGGATTTTTAAAAAAAAAATCCATTTGATGATTTACATATCACCAAGATCTCTGAGGTCAA
>CD_U24-2_B.vulgaris_(Bvchr7.sca001)_3377477,3377570_+_ath_CD_U24-1_81.72-1.07-0.87-4.39_ATGATGA_60_TTGA_34_GTGATGT_7_CTGA_86
TGGCCGGTGATGTAAGGATAATATTTGCTACTCTTGATTGGAATCATCAATGATTCTAAATGATGATCATTTTCCACCAAGATCTCTGAGGCCA
>CD_U24-1_D.purpurea_(dpa_locus_5698_iso_6_len_774_ver_4)_93,179_-_atr_CD_U24-1_85.54-0.91-0.92-3.44_TTGATGA_52_TTGA_34_GTGATGT_8_CTGA_78
GAGGCCAGTGATGTGAGATAATATTTGCTACTCTTGATGGGCAATTCCCACTTGATGATTGGTTTCCACCAAGATCTCTGAGGCTTC
>CD_U24-2_D.purpurea_(dpa_locus_5698_iso_4_len_1585_ver_4)_904,990_-_atr_CD_U24-1_85.54-0.91-0.92-3.44_TTGATGA_52_TTGA_34_GTGATGT_8_CTGA_78
GAGGCCAGTGATGTGAGATAATATTTGCTACTCTTGATGGGCAATTCCCACTTGATGATTGGTTTCCACCAAGATCTCTGAGGCTTC
>CD_U24-3_D.purpurea_(dpa_locus_5698_iso_1_len_727_ver_4)_93,179_-_atr_CD_U24-1_85.54-0.91-0.92-3.44_TTGATGA_52_TTGA_34_GTGATGT_8_CTGA_78
GAGGCCAGTGATGTGAGATAATATTTGCTACTCTTGATGGGCAATTCCCACTTGATGATTGGTTTCCACCAAGATCTCTGAGGCTTC
>CD_U24-1_S.tuberosum_(adopted_6)_56906669,56906764_+_atr_CD_U24-1_82.11-1.04-0.89-4.31_CTGATGA_60_TTGA_34_GTGATGT_8_CTGA_87
AGGGCCGGTGATGTAAGTAAATATTTGCTACTCTTGATGGGAATTTATCAAATTTCCATCTGATGATTCTCTATCCACCAAGATCTCTGAGGCCTT
>CD_U24-2_S.tuberosum_(adopted_3)_52538881,52538976_-_atr_CD_U24-1_81.05-1.04-0.89-4.25_CTGATGA_60_TTGA_34_GTGATGT_8_CTGA_87
AGGGCCAGTGATGTAATTAAATATTTGCTACTCTTGATGGGAATTTATTTAATTTCCATCTGATGATTCCTTATCCACCAAGATCTCTGAGGCCTT
>CD_U24-1_S.lycopersicum_(adopted_3)_57148029,57148120_-_stu_CD_U24-2_96.81-0.97-1.32-6.82_CTGATGA_58_TTGA_32_GTGATGT_6_CTGA_85
GGCCAGTGATGTAATTATATATTTGCTACTCTTGATGGGACTTTATTTAATTTCCATCTGATGATTCCTTGTCCACCAAGATCTCTGAGGCC
>CD_U24-2_S.lycopersicum_(adopted_6)_43952246,43952338_+_stu_CD_U24-1_94.79-0.99-1.26-6.62_CTGATGA_57_TTGA_34_GTGATGT_8_CTGA_84
AGGGCCTGTGATGTAAGTAAATATTTGCTACTCTTGATGGAAATTTAAATTTCCATCTGATGATTCTCTATCCACCAAGATCTCTGAGGCCTT
>CD_U24-1_V.vinifera_(adopted_6)_309136,309220_+_hvu_CD_U24-2_81.4-0.96-0.82-3.15_CTGATGA_51_TTGA_34_GTGAGGA_7_CTGA_77
TGGCCCGTGAGGAATGATTAATATTTGCTACTCTTGATGGATGACTCCATCTGATGACCACTTTCCACCAAGATCTCTGAGGCCG
>CD_U24-1_R.communis_(adopted_28842)_235621,235712_+_sly_CD_U24-2_81.91-1.00-0.85-3.67_TTGATGA_55_TTGA_38_GTGATGT_9_CTGA_82
ATAGGCCGGTGATGTGAGAATCAAATATTTGCTACTCTTGATGATTTAAATCAGTTGATGAATGTTTATCCACCAAGATCTCTGAGGCCTTT
>CD_U24-1_L.japonicus_(LjSGA_025103)_1460,1545_-_dpr_CD_U24-3_86.9-0.95-1.00-4.29_TTGATGA_52_TTGA_34_GTGATGC_8_CTGA_77
GGAGCCTGTGATGCTATAAAATATTTGCTACTCTTGATGGGAATTACCCATTTGATGATTCTTTCCACCAAGATCTCTGAGGCTTC
>CD_U24-2_L.japonicus_(CM0081)_53702,53786_+_atr_CD_U24-1_83.91-0.96-0.92-3.75_TTGATGA_51_TTGA_33_GTGATGC_7_CTGA_77
GGGTCAGTGATGCTTAAAAATATTTGCTACTCTTGATGGGAAGCACCCATTTGATGATTTTCATCCACCAAGATCTCTGAGGCCC
>CD_U24-1_M.truncatula_(adopted_3)_22322201,22322288_-_lja_CD_U24-2_87.5-1.02-1.06-5.39_TTGATGA_53_TTGA_33_ATGATGC_7_CTGA_80
GGGTCTATGATGCAGTAAAATATTTGCTACTCTTGATGGGAAAAACACCCACTTGATGATTTATTATCCACCAAGATCTCTGAGGCCC
>CD_U24-1_P.persica_(scaffold_6)_1051191,1051284_-_stu_CD_U24-1_86.32-0.98-0.95-4.26_CTGATGA_59_TTGA_34_TTGATGT_8_CTGA_85
TGGGCCGTTGATGTAGATCAATATTTGCTACTCTTGATGGGATCCTCAATGATCCCATCTGATGATTCTTATCCACCAAGATCTCTGAGGCCTA
>CD_U24-1_G.raimondii_(Chr04)_1512786,1512872_+_sly_CD_U24-2_84.62-0.97-0.95-4.06_CTGATGA_55_TTGA_32_GTGATGT_6_CTGA_80
GGCCTGTGATGTAAGAAAATATTTGCTACTCTTGATAGTGGTTTAAACCATTATCTGATGATTATTTCCACCAAGATCTCTGAGGCC
>CD_U24-1_B.rapa_(A08)_14511295,14511395_+_ath_CD_U24-2_87.63-1.02-1.03-5.23_TTGATGA_63_TTGA_35_GTGATGC_9_CTGA_90
AGTGGCCAGTGATGCTATAAAATATTTGCTACTCTTGATGAAGGCAACACGTTGTTTTTCAATTGATGATTGGTTAACCACCAAGATCTCTGAGGCCTACT
>CD_U24-2_B.rapa_(A01)_9270493,9270600_-_ath_CD_U24-2_86-1.05-1.02-5.39_TTGATCA_69_TTGA_38_GTGATGC_11_CTGA_96
CATGAGGCCAGTGATGCAAGTAAAATATTTGCTACTCTTGATAAGAACAACAAGTTGTTGTTCTTCAGTTGATCATTGGTTAACCACCAAGATCTCTGAGGCCTAATG
>CD_U24-3_B.rapa_(A02)_7262781,7262864_-_ath_CD_U24-2_82.98-0.99-0.87-3.74_TTGATGA_51_TTGA_34_GTGATGT_6_CTGA_77
GGCCAGTGATGTTATAAATATATTTGCTACTTCTTGATGAAGAAATTCAATTGATGATTCTGTACCACCAAGATCTCTGAGGCC
>CD_U24-4_B.rapa_(A10)_7358657,7358756_+_ath_CD_U24-1_88.64-1.01-1.08-5.45_ATGATTC_61_TTGA_41_GTGATGT_14_CTGA_85
TTGGGTATGGCCAGTGATGTAATCAAAATATTTGCTACTCTTGATGAAGAAATTCACTTGATGATTCTTTAACCACCAAGATCTCTGAGGCCTTGTTCAG
>CD_U24-5_B.rapa_(A02)_7265222,7265305_-_ath_CD_U24-1_87.5-1.01-1.05-5.18_ATGATTC_53_TTGA_33_GTGATGC_6_CTGA_77
GGCCAGTGATGCAATCAAAATATTTGCTACTCTTGATGAAGAAATTCATTTGATGATTCTTTAACCACCAAGATCTCTGAGGCC
>CD_U24-6_B.rapa_(A03)_5467774,5467857_-_ath_CD_U24-1_86.36-1.01-1.01-4.93_ATGATTC_53_TTGA_33_GTGATGC_6_CTGA_77
GGCCAGTGATGCAATCAAAATATTTGCTAGTCTTGATGAAGAAATTCATTTGATGATTCTTTTACCACCAAGATATCTGAGGCC
>CD_U24-1_C.sinensis_(scaffold00123)_272831,272938_-_stu_CD_U24-2_77.57-1.10-0.72-3.57_CTGATGA_71_TTGA_35_GTGATGT_7_CTGA_100
TGGCCGGTGATGTAATAACAAATATTTGCTACTCTTGATTGGGGGATTTGTTTTTCAAACTAATTCTTCACTGATGATTATTCACATCCACCAAGATCTCTGAGGCCA
>CD_U24-2_C.sinensis_(scaffold00014)_1220539,1220635_-_stu_CD_U24-1_84.21-0.98-0.89-3.85_CTGATGA_61_TTGA_37_GTGATGT_9_CTGA_87
ATTGGCCGGTGATGTGAGAATTTATATTTGCTACTCTTGATGGGTTTGCTTTAAATCCATCTGATGATTCTTATCCACCAAGATCTCTGAGGTCTCT
