# Supplementary material for: Phylogenetic distribution of plant snoRNA families
Source: BMC Genomics. 2016 Nov 24;17:969. doi: 10.1186/s12864-016-3301-2 (PMC5122169; doi:10.1186/s12864-016-3301-2)
Supplement: Additional file 11 — snoRNAs with coordinates. Complete archive of all fasta files of annotated snoRNAs is provided. The header of each sequence follows convention of the snoStrip pipeline and includes genome coordinates, detailes about the successful query during homology search and annotation of the characteristic box motifs. (ZIP 355 kb) [file 12864_2016_3301_MOESM11_ESM.zip › Additional_folder_5/snoR111.fa]

>HACA_snoR111-1_A.thaliana_(adopted_1)_4058287,4058418_+_AGAGTA_16_ACA_127
AAAATGGGGCAAGAGAGAGTAACGGTGTCTCTGAGTCCTTGATGAACCGGCGAGGGAAATCAATCTGGCCGAGATATCGTTTCAGTCGTTCTTTGTTTTGGTTTACGATCTGATTGTTGCTCGTCCACATCT
>HACA_snoR111-1_G.raimondii_(Chr10)_53629067,53629207_+_ath_HACA_snoR111-1_71.53-1.03-0.55-1.81_GCAGTA_17_ACA_136
TAAAAAGTGTGAGGAGGCAGTATACGAGATCTGTCTCTTCATAACGAAGAACGTTGAGGTATATCAAAATCAATGGCCGAGATATCGTTTCAGTCGTCATTTTTTCTCCATTGACGGTCTGATTGTTGCTCGTCCACACTT
>HACA_snoR111-1_B.rapa_(A09)_34699208,34699344_-_ath_HACA_snoR111-1_87.97-1.00-1.02-4.54_AGAGTA_17_ACA_132
TAGAATCGGGCAAGAGAGAGTACGGTGTCTCTGAGTCCTTGAATGAATCTTGGCGAGGGAAATAGATTTGGCCGTGATATATCGTTTCAGTCGTCCTTTTTATTGGTTGACGATCTGATTGTTGCTCGTCCACATTC
>HACA_snoR111-2_B.rapa_(A08)_20043550,20043687_-_ath_HACA_snoR111-1_87.12-0.99-0.98-4.27_AGAGTA_18_ACA_133
TTCTAATCGGGCAAGAGAGAGTACGGTGTCTCTGAGTCCTTGAATGAATCTTGGCGAGGGAAATAGATTTGGCCGTGATATATCGTTTCAGTCGTCCTATTTATTGGTTGACGATCTGATTGTTGCTCGTCCACACTT
>HACA_snoR111-1_C.sinensis_(scaffold00007)_2150526,2150667_+_gra_HACA_snoR111-1_84.26-0.76-0.72-1.45_AGTGGA_18_ACA_137
CTCTGTTCTGTTAAGTGAGTGGAAGACGATTGTGTCTCTCCATTTTGGAAGAACATTGAGGTATAACAAAATCAACGGCCGAGATATCGTTTCAGTCGTTATTTCTGTTGATTGACGATTCGATTGTTGCTCGTCCACATTA
