# Supplementary material for: Phylogenetic distribution of plant snoRNA families
Source: BMC Genomics. 2016 Nov 24;17:969. doi: 10.1186/s12864-016-3301-2 (PMC5122169; doi:10.1186/s12864-016-3301-2)
Supplement: Additional file 11 — snoRNAs with coordinates. Complete archive of all fasta files of annotated snoRNAs is provided. The header of each sequence follows convention of the snoStrip pipeline and includes genome coordinates, detailes about the successful query during homology search and annotation of the characteristic box motifs. (ZIP 355 kb) [file 12864_2016_3301_MOESM11_ESM.zip › Additional_folder_5/snoR1.fa]

>CD_snoR1a-1_A.thaliana_(adopted_3)_10328505,10328602_+_TTGATAA_56_ATGA_45_ATGATGA_10_CTGA_92
GTTTTGGCGATGATGATCAATGCTTAATTTCTGACACCTCTTGTATGAGAAGAGCTTGATAACCTCTTCTTTGAGCACATTATGCAATACTCTGAGCC
>CD_snoR1b-1_A.thaliana_(adopted_3)_10328976,10329073_+_TTGATAA_56_ATGA_45_AGGATGA_10_CTGA_92
TAATTGGCGAGGATGAATAATGCTAAATTTCTGACACCTCTTGTATGAGGAGAGATTGATAACCTCTCCTTTGAGCACATTATGCAATACTCTGAGCC
>CD_snoR1a-1_A.trichopoda_(AmTr_v1.0_scaffold00058)_3722610,3722707_+_ath_CD_snoR1a-1_77.23-1.02-0.70-2.87_NNNNNNN_0_ATGA_38_ATGATGA_5_CTGA_92
GGCCATGATGATTAATGCATATTCTGACACCTCTTGTATGAGAGTTGCTTCTCTATTTTGGAAGCTCTTCTTTGAGCACATAGGCAACTCACTGAGCC
>CD_snoR1a-1_P.dactylifera_(PDK_30s949981)_122500,122607_+_ath_CD_snoR1a-1_74.74-0.96-0.65-2.11_NNNNNNN_0_ATGA_45_ATGACGA_11_CTGA_94
TGTGGTGGCTATGACGAGTTTTGCTTATTTCTGACACCTCTTGTATGAGAAGGGTTTTTCTTAAGTCCTTCCATGAGCAGATAAAGCAACCATCTGAGCTTTAGTGCA
>CD_snoR1a-1_S.bicolor_(adopted_4)_2616399,2616514_-_pda_CD_snoR1a-1_82.98-0.86-0.76-2.25_NNNNNNN_0_ATGA_49_GTGACGA_14_CTGA_92
GGCTGATTGTGCTGTGACGAGTTATTGCTTATTTCTGACACCTCTTGTATGAGAAGGGATTGGTTCCTTCCTTGAGCAGATTAGCAACTCTCTGAGCTCGTCAATTTTAGTTTGCT
>CD_snoR1a-2_S.bicolor_(adopted_4)_2616628,2616726_-_pda_CD_snoR1a-1_76-0.92-0.68-2.05_NNNNNNN_0_ATGA_43_GTGATGA_9_CTGA_89
TGGTAGCTGTGATGAGCACTGCTTTCTTCTGACACCTCTTGTATGAGCAGGGATTCCGATCCCTTCGTTGAGCAGATTCAGCAACTCTCTGAGCTTCTC
>CD_snoR1a-1_O.sativa_(adopted_2)_1797451,1797557_-_sbi_CD_snoR1a-2_79.8-0.99-0.81-3.29_NNNNNNN_0_ATGA_43_GTGATGA_9_CTGA_97
GAGCAGCTGTGATGAGCATTGCTTTCTTCTGACACCTCTTGTATGAGAAGTGCTTCTCCCAGAGAAGCTCTTCGTTGAGCAGAGTATAGCAATTGTCTGAGCTCTCC
>CD_snoR1a-2_O.sativa_(adopted_2)_1797775,1797869_-_sbi_CD_snoR1a-1_84-0.85-0.80-2.41_NNNNNNN_0_ATGA_44_GTGATGA_9_CTGA_85
TACTTGCTGTGATGAGCATTTGCTTACTTCTGACACCTCTTGTATGAGAAGGGCCTCCCTTCCTTGAGCAGATTTAGCAACCCTCTGAGCTCCTC
>CD_snoR1a-1_T.aestivum_(IWGSC_CSS_6BS_scaff_2930899)_4305,4404_-_osa_CD_snoR1a-2_76.84-0.99-0.64-2.33_NNNNNNN_0_ACGA_41_GTGATGA_9_CTGA_90
TTTGTGCCGTGATGATTGCTTTACTTCTGACACCTCTTGTACGAGAAGCGCCTTGATGCGCTTCGCTGAGCAGATTGCAGCAAACATATCTGAGCACAGT
>CD_snoR1a-2_T.aestivum_(IWGSC_CSS_6AS_scaff_4429534)_11338,11469_+_osa_CD_snoR1a-1_87.74-0.98-1.03-4.76_NNNNNNN_0_ATGA_52_GTGATGA_18_CTGA_113
CAATATGAGCAATAGCTGTGATGAGCATCGCTTCCTTCTGACACCTCTTGTATGAGAAGTGCGTCTCTCTCTCCAGAGAGGCGCCCTTCGTTGAGCAGAGTATAGCAACTGTCTGAGCTTTGCTTTATGTTG
>CD_snoR1a-3_T.aestivum_(IWGSC_CSS_6AS_scaff_4350518)_15095,15226_-_osa_CD_snoR1a-1_87.74-0.98-1.03-4.76_NNNNNNN_0_ATGA_52_GTGATGA_18_CTGA_113
CAATATGAGCAATAGCTGTGATGAGCATCGCTTCCTTCTGACACCTCTTGTATGAGAAGTGCGTCTCTCTCTCCAGAGAGGCGCCCTTCGTTGAGCAGAGTATAGCAACTGTCTGAGCTTTGCTTTATGTTG
>CD_snoR1a-4_T.aestivum_(IWGSC_CSS_6AS_scaff_4338595)_12221,12352_-_osa_CD_snoR1a-1_87.74-0.98-1.03-4.76_NNNNNNN_0_ATGA_52_GTGATGA_18_CTGA_113
CAATATGAGCAATAGCTGTGATGAGCATCGCTTCCTTCTGACACCTCTTGTATGAGAAGTGCGTCTCTCTCTCCAGAGAGGCGCCCTTCGTTGAGCAGAGTATAGCAACTGTCTGAGCTTTGCTTTATGTTG
>CD_snoR1a-5_T.aestivum_(IWGSC_CSS_6DS_scaff_2051267)_13082,13202_-_osa_CD_snoR1a-1_87.62-0.97-1.01-4.55_NNNNNNN_0_ATGA_43_GTGATGA_9_CTGA_102
CAACAGCTGTGATGAGCATCGCTTTCTTCTGACACCTCTTGTATGAGAAGTTCGCCCCTCTCGAGAGAGGCGCCCTTCGTTGAGCAGAGTATAGCAACTGTCTGAGCTTTTCTTGATGTTG
>CD_snoR1a-6_T.aestivum_(IWGSC_CSS_6BS_scaff_2930899)_3944,4069_-_osa_CD_snoR1a-1_85.05-0.99-0.94-4.21_NNNNNNN_0_ATGA_45_GTGACGA_11_CTGA_106
GGCAACAGCTGTGACGAGCATCGATTTCTTCTGACACCTCTTGTATGAGAAGTGTGCCACTCTCTCGAGAGAGGCACCCTTCGTTGAGCAGAGTATAGCAACTGTCTGAGCTTTTCTTATGTTGCT
>CD_snoR1a-7_T.aestivum_(IWGSC_CSS_5AL_scaff_2674232)_2005,2100_-_sbi_CD_snoR1a-2_80.2-1.01-0.81-3.48_NNNNNNN_0_ATGA_39_TTGATGA_5_CTGA_90
GGCCTTGATGAGCATTGCTTACTTCTGACACCTCTTGTATGAGACAGAACTTGCCCTGTTATCCCTTCCATGAGCAGATTAGCAACCCTCTGAGCT
>CD_snoR1a-8_T.aestivum_(IWGSC_CSS_6DS_scaff_2051267)_13279,13374_-_sbi_CD_snoR1a-1_88.04-0.79-0.85-2.23_NNNNNNN_0_ATGA_43_GTGATGA_9_CTGA_86
CGTTGGCCGTGATGAGCACTGCTTATTTCTGACACCTCTTGTATGAGAAGGGACTCGTCCCTTCCATGAGCAGATTAGCAACCCTCTGAGCTCATC
>CD_snoR1a-9_T.aestivum_(IWGSC_CSS_6BS_scaff_2930899)_4144,4239_-_sbi_CD_snoR1a-1_88.04-0.79-0.85-2.23_NNNNNNN_0_ATGA_43_GTGATGA_9_CTGA_86
CGTTGGCCGTGATGAGCACTGCTTATTTCTGACACCTCTTGTATGAGAAGGGACTCGTCCCTTCCATGAGCAGATTAGCAACCCTCTGAGCTCATC
>CD_snoR1a-10_T.aestivum_(IWGSC_CSS_6AS_scaff_4429534)_11175,11270_+_sbi_CD_snoR1a-1_86.96-0.79-0.83-2.11_NNNNNNN_0_ATGA_43_GTGATGA_9_CTGA_86
CGCTGGCCGTGATGAGCACTGCTTATTTCTGACACCTCTTGTATGAGAAGGGACTAGTCCCTTCCATGAGCAGATTAGCAACCCTCTGAGCCCATC
>CD_snoR1a-11_T.aestivum_(IWGSC_CSS_6AS_scaff_4350518)_15294,15389_-_sbi_CD_snoR1a-1_86.96-0.79-0.83-2.11_NNNNNNN_0_ATGA_43_GTGATGA_9_CTGA_86
CGCTGGCCGTGATGAGCACTGCTTATTTCTGACACCTCTTGTATGAGAAGGGACTAGTCCCTTCCATGAGCAGATTAGCAACCCTCTGAGCCCATC
>CD_snoR1a-12_T.aestivum_(IWGSC_CSS_6AS_scaff_4338595)_12420,12515_-_sbi_CD_snoR1a-1_86.96-0.79-0.83-2.11_NNNNNNN_0_ATGA_43_GTGATGA_9_CTGA_86
CGCTGGCCGTGATGAGCACTGCTTATTTCTGACACCTCTTGTATGAGAAGGGACTAGTCCCTTCCATGAGCAGATTAGCAACCCTCTGAGCCCATC
>CD_snoR1a-1_H.vulgare_(adopted_6)_47033561,47033656_+_tae_CD_snoR1a-9_98.96-0.99-1.40-7.81_NNNNNNN_0_ATGA_43_ATGATGA_9_CTGA_86
CGTTGGCCATGATGAGCACTGCTTATTTCTGACACCTCTTGTATGAGAAGGGACTCGTCCCTTCCATGAGCAGATTAGCAACCCTCTGAGCTCATC
>CD_snoR1a-2_H.vulgare_(adopted_6)_47033738,47033855_+_tae_CD_snoR1a-5_90.83-0.98-1.11-5.45_NNNNNNN_0_ATGA_43_GTGATGA_9_CTGA_99
GAACAGCTGTGATGAGCATCGCTTTCTTCTGACACCTCTTGTATGAGAAGTGCGCCTCTCTAGGGGCTGCACTTCGTTGAGCAGAGTATAGCAAATGTCTGAGCTTTTCTTTATGTTC
>CD_snoR1a-3_H.vulgare_(adopted_6)_47033398,47033497_+_tae_CD_snoR1a-1_96.97-0.98-1.34-7.10_NNNNNNN_0_ACGA_41_GTGATGA_9_CTGA_90
TTTGTGCCGTGATGATTGCTTTATTTCTGACACCTCTTGTACGAGAAGCGCCTTGATGCGCTTCGCTGAGCAGATCACAGCAAACATATCTGAGCACAGC
>CD_snoR1a-1_B.vulgaris_(Bvchr8.sca018)_4766998,4767102_-_ath_CD_snoR1a-1_79.59-0.99-0.81-3.25_NNNNNNN_0_ATGA_45_AAGATGA_9_CTGA_95
AATTAGCGAAGATGAACAATGCTAATATTTCTGACACCTCTTGTATGAGAAGAACTTCAATTTAAGTTCTTCACTGAGCAGATAAAGCAAATTTCTGAGCAAAAA
>CD_snoR1a-1_D.purpurea_(dpa_locus_874_iso_9_len_1687_ver_4)_1451,1551_-_ath_CD_snoR1a-1_80-1.01-0.81-3.44_TTGATTG_56_ATGA_44_ATGATGA_8_CTGA_92
TTGGGAAATGATGACCTTGCTATTTATTTCTGACACCTCTTGTATGAGAAGAGTCTTGATTGACTCTCCCTTGAGCACATTAAGCAACTATCTGAACCCAA
>CD_snoR1a-2_D.purpurea_(dpa_locus_874_iso_6_len_1527_ver_4)_1291,1391_-_ath_CD_snoR1a-1_77-1.01-0.72-2.86_NNNNNNN_0_ATGA_44_ATGATGA_8_CTGA_92
TTGGGAAATGATGACCTTGCTATTTATTTCTGACACCTCTTGTATGAGAAGAGTCTTAGTTGACTCTTCCCTGAGCACGTTAAGCAACTTTCTGAACCCAA
>CD_snoR1a-1_S.tuberosum_(adopted_2)_47105611,47105710_-_dpr_CD_snoR1a-1_80-0.98-0.78-3.09_NNNNNNN_0_ATGA_43_TTGATGA_6_CTGA_93
GGGCTTTGATGATGGTGCTTTTTTATTTCTGACACCTCTTGTATGAGAAGAGCCTTCAAAAAGCTCTTCGCTGAGCAAATTAAGCAAACTATCTGAGCCT
>CD_snoR1a-2_S.tuberosum_(adopted_12)_38657147,38657261_-_dpr_CD_snoR1a-1_78.22-0.99-0.77-3.01_NNNNNNN_0_ATGA_52_ATGATGG_16_CTGA_101
TTGTTAGGGGCAAAGATGATGGTGCTTTTTTTTATTTCTGACACCTCTTGTATGAGAAGAAACTTCAAAAAGTTCTTCCTTGAGCACATTAAGCAAACCTCTGAGCCCTTCACAA
>CD_snoR1a-1_S.lycopersicum_(adopted_7)_18420772,18420881_+_stu_CD_snoR1a-2_88.6-0.98-0.96-4.44_NNNNNNN_0_TTGA_48_AAGATGA_12_CTGA_97
TGTTAGGGGTAAAGATGACGGTGCTTTTTATTTCTGACACCTCTTGTTTGACAAGAGCGTTCAAAACGTTCTTCCATGAGCACATTAAGCAAACCTCTGAGCCCCTCACA
>CD_snoR1a-2_S.lycopersicum_(adopted_7)_18239536,18239654_+_stu_CD_snoR1a-2_86.24-0.94-0.82-3.24_NNNNNNN_0_ATGA_45_ATGATGG_11_CTGA_95
AGGTGCAAAGATGATGGCACTTTTCTATTTCTGACACCTCTTGTATGAGAAGACCCTTCAAAAGGTTCTTTCCTTGGGAACATTAAGCAAAAATCTGAACCCCCTCAAAAATTGCATCT
>CD_snoR1a-3_S.lycopersicum_(adopted_12)_52267663,52267765_-_stu_CD_snoR1a-2_85.32-0.94-0.80-3.09_NNNNNNN_0_ATGG_43_ATGATGG_9_CTGA_93
GTTCAAAGATGATGGCGCTTTTCTATTTCTGACACCTCTTGTATGGGAAGAGCCTTCAAAAGGTTCTTTCCTTGGGAACATTAAGCAAAAATCTGAACCCCCT
>CD_snoR1a-4_S.lycopersicum_(adopted_12)_52559593,52559695_+_stu_CD_snoR1a-2_82.05-1.01-0.75-3.23_NNNNNNN_0_ATGA_43_ATGATGG_9_CTGA_93
GTACAAAGATGATGGCGCTTTTCTATTTCTGACATCTCTTGTATGAGAAGAGCCTTCAAAAGGTTCTTTCCTTGGGATCATTAAGCAAAAATCTGAACTCCCT
>CD_snoR1a-5_S.lycopersicum_(adopted_2)_43959364,43959463_+_stu_CD_snoR1a-1_100-0.99-1.44-8.11_NNNNNNN_0_ATGA_43_TTGATGA_6_CTGA_93
GGGCTTTGATGATGGTGCTTTTTTATTTCTGACACCTCTTGTATGAGAAGAGCCTTCAAAAAGCTCTTCGCTGAGCAAATTAAGCAAACTATCTGAGCCT
>CD_snoR1a-6_S.lycopersicum_(adopted_2)_43958194,43958293_+_stu_CD_snoR1a-1_99-0.99-1.41-7.84_NNNNNNN_0_ATGA_43_TTGATGA_6_CTGA_93
GGGCTTTGATGATGGTGCTTTTTTATTTCTGACACCTCTTGTATGAGAAGAGTCTTCAAAAAGCTCTTCGCTGAGCAAATTAAGCAAACTATCTGAGCCT
>CD_snoR1a-1_V.vinifera_(adopted_14)_27626925,27627027_+_sly_CD_snoR1a-1_82.83-0.89-0.83-2.76_NNNNNNN_0_ATGA_45_AAGATGA_8_CTGA_94
AAGGGCAAAGATGAAGAGTGCTTTATATTTCTGACACCTCTTGTATGAGAAGAGCTCTCAAAAAGCTCTTCTTTGAGCACATACAGCTACTCTCTGAGCCCTT
>CD_snoR1a-1_R.communis_(adopted_29933)_92874,92971_-_vvi_CD_snoR1a-1_88.12-0.97-1.05-4.77_NNNNNNN_0_ATGA_42_AAGATGA_6_CTGA_91
GGGCAAAGATGAAGAGTGCTTCTAATTCTGACACCTCTTGTATGAGAATCTCTTTCTAAGAGCTCTTCTTTGAGCACAGATAGCAACTCTCTGAGCCC
>CD_snoR1a-1_L.japonicus_(LjSGA_025103)_2032,2133_-_rco_CD_snoR1a-1_77.78-1.00-0.76-3.03_NNNNNNN_0_ATGA_45_AAGATGA_8_CTGA_93
TGGGACGAAGATGAAGAGAGCTTCTATATTCTGACACCTCTTGTATGAGGCGATTCTTCACAGTTTCGTCAATGAGCACATGAAGCAACTCTCTGAGTCCCA
>CD_snoR1a-1_M.truncatula_(adopted_3)_22131618,22131724_-_lja_CD_snoR1a-1_85.71-0.95-0.91-3.75_NNNNNNN_0_ATGA_47_AGGATGA_9_CTGA_97
ATAAGGCGAGGATGAAGAGTGCTATTTATATTCTGACACCTCTTGTATGAGATGAATCTATCAGAAGATTCATCTATGAGCACATAAAGCAACTCTCTGAGTCCTAT
>CD_snoR1a-2_M.truncatula_(adopted_3)_22132897,22132995_-_lja_CD_snoR1a-1_83-0.97-0.86-3.52_NNNNNNN_0_ATGA_45_AGGATGA_7_CTGA_91
AGGGCGAGGATGAAGAGTGCTATTTATATTCTGACACCTCTTGTATGAGATGAATCAGAGGATTCATCTATGAGCACATAAAGCAACTCTCTGAGTCCT
>CD_snoR1a-1_P.persica_(scaffold_3)_20538632,20538728_-_rco_CD_snoR1a-1_85.57-0.98-0.99-4.42_NNNNNNN_0_ATGA_41_ACGATGA_5_CTGA_91
GGCAACGATGAAGAGTGCTTAAATTTCTGACACCTCTTGTATGAGAAGGGCCTGTAAAAGGGCTCTTCCTTGAGCACAGTTAGCAACTCTCTGAGCC
>CD_snoR1a-1_G.raimondii_(Chr07)_56262911,56263015_+_rco_CD_snoR1a-1_86.87-1.00-1.04-4.97_NNNNNNN_0_ATGA_47_AAGATGA_8_CTGA_96
GGAGGCAAAGATGAAGAGCGCTTTTATAATTTCTGACACCTCTTGTATGAGAAAAGCTTTCTAAAAGCTTTTCTTTGAGAAGAGATAGCAACTCTCTGAGCCTTC
>CD_snoR1a-2_G.raimondii_(Chr07)_5388577,5388675_+_rco_CD_snoR1a-1_72.55-1.03-0.60-2.24_NNNNNNN_0_ATGA_52_ACGATGA_8_CTGA_90
GAAGGCAACGATGAAGAGTGCTTTTTTTTTATAATTTCTGACACCCCTTGTATGAGAAAGCTTTTCTTTGAGCAGAGGTAGCAAACTCTCTGATTCTTT
>CD_snoR1a-3_G.raimondii_(Chr13)_5348716,5348821_-_vvi_CD_snoR1a-1_82-0.96-0.82-3.22_NNNNNNN_0_ATGA_50_AAGATGA_11_CTGA_94
TGAGAAGGCAAAGATGAAGAGTGCTTTTAGAATTTCTGACACCTCTTGTATGAGAAAAGCTAAGCTTTTCGTTGAGCAGAGATAGCAAACTCTCTGAGCCTTCCCA
>CD_snoR1a-1_B.rapa_(A06)_22275970,22276068_-_ath_CD_snoR1a-1_92.63-0.96-1.16-5.52_TTGATAA_54_ATGA_43_AGGATGA_8_CTGA_91
GATGGCAAGGATGATTACTGCTTAATTTCTGACACCTCTTGTATGAGAAGAGCTTGATAAACTCTTCCTTGAGCACATTATGCAAATACTCTGAGCCTC
>CD_snoR1a-2_B.rapa_(A02)_21828097,21828192_-_ath_CD_snoR1a-1_90.1-1.02-1.16-6.13_CTGATAA_54_ATGA_43_AGGATGA_5_CTGA_90
GGCTAGGATGACCAATGCTTAATTATTTCTGACACCTCTTGTATGAGGAGAGTCTGATAAACTCTTCTTTGAGCACATTATGCAATACTCTGAGCC
>CD_snoR1a-3_B.rapa_(A06)_22275424,22275521_-_ath_CD_snoR1a-1_88.89-1.00-1.10-5.44_CTGATAA_55_ATGA_44_AGGATGA_6_CTGA_91
GGGCGAGGATGATGATTGCTTAATTATTTCTGACACCTCTTGTATGAGAAGAGTCTGATAAACTCTTCCTTGAGCACATTATGCAATACTCTGAGCCT
>CD_snoR1a-4_B.rapa_(A02)_21827737,21827832_-_ath_CD_snoR1a-1_87.13-1.02-1.07-5.39_CTGATAA_54_ATGA_43_AGGATGA_5_CTGA_90
GGCTAGGATGATTATTGCTTAATTATTTCTGACACCTCTTGTATGAGAAGAGCCTGATAAACTCTTCTTTGAGCACATTACGCAAAACTCTGAGCC
>CD_snoR1a-5_B.rapa_(A09)_1287884,1287987_+_ath_CD_snoR1a-1_87-1.01-1.06-5.21_CTGATAA_58_ATGA_47_AGGATGA_9_CTGA_94
TTTAGGCGAGGATGAATAAAGCTTAATTATTTCTGACACCTCTTGTATGAGAAGAGTCTGATAAACTCTTCCTTTAGCACATTATGCAATACTCTGAGCCTTCA
>CD_snoR1a-6_B.rapa_(A09)_1287386,1287483_+_ath_CD_snoR1a-1_87-1.01-1.06-5.21_NNNNNNN_0_ATGA_44_AGGATGA_6_CTGA_91
AGGCGAGGATGAATAAAGCTTAATTATTTCTGACACCTCTTGTATGAGAAGAGTCTAACAAACTCTTCTTTGAGCACATTATGCAATACTCTGAGCCT
>CD_snoR1a-1_C.sinensis_(scaffold10158)_733,829_-_vvi_CD_snoR1a-1_88.78-0.94-1.01-4.30_NNNNNNN_0_ATGA_43_AAGATGA_5_CTGA_91
GGCAAAGATGAAGAGTGCTTTATTATTTCTGACACCTCTTGTATGAGAAGGGCTCCACGTATCTCTTCTTTGAGCACAGTTAGCAACTCTCTGAGCC
>CD_snoR1a-2_C.sinensis_(scaffold08182)_1149,1245_-_vvi_CD_snoR1a-1_88.78-0.94-1.01-4.30_NNNNNNN_0_ATGA_43_AAGATGA_5_CTGA_91
GGCAAAGATGAAGAGTGCTTTATTATTTCTGACACCTCTTGTATGAGAAGGGCTTCACGTATCTCTTCTTTGAGCACAGTTAGCAACTCTCTGAGCC
