# Supplementary material for: Phylogenetic distribution of plant snoRNA families
Source: BMC Genomics. 2016 Nov 24;17:969. doi: 10.1186/s12864-016-3301-2 (PMC5122169; doi:10.1186/s12864-016-3301-2)
Supplement: Additional file 11 — snoRNAs with coordinates. Complete archive of all fasta files of annotated snoRNAs is provided. The header of each sequence follows convention of the snoStrip pipeline and includes genome coordinates, detailes about the successful query during homology search and annotation of the characteristic box motifs. (ZIP 355 kb) [file 12864_2016_3301_MOESM11_ESM.zip › Additional_folder_5/snoR47.fa]

>CD_snoR47-1_O.sativa_(adopted_6)_29207772,29207876_+_NNNNNNN_0_TTGA_49_GTGATGA_8_CTGA_96
AGTTGCAGTGATGAGTATCTCTTTTTTCGAGAGCAGGTCTCGATCTGCTTGATGAGTCTGGGAAATAATCACCTTATTTCCTCCTGAGCGGTTACCTGAGCAACT
>CD_snoR47-1_Z.mays_(adopted_8)_36509575,36509680_+_osa_CD_snoR47-1_73.83-1.01-0.63-2.30_NNNNNNN_0_ATGA_50_ATGATGA_9_CTGA_96
CTGTTGCTATGATGAGACGTAATACCTTCTGAGAGCAGATTACTGCTGTATGAACCTGGGAAATATTCTTTCATTATTTCCTCCTGAGCGGTTACCTGAGCAACTG
>CD_snoR47-2_Z.mays_(adopted_5)_54982126,54982229_+_osa_CD_snoR47-1_73.33-0.99-0.60-2.05_NNNNNNN_0_TCGA_40_GCGATGA_6_CTGA_89
TTGTTGCGATGATGAGTTCTCATCAGCTGAGAGCTCTGCTCGATGGGCTTGGGAAATGATCCTGCATTGTTTCCTCCTGAGCGGTTACCTGAGCAACCCAACAA
>CD_snoR47-3_Z.mays_(adopted_3)_54178129,54178246_-_osa_CD_snoR47-1_74.29-0.99-0.60-2.08_NNNNNNN_0_ATGA_56_ATGATGA_15_CTGA_97
TTGAGGTTGTTGCTATGATGAGGCATAACACCTTTTGAGAGCAGATTATTGCTCTATGAACTTGGGAAATGTTCAGATTTCCTCCTGAGCGGTTACCTGAGCAACTGCACAACCTTGA
>CD_snoR47-1_S.bicolor_(adopted_10)_58495213,58495334_+_zma_CD_snoR47-2_90.38-0.99-1.13-5.60_NNNNNNN_0_TCGA_50_GCGATGA_15_CTGA_99
GTGGAGGCAGTGTTGCGATGATGAGAATCTCATTTGCTGAGAGCTCTGCTCGATGAGCTTTGGAAACAATCTTGCATTGTTTCCTCCTGAGCGGTTACCTGAGCAACCCAAGAATCCCCCAC
>CD_snoR47-1_T.aestivum_(IWGSC_CSS_7BL_scaff_6686034)_3018,3114_+_zma_CD_snoR47-3_75.22-0.95-0.63-2.02_NNNNNNN_0_ATGA_49_ATGATGA_9_CTGA_87
TCGTTGCGATGATGAGATCTATCAGTGTTGAAAGCAGATCCCTGCTTGATGAGTCTGGGAAATACCATTTCCTCCTGAGCGGTTACCTGAGCAACTC
>CD_snoR47-2_T.aestivum_(IWGSC_CSS_7DL_scaff_2743349)_1100,1196_+_osa_CD_snoR47-1_80.95-0.99-0.77-3.13_NNNNNNN_0_TTGA_46_GTGATGA_9_CTGA_87
TTGTTGCGGTGATGAGATATTTCAGTGTTGAAAGCAGATCCCTGCTTGATGAGTCTGGGAAATACCATTTCCTCCTGAGCGGTTACCTGAGCAACTC
>CD_snoR47-3_T.aestivum_(IWGSC_CSS_7AL_scaff_4463595)_506,602_+_osa_CD_snoR47-1_76.92-0.98-0.64-2.32_NNNNNNN_0_TTGA_46_GTGATGA_9_CCGA_87
TTTTTGCGGTGATGAGATCTTTCAGAGTTGAAAGCAGATCCCTGCTTGATGAGTCTGGGAAATACCATTTCCACCTGAGCGGTTACCCGAGCAACTC
>CD_snoR47-1_H.vulgare_(adopted_7HL)_14196124,14196220_+_tae_CD_snoR47-2_94.74-0.97-1.26-6.30_NNNNNNN_0_TTCA_46_GTGATGA_9_CTGA_87
TTGTTGCTGTGATGAGATCTTTCAGTGTTGAAAGCAGATCCCTGCTTCATGAGTCTGGGAAATATAATTTCCTCCTGAGCGGTTACCTGAGCAACAC
>CD_snoR47-2_H.vulgare_(adopted_7HL)_14196737,14196833_+_tae_CD_snoR47-2_91.58-0.97-1.17-5.63_NNNNNNN_0_TTGA_46_ATGATGA_9_CTGA_87
TTGTTGCCATGATGAGATCTTTCAGTGTTAAAAGCAGACCCCTGCTTGATGAATCTGGGAAATACTTTTTCCTCCTGAGCGGTTACCTGAGCAACAC
