# Supplementary material for: Phylogenetic distribution of plant snoRNA families
Source: BMC Genomics. 2016 Nov 24;17:969. doi: 10.1186/s12864-016-3301-2 (PMC5122169; doi:10.1186/s12864-016-3301-2)
Supplement: Additional file 11 — snoRNAs with coordinates. Complete archive of all fasta files of annotated snoRNAs is provided. The header of each sequence follows convention of the snoStrip pipeline and includes genome coordinates, detailes about the successful query during homology search and annotation of the characteristic box motifs. (ZIP 355 kb) [file 12864_2016_3301_MOESM11_ESM.zip › Additional_folder_5/snoR7.fa]

>CD_snoR7a-1_A.thaliana_(adopted_5)_26567660,26567736_+_TTGATGA_40_CTGA_30_ATGATGA_5_CTGA_67
AGGCATGATGAGGATTGTTTTATTGTCATCTGATTCTTATTGATGAATCTATACCTCCTACTCATTCTGAGTGCCTT
>CD_snoR7b-1_A.thaliana_(adopted_3)_18893230,18893309_-_CTCATGA_38_CTGA_32_ATGATGA_7_CTGA_68
AAAGGCATGATGAGGATTGTTTTATTGTCATCTGATTCTCATGATGAATATATACCTCCTACTCATTCTGAGTGCCTTTT
>CD_snoR7b-1_D.purpurea_(dpa_locus_6852_iso_3_len_609_ver_4)_509,592_-_ath_CD_snoR7b-1_74.36-0.96-0.63-2.05_ATGATGA_7_CTGA_72
AGGGGCATGATGAGGATAAATAAAATTATTTCCGATCAATTCATGAAAGGAATATTTACCTCCTACTCATTCTGAATGCCTCCT
>CD_snoR7b-2_D.purpurea_(dpa_locus_6852_iso_2_len_1454_ver_4)_513,589_-_ath_CD_snoR7b-1_74.36-0.96-0.63-2.05_ATGATGA_4_CTGA_69
GGCATGATGAGGATAAATAAAATTATTTCCGATCAATTCATGAAAGGAATATTTACCTCCTACTCATTCTGAATGCC
>CD_snoR7b-3_D.purpurea_(dpa_locus_6852_iso_1_len_531_ver_4)_431,514_-_ath_CD_snoR7b-2_74.36-0.96-0.63-2.05_ATGATGA_7_CTGA_72
AGGGGCATGATGAGGATAAATAAAATTATTTCCGATCAATTCATGAAAGGAATATTTACCTCCTACTCATTCTGAATGCCTCCT
>CD_snoR7b-1_S.tuberosum_(adopted_4)_70861984,70862068_+_dpr_CD_snoR7b-3_84-0.88-0.79-2.54_TTCATGA_40_CCGA_33_ATGATGA_13_CTGA_72
GGAGCAAGCATAATGATGATGCTAAATTTATTCCGACTATTCATGAAAGGAATACCAACCTCCTACTCATTCTGAATGCTTGCCT
>CD_snoR7b-2_S.tuberosum_(adopted_4)_70864350,70864443_+_dpr_CD_snoR7b-3_82.67-0.88-0.79-2.49_TTCATGA_44_CCGA_37_ATGATGA_17_CTGA_76
GGTGGGATCGAGCATAATGATGATTCAAAATATTATCCGAAAATTCATGAAAGGAATACCAACCTCCTACTCATTCTGAATGCTCGATTTTTCC
>CD_snoR7b-3_S.tuberosum_(adopted_4)_70862718,70862812_+_dpr_CD_snoR7b-3_81.33-0.88-0.79-2.44_TTCATGA_45_CCGA_37_ATGATGA_17_CTGA_77
GGTGGGATCGAGCATAATGATGATTCAAAATATTTTCCGATTTGTTCATGAAAGGAATACCAACCTCCTACTCATTCTGAATGCTCGAGTTTTCC
>CD_snoR7b-1_S.lycopersicum_(adopted_4)_63049472,63049561_+_stu_CD_snoR7b-3_93.62-0.98-1.24-6.28_TTCATGA_42_CCGA_34_ATGATGA_14_CTGA_74
GAGAACGAGCATAATGATGATTCAAATTATTTTCCGATTAGTTCATGAATGGAATACCAACCTCCTACTCATTCTGAATGCTCGATTTTT
>CD_snoR7b-2_S.lycopersicum_(adopted_4)_63048791,63048875_+_stu_CD_snoR7b-1_95.24-0.98-1.29-6.65_TTCATGA_40_CCGA_33_ATGATGA_13_CTGA_72
AGAGCAAGCATAATGATGATGCAAAATTTGTTCCGATTATTCATGAATGGAATACCAACCTCCTACTCATTCTGAATGCTTGCCT
>CD_snoR7b-1_V.vinifera_(Un)_12522168,12522247_-_sly_CD_snoR7b-1_78.16-0.96-0.67-2.33_TTCTTGA_39_CTGA_32_ATGATGA_9_CTGA_70
CGGGCATGATGATGAACGTAACAATTATTTTCTGACGATTCTTGATTGAATAATAACCTCCTACTCATTCTGAATGCCCT
>CD_snoR7b-2_V.vinifera_(adopted_18)_12362786,12362870_+_stu_CD_snoR7b-3_76.92-0.95-0.67-2.21_GTCATGA_42_CCGA_31_GTGATGA_9_CTGA_75
CGAGCATGGTGATGATGAACTTAAGATCTTCCGATTGATTCGTCATGACAGGAAAATAATACCTCCTACTCATTCTGAATGCTCC
>CD_snoR7b-1_R.communis_(adopted_30170)_3425714,3425795_+_vvi_CD_snoR7b-2_83.33-0.98-0.86-3.60_TTCATGA_40_CCGA_31_GTGATGA_9_CTGA_72
CGAGCATAGTGATGATGAACTTGAAATTTCCCGATGATTTTCATGACAGGAATAACAACCTCCTACTCATACTGAATTCTCG
>CD_snoR7b-1_L.japonicus_(CM0323)_42483,42567_+_vvi_CD_snoR7b-1_79.01-1.00-0.72-2.89_NNNNNNN_0_ATGA_35_ATGATGA_9_CTGA_74
CTGGCATGATGATGATAATTACGATTGATTTTGTATGATTATTCATATGATTAATACAATCCTCCTACTCATTCTGAATGCCTAG
>CD_snoR7b-2_L.japonicus_(CM0194)_125731,125809_+_ath_CD_snoR7b-2_80-0.93-0.75-2.57_ATCATGT_36_CTGA_30_ATGATGA_10_CTGA_68
ATTGGCATTATGATGATGTTTATTGTCATCTGATTATCATGTGTTGATAACAATCCTCCTACTCATTCTGAATGCCAAT
>CD_snoR7b-1_M.truncatula_(GL982876)_20240,20317_+_lja_CD_snoR7b-2_81.25-1.00-0.82-3.48_ATGATTA_43_ATGA_31_ATGATGA_8_CTGA_69
TGGCACTATGATGATTGATTTTATTGTCATATGATATTTTATATGATTAAAAAATCCTCCTACTCATTCTGAGTGCCA
>CD_snoR7b-1_P.persica_(scaffold_1)_32537659,32537749_-_sly_CD_snoR7b-2_80.77-0.91-0.73-2.35_TTCGTGA_42_CCGA_33_ATGATGA_8_CTGA_75
TAGGGGCATGATGAGGATAATCCTGTATTTGTCCGATTAATTTCGTGATTGGAATTACAAACCTCCTACTCATTCTGAATGCTTTCCCTTA
>CD_snoR7a-1_P.persica_(scaffold_7)_16311058,16311139_+_ath_CD_snoR7a-1_77.78-1.04-0.67-2.86_TTGATGA_41_CTGA_28_GTGATGA_11_CTGA_70
GGCAGGCATGGTGATGATGTGTATCATCTGATATTCATTTTTGATGAATTTACTTACCTCCTACTCATACTGAATGCCTGCT
>CD_snoR7b-1_G.raimondii_(Chr11)_11903233,11903307_-_vvi_CD_snoR7b-1_75.64-0.96-0.63-2.10_ATTGTGA_37_CTGA_30_ATGAGGA_7_CTGA_67
GGCATAATGAGGAAGAAGTAACAAAAAATCTGACTTATTGTGATGATCAATCACCTCCTACTCATTCTGAATGCC
>CD_snoR7b-2_G.raimondii_(Chr11)_11897533,11897607_-_vvi_CD_snoR7b-1_75.64-0.96-0.63-2.10_CTTTTGA_35_CTGA_30_ATGAGGA_7_CTGA_67
GGCATAATGAGGAAGAAGTAACAAAAAATCTGACCTTTTGAGATGATCAATCACCTCCTACTCATTCTGAATGCC
>CD_snoR7b-3_G.raimondii_(Chr03)_1467341,1467416_-_ath_CD_snoR7b-2_76.92-0.96-0.70-2.46_ATTTTGA_37_CTGA_31_ATGATGA_8_CTGA_67
AGGCATAATGATGAATTTCTTTTAAAAAATCTGATTATTTTGATGATCAATTACCTCCTACTCATTCTGAATGCCT
>CD_snoR7b-1_B.rapa_(A03)_21737920,21738018_-_ath_CD_snoR7b-2_93.75-0.99-1.20-6.15_CTGATGA_50_CTGA_42_ATGATGA_18_CTGA_77
GGAATAGGAGAAAAGGCATGATGAGGATTGTTTATTGTCATCTGATTTTCTGATGAATCAATACCTCCTACTCATTCTGAGTGCCTTTTTTTCTGTTTC
>CD_snoR7b-2_B.rapa_(A09)_25363079,25363165_-_ath_CD_snoR7b-2_90-0.99-1.09-5.31_TTCATGA_40_CTGA_36_ATGATGA_13_CTGA_70
AAAAGAAAAGGCATGATGAGGATTGTTTATGTCATCTGATTCATGATGAATCAATACCTCCTACTCATTCTGAGTGCCCTTTCTTTT
>CD_snoR7b-3_B.rapa_(A09)_4179640,4179714_+_ath_CD_snoR7b-2_90.91-0.95-1.07-4.83_ATCATGA_36_CTGA_29_ATGATGA_5_CTGA_66
AGGCATGATGAGGATTGTTTATTGTCATCTGATTAATCATGATGATTCAAAACCTCCTACTCATTCTGAGTGCCT
>CD_snoR7a-1_B.rapa_(A07)_10131321,10131400_-_ath_CD_snoR7a-1_93.42-0.97-1.21-6.00_ATGATGA_43_CTGA_33_ATGATGA_9_CTGA_70
AGAAAGGCATGATGAGGATTGTTTATTGTCATCTGATTCCTAATGATGAATCAAAACCTCCTACTCATTCTGAGTGCCTA
>CD_snoR7b-1_C.sinensis_(scaffold00053)_431341,431422_-_rco_CD_snoR7b-1_75-1.01-0.65-2.46_TACATGA_41_CTGA_31_ATGATGA_9_CTGA_72
CGTGCATGATGATGATAAATTCTAAATCGTCTGATAAAATTACATGACGAATACAAAACCTCCTACTCATACTGAGTGCTCG
