# Supplementary material for: Phylogenetic distribution of plant snoRNA families
Source: BMC Genomics. 2016 Nov 24;17:969. doi: 10.1186/s12864-016-3301-2 (PMC5122169; doi:10.1186/s12864-016-3301-2)
Supplement: Additional file 11 — snoRNAs with coordinates. Complete archive of all fasta files of annotated snoRNAs is provided. The header of each sequence follows convention of the snoStrip pipeline and includes genome coordinates, detailes about the successful query during homology search and annotation of the characteristic box motifs. (ZIP 355 kb) [file 12864_2016_3301_MOESM11_ESM.zip › Additional_folder_5/snoR22.fa]

>CD_snoR22a-1_A.thaliana_(adopted_3)_7682510,7682595_+_ATGATCT_58_GTGA_38_ATGATGA_4_CTGA_80
CCTATGATGATAAAAACAATTATCTTAGCGGATTTCAGTGAGGTTTTTTTAAAATCAATGATCTGAATTGTTACACACACTGAGGC
>CD_snoR22b-1_A.thaliana_(adopted_4)_8459901,8459993_+_NNNNNNN_0_GTGA_43_ATGATGA_8_CTGA_83
TGAGCTGATGATGAAAAAAAACAATTATCTTAGCGGATTTCAGTGAGGTTTTTGAATCAATGAACTGAATTTGTTACACACACTGAAGCTTAT
>CD_snoR22b-2_A.thaliana_(adopted_4)_8713055,8713143_-_ATGATCT_58_GTGA_41_ATGATGA_6_CTGA_81
AGCTTATGATGATAGAAAACAATTATCTTAGCGGATTTCAGTGAGGTTTTTCAATCAATGATCTGAATTTGTTACACACACTGAGGCTT
>CD_snoR22b-3_A.thaliana_(adopted_4)_8712878,8712965_-_CAATGAA_55_GTGA_40_ATGATGA_6_CTGA_80
AGCTGATGATGATAAAAACAATTATCTTAGCGGATTTCAGTGAGGTTTTTGAATCAATGAACTGAATTTGTTACACACACTGAAGCTT
>CD_snoR22b-1_A.trichopoda_(AmTr_v1.0_scaffold00155)_644192,644280_+_ath_CD_snoR22b-3_77.17-1.02-0.69-2.83_ATGATTT_57_ATGA_39_ATGATGA_7_CTGA_81
GAGCTTATGATGATAGAATAACATCTTAGCGGATTTCAATGAGACCTTATTGGTCTATGATTTCCTCATTGTTACACACACTGAAGCTT
>CD_snoR22b-1_P.dactylifera_(PDK_30s714681)_115351,115447_+_ath_CD_snoR22b-3_76.92-1.01-0.71-2.83_CTGATCT_65_GTGA_44_ATGATGA_9_CTGA_88
GGCGGCTGATGATGATTGATCTCAAAGATCTTAGCGGATTTCAGTGAGGCCGCGCGTCGATGATCTGATCTCATGTTGTTACACACACTGAAGCCCC
>CD_snoR22b-2_P.dactylifera_(PDK_30s674801)_51653,51749_-_ath_CD_snoR22b-3_74.73-1.01-0.68-2.57_GTGATTT_65_GTGA_44_ATGATGA_9_CTGA_88
GGCGGCTAATGATGATTGATCTCAAAGATCTTAGCGGATTTCAGTGAGTCCATGCGTCGATGATGTGATTTCATGTTGTTACACACACTGAAGCCCC
>CD_snoR22b-1_Z.mays_(adopted_8)_160721262,160721361_+_pda_CD_snoR22b-1_81.19-1.03-0.80-3.64_CTGATCG_66_GTGA_45_ATGATGA_7_CTGA_92
GGGCTGATGATGATTTGGATCCGAAAGGATCTTAGCGGATTTCGGTGAGGCAGATTCGTCCGCCGCTGATCGCCTTATGTTGTTACACACACTGAAGCCC
>CD_snoR22b-2_Z.mays_(adopted_5)_118708544,118708643_+_pda_CD_snoR22b-1_80.2-1.03-0.77-3.43_TTGATCG_66_GTGA_45_ATGATGA_7_CTGA_92
GGGCTCATGATGATTTGGATCCGAAAGGATCTTAGCGGATTTCGGTGAGGCGGATTCGTCCGCCGTTGATCGCTCTATGTTGTTACACACACTGAGGCCC
>CD_snoR22b-3_Z.mays_(adopted_4)_233717951,233718050_+_pda_CD_snoR22b-1_78.43-1.04-0.76-3.34_CTGATCG_66_GTGA_45_ATGATGA_7_CTGA_92
GGGCTGATGATGATTTGGATCCGAGAGGATCTTAGCGGATTTCGGTGAGGCGGATACTTCCGCCGCTGATCGCCTTATGTTGTTACACACACTGAAGCCC
>CD_snoR22a-1_Z.mays_(adopted_3)_90752710,90752811_+_ath_CD_snoR22a-1_80.39-1.04-0.76-3.44_CTGATCG_67_GTGA_46_ATGATGA_7_CTGA_94
GGGTTGATGATGATTTGGATCTGAAAGGATCTTTAGCGGATTTCGGTGAGGCGGATTCGTCCGCCGCTGATCGCCTTTATGTTGTTACACACACTGAAGCCC
>CD_snoR22b-1_S.bicolor_(adopted_4)_6708971,6709070_-_zma_CD_snoR22b-2_98-0.99-1.38-7.58_TTGATCG_66_GTGA_45_ATGATGA_7_CTGA_92
GGGCTCATGATGATTTGGATCCGAAAGGATCTTAGCGGATTTCGGTGAGGCGGATCCGTCCGCCGTTGATCGCTCTATGTTGTTACACACACTGAAGCCC
>CD_snoR22a-1_O.sativa_(adopted_2)_5509225,5509333_-_ath_CD_snoR22a-1_86.87-0.98-1.02-4.65_TTGATCG_70_GTGA_50_GTGATGA_12_CTGA_96
AGAGGGGGCTTGTGATGATTCAGGTCCGAAAGGATCTTAGCGGATTTCTGTGAGGCGATTCTGTCGTCGTTGATCGCTTAATGTTGTTACACACACTGAAGCCTTCTCT
>CD_snoR22b-1_O.sativa_(adopted_2)_5508589,5508685_-_zma_CD_snoR22b-1_86.73-0.97-1.01-4.48_CTGATCG_64_GTGA_44_ATGATGA_6_CTGA_90
GGCTTATGATGATTCAGGTCCGAAAGGATCTTAGCGGATTTCTGTGAGGCGATTATGTCGTCGCTGATCGCTTAATGTTGTTACACACACTGAAGCC
>CD_snoR22a-1_T.aestivum_(IWGSC_CSS_1DL_scaff_2264971)_6170,6273_-_osa_CD_snoR22a-1_93.07-0.92-1.07-4.59_TTGATCG_68_GTGA_47_GTGATGA_9_CTGA_94
ATTGGCTTGTGATGATTCAGGTCCGAAAGGATCTTAGCGGATTTCGGTGAGGCAGATTCGTCTGTCATTGATCGATTCATGTTGTTACACACACTGAAGCCTTT
>CD_snoR22a-2_T.aestivum_(IWGSC_CSS_1BL_scaff_3913598)_3775,3878_-_osa_CD_snoR22a-1_93.07-0.92-1.07-4.59_TTGATCG_68_GTGA_47_GTGATGA_9_CTGA_94
ATTGGCTTGTGATGATTCAGGTCCGAAAGGATCTTAGCGGATTTCGGTGAGGCAGATTTGTCTGTCATTGATCGATTCATGTTGTTACACACACTGAAGCCTTT
>CD_snoR22a-3_T.aestivum_(IWGSC_CSS_1DL_scaff_2255427)_1103,1206_-_osa_CD_snoR22a-1_89.32-0.94-1.05-4.44_TTGATCG_68_GTGA_47_GTGATGA_9_CTGA_94
CTCGGCTGGTGATGATTCAGGTCCGAGAGGATCTTAGCGGATTTCGGTGAGGCGGATTCGTCCGCCGTTGATCGATTCATGTTGTTACACACACTGAAGCCTTT
>CD_snoR22a-4_T.aestivum_(IWGSC_CSS_1AL_scaff_3974747)_3323,3426_-_osa_CD_snoR22a-1_92.08-0.92-1.05-4.40_TTGATCG_68_GTGA_47_GTGATGA_9_CTGA_94
ATTGGCTTGTGATGATTCAGGTCTGAAAGGATCTTAGCGGATTTCGGTGAGGCAGATTCGTCTGTCATTGATCGATTCATGTTGTTACACACACTGAAGCCTTT
>CD_snoR22a-5_T.aestivum_(IWGSC_CSS_6AS_scaff_4414037)_8532,8663_-_osa_CD_snoR22a-1_88.35-0.94-1.02-4.26_TTGATCG_75_GTGA_54_GTGATGA_16_CTGA_101
GATTGGGGATTGCTTGTGATGATTCAGGTCCGAGAGGATCTTAGCGGATTTCGGTGAGGCGGATTCGTCCGCCGTTGATCGATTCATGTTGTTACACACGCTGAAGCTTTCCCTCCAATTCGATTGCCGATC
>CD_snoR22a-6_T.aestivum_(IWGSC_CSS_6BS_scaff_2999999)_1956,2069_-_osa_CD_snoR22a-1_89-0.91-1.01-3.97_TTGATCG_73_GTGA_52_GTGATGA_14_CTGA_99
GGGGGGATAGCTTGTGATGATTCAGGTCCGAGAGGATCTTAGCGGATTTCGGTGAGGCGGATTCATCCGCCGTTGATCGATTCATGTTGTTACACACGCTGAAGCTTTCCCCTC
>CD_snoR22a-7_T.aestivum_(IWGSC_CSS_1BL_scaff_3792157)_4303,4406_+_osa_CD_snoR22a-1_89-0.91-1.01-3.97_TTGATCG_68_GTGA_47_GTGATGA_9_CTGA_94
CTTGGCTGGTGATGATTCAGGTCCGAATGGATCTGAGCGGATTTCGGTGAGGCGGATTCGTCCGCCGTTGATCGATTCATGTTGTTACACACACTGAAGCCTTT
>CD_snoR22a-8_T.aestivum_(IWGSC_CSS_4BL_scaff_6982284)_8160,8263_+_osa_CD_snoR22a-1_87.38-0.94-0.99-4.07_TTGATCG_68_GTGA_47_GTGATGA_9_CTGA_94
GATGGCTGGTGATGATTCAGGTCCGAAAGGATCTTAGCGGATTTCGGTGAGGCGGACTTGTCTGCCGTTGATCGATTCATGTTGTTACACATTCTGAAGCCTGC
>CD_snoR22a-9_T.aestivum_(IWGSC_CSS_4AS_scaff_5978559)_8034,8137_+_osa_CD_snoR22a-1_88.89-0.90-0.99-3.79_TTGATCG_68_GTGA_47_GTGATGA_9_CTGA_94
GTTGGCTGGTGATGATTCAGGTCCGAAAGGATCTTAGCGGATTTCGGTGAGGCGGACTTGTCTGCCATTGATCGATTCATGTTGTTACACACACTGAAGCCTGT
>CD_snoR22a-10_T.aestivum_(IWGSC_CSS_4DL_scaff_4DL_14464320)_5449,5552_+_osa_CD_snoR22a-1_87.88-0.90-0.96-3.62_TTGATCG_68_GTGA_47_GTGATGA_9_CTGA_94
GTTGGCTGGTGATGATTCAGGTCCGAAAGGATCTTAGCGGATTTCGGTGAGGTGGACTTGTCTGCCGTTGATCGATTCATATTGTTACACACACTGAAGCCTGT
>CD_snoR22a-11_T.aestivum_(IWGSC_CSS_4DL_scaff_4DL_14350820)_636,739_-_osa_CD_snoR22a-1_87.88-0.90-0.96-3.62_TTGATCG_68_GTGA_47_GTGATGA_9_CTGA_94
GTTGGCTGGTGATGATTCAGGTCCGAAAGGATCTTAGCGGATTTCGGTGAGGTGGACTTGTCTGCCGTTGATCGATTCATATTGTTACACACACTGAAGCCTGT
>CD_snoR22a-12_T.aestivum_(IWGSC_CSS_6DS_scaff_2111380)_1078,1179_+_osa_CD_snoR22a-1_88-0.91-0.95-3.67_TTGATCG_66_GTGA_45_GTGATGA_9_CTGA_92
GATTGCTTGTGATGATTCAGGTCCGAGGATCTTAGCGGATTTCGGTGAGGCGGATTCGTCCGCCGTTGATCGATTCATGTTGTTACACACGCTGAAGCTTTC
>CD_snoR22b-1_T.aestivum_(IWGSC_CSS_3B_scaff_10777928)_3078,3180_-_sbi_CD_snoR22b-1_91.84-0.97-1.15-5.53_TTGATCG_68_GTGA_47_GTGATGA_9_CTGA_93
GTTGGCTGGTGATGATTCAGGTCCGAAAGGATCTTAGCGGATTTCGGTGAGGCGGATTCGTCCGCCGTTGATCGATTATGTTGTTACACACACTGAAGCCTCT
>CD_snoR22b-2_T.aestivum_(IWGSC_CSS_3B_scaff_10764777)_13092,13194_+_sbi_CD_snoR22b-1_91.84-0.97-1.15-5.53_TTGATCG_68_GTGA_47_GTGATGA_9_CTGA_93
GTTGGCTGGTGATGATTCAGGTCCGAAAGGATCTTAGCGGATTTCGGTGAGGCGGATTCGTCCGCCGTTGATCGATTATGTTGTTACACACACTGAAGCCTCT
>CD_snoR22b-3_T.aestivum_(IWGSC_CSS_3AS_scaff_3441031)_1339,1441_+_sbi_CD_snoR22b-1_91.84-0.97-1.15-5.53_TTGATCG_68_GTGA_47_GTGATGA_9_CTGA_93
GTTGGCTGGTGATGATTCAGGTCCGAAAGGATCTTAGCGGATTTCGGTGAGGCGGATTCGTCCGCCGTTGATCGATTATGTTGTTACACACACTGAAGCCTTT
>CD_snoR22b-4_T.aestivum_(IWGSC_CSS_3DS_scaff_2594804)_879,981_+_sbi_CD_snoR22b-1_89.8-0.97-1.10-5.13_TTGATCG_68_GTGA_47_GTGATGA_9_CTGA_93
GTTGGCTGGTGATGATTCAGGTCCGAAAGGATCTTAGCGGATTTCGGTGAGGTGGATTCGTCTGCCGTTGATCGATTATGTTGTTACACACACTGAAGCCTGT
>CD_snoR22b-1_H.vulgare_(adopted_3HS)_4713006,4713108_-_tae_CD_snoR22b-15_98.06-0.99-1.38-7.58_TTGATCG_68_GTGA_47_GTGATGA_9_CTGA_93
GTTGGCTGGTGATGATTCAGGTCCGAAAGGATCTTAGCGGATTTCGGTGAGGCGGATTCGTCCGCCGTTGATCGTTCATGTTGTTACACACACTGAAGCCTTT
>CD_snoR22a-1_H.vulgare_(adopted_4HL)_3876973,3877070_-_tae_CD_snoR22a-11_94.12-0.97-1.25-6.25_TTGATCG_65_GTGA_44_CTGATGA_6_CTGA_91
GGCTGCTGATGATTCAGGTCATAAAGGATCTTAGTGGATTTCGGTGAGGTGGATTTGTCTGCCGTTGATCGATTCATGTTGTTACACACACTGAAGCC
>CD_snoR22a-2_H.vulgare_(adopted_6HS)_29100601,29100704_-_tae_CD_snoR22a-5_94.53-0.96-1.22-5.99_TTGATCG_68_GTGA_47_GTGATGA_9_CTGA_94
GATTGCTTGTGATGATTCAGGTCCGAGAGGATCTTAGCGGATTTCGGTGAGGCGGATTCGTTCGCCGTTGATCGTTTCATGTTGTTACACACGCTGAAGCTTTC
>CD_snoR22a-3_H.vulgare_(adopted_1)_298949651,298949754_+_tae_CD_snoR22a-1_98.08-0.99-1.38-7.62_TTGATCG_68_GTGA_47_ATGATGA_9_CTGA_94
ATTGGCTTATGATGATTCAGGTCCGAAAGGATCTTAGCGGATTTCTGTGAGGCAGATTCGTCTGTCATTGATCGATTCATGTTGTTACACACACTGAAGCCTTT
>CD_snoR22b-1_B.vulgaris_(Bvchr3.sca003)_2543684,2543769_-_ath_CD_snoR22b-3_85.88-0.96-0.94-3.95_ATGATCT_57_GTGA_41_AGGATGA_7_CTGA_78
TGGCTGAGGATGATAATTACATTTATCTTAGCGGATTTCAGTGAGATTGATAATCTATGATCTGATTGTTACACACACTGAAGCCG
>CD_snoR22b-2_B.vulgaris_(Bvchr3.sca003)_2544830,2544916_-_ath_CD_snoR22b-3_86.08-0.89-0.85-2.92_ATGATCT_58_GTGA_42_ATGATGA_7_CTGA_79
GGGTAAATGATGATAAATTATTATTATCTTAGCGGATTTCAGTGAGGTCATTGATCTATGATCTGATTGTTACACACACTGATACCC
>CD_snoR22b-1_D.purpurea_(dpa_locus_5381_iso_7_len_1082_ver_4)_712,803_-_bvu_CD_snoR22b-1_82.11-1.09-0.97-5.23_ATGATCT_64_GTGA_38_ATGATGA_6_CTGA_85
GGCTTATGATGATAATTCTTTATCTTAGCGGATTTCAGTGAGATTAATATTTAATATTGATCAATGATCTGATTGTTACACACACTGAAGCC
>CD_snoR22b-2_D.purpurea_(dpa_locus_5381_iso_2_len_2442_ver_4)_2092,2183_-_bvu_CD_snoR22b-1_82.11-1.09-0.97-5.23_ATGATCT_64_GTGA_38_ATGATGA_6_CTGA_85
GGCTTATGATGATAATTCTTTATCTTAGCGGATTTCAGTGAGATTAATATTTAATATTGATCAATGATCTGATTGTTACACACACTGAAGCC
>CD_snoR22b-3_D.purpurea_(dpa_locus_5381_iso_10_len_2462_ver_4)_2092,2183_-_bvu_CD_snoR22b-1_82.11-1.09-0.97-5.23_ATGATCT_64_GTGA_38_ATGATGA_6_CTGA_85
GGCTTATGATGATAATTCTTTATCTTAGCGGATTTCAGTGAGATTAATATTTAATATTGATCAATGATCTGATTGTTACACACACTGAAGCC
>CD_snoR22b-4_D.purpurea_(dpa_locus_5381_iso_5_len_1053_ver_4)_683,774_-_bvu_CD_snoR22b-1_81.05-1.09-0.93-4.96_ATGATCT_64_GTGA_38_ATGATGA_6_CTGA_85
GGCTTATGATGATAATTCTTTATCTTAGCGGATTTCAGTGAGATTAATATTTAATATTGATCAATGATCTGATTGTTACACACACTGAGGCC
>CD_snoR22b-5_D.purpurea_(dpa_locus_5381_iso_6_len_2467_ver_4)_2092,2184_-_bvu_CD_snoR22b-1_80-1.09-0.90-4.69_ATGATCT_65_GAGA_39_ATGATGA_6_CTGA_86
GGCTTATGATGATAAATTCTTTATCTTAGCGGATTTCAGAGAGATTGGTATTTAATATTGGTCAATGATCTGATTGTTACACACACTGAAGCC
>CD_snoR22b-1_S.tuberosum_(adopted_7)_47233477,47233561_+_bvu_CD_snoR22b-1_88.37-0.99-1.08-5.16_ATGATCT_57_GTGA_40_ATGATGA_6_CTGA_78
GGCTTATGATGATAAATTTAATTATCTTAGCGGATTTCAGTGAGATTTAATTATCAATGATCTGATTGTTACACACACTGAAGCC
>CD_snoR22b-2_S.tuberosum_(adopted_5)_42597719,42597812_+_bvu_CD_snoR22b-1_85.88-0.98-1.00-4.44_ATGATCT_62_GTGA_45_ATGATGA_11_CCGA_83
TTTGGGGTTTATGATGATAACTATAATTATCTTAGCGGATTTCAGTGAGATTTTATTATCAATGATCTCATTGTTACACACACCGAAGCCCAAA
>CD_snoR22b-3_S.tuberosum_(adopted_7)_47234273,47234359_+_ath_CD_snoR22b-3_87.21-0.96-1.01-4.36_ATGATCT_57_GTGA_40_ATGATGA_6_CTGA_80
GGCTTATGATGATAATTCTAATTATCTTAGCGGATTTCAGTGAGATTTAATTATCAATGATCTGATTTTGTTACACACACTGAGGCC
>CD_snoR22b-1_S.lycopersicum_(adopted_7)_58370248,58370334_+_stu_CD_snoR22b-3_98.85-0.99-1.40-7.76_ATGATCT_57_GTGA_40_ATGATGA_6_CTGA_80
GGCTTATGATGATTATTCTAATTATCTTAGCGGATTTCAGTGAGATTTAATTATCAATGATCTGATTTTGTTACACACACTGAGGCC
>CD_snoR22b-2_S.lycopersicum_(adopted_7)_58369472,58369558_+_stu_CD_snoR22b-1_96.55-1.01-1.34-7.57_ATGATCT_57_GTGA_40_ATGATGA_6_CTGA_80
GGCTTATGATGATAAAGTTAATTATCTTAGCGGATTTCAGTGAGATTTAATTATCAATGATCTGATTGTGTTACACACACTGAAGCC
>CD_snoR22b-1_V.vinifera_(adopted_12)_7210515,7210603_+_stu_CD_snoR22b-1_92.94-0.99-1.20-6.12_ATGATCT_57_GTGA_43_ATGATGA_9_CTGA_78
GAGGGCTTATGATGATAATTTCAATTATCTTAGCGGATTTCAGTGAGATTTATTCAATGATCTGATTGTTACACACACTGAAGCCTCTC
>CD_snoR22b-1_R.communis_(adopted_30156)_1337082,1337165_+_vvi_CD_snoR22b-1_84.88-0.96-0.92-3.77_ATGATCT_55_GTGA_44_ATGATGA_7_TTGA_76
GGGCTAATGATGATAATAATAGTAATTATCTTAGCGGATTTCAGTGAGACATCAATGATCTGATTGTTACACACATTGAAGCCC
>CD_snoR22b-2_R.communis_(adopted_30156)_1336198,1336295_+_dpr_CD_snoR22b-3_86.46-1.03-1.04-5.32_ATGATCT_69_GTGA_41_ATGATGA_7_CTGA_90
GGGCTTATGATGATAATTTCAATTATCTTAGCGGATTTCAGTGAGATATTTTTGTAAAAATTTTATCAATGATCTGATTGTTACACACACTGAAGCCC
>CD_snoR22b-1_L.japonicus_(CM0152)_394867,394956_-_vvi_CD_snoR22b-1_92.05-0.98-1.13-5.56_ATGATCT_58_GTGA_43_ATGATGA_10_CTGA_79
GAGGGGCTTATGATGATAAATTATTTATCTTAGCGGATTTCAGTGAGATTTCTATCAATGATCTGAATGTTACACACACTGAAGCCTTTC
>CD_snoR22b-2_L.japonicus_(CM0152)_385270,385363_-_vvi_CD_snoR22b-1_91.86-0.96-1.11-5.13_ATGATCT_57_GTGA_42_ATGATGA_9_CTGA_78
TAGGGCTTATGATGATAAATTATTTATCTTAGCGGATTTCAGTGAGATTTCTATCAATGATCTGAATGTTACACACACTGAAGTCTTTGCTTTA
>CD_snoR22b-3_L.japonicus_(CM0152)_397978,398066_-_stu_CD_snoR22b-1_90.59-0.99-1.14-5.65_ATGATCT_58_GTGA_43_ATGATGA_9_CTGA_79
AGGGGCTTATGATGATACATTTTTTAATCTTAGCGGATTTCAGTGAGATTTCTATCAATGATCTGAATGTTACACACACTGAAGCCTTT
>CD_snoR22b-1_M.truncatula_(adopted_5)_28552047,28552132_-_lja_CD_snoR22b-1_92.05-0.97-1.12-5.35_ATGATCT_57_GTGA_41_ATGATGA_7_CTGA_78
TGGCTTATGATGATAATATACTTTATCTTAGCGGATTTCAGTGAGATTTTATATCTATGATCTGAATGTTACACACACTGAAGCCA
>CD_snoR22b-1_P.persica_(scaffold_7)_15754148,15754235_+_stu_CD_snoR22b-1_86.9-0.98-1.03-4.65_ATGATCT_59_GTGA_42_ATGATGA_7_CTGA_80
GAGCTTATGATGATAATTTTTAAATATCTTAGCGGATTTCAGTGAGACCTTAGGGTGAATGATCTGATTGTTACACACACTGAGGCTC
>CD_snoR22b-2_P.persica_(scaffold_7)_15667990,15668077_-_stu_CD_snoR22b-1_86.9-0.98-1.03-4.65_ATGATCT_59_GTGA_42_ATGATGA_7_CTGA_80
GAGCTTATGATGATAATTTTTAAATATCTTAGCGGATTTCAGTGAGACCTTAGGGTGAATGATCTGATTGTTACACACACTGAGGCTC
>CD_snoR22b-3_P.persica_(scaffold_6)_24075410,24075497_-_stu_CD_snoR22b-1_86.9-0.98-1.03-4.65_ATGATCT_59_GTGA_42_ATGATGA_7_CTGA_80
GAGCTTATGATGATAATTTTTAAATATCTTAGCGGATTTCAGTGAGACCTTAGGGTGAATGATCTGATTGTTACACACACTGAGGCTC
>CD_snoR22b-4_P.persica_(scaffold_3)_16738131,16738218_+_stu_CD_snoR22b-1_86.9-0.98-1.03-4.65_ATGATCT_59_GTGA_42_ATGATGA_7_CTGA_80
GAGCTTATGATGATAATTTTTAAATATCTTAGCGGATTTCAGTGAGACCTTAGGGTGAATGATCTGATTGTTACACACACTGAGGCTC
>CD_snoR22b-5_P.persica_(scaffold_2)_4729488,4729575_+_stu_CD_snoR22b-1_86.9-0.98-1.03-4.65_ATGATCT_59_GTGA_42_ATGATGA_7_CTGA_80
GAGCTTATGATGATAATTTTTAAATATCTTAGCGGATTTCAGTGAGACCTTAGGGTGAATGATCTGATTGTTACACACACTGAGGCTC
>CD_snoR22b-6_P.persica_(scaffold_2)_24017887,24017974_+_stu_CD_snoR22b-1_86.9-0.98-1.03-4.65_ATGATCT_59_GTGA_42_ATGATGA_7_CTGA_80
GAGCTTATGATGATAATTTTTAAATATCTTAGCGGATTTCAGTGAGACCTTAGGGTGAATGATCTGATTGTTACACACACTGAGGCTC
>CD_snoR22a-1_P.persica_(scaffold_3)_16747952,16748047_+_ath_CD_snoR22a-1_86.36-1.02-0.99-4.94_ATGATCT_65_GTGA_44_ATGATGA_9_CTGA_86
TTGAGCTTATGATGATAATTTTTAATTATCTTAGCGGATTTCAGTGAGCCCTTAATTAGGGTGAATGATCTGATTGTTACATATACTGAGGCTCGA
>CD_snoR22b-1_G.raimondii_(Chr13)_17863841,17863940_-_lja_CD_snoR22b-1_86.67-0.99-1.00-4.63_ATGATCT_65_GTGA_48_ATGATGA_13_CCGA_86
TGGTGGAGGCTAATGATGATAATTTAAAATTGTCTTAGCGGATTTCAGTGAGATATTGCCATCAATGATCTGATTGTTACACACACCGAAGCCTTTCCTA
>CD_snoR22b-2_G.raimondii_(Chr13)_17865177,17865266_-_vvi_CD_snoR22b-1_90-1.00-1.08-5.37_ATGATCT_60_GTGA_43_ATGATGA_8_CTGA_81
GAGGCTAATGATGATAATTTAAAATAGTCTTAGCGGATTTCAGTGAGATATTATTGTCAATGATCTGATTGTTACACACACTGAGGCCTT
>CD_snoR22b-1_B.rapa_(A01)_11857185,11857275_+_ath_CD_snoR22b-4_93.26-1.00-1.22-6.46_ATGATCT_60_GTGA_41_ATGATGA_7_CTGA_83
GAGCTTATGATGATAAAAACAATTATCTTAGCGGATTTCAGTGAGGTTTTTATTGATCAATGATCTGAATTTGTTACACACACTGAAGCTC
>CD_snoR22b-2_B.rapa_(A05)_16106232,16106326_-_ath_CD_snoR22b-3_91.95-0.98-1.13-5.56_ATGATCT_61_GTGA_45_ATGAGGA_11_CTGA_83
AGATTAGCCGATGAGGATAAAAACAATTATCTTAGCGGATTTCAGTGAGGTTTTAAATCAATGATCTGAATTGTTACACACACTGAGGCTGTTTT
>CD_snoR22a-1_B.rapa_(A03)_22202005,22202101_-_ath_CD_snoR22a-1_93.26-0.99-1.21-6.22_ATGATCT_62_GTGA_45_ATGATGA_11_CTGA_85
TAAAAAGCTTATGATGATAAAAACAAATATCTTAGCGGATTTCAGTGAGGTTAATTGATCAATGATCTGAATTTGTTACACACACTGAGGCTTTTTA
>CD_snoR22a-2_B.rapa_(A03)_18846884,18846989_+_ath_CD_snoR22a-1_92.13-0.99-1.14-5.77_ATGATCT_67_GTGA_50_CTGATGA_14_CTGA_89
ATTTTTAATATAGCTGATGAGGATAAAACAATTATCTTAGCGGATTTCAGTGAGGTTTTATAATCAATGATCTGAATTGTTACACACACTGAGGCTTCTTAAAAAT
>CD_snoR22a-3_B.rapa_(A03)_22201183,22201270_-_ath_CD_snoR22a-1_91.95-0.97-1.14-5.47_ATGATCT_56_GTGA_39_ATGATGA_6_CTGA_79
AGCTTATGATGATAAAACAATAATCTTAGCGGATTTCAGTGAGGTTTATTGATCAATGATCTGAATTTGTTACACACACTGAAGCGCT
>CD_snoR22a-4_B.rapa_(A01)_20523550,20523636_-_ath_CD_snoR22a-1_90.91-0.98-1.11-5.34_ATGATCT_57_GTGA_40_ATGAGGA_7_CTGA_79
TAGCCGATGAGGATAGAACAATTATCTTAGCGGATTTCAGTGAGGTTTTAAAATCAATGATCTGAATTGTTACACACACTGAGGCTA
