# Supplementary material for: Phylogenetic distribution of plant snoRNA families
Source: BMC Genomics. 2016 Nov 24;17:969. doi: 10.1186/s12864-016-3301-2 (PMC5122169; doi:10.1186/s12864-016-3301-2)
Supplement: Additional file 11 — snoRNAs with coordinates. Complete archive of all fasta files of annotated snoRNAs is provided. The header of each sequence follows convention of the snoStrip pipeline and includes genome coordinates, detailes about the successful query during homology search and annotation of the characteristic box motifs. (ZIP 355 kb) [file 12864_2016_3301_MOESM11_ESM.zip › Additional_folder_5/snoR19.fa]

>CD_snoR19-1_A.thaliana_(adopted_5)_23683181,23683258_-_ATGATCG_43_ATGA_31_GTGATGA_5_CTGA_73
AACAGTGATGAGTCAGTTTACAGACCTGTAATGATTGCGGTAATGATCGCATTATTATGAACATCTAAGGGACTGAG
>CD_snoR19-1_A.trichopoda_(AmTr_v1.0_scaffold00007)_2171672,2171756_-_ath_CD_snoR19-1_79.45-0.94-0.75-2.58_ATGATCG_42_ATGA_30_GTGATGA_8_CTGA_71
GATGGCTGTGATGACTCCATAGACCTGTAATGAATGTGGTTATGATCGCAATCAAAGAACATCTAAGGGACTGAGTCTGCACGTC
>CD_snoR19-1_P.dactylifera_(PDK_30s914991)_2070,2158_+_atr_CD_snoR19-1_83.78-0.86-0.79-2.41_ATGATCG_47_ATGA_32_GTGATGA_10_CTGA_78
ATGACAATGGTGATGATTCAACAGACCTGTAATGATTATTGCGGAGATGATCGCATAATCAAAGAACATCTAAGGGACTGAGTTGTCAT
>CD_snoR19-2_P.dactylifera_(PDK_30s914991)_1556,1640_+_ath_CD_snoR19-1_81.25-1.03-0.84-3.81_ATGATCG_45_ATGA_30_TTGATGA_8_CTGA_76
GACAACGTTGATGAGCTTACAGACCTGTAATGATTATGGCGGAGATGATCGCATAATCAAAGAACATCTAAGGGACTGAGTTGTC
>CD_snoR19-1_Z.mays_(adopted_5)_185454546,185454631_+_pda_CD_snoR19-1_87.36-0.97-1.03-4.57_ATGATCG_46_ATGA_31_GTGATGA_8_CTGA_77
GGCAACGGTGATGAGTCCTACAGACCTGTAATGACTCCTGCGGAGATGATCGCATGGTCTAAGAACATCTAAGGGACTGAGTTGTC
>CD_snoR19-2_Z.mays_(adopted_4)_140496955,140497042_+_pda_CD_snoR19-1_85.39-0.99-0.96-4.36_ATGATCG_46_ATGA_31_GTGATGA_8_CTGA_79
GGCAACGGTGATGAGTCCTACAGACCTGTAATGACTCCTGCGGAGATGATCGCATGGTCTATAAGAACATCTAAGGGACTGAGTTGTC
>CD_snoR19-3_Z.mays_(adopted_10)_129588339,129588438_+_pda_CD_snoR19-1_91.3-0.77-0.90-2.36_ATGATCG_57_ATGA_42_GTGATGA_10_CTGA_89
TTGGTAACAGTGATGACTCCTTGCACAGTTACAGACCTGTGATGATTCTTGCGGACATGATCGCATGATTCAAAGAACATCTAAGGGACTGAGTTATCAA
>CD_snoR19-1_S.bicolor_(adopted_6)_51287396,51287495_+_zma_CD_snoR19-3_97-0.99-1.35-7.32_ATGATCG_57_ATGA_42_GTGATGA_10_CTGA_89
TTGGTAACAGTGATGAGTCCTTGCACAGTTACAGACCTGTGATGATTCTTGCGGAGATGATCGCATGATTCAAAGAACATCTAAGGGACTGAGTTGTCAA
>CD_snoR19-2_S.bicolor_(adopted_6)_51287213,51287310_+_zma_CD_snoR19-3_91.84-0.97-1.18-5.69_ATGATCG_56_ATGA_41_GTGATGA_9_CTGA_88
TGATAACAGTGATGAGTCCTTGCACAGTTACAGACCTGTGATGATTGTTGCGGTAATGATCGCATCATTCAAAGAACATCTAAGGGGCTGAGTTGTCA
>CD_snoR19-3_S.bicolor_(adopted_4)_55952041,55952129_+_zma_CD_snoR19-1_98.85-1.00-1.39-7.91_ATGATCG_47_ATGA_32_GTGATGA_9_CTGA_79
TGGCAACGGTGATGAGTCCTACAGACCTGTAATGACTCCTGCGGAGATGATCGCATGGTCTCAAGAACATCTAAGGGACTGAGTTGTCT
>CD_snoR19-1_O.sativa_(adopted_2)_24564427,24564514_+_zma_CD_snoR19-1_98.82-0.98-1.39-7.52_ATGATCG_47_ATGA_32_GTGATGA_9_CTGA_78
TAGCAACGGTGATGAGTCCTACAGACCTGTAATGACTCCTGCGGAGATGATCGCATGGTCAAAGAACATCTAAGGGACTGAGTTGTCG
>CD_snoR19-1_T.aestivum_(IWGSC_CSS_6DL_scaff_3316282)_5295,5392_+_osa_CD_snoR19-1_98.53-0.76-1.09-3.24_ATGATCG_56_ATGA_41_GTGATGA_8_CTGA_87
GACAACTGTGATGAGCCAATTTTGCAGTTACAGACCTGTAATGACTCCTGCGGAAATGATCGCATGGTCAAAGAACATCTAAGGGACTGAGTTGTC
>CD_snoR19-2_T.aestivum_(IWGSC_CSS_6AL_scaff_5764832)_2928,3023_+_osa_CD_snoR19-1_98.53-0.76-1.09-3.24_ATGATCG_56_ATGA_41_GTGATGA_8_CTGA_87
GACAACCGTGATGAGCCAATTTTACAGTTACAGACCTGTAATGACTCCTGCGGAAATGATCGCATGGTCAAAGAACATCTAAGGGACTGAGTTGTC
>CD_snoR19-3_T.aestivum_(IWGSC_CSS_6BL_scaff_4266929)_5903,5997_+_osa_CD_snoR19-1_97.06-0.76-1.06-3.07_ATGATCG_57_ATGA_42_ATGATGA_9_CTGA_88
TGACAACCATGATGAGCCAATGTTATAGTTACAGACCTGTAATGACTCCTGCGGAAATGATCGCATGGTCAAAGAACATCTAAGGGACTGAGTTA
>CD_snoR19-4_T.aestivum_(IWGSC_CSS_4BL_scaff_7015993)_3614,3711_+_osa_CD_snoR19-1_97.06-0.76-1.06-3.07_ATGATGG_57_ATGA_42_GTGATGA_9_CTGA_88
GGACAACTGTGATGAGCCAATTTTACAGTTACAGACCTGTAATGACTCCTGCGGAAATGATGGCATGGTCAAAGAACATCTAAGGGACTGAGTTGTCT
>CD_snoR19-5_T.aestivum_(IWGSC_CSS_2AL_scaff_6433566)_5862,5970_+_osa_CD_snoR19-1_89.53-0.97-1.06-4.84_ATGATCG_58_ATGA_43_GTGATGA_19_CTGA_90
GACGTTGGCATGGCAACAGTGATGAGTTCTTACAGACCTGTAATGATTCTTGCGGAAATGATCGCACAGTTCAAAGAACATCTAAGGGACTGAGTTGTTATGCAACGTT
>CD_snoR19-6_T.aestivum_(IWGSC_CSS_2BL_scaff_8090782)_4831,4922_+_osa_CD_snoR19-1_88.37-0.97-1.02-4.60_ATGATTG_49_ATGA_34_GTGATGA_10_CTGA_81
GTGGCAACAGTGATGAGTTCTTACAGACCTGTAATGATTCTTGCGGAAATGATTGCACAGTTCAAAGAACATCTAAGGGACTGAGTTGTTAT
>CD_snoR19-7_T.aestivum_(IWGSC_CSS_2BL_scaff_7987051)_8674,8769_+_osa_CD_snoR19-1_88.37-0.97-1.02-4.60_ATGATCG_51_ATGA_36_GTGATGA_12_CTGA_83
GCATGGCAACAGTGATGAGTTCATACAGACCTGTAATGATTCTTGTGGAAATGATCGCACAGTTCAAAGAACATCTAAGGGACTGAGTTGTTATGC
>CD_snoR19-8_T.aestivum_(IWGSC_CSS_2DL_scaff_9856186)_4981,5072_+_osa_CD_snoR19-1_86.05-0.97-0.96-4.15_ATGATTG_49_ATGA_34_GTGACGA_10_CTGA_81
GTGGCAACAGTGACGAGTTCTTACAGACCTATAATGATTCTTGCGGAAATGATTGCACAGTTCAAAGAACATCTAAGGGACTGAGTTGTTAT
>CD_snoR19-9_T.aestivum_(IWGSC_CSS_2DL_scaff_9823649)_7069,7164_-_sbi_CD_snoR19-3_88.76-0.99-1.03-4.90_ATGATCG_51_ATGA_36_GTGATGA_12_CTGA_83
GCATGGCAACAGTGATGAGTTCTTACAGACCTGTAATGATTCTTGCGGAAATGATCGCACAGTTCAGAGAACATCTAAGGGACTGAGTTGTTATGC
>CD_snoR19-10_T.aestivum_(IWGSC_CSS_4AS_scaff_6015448)_5543,5638_+_sbi_CD_snoR19-2_85.71-0.99-0.98-4.46_ATGATCG_56_ATGA_41_GTGATGA_8_CTGA_87
GACAACCGTGATGAGCCCATTTTACAGTTACAGACCTGTAATGACTCCTGCGGAAATGATCGCATGGTCAAAGAACATCTAAGGGGCTGAGTTGTC
>CD_snoR19-11_T.aestivum_(IWGSC_CSS_6DL_scaff_3281394)_2023,2118_+_sbi_CD_snoR19-1_85.86-0.98-0.97-4.35_ATGATCG_56_ATGA_41_GTGATGA_8_CTGA_87
GACAACCGTGATGAGCCAATTTTACAGTTACAGACCTGTAATGACTCCTGCGGAAATGATCGCATGGTCAAAGAACATCTAAGGGACTGAGTTGTC
>CD_snoR19-12_T.aestivum_(IWGSC_CSS_4DL_scaff_4DL_14415189)_7550,7645_+_sbi_CD_snoR19-1_85.86-0.98-0.97-4.35_ATGATCG_56_ATGA_41_GTGATGA_8_CTGA_87
GACAACTGTGATGAGCCCATTTTACAGTTACAGACCTGTAATGACTCCTGTGGAAATGATCGCATGGTCAAAGAACATCTAAGGGACTGAGTTGTC
>CD_snoR19-13_T.aestivum_(IWGSC_CSS_4DL_scaff_4DL_14351777)_4688,4783_-_sbi_CD_snoR19-1_85.86-0.98-0.97-4.35_ATGATCG_56_ATGA_41_GTGATGA_8_CTGA_87
GACAACTGTGATGAGCCAATTTTACAGTTACAGACCTGTAATGACTCCTGCGGAAATGATCGCATGGTCAAAGAACATCTAAGGGACTGAGTTGTC
>CD_snoR19-14_T.aestivum_(IWGSC_CSS_4AS_scaff_6015448)_10718,10813_+_sbi_CD_snoR19-1_85.86-0.98-0.97-4.35_ATGATCG_56_ATGA_41_GTGATGA_8_CTGA_87
GACAACTGTGATGAGCCAATTTTACAGTTACAGACCTGTAATGACTCCTGCGGAAATGATCGCATGGTCAAAGAACATCTAAGGGACTGAGTTGTC
>CD_snoR19-15_T.aestivum_(IWGSC_CSS_6BS_scaff_2930899)_3111,3217_-_sbi_CD_snoR19-1_85.71-0.97-0.96-4.16_ATGATCG_58_ATGA_43_GTGATGA_10_CTGA_89
TTGACAGCTGTGATGAGCCCATTTTACAGTTACAGACCTGTAATGACTCCTGCGGAAATGATCGCATGGTCAAAGAACATCTAAGGGACTGAGTTGTTTGCTATCAG
>CD_snoR19-16_T.aestivum_(IWGSC_CSS_4DL_scaff_4DL_14415189)_4473,4568_+_sbi_CD_snoR19-1_84.85-0.98-0.94-4.14_ATGATCG_56_ATGA_41_GTGATGA_8_CTGA_87
GACAACCGTGATGAGCCAATTTTACAGTTACAGACCTGTAATGACTCCTGTGGAAATGATCGCATGGTCAAAGAACATCTAAGGGACTGAGTTGTC
>CD_snoR19-17_T.aestivum_(IWGSC_CSS_4AS_scaff_6015448)_2009,2104_+_sbi_CD_snoR19-1_84.85-0.98-0.94-4.14_ATGATCG_56_ATGA_41_GTGATGA_8_CTGA_87
GACAACCGTGATGAGCCAATTTTACAGTTACAGACCTGTAATGACTCCTGTGGAAATGATCGCATGGTCAAAGAACATCTAAGGGACTGAGTTGTC
>CD_snoR19-18_T.aestivum_(IWGSC_CSS_2AL_scaff_6336035)_4286,4375_-_sbi_CD_snoR19-1_84.38-0.95-0.93-3.76_ATGATCG_48_ATGA_33_GTGATGA_9_CTGA_80
TGGCAACAGTGATGAGTTCTTACAGACCTGTAATGATTCTTGCGGAAATGATCGCACAATTCAAAGAACATTTAAGGGACTGAGTTGTTA
>CD_snoR19-19_T.aestivum_(IWGSC_CSS_5AS_scaff_1553340)_9460,9555_+_sbi_CD_snoR19-1_83.84-0.98-0.92-3.94_ATGATCA_56_ATGA_41_ATGATGA_8_CTGA_87
GACAACCATGATGAGCCAATTTTACAGTTACAGACCTGTGATGACTCCTGTGGAAATGATCACATGGTCAAAGAACATCTAAGGGACTGAGTTGTC
>CD_snoR19-20_T.aestivum_(IWGSC_CSS_4BL_scaff_7042109)_2025,2120_-_sbi_CD_snoR19-1_83.84-0.98-0.92-3.94_ATGATCG_56_ATGA_41_GTGATGA_8_CTGA_87
GACAACCGTGATGAGCCCATTTTACAGTTACAGACCTATAATGACTCCTGTGGAAATGATCGCATGGTCAAAGAACATCCAAGGGACTGAGTTGTC
>CD_snoR19-21_T.aestivum_(IWGSC_CSS_6AS_scaff_4429534)_12579,12685_+_sbi_CD_snoR19-1_82.65-0.97-0.87-3.58_ATGATCG_58_ATGA_43_GTGATGA_10_CTGA_89
TTGACAGCTGTGATGAGCCCATTTTACAGTTACAGACCTGTAATGACTTCTGTGGAAATGATCGCATGGTCAAAGAACATCTAAAGGACTGAGTTGTTTGCTATCAG
>CD_snoR19-22_T.aestivum_(IWGSC_CSS_6AS_scaff_4350518)_13879,13985_-_sbi_CD_snoR19-1_82.65-0.97-0.87-3.58_ATGATCG_58_ATGA_43_GTGATGA_10_CTGA_89
TTGACAGCTGTGATGAGCCCATTTTACAGTTACAGACCTGTAATGACTTCTGTGGAAATGATCGCATGGTCAAAGAACATCTAAAGGACTGAGTTGTTTGCTATCAG
>CD_snoR19-23_T.aestivum_(IWGSC_CSS_6AS_scaff_4338595)_11005,11111_-_sbi_CD_snoR19-1_82.65-0.97-0.87-3.58_ATGATCG_58_ATGA_43_GTGATGA_10_CTGA_89
TTGACAGCTGTGATGAGCCCATTTTACAGTTACAGACCTGTAATGACTTCTGTGGAAATGATCGCATGGTCAAAGAACATCTAAAGGACTGAGTTGTTTGCTATCAG
>CD_snoR19-24_T.aestivum_(IWGSC_CSS_2BL_scaff_7987051)_8479,8574_+_sbi_CD_snoR19-1_82.98-0.93-0.85-3.13_ATGATCG_49_ATGA_34_GTGATGA_10_CTGA_81
TACGTGACGGTGATGAGCCTTTACAGACCTGTAATGATTCTTGCGAGCATGATCGCTTGATTCAAAGAACATCTAAGGGACTGAGTCGTTATAGTA
>CD_snoR19-25_T.aestivum_(IWGSC_CSS_3B_scaff_10467669)_802,904_+_sbi_CD_snoR19-1_79.59-0.97-0.76-2.89_GTGATGA_10_CTGA_85
TTGACAGCTGTGATGAGCCCATTTTACAGTTACAGACCTGTACTCCTGTGGAAATGATCACATGGTCAAAGAACATCTAAGGGACTGAGGTGTGTGCTATCAG
>CD_snoR19-26_T.aestivum_(IWGSC_CSS_2AL_scaff_6433566)_5674,5763_+_pda_CD_snoR19-2_85.54-0.97-0.94-4.02_ATGATCG_48_ATGA_33_GTGATGA_9_CTGA_80
ACGTGACGGTGATGAGCCTTTACAGACCTGTAATGATTCTGGCGAGCATGATCGCTTGATTCAAAGAACATGTAAGGGACTGAGTCGTTG
>CD_snoR19-27_T.aestivum_(IWGSC_CSS_2AL_scaff_6434745)_829,928_+_pda_CD_snoR19-1_79.07-0.96-0.73-2.61_ATGATCA_53_ATGA_38_ATGATGT_14_CTGA_85
TTTCATGACAACGATGATGTGTTCTAGCAGACTTGTAATGATTCTTGCGGGAATGATCACACTATTCGAAGAGCACCTGATGGACTGAGTGTACATGGAG
>CD_snoR19-1_H.vulgare_(adopted_2)_488497350,488497442_-_tae_CD_snoR19-27_88-0.99-1.07-5.09_ATGATAA_49_ATGA_34_ATGAAGA_8_CTGA_81
CATGACAATGAAGATGTGTTCTAGCAGACCTTAATGATTCTTGCGGGAATGATAAGACGATTCAAAGAACATCTAATGGACTGAGTGTACATG
>CD_snoR19-2_H.vulgare_(adopted_2HL)_5191734,5191823_+_tae_CD_snoR19-24_98.96-0.99-1.40-7.81_ATGATCG_48_ATGA_33_GTGATGA_9_CTGA_80
ACGTGACGGTGATGAGCCTTTACAGACCTGTAATGATTCTTGCGGGCATGATCGCTTGATTCAAAGAACATCTAAGGGACTGAGTCGTTA
>CD_snoR19-3_H.vulgare_(adopted_4)_476908386,476908481_-_tae_CD_snoR19-17_96.88-0.99-1.35-7.33_ATGATCA_56_ATGA_41_GTGATGA_8_CTGA_87
GACAACTGTGATGAGCCAATTTTACAGTTACAGACCTGTAATGACTCTTGTGGAAATGATCACATGGTCAAAGAACATCTAAGGGACTGAGTTGTC
>CD_snoR19-4_H.vulgare_(adopted_4)_476906502,476906597_-_tae_CD_snoR19-17_96.88-0.99-1.35-7.33_ATGATCG_56_ATGA_41_GTGATGA_8_CTGA_87
GACAACTGTGATGAGCAAATTTTACAGTTACAGACCTGTAATGACTCCTGTGGTAATGATCGCATGGTCAAAGAACATCTAAGGGACTGAGTTGTC
>CD_snoR19-5_H.vulgare_(adopted_6HL)_9475437,9475532_+_tae_CD_snoR19-14_100-0.99-1.43-8.09_ATGATCG_56_ATGA_41_GTGATGA_8_CTGA_87
GACAACTGTGATGAGCCAATTTTACAGTTACAGACCTGTAATGACTCCTGCGGAAATGATCGCATGGTCAAAGAACATCTAAGGGACTGAGTTGTC
>CD_snoR19-6_H.vulgare_(adopted_6)_314619843,314619940_+_tae_CD_snoR19-11_98.96-0.99-1.40-7.81_ATGATCG_57_ATGA_42_GTGATGA_9_CTGA_88
TGACAACCGTGATGAGCTAATTTTACAGTTACAGACCTGTAATGACTCCTGCGGAAATGATCGCATGGTCAAAGAACATCTAAGGGACTGAGTTGTCT
>CD_snoR19-7_H.vulgare_(adopted_2HL)_5191932,5192021_+_tae_CD_snoR19-5_94.5-0.99-1.28-6.75_ATGATCG_48_ATGA_33_ATGATGA_9_CTGA_80
TGGCAACAATGATGAGTTCTTACAGACCTGTAATGATTCTTGCGGAAATGATCGCACAGTTCAATGAACATCTAAGGGACTGAGTTGTCA
>CD_snoR19-1_B.vulgaris_(Bvchr7.sca021)_5743990,5744089_-_tae_CD_snoR19-7_83.53-0.88-0.78-2.45_ATGATCG_52_ATGA_39_GTGATGA_15_CTGA_85
TAAAGAAAGTAGCAGTGATGAGTCAATACAGACCTGTAATGATTTGCGGATATGATCGCAATTCATTAATGAACATCTAAGGGACTGAGCTCTTTTTTTG
>CD_snoR19-2_B.vulgaris_(Bvchr7.sca021)_5745157,5745246_-_ath_CD_snoR19-1_91.25-1.03-1.13-6.11_ATGATCG_49_ATGA_36_GTGATGA_9_CTGA_80
AAGTAACAGTGATGAGTCATTTACACAGACCTGTAATGATTTGCGGAAATGATCGCACTCATTATGAACATCTAAGGGACTGAGTTCTTT
>CD_snoR19-1_D.purpurea_(dpa_locus_874_iso_4_len_457_ver_4)_351,437_-_hvu_CD_snoR19-7_88.64-0.97-0.97-4.35_ATGATCG_45_ATGA_33_ATGATGA_10_CTGA_76
GGGGCAACGATGATGAGTTCTACAGACCTGTAATGATTGCGGAAATGATCGCAATAATTATGAACATCTAAGGGACTGAGTTGTTTT
>CD_snoR19-2_D.purpurea_(dpa_locus_874_iso_5_len_560_ver_4)_455,540_-_hvu_CD_snoR19-7_86.21-0.96-0.92-3.87_ATGATCG_45_ATGA_33_ATGATGA_10_CTGA_75
GGGGCAACGATGATGAGTTCTACAGACCTGTAATGATTGCGGATATGATCGCAATTATTTGAACATCTAAGGGACTGAGTTGTTTC
>CD_snoR19-3_D.purpurea_(dpa_locus_874_iso_11_len_916_ver_4)_810,896_-_hvu_CD_snoR19-7_83.72-0.95-0.84-3.27_ATGATTG_45_ATGA_33_ATGATGA_10_CTGA_76
GGGGCAACGATGATGAGTTCTACAGACCTGTAATGATTGCAGATATGATTGCAATTATTTTGAACATCTAAGGGACTGAGTTGACTC
>CD_snoR19-4_D.purpurea_(dpa_locus_874_iso_10_len_494_ver_4)_388,474_-_hvu_CD_snoR19-7_83.72-0.95-0.84-3.27_ATGATTG_45_ATGA_33_ATGATGA_10_CTGA_76
GGGGCAACGATGATGAGTTCTACAGACCTGTAATGATTGCAGATATGATTGCAATTATTTTGAACATCTAAGGGACTGAGTTGACTC
>CD_snoR19-5_D.purpurea_(dpa_locus_874_iso_9_len_1687_ver_4)_807,898_-_ath_CD_snoR19-1_86.08-1.01-0.97-4.66_ATGATTG_47_ATGA_35_ACGATGA_9_CTGA_78
AATGAACAACGATGATGAGTTCTACAGACCTGTAATGATTGCAGATATGATTGCAATTATTTTGAACATCTAAGGGACTGAGTTGACTCATT
>CD_snoR19-6_D.purpurea_(dpa_locus_874_iso_6_len_1527_ver_4)_807,898_-_ath_CD_snoR19-1_86.08-1.01-0.97-4.66_ATGATTG_47_ATGA_35_ACGATGA_9_CTGA_78
AATGAACAACGATGATGAGTTCTACAGACCTGTAATGATTGCAGATATGATTGCAATTATTTTGAACATCTAAGGGACTGAGTTGACTCATT
>CD_snoR19-1_S.tuberosum_(adopted_4)_66653971,66654063_-_dpr_CD_snoR19-1_91.46-0.93-1.07-4.63_ATGATCG_48_ATGA_35_ATGATGA_12_CTGA_80
GTGGATTAACGATGATGAGCTCTACAGACCTGTAATGATTTGCGAAAATGATCGCAGTTCTTAATGAACATCTAAGGGACTGAGTTGTTCCAC
>CD_snoR19-2_S.tuberosum_(adopted_1)_1244095,1244206_-_bvu_CD_snoR19-2_83.15-0.98-0.86-3.61_ATGATCG_64_ATGA_51_ATGATGA_17_CTGA_94
TTTTGATGAATAAACAATGATGAGTAATTTTTTACAGTTACAGACCTGTAATGATTTGCGAAAATGATCGCAAAAAATTGAACATCTAAGGGACTGAGTTTGTTCATCAAAA
>CD_snoR19-3_S.tuberosum_(adopted_1)_1224739,1224850_-_hvu_CD_snoR19-6_82.8-0.94-0.79-2.94_ATGATCG_64_ATGA_51_ATGATGA_17_CTGA_94
TTTTGATGAATAAACAATGATGAGTAATATTTTACAGTTACAGACCTGTAATGATATGCGAAAATGATCGCAACAAATTGAACATCTAAGGGACTGAGTTTGTTCATCAAAA
>CD_snoR19-4_S.tuberosum_(adopted_1)_1187022,1187127_-_hvu_CD_snoR19-6_82.11-0.96-0.76-2.93_ATGATCG_61_ATGA_47_ATGATGA_13_CTGA_91
TGATGAACAACGATGATGAGTAATTTTTTACAGTTACAGACCTGTAATGATTTGCCGAAAATGATCGCAAAAAATTGAACATCTAAGGGACTGAGTTTGTTCATCA
>CD_snoR19-1_S.lycopersicum_(adopted_1)_441067,441180_-_stu_CD_snoR19-4_84.68-1.04-0.92-4.56_ATGATCA_65_ATGA_52_GTGATGA_15_CTGA_97
ATATGATAACAACGGTGATGATCAATTTTTTTTTACAGTTACAGACCTGTAATGATTTGTGAAAATGATCACAATTAATTATGAACATCTAAGGGACTGAGTTGTTTGTCATAT
>CD_snoR19-2_S.lycopersicum_(adopted_1)_441203,441308_-_stu_CD_snoR19-2_94.74-1.01-1.26-6.89_ATGATCG_61_ATGA_48_ATGATGA_13_CTGA_92
GATGAATAAACAATGATGAGTAATTTTTTTACAGTTACAGACCTGTAATGATTTGTGAAAATGATCGCAAAAAATTTGAACATCTAAGGGACTGAGTTTATTCATC
>CD_snoR19-3_S.lycopersicum_(adopted_4)_60074518,60074610_-_stu_CD_snoR19-1_98.92-0.99-1.40-7.81_ATGATCG_48_ATGA_35_ATGATGA_12_CTGA_80
GTGGATTAACGATGATGAGCTCTACAGACCTGTAATGATTTGCGAAAATGATCGCAATTCTTAATGAACATCTAAGGGACTGAGTTGTTCCAC
>CD_snoR19-1_V.vinifera_(adopted_6)_7564781,7564865_+_dpr_CD_snoR19-6_88.24-0.91-0.96-3.77_ATGATCG_44_ATGA_31_GTGATGA_9_CTGA_75
TAACAACGGTGATGAGTCTACAGACCTGTAATGACTTGCGGATATGATCGCAACTCTTACGAACATCTAAGGGACTGAGTTCACT
>CD_snoR19-1_R.communis_(adopted_30001)_57274,57360_+_vvi_CD_snoR19-1_91.25-0.93-1.06-4.55_NNNNNNN_0_ATGA_32_GTGATGA_9_CTGA_77
ACAGAACAGTGATGAGTCCTACAGACCTGTAATGATTTGCGGATAGGATCGCAACTTTTTAAGAACATCTAAGGGACTGAGTTCTGT
>CD_snoR19-2_R.communis_(adopted_30128)_1356374,1356472_+_vvi_CD_snoR19-1_92-0.87-1.04-3.89_ATGATCG_50_ATGA_37_GTGATGA_15_CTGA_82
ACTATTGAGGAGCAGTGATGAGTCTACAGACCTGTAATGATTTGCGGTCATGATCGCAACTCTTTTTGAACATCTAAGGGACTGAGTTCTTTGTATAGT
>CD_snoR19-3_R.communis_(adopted_30001)_56591,56684_+_zma_CD_snoR19-1_91.03-0.90-1.01-3.97_ATGATCG_48_ATGA_35_GTGATGA_12_CTGA_81
TAATCAGGGCAGTGATGAGTCCTACAGACCTGTAATGATTTGCGGTGATGATCGCAATTGTTCTAAGAACATCTAAGGGACTGAGTTCTGATTA
>CD_snoR19-4_R.communis_(adopted_30001)_55823,55906_+_zma_CD_snoR19-1_89.74-0.90-0.98-3.75_ATGATCG_43_ATGA_30_GTGATGA_7_CTGA_76
GGGGCAGTGATGAGTCCTACAGACCTGTAATGATTTGCGGTGATGATCGCAATTGTTCTAAGAACATCTAAGTGACTGAGTTTC
>CD_snoR19-1_L.japonicus_(CM0071)_126889,126973_-_rco_CD_snoR19-2_93.24-0.74-0.91-2.24_ATGATCG_44_ATGA_31_GTGATGA_9_CTGA_75
TTTTTACTGTGATGAGTCTACAGACCTGTAATGATTTGCGGGCATGATCGCAAACATTATGAACATCTAAGGGACTGAGTTTAAT
>CD_snoR19-2_L.japonicus_(LjSGA_030186)_677,763_-_rco_CD_snoR19-1_89.87-0.90-1.05-4.09_ATGATCG_45_ATGA_32_GTGATGA_9_CTGA_77
ATCCAACTGTGATGAGCTCTACAGACCTGTAATGATTTGCGGGTATGATCGCAACCATTTATGAACATCTAAGGGACTGAGTTATAA
>CD_snoR19-1_M.truncatula_(adopted_5)_29345767,29345860_+_lja_CD_snoR19-2_89.16-0.94-0.95-4.06_ATGATCG_50_ATGA_37_GTGATGA_12_CTGA_81
GCTAGTTAACTGTGATGAGTCTTTAACAGACCTGTAATGAATTGCGGGTATGATCGCATTTTTATTGAACATCTAAGGGACTGAGTTAACTAGT
>CD_snoR19-2_M.truncatula_(adopted_5)_28553455,28553548_-_lja_CD_snoR19-2_89.16-0.94-0.95-4.06_ATGATCG_50_ATGA_37_GTGATGA_12_CTGA_81
ACTAGTTAACTGTGATGAGTCTTTAACAGACCTGTAATGAATTGCGGGTATGATCGCATTTTTATTGAACATCTAAGGGACTGAGTTAACTAGT
>CD_snoR19-1_P.persica_(scaffold_6)_6594718,6594817_-_lja_CD_snoR19-1_86.25-0.93-0.96-3.80_NNNNNNN_0_ATGA_31_GTGATGA_9_CTGA_74
TGGTAACTGTGATGAACCTTCAGACCTGTAATGATATGCGGACATGAGCGCAGATCTAAGAACATCTAAGGGACTGAGTTTAATTTTTTTTCTCTTGCTA
>CD_snoR19-2_P.persica_(scaffold_84)_4116,4225_-_rco_CD_snoR19-2_88.51-0.87-0.95-3.32_ATGATTG_43_ATGA_30_GTGATGA_8_CTGA_75
GGAAACAGTGATGATCCTACAGACCTGTAATGATTTGCAGACATGATTGCAAATCTTTATGAACATCTAAGGGACTGAGTTCTGTAATAGTAATGCATCACCCTGTTTTT
>CD_snoR19-3_P.persica_(scaffold_6)_6621260,6621345_+_rco_CD_snoR19-2_88.51-0.87-0.95-3.32_ATGATTG_44_ATGA_31_GTGATGA_9_CTGA_76
TGGAAACAGTGATGATCCTACAGACCTGTAATGATTTGCAGACATGATTGCAAATCTTTATGAACATCTAAGGGACTGAGTTCTGT
>CD_snoR19-4_P.persica_(scaffold_6)_6594510,6594609_-_rco_CD_snoR19-1_92.68-0.93-1.13-5.02_ATGATCG_49_ATGA_36_GTGATGA_14_CTGA_81
GTTACTAGTAACGGTGATGATCCTACAGACCTGTAATGATTTGCGGGTATGATCGCAAATCTTTAAGAACATCTAAGGGACTGAGTTCTGCAGTAGTAGC
>CD_snoR19-1_G.raimondii_(Chr04)_56919191,56919288_+_mtr_CD_snoR19-2_90.12-0.85-0.97-3.32_ATGATCG_51_ATGA_38_GTGATGA_13_CTGA_83
TGAGGAAGAACGGTGATGAGTTATTAACAGACCTGTAATGAATTGCGGATATGATCGCAGTTTATTATGAACATCTAAGGGACTGAGTTCTTCCATCA
>CD_snoR19-2_G.raimondii_(Chr03)_41323700,41323803_+_rco_CD_snoR19-1_89.16-0.94-1.05-4.54_ATGATCG_52_ATGA_39_GTGATGA_15_CTGA_84
TTTTGTGAAGAACAGTGATGAGTTATAACAGACCTGTAATGACTTGCGAATATGATCGCAGATTTTTATGAACATCTAAGGGACTGAGTTCATTTCTCATAAAA
>CD_snoR19-1_B.rapa_(A06)_10693418,10693506_-_gra_CD_snoR19-1_88.3-0.95-1.01-4.34_ATGATCG_47_ATGA_35_GTGATGA_9_CTGA_79
GAAGAACAGTGATGAGTCAATTTACAGACCTGTAATGATAGCGGTAATGATCGCACTTCATTATGAACATCTAAGGGACTGAGTTCTTC
>CD_snoR19-2_B.rapa_(A10)_8464137,8464229_-_bvu_CD_snoR19-2_91.95-0.96-1.08-5.00_ATGATCG_49_ATGA_37_GTGATGA_11_CTGA_81
GGGAAGAACAGTGATGAGTCAATTTACAGACCTGTAATGATAGCGGTAATGATCGCACTTCATTATGAACATCTAAGGGACTGAGTTCTTTTT
>CD_snoR19-3_B.rapa_(A03)_4898282,4898373_+_ath_CD_snoR19-1_97.47-1.01-1.36-7.81_ATGATCG_49_ATGA_37_GTGATGA_11_CTGA_81
GGCAAGAACAGTGATGAGTCAGTTTACAGACCTGTAATGATTGCGGTAATGATCGCATTTCATTATGAACATCTAAGGGACTGAGTTCTTCC
>CD_snoR19-4_B.rapa_(A10)_8463763,8463849_-_ath_CD_snoR19-1_96.2-1.01-1.32-7.46_ATGATCG_46_ATGA_34_GTGATGA_8_CTGA_78
AAGAACAGTGATGAGTCATTTTACAGACCTGTAATGATTGCGGTAATGATCGCATTTCATTATGAACATCTAAGGGACTGAGTTCTT
>CD_snoR19-5_B.rapa_(A06)_12830657,12830751_-_ath_CD_snoR19-1_93.67-1.01-1.22-6.66_ATGATCG_49_ATGA_37_GTGATGA_12_CTGA_81
GGATAAGAACAGTGATGAGTCATTTACAGACCTGTAATGATAGCGGTAATGATCGCTTTTCATTATGAACATCTAAGGGACTGAGTTCTCTGTTT
>CD_snoR19-1_C.sinensis_(scaffold00052)_371722,371804_+_ppe_CD_snoR19-3_87.65-0.93-1.00-4.07_ATGATCA_42_ATGA_29_TTGATGA_7_CTGA_75
GAAACATTGATGATCCTACAGACCTGTAATGATTTGTGAAAATGATCACAAATGTTAAGTGAACATCTAAGGGACTGAGTTTC
