# Supplementary material for: Phylogenetic distribution of plant snoRNA families
Source: BMC Genomics. 2016 Nov 24;17:969. doi: 10.1186/s12864-016-3301-2 (PMC5122169; doi:10.1186/s12864-016-3301-2)
Supplement: Additional file 11 — snoRNAs with coordinates. Complete archive of all fasta files of annotated snoRNAs is provided. The header of each sequence follows convention of the snoStrip pipeline and includes genome coordinates, detailes about the successful query during homology search and annotation of the characteristic box motifs. (ZIP 355 kb) [file 12864_2016_3301_MOESM11_ESM.zip › Additional_folder_5/snoR41Y.fa]

>CD_snoR41Y-1_A.thaliana_(adopted_4)_1122603,1122678_+_CTGATTA_42_ATGA_30_GTGATGA_5_CTGA_71
GGCAGTGATGATTAAAAACTACCTATTTTATGAGTAATTCTCTGATTAGAAAATTTACCAATGGATCCTTCTGAGC
>CD_snoR41Y-1_P.dactylifera_(PDK_30s918411)_28101,28187_-_ath_CD_snoR41Y-1_81.48-1.05-0.87-4.22_CTGATTA_50_ATGA_33_GTGATGT_9_CTGA_77
CGGGGGCTGTGATGTTGAAATCTACCTATTTTATGAGAGGGTTCCTTCTCTGATTAAAAACTACCAATGGATCCTTCTGAGCCTTCG
>CD_snoR41Y-1_O.sativa_(adopted_1)_41010744,41010837_-_pda_CD_snoR41Y-1_75.82-1.03-0.66-2.69_CTGATTG_57_CTGA_38_GTGATGA_9_CTGA_84
TGGAGGCTGTGATGACCAAAAAATACCTACCTATTTTCTGAGGGATTCCAGTCCTTCTGATTGATAGAAACCAATGGATCCTTCTGAGCCTGCC
>CD_snoR41Y-1_T.aestivum_(IWGSC_CSS_3AL_scaff_4314842)_1347,1435_+_osa_CD_snoR41Y-1_78.89-0.95-0.75-2.64_CTGCAGA_55_CTGA_36_GTGATGA_9_CTGA_79
CCTTGGCTGTGATGATCAAAATACCTACCTATTTTCTGAGGGATTTCGACCCCCCTGCAGAGAAACCAGTTCATTCTTCTGAGCCTTCC
>CD_snoR41Y-2_T.aestivum_(IWGSC_CSS_3DL_scaff_6923814)_120,208_+_osa_CD_snoR41Y-1_76.92-0.96-0.70-2.43_CTGCAGA_55_CTGA_36_GTGATGA_9_CTGA_79
CCTAGGCTGTGATGATCAAAACACCTACCTATTTTCTGAGGGATCTCGACCCCCCTGCAGAGAAACCAATTCAAACTTCTGAGCCTTCC
>CD_snoR41Y-3_T.aestivum_(IWGSC_CSS_3B_scaff_10507735)_6656,6743_-_osa_CD_snoR41Y-1_76.92-0.96-0.67-2.31_CTGCAGA_55_CTGA_36_GTGATGA_9_CTGA_78
CCTAGGCTGTGATGATCAAAACACCTACCTATTTTCTGAGGGACCTCGACCCCCCTGCAGAGAAACCAATCATTCTTCTGAGCCTTCC
>CD_snoR41Y-4_T.aestivum_(IWGSC_CSS_1DL_scaff_2286754)_2518,2618_+_osa_CD_snoR41Y-1_71.43-1.11-0.64-2.84_CTGATTG_64_CTGA_34_GTGATGC_8_CTGA_91
GGCGGCTGTGATGCGCAACGGTAAAGGGATTTTCTGAGGGACGGGAACTTAGTTTCCCTCCTCCTGATTGAGAGAAACCAATGGATCCTTCTGAGCCTGCC
>CD_snoR41Y-5_T.aestivum_(IWGSC_CSS_1BL_scaff_3881689)_2580,2681_+_osa_CD_snoR41Y-1_70.48-1.11-0.61-2.63_CTGATTG_65_CTGA_35_GTGATGC_9_CTGA_92
TGGCGGCTGTGATGCGCAACGGTAAAGGGATTTTCTGAGGGACGGGAACTTAGTTTCCCTCCTCCTGATTGAGAGAAACCAATGGATCCTTCTGAGCCTACC
>CD_snoR41Y-1_H.vulgare_(adopted_1H)_11610089,11610189_+_tae_CD_snoR41Y-4_100-0.99-1.43-8.09_CTGATTG_64_CTGA_34_GTGATGC_8_CTGA_91
GGCGGCTGTGATGCGCAACGGTAAAGGGATTTTCTGAGGGACGGGAACTTAGTTTCCCTCCTCCTGATTGAGAGAAACCAATGGATCCTTCTGAGCCTGCC
>CD_snoR41Y-2_H.vulgare_(adopted_3)_530894666,530894759_+_tae_CD_snoR41Y-3_86.81-1.02-1.04-5.22_CTGCAGA_60_CTGA_36_GTGATGA_9_CTGA_84
CCCAGGCTGTGATGATCAAAAAACCTACCTATTTTCTGAGGGATCTCGATCGATGCCCCCTGCAGAGAAACCAACTATTTCTTCTGAGCCTCTC
>CD_snoR41Y-3_H.vulgare_(adopted_6)_260659103,260659191_-_tae_CD_snoR41Y-3_81.4-0.97-0.86-3.43_NNNNNNN_0_CTGA_36_GCGATGA_9_CTGA_79
CCCAGGTTGCGATGATCAAAATAACTACCTATTTTCTGAGGGATCTCTATCCACCTGCACAGGAATCAACTATTTATTCTGAGCCTCTC
>CD_snoR41Y-1_B.vulgaris_(Bvchr5.sca022)_1461056,1461168_+_pda_CD_snoR41Y-1_79.31-0.99-0.79-3.17_TTGATTA_66_CTGA_45_GTGATGA_19_CTGA_93
AGAAGAGGAGAGAAAGCGGTGATGATTTGAAAACTACCTATTTTCTGAGAGCATTGTTTGTTTCTTTGATTATAGATAACCAATGGATCCTTCTGAGCTTTCTTTTTATTTTT
>CD_snoR41Y-1_S.lycopersicum_(adopted_9)_62063455,62063556_-_ath_CD_snoR41Y-1_70.11-1.13-0.65-2.94_GTGATTA_60_CTGA_37_ATGATGC_12_CTGA_89
ATGAGTAGGCTATGATGCTCAAAATCTACCTATTTGCTGAAAGGAGATTTTCTCCTTCTGTGATTATACATTTAACCAATGGATCCTTCTGAGCCTACTCAT
>CD_snoR41Y-1_V.vinifera_(adopted_7)_2615761,2615860_-_pda_CD_snoR41Y-1_83.91-0.99-0.89-3.89_ATGATTA_58_CTGA_39_GTGATGT_14_CTGA_85
GAGAATGGGGGCTGTGATGTTGAAAATCTACCTATTTTCTGAGGGAATCTATCCCTTATGATTATAAAACACCAATGGATCCTTCTGAGCCTCTGTTCTT
>CD_snoR41Y-1_R.communis_(adopted_29647)_19877,19968_+_vvi_CD_snoR41Y-1_82.8-0.92-0.83-2.98_GTGATTA_55_ATGA_34_GTGATGT_9_CTGA_82
TAAAGGCGGTGATGTGTTAAAACTACCTATTTTATGAAGGAATTGAATTCCTTTGTGATTAGAAAACACCAATGGATCCTTCTGAGCCTTCT
>CD_snoR41Y-1_M.truncatula_(adopted_7)_34105166,34105265_-_rco_CD_snoR41Y-1_87.23-1.01-1.04-5.12_ATGATTA_61_ATGA_36_ATGATGT_11_CTGA_89
TGTGAAGGCGATGATGTTGAAAAACTACCTATTTTATGAAGGAATTGAGAATTTTCCTTTATGATTAGAAAATTACCAATGGATCCTTCTGAGCCTTCCA
>CD_snoR41Y-2_M.truncatula_(adopted_7)_21001914,21002014_+_rco_CD_snoR41Y-1_86.32-1.02-0.99-4.92_ATGATTA_60_ATGA_35_ATGATGT_11_CTGA_89
TGTGAAGGCGATGATGTTGAAAACTACCTATTTTATGAAGGAATTGAGAATTTTCCTTTATGATTAGTAAAATTACCAATGGATCCTTCTGAGCCTTCATA
>CD_snoR41Y-1_P.persica_(scaffold_8)_21092556,21092648_-_vvi_CD_snoR41Y-1_87.64-0.88-0.92-3.23_GTGATTA_54_CTGA_34_GTGATGT_9_CTGA_83
AGGAGGCTGTGATGTTGATAAACTACCTATTTTCTGAGGGAAGATATTCCCTTGTGATTACAAAATTTACCAATGGATCCTTCTGAGCCTTCA
>CD_snoR41Y-1_G.raimondii_(Chr04)_11698490,11698603_-_ppe_CD_snoR41Y-1_84.38-1.02-0.91-4.32_GTGATTA_66_ATGA_41_GTGATGT_17_CTGA_94
GAAGATGGGGGAGGCTGTGATGTTGAAAACTACCTATTTTATGAAGGGGGTTTTTTCGCCCTTTTGTGATTAGAAAATCACCAATGGATCCTTCTGAGCCTTCTTCCTCGCTTC
>CD_snoR41Y-2_G.raimondii_(Chr04)_4870147,4870241_+_mtr_CD_snoR41Y-2_85.71-0.96-0.95-4.02_GTGATTA_59_ATGA_32_ATGATGT_8_CTGA_86
GAAGGCGATGATGTTGAAAACTACCTATTTTATGAATGGTTATTTAGCCATTTTTTTTGTGATTAAAAATCACCAATGGATCCTTCTGAGCCTTC
>CD_snoR41Y-1_B.rapa_(A03)_13639572,13639660_-_ath_CD_snoR41Y-1_94.74-0.99-1.29-6.79_CTGATTA_48_ATGA_36_GTGATGA_11_CTGA_77
AGTGAAGGCAGTGATGATGAAAATCTACCTATTTTATGAGTAAATCTCTGATTAGAAATTTTACCAATGGATCCTTCTGAGCCTTCACT
>CD_snoR41Y-2_B.rapa_(A05)_9070726,9070809_-_ath_CD_snoR41Y-1_87.01-1.00-1.05-5.05_CTGATTA_45_ATGA_33_GTGATGA_8_CTGA_75
GAAGGCAGTGATGATGAAAATCTACCTATTTTATGATTATAACCCTGATTATAAATTTTTACCAATGGATCCTTCTGAGCCTTC
>CD_snoR41Y-1_C.sinensis_(scaffold00001)_5419775,5419865_+_gra_CD_snoR41Y-1_84.04-0.82-0.77-2.03_GTGATTA_54_ATGA_33_GTGATGT_9_CTGA_81
TAGAGGCAGTGATGTTCAGAACTACCTATTTTATGAGGGGGATTATCCCCCTTGTGATTATAAACTACCAATGGATCCTTCTGAGCCTTCT
