# Supplementary material for: Phylogenetic distribution of plant snoRNA families
Source: BMC Genomics. 2016 Nov 24;17:969. doi: 10.1186/s12864-016-3301-2 (PMC5122169; doi:10.1186/s12864-016-3301-2)
Supplement: Additional file 11 — snoRNAs with coordinates. Complete archive of all fasta files of annotated snoRNAs is provided. The header of each sequence follows convention of the snoStrip pipeline and includes genome coordinates, detailes about the successful query during homology search and annotation of the characteristic box motifs. (ZIP 355 kb) [file 12864_2016_3301_MOESM11_ESM.zip › Additional_folder_5/CrACA48.fa]

>HACA_CrACA48-1_C.reinhardtii_(DS496157)_24823,25002_-_ACAGCA_64_ACA_175
GCGCAGGCTTTCCGCACGCCGGCAGCAGTCCCCCACTGCCAGGGCGTGTTTTTAACACTGCGCACAGCAAATGCAAAGGGGCACGGGAGCCCCGGCCCGGCGGCGGGCGGCGTGCTGCATGTCTGGGGCGTGTCAATACACACACGCCCCCGCAATGCGCCGCGCGTCGCCCCCACAGCG
