# Supplementary material for: Phylogenetic distribution of plant snoRNA families
Source: BMC Genomics. 2016 Nov 24;17:969. doi: 10.1186/s12864-016-3301-2 (PMC5122169; doi:10.1186/s12864-016-3301-2)
Supplement: Additional file 11 — snoRNAs with coordinates. Complete archive of all fasta files of annotated snoRNAs is provided. The header of each sequence follows convention of the snoStrip pipeline and includes genome coordinates, detailes about the successful query during homology search and annotation of the characteristic box motifs. (ZIP 355 kb) [file 12864_2016_3301_MOESM11_ESM.zip › Additional_folder_5/U14.fa]

>CD_U14a-1_A.thaliana_(adopted_4)_18304891,18305010_+_ATGCTGT_89_TTGA_79_ATGATGA_5_CTGA_115
GTTAATGATGATAAATCCAAAGGCTTGTTTTTCAAACATTCGCAGTGGCCGCCTAAGAGCTTTCGCCTTTCGCCAGGCTTGAGAGTTAATGCTGTTTTATCCTTCCTTGGATGTCTGAAA
>CD_U14b-1_A.thaliana_(adopted_4)_18305415,18305536_+_ATGCAGC_91_TTGA_81_TTGATGA_5_CTGA_117
TCGGTTGATGAGGATTATATTAAGGCTTGTTTCTCAAAACATTCGCAGTGGCCGCCTAAAGCTTTCGCCTTTCGCCAGGCTTGAGAGCTAATGCAGCTTTATCCTTCCTTGGATGTCTGAAA
>CD_U14c-1_A.thaliana_(adopted_4)_18305256,18305375_+_ATGATGT_88_TTGA_78_ATGAGGA_5_CTGA_115
GTCGATGAGGATAAGATGAAGGCTTGTTTCTCAAAACATTCGCAGTGGCCGCCTAAGGCTTTCGCCTTTCGCCGGGCTTGAGAGCTTATGATGTTTTTATCCTTCCTTGGATGTCTGAGA
>CD_U14d-1_A.thaliana_(adopted_4)_18305585,18305704_+_ATGCAGC_88_TTGA_78_ATGATGA_5_CTGA_115
ATCAATGATGATAAACTTAAGGCTTGTTTCTCAAAACATTCGCAGTGGCCGCCTAAAGCTTTCGCCTTTCGCCGGGCTTGAGAGTTAATGCAGCTTTTATCCTTCCTTGGATGTCTGAGA
>CD_U14b-1_C.reinhardtii_(DS496123)_184159,184287_+_ath_CD_U14b-1_79.51-0.99-0.81-3.29_CTGTTGC_91_TTGA_84_GTGATGA_7_CTGA_120
GGTCCGGTGATGACATTTCCAAATCAGGGCTTCTCTCAGAAACCATTCGCAGGGCCCGTCTAGAGCTTTCGCCTTCGCCGGGCTTGAGAGCTGTTGCGGCTTTTTCCTTCCTTGGATGTCTGATGGACC
>CD_U14b-2_C.reinhardtii_(DS496117)_2065225,2065348_-_ath_CD_U14-1_80.34-0.95-0.80-2.96_CTGTTGC_89_TTGA_82_ATGATGA_5_CTGA_118
GCTGATGATGACATTTCCAAATCAGGGCTTCTCTCAGAAACCATTCGCAGGGCCCGTCTAGAGCTTTCGCCTTCGCCGGGCTTGAGAGCTGTTGCGGCTTTTTCCTTCCTTGGATGTCTGAGGC
>CD_U14d-1_P.patens_(DS544983.1)_94117,94240_-_ath_CD_U14d-1_87.6-1.00-1.00-4.80_CTAATGC_85_TTGA_78_ATGACGA_7_CTGA_116
AAGTCGATGACGATAAATCTCTAGGCTTGTTTCTCAAACATTCGCAGTGGCCGCCTAAAGCTTTCGCCCCGCCGGGCTTGAGAGCTAATGCAGCTTCCAAACCTTCCTTGGATATCTGAGACTT
>CD_U14d-2_P.patens_(DS544983.1)_87289,87412_+_ath_CD_U14d-1_87.6-1.00-1.00-4.80_CTAATGC_85_TTGA_78_ATGACGA_7_CTGA_116
AAGTCGATGACGATAAATCTCTAGGCTTGTTTCTCAAACATTCGCAGTGGCCGCCTAAAGCTTTCGCCCCGCCGGGCTTGAGAGCTAATGCAGCTTCCAAACCTTCCTTGGATATCTGAGACTT
>CD_U14d-3_P.patens_(DS544930.1)_880456,880584_-_ath_CD_U14d-1_87.6-1.00-1.00-4.80_CTGATGC_87_TTGA_80_ATGACGA_9_CTGA_118
CGAAGTCGATGACGATAAACCTTCAGGCTTGTTTCTCAAACATTCGCAGTGGCCGCCTAAAGCTTTCGCCCCGCCGGGCTTGAGAGCTGATGCAGCTTCCAAACCTTCCTTGGATATCTGAGACTTGCG
>CD_U14d-4_P.patens_(DS545361.1)_73120,73249_+_ath_CD_U14d-1_87.18-0.97-0.95-4.17_CTAATGC_88_TGGA_81_GTGACGA_10_CTGA_119
GCAGAGTCGGTGACGATGAACTCATAGGCTTGTTTCTCAAAAATTCGCAGTGGCCGCCTAAAGCTTTCGCCCCGCCGGGCTGGAGAGCTAATGCAGCTTCCAAACCTTCCTTGGATATCTGAGACTCTGT
>CD_U14d-5_P.patens_(DS544981.1)_1511044,1511173_+_ath_CD_U14d-1_87.18-0.97-0.95-4.17_CTAATGC_88_TGGA_81_GTGACGA_10_CTGA_119
GCAGAGTCGGTGACGATGAACTCATAGGCTTGTTTCTCAAACATTCGCAGTGGCCGCCTAAAGCTTTCGCCCCGCCGGGCTGGAGAGCTAATGCAGCTTCCAAACCTTCCTTGGATATCTGAGACTCTGT
>CD_U14d-6_P.patens_(DS544981.1)_1335172,1335301_+_ath_CD_U14d-1_87.18-0.97-0.95-4.17_CTAATGC_88_TGGA_81_GTGACGA_10_CTGA_119
GCAGAGTCGGTGACGATGAACTCATAGGCTTGTTTCTCAAACATTCGCAGTGGCCGCCTAAAGCTTTCGCCCCGCCGGGCTGGAGAGCTAATGCAGCTTCCAAACCTTCCTTGGATATCTGAGACTCTGT
>CD_U14d-7_P.patens_(DS544914.1)_1506863,1506994_-_ath_CD_U14d-1_86.32-0.97-0.93-4.00_ATGAAGC_92_TTGA_82_GTGATGA_11_CTGA_120
CCAGAAGACTGTGATGATGAACTTCTAGGCTTGTTTCTCGAACATTCGCAGTGGCCGCCTAAAGCTTTCGCCCTGTCGGGCTTGAGAGTTAATGAAGCTTCCAAATCTTCCTTGGATATCTGAGACTTCTGG
>CD_U14d-8_P.patens_(DS545001.1)_244430,244556_-_ath_CD_U14d-1_85.34-0.96-0.92-3.83_CTAATGC_86_TTGA_79_GTGATGA_9_CTGA_117
TTGAGTCGGTGATGACAGATCCTAGGCTTGTTTCTCAAACATTCGCAGTGGCCGCCTAAAGCTTTCGCCTTGCTCGGCTTGAGAGCTAATGCAGCTTCCAAACCTTCCTTGGATATCTGAGACTTGA
>CD_U14d-9_P.patens_(DS545571.1)_13345,13465_+_ath_CD_U14d-1_82.5-0.99-0.87-3.73_CTAATGC_83_TAGA_76_ATGATGA_6_CTGA_114
GGTCGATGATGAAGAATCCTAGGCTTGTTTCCTAAACATTCGCAGTGGCCGCCTAAAGCTTTCGTCTTGCGGGACTAGAGAGCTAATGCAGCTTCCAAACCTTCCTTGGACGTCTGAGACT
>CD_U14d-10_P.patens_(DS544967.1)_888493,888626_-_ath_CD_U14d-1_83.9-0.98-0.87-3.66_ATGCTGC_92_TTGA_82_ATGATGA_11_CTGA_120
GTCTAGGTTGATGATGATAATCCCACTGGCTTGCTTCTCAAACATTCGCAGTGGCCACCTAAAACTCTCGCCTGGCCGGGCTTGAGAGTTAATGCTGCTTCCAAACCTTCCTTGGATATCTGAGACCACTGGTC
>CD_U14d-11_P.patens_(DS544936.1)_1071558,1071682_-_ath_CD_U14d-1_82.76-0.96-0.84-3.34_NNNNNNN_0_TAGA_78_GTGATGA_8_CTGA_116
GGGGTCGGTGATGAAGAATTCTAGGCTTGTGTCTCAAACATTCGCAGTGGCCGCCTAAAGCTTTTGTCTTGCGGGACTAGAGAGCTAATTCAGCTTTCAAACCTTCCTTGGATATCTGAGACCGT
>CD_U14d-12_P.patens_(DS544925.1)_741309,741434_+_ath_CD_U14d-1_81.82-1.00-0.83-3.60_CTGATGC_89_TTGA_82_TCGATGA_8_TTGA_120
GTCGAAGTCGATGACAATAAACCTTTAGGCTTGTTTCTGAAACATTCGCAGTGGCCGTCTAAAGCTTTCGGCCCGCTGGGCTTGAGAGCTGATGCAGCTTCCAAACCTTCCATGGATATTTGAGAC
>CD_U14d-13_P.patens_(DS544942.1)_827907,828027_-_ath_CD_U14d-1_75.21-1.00-0.67-2.48_CTGATGA_6_TTGA_114
GATCACTGATGAAGAATCTTAGGCTTGTTTCTCAAATATTCATAGTAGCCACCTAAAGCTTTTGTCTTACATGGCTACAAAGCTAATGTAGCTTCCAAACCTTCCTTGGATATTTGAGATT
>CD_U14d-14_P.patens_(DS544909.1)_816542,816667_-_ath_CD_U14d-1_74.17-0.99-0.63-2.23_NNNNNNN_0_CTAA_74_ATGATAA_5_TTGA_113
CTCGATGATAAAGAATTCTAAGCTTGATTCTCAAATATTTGCAGTGGCTACCTAAAGCTTTTGTCTTTTGAGGCTAAAAAGCTAATACAGCTTCTAAACCTTTCTTGGATATTTGAGACTATAGAG
>CD_U14d-1_S.moellendorffii_(GL377610)_1037651,1037772_-_ath_CD_U14d-1_79.82-0.94-0.75-2.67_TTGATGC_86_TTGA_79_GTGATGA_7_CTGA_114
TTGCTTGTGATGATCATTCTAAGGCTCCGTTCTCAAAACATTCGCAGTGGCCGCCCGAGAGTTCTCGCCTTGCCGGGCTTGAGGATTGATGCGGCTCAACCTTCCTTGGATGGCTGAAGCAA
>CD_U14d-2_S.moellendorffii_(GL377597)_1461089,1461210_-_ath_CD_U14d-1_79.82-0.94-0.75-2.67_TTGATGC_86_TTGA_79_GTGATGA_7_CTGA_114
TTGCTCGTGATGATCATTCTAAGGCTCCGTTCTCAAAACATTCGCAGTGGCCGCCCGAGAGTTCTCGCCTTGCCGGGCTTGAGGATTGATGCGGCTCAACCTTCCTTGGATGGCTGAAGCAA
>CD_U14d-1_P.taeda_(scaffold903754)_27110,27236_-_ath_CD_U14d-1_85.95-1.00-0.98-4.57_TTGCTGC_90_TTGA_80_ATGATGA_8_CTGA_118
GTGGTCAATGATGATAAAAGAAAGGCCTGTTTCTCATAACATTCGCAGTGGCCGCCTGAGGGCTTTCGCCTTGCCGGGCTTGAGAGCCGTTGCTGCTTTTAAACCTTCCTTGGATGTCTGAGACCCC
>CD_U14d-2_P.taeda_(scaffold903754)_22931,23057_-_ath_CD_U14d-1_85.95-1.00-0.98-4.57_TTGCTGC_90_TTGA_80_ATGATGA_8_CTGA_118
GTGGTCAATGATGATAAAAGAAAGGCCTGTTTCTCATAACATTCGCAGTGGCCGCCTGAGGGCTTTCGCCTTGCCGGGCTTGAGAGCCGTTGCTGCTTTTAAACCTTCCTTGGATGTCTGAGACCCC
>CD_U14d-3_P.taeda_(scaffold903754)_88352,88485_-_ath_CD_U14d-1_85.12-1.00-0.95-4.38_TTGCTGC_93_TTGA_83_ATGATGA_11_CTGA_121
AGCGTGGTCAATGATGATAAAAGAAAGGCCTGTTTCTCAAAACATCCGTAGTGGCCGCCTGAGGGCTTTCGCCTTGCCGGGCTTGAGAGCCGTTGCTGCTTTCTAACCTTCCTTGGATGTCTGAGACCACTGCT
>CD_U14d-4_P.taeda_(scaffold903754)_23230,23356_-_ath_CD_U14d-1_84.3-1.00-0.93-4.20_TTGCTGC_90_TTGA_80_ATGATGA_8_CTGA_118
GTGGTCAATGATGACAAAAGAAAGGCCTGTTTCTCATAACATTCGCAGTGGCCGCCTGAGGGCTTTCGCCTCGCCAGGCTTGAGAGCCGTTGCTGCTTTTAAACCTTCCTTGGATGTCTGAGACCCC
>CD_U14d-5_P.taeda_(scaffold903754)_27409,27535_-_ath_CD_U14d-1_83.47-1.00-0.90-4.03_TTGCTGC_90_TTGA_80_ATGATGA_8_CTGA_118
GTGGTCAATGATGACAAAAGAAAGGCCTGTTTCTCATAACATTCGCAGTGGCTGCCTGAGGGCTTTCGCCTCGCCGGGCTTGAGAGCCGTTGCTGCTTGTAAACCTTCCTTGGATGTCTGAGACCCC
>CD_U14c-1_P.taeda_(scaffold854030.1)_73543,73675_+_ath_CD_U14c-1_86.99-1.02-1.00-4.94_TTGCTGC_94_TTGA_84_GTGATGA_11_CTGA_122
GGGGTGGTCTGTGATGATAAGAAGAAAGGCTTGTTTCTCAAAACATTCGCAGTGGCCGCCTGAGGGCTTTCGCCTCGCCGGGCTTGAGAGCCGTTGCTGCTTTTAAACCTTCCTTGGATGTCTGAGATCCCTT
>CD_U14c-2_P.taeda_(scaffold903754)_88644,88773_-_ath_CD_U14c-1_86.07-1.01-0.98-4.70_TTGCTGC_93_TTGA_83_ATGATGA_11_CTGA_121
GGGGTTGTCGATGATGATAAAAGAAAGGCCTGTTTCTCAAAACATCCGCAGTGGCCGCCTGAGGGCTTTCGCCTTGCCGGGCTTGAGAGCCGTTGCTGCTTTTAAACCTTCCTTGGATGTCTGAGACCCC
>CD_U14c-1_A.trichopoda_(AmTr_v1.0_scaffold00074)_646711,646841_-_pta_CD_U14c-7_80.16-0.96-0.78-2.94_ATGCTGC_95_TTGA_85_AGGATGA_9_TTGA_121
GCGTGTCGAGGATGATAAAAGAAAAGGCTTGTTTCTCAGAAAAACATTTGCAGTAGTTGCCTAAGAGCTTTCGTCATGCCGGGCTTGAGAGCTAATGCTGCCGAACTCTTCCTTGGATGTTTGAGACACTT
>CD_U14c-2_A.trichopoda_(AmTr_v1.0_scaffold00038)_5482654,5482790_-_pta_CD_U14c-6_84.62-0.97-0.91-3.86_ATGCTGC_98_TTGA_88_ATGATGA_12_CTGA_124
TGGGTGTGTCAATGATGATAAAAGGAAAGGCTTGTTTCTCAGAAAAACATTCGCAGTGGCCGCCTAAGAGCTTTCGCCCCGCCAGGCTTGAGAGCTAATGCTGCCTAACTCTTCCTTGGATGTCTGAGACACTCTCA
>CD_U14d-1_A.trichopoda_(AmTr_v1.0_scaffold03658)_1395,1521_+_pta_CD_U14d-4_84-0.98-0.90-3.83_ATGCTGC_93_TTGA_83_ATGATGA_7_CTGA_119
GTGTCAATGATGATAAAAGGAAACGCTTCTTTCTCAGAAAAACATTCGCAGTGGCCGCCTAAGAGCTTTCGCCCCGCCAGGCTTGAGAGCTAATGCTGCCTAACTCTTCCTTGGATGTCTGAGACAC
>CD_U14d-2_A.trichopoda_(AmTr_v1.0_scaffold00429)_720,846_-_pta_CD_U14d-4_84-0.98-0.90-3.83_ATGCTGC_93_TTGA_83_ATGATGA_7_CTGA_119
GTGTCAATGATGATAAAAGGAAACGCTTCTTTCTCAAAAAAACATTCGCAGTGGCCGCCTAAGAGCTTTCGCCCCGCCAGGCTTGAGAGCTAATGCTGCCTAACTCTTCCTTGGATGTCTGAGACGC
>CD_U14d-3_A.trichopoda_(AmTr_v1.0_scaffold00982)_3730,3856_-_pta_CD_U14d-4_81.6-0.98-0.83-3.36_ATGCTGC_93_TTGA_83_ATGATGA_7_CTGA_119
GTGTCAATGATGATAAAAGGAAACACTTCTTTCTCAGAAAAACATTCGCAGTGGCCGCCTAAGAGCTTTCGCCCCGCCAGGCTTGAGAGCTAATGCTGCCTAACTCCTCCTCGGATGTCTGAGACAC
>CD_U14d-4_A.trichopoda_(AmTr_v1.0_scaffold00216)_126586,126716_-_pta_CD_U14d-4_81.6-0.98-0.83-3.36_NNNNNNN_0_TTGA_85_ATGATGA_9_TTGA_121
TTGTGTCAATGATGATAAAAGGAAAGGCTTGTTTCTCAGAAAAACATTTGCAGTGCCCGCCTAAGAGCTTTCGCCCCGCCAGGCTTGAGACCTAATACTGCCTAACTCTTCCTTGGATGTTTGAGACACTC
>CD_U14c-1_P.dactylifera_(PDK_30s721571)_19626,19754_-_atr_CD_U14c-2_86.99-0.89-0.91-3.27_GTGCTGC_92_TTGA_82_ATGATGA_9_CTGA_119
GAATGCCAATGATGACAAAGTTAAAGGCTTGTTTCTCAAAACATTCGCAGTGGCCGCCTGAGAGCTTTCGCCTCGCCGGGCTTGAGAGCTTGTGCTGCTTAAACTTTTCCTTGGATGTCTGAGGCTATA
>CD_U14c-2_P.dactylifera_(PDK_30s1179191)_1609,1742_-_pta_CD_U14c-6_89.92-0.89-0.99-3.70_TTGCTGT_95_TTGA_85_ATGATGA_11_CTGA_121
TGGGGCATCGATGATGATAAATCTAAAGGCTTGTTTCTCAAAAACATTCGCAGTGGCCGCCTGAGGGCTTTCGCCTAGCCGGGCTTGAGAGCCTTTGCTGTTAAATCCTTCCTTGGATGGCTGAGATCGCCTCA
>CD_U14c-3_P.dactylifera_(PDK_30s721571)_20614,20748_-_pta_CD_U14c-6_88.03-0.87-0.94-3.27_TTGCTGC_94_TTGA_84_AGGATGA_11_CTGA_120
GGAGGAATTGAGGATGACAAACCCAAGGGCTTGTTTCTCAAAATATTCGCAGTGGCCGGCTGAGGGCTTTCGCCTCGCCGGGCTTGAGAGCCTTTGCTGCTCGATCCTTCCTTGGATGTCTGAGATCGCGTCCCC
>CD_U14d-4_P.dactylifera_(PDK_30s753461)_616,748_-_pta_CD_U14d-4_85.95-0.95-0.95-3.87_GTGCTGC_92_TTGA_82_ATGATGA_9_CTGA_123
GAATGCCAATGATGACAAACCCAAAGGCTTGTTTCTCAAAACATTCGCAGTGGCCGCCTGAGAGCTTTCGCCTTGCCTGGCTTGAGAGCTTGTGCTGCTTGAATTTTTCCTTCCTTGGATGTCTGAGGCTGCA
>CD_U14d-5_P.dactylifera_(PDK_30s1179191)_617,749_-_pta_CD_U14d-4_85.95-0.95-0.95-3.87_GTGCTGC_92_TTGA_82_ATGATGA_9_CTGA_123
GAATGCCAATGATGACAAACCCAAAGGCTTGTTTCTCAAAACATTCGCAGTGGCCGCCTGAGAGCTTTCGCCTTGCCTGGCTTGAGAGCTTGTGCTGCTTGAATTTTTCCTTCCTTGGATGTCTGAGGCTGCA
>CD_U14a-1_P.dactylifera_(PDK_30s1179191)_1330,1460_-_ath_CD_U14a-1_87.5-0.99-1.01-4.75_ATGTTGC_93_TTGA_83_ATGATGA_10_CTGA_123
TAGTTGCTGATGATGATAAATCCAAAGGCTTGTTTCTCAAAACATTCGCAGTGGCCGCCTGAAAGCTTTCGCCTCGCCAGGCTTGAGAGCTTATGTTGCTCAACTTTTCCTTCCTTGGATGTCTGAAGCTA
>CD_U14a-2_P.dactylifera_(PDK_30s994211)_871,1002_+_ath_CD_U14a-1_86.44-0.98-0.96-4.25_GTGCTGC_89_TTGA_79_ATGATGA_6_CTGA_118
TGCTGATGATGACAAATCCTAAGGCTTGTTTCTCAAAACATTCGCAGTGGCCGCCTGAGAGCTTTCGCCTTGCCAGGCTTGAGAGCTTGTGCTGCTCAAATTTCCTTCCTTGGATGTCTGAGGCTATTGGCA
>CD_U14a-3_P.dactylifera_(PDK_30s753461)_192,323_-_ath_CD_U14a-1_86.44-0.98-0.96-4.25_GTGCTGC_89_TTGA_79_ATGATGA_6_CTGA_118
TGCTGATGATGACAAATCCTAAGGCTTGTTTCTCAAAACATTCGCAGTGGCCGCCTGAGAGCTTTCGCCTTGCCAGGCTTGAGAGCTTGTGCTGCTCAAATTTCCTTCCTTGGATGTCTGAGGCTATTGGCA
>CD_U14a-4_P.dactylifera_(PDK_30s1179191)_193,324_-_ath_CD_U14a-1_86.44-0.98-0.96-4.25_GTGCTGC_89_TTGA_79_ATGATGA_6_CTGA_118
TGCTGATGATGACAAATCCTAAGGCTTGTTTCTCAAAACATTCGCAGTGGCCGCCTGAGAGCTTTCGCCTTGCCAGGCTTGAGAGCTTGTGCTGCTCAAATTTCCTTCCTTGGATGTCTGAGGCTATTGGCA
>CD_U14a-1_Z.mays_(adopted_6)_90046924,90047048_-_pda_CD_U14a-9_87.5-0.96-0.98-4.32_GTGCTGC_89_TTGA_79_ATGATGA_9_CTGA_115
CATTGCAGATGATGATAAATCTGAGGCTTGTTTCTCTACATTCGCAGTTGCCGCCTAAGAGCTTTCGCCTTGCCAGGCTTGAGAGCTAGTGCTGCTAAATCCTTCCTTGGATGTCTGATGCGATT
>CD_U14a-2_Z.mays_(adopted_4)_239963205,239963324_-_pda_CD_U14a-9_87.18-0.88-0.91-3.17_GTGCTGT_87_TCGA_77_ATGATGA_6_CTGA_113
TGGCAATGATGATGAAAGATAAGGCTTGTTTCTCAACATTCGCAGTAGCCGCCTAAGAGCTTTCGCCTTGCCAGGCTCGAGAGCTTGTGCTGTTGAATCCTTCCTTGGATGTCTGAGCCA
>CD_U14a-3_Z.mays_(adopted_4)_150918525,150918653_-_pda_CD_U14a-9_87.29-0.89-0.89-3.17_GTGCTGT_91_TTGA_81_ATGATGA_11_CTGA_117
GTGTATGGCGATGATGAAAAAGCTAAGGCTTGTTTCTCAACATTCGCAGTAGCCGCCCAAGAGCTTTCGCCTTGCCGGGCTTGAGAGCTAGTGCTGTTAATTCCTTCCTTGGATGTCTGAGCCATACAT
>CD_U14a-4_Z.mays_(adopted_5)_76253141,76253271_-_pda_CD_U14a-9_87.83-0.86-0.89-2.97_GTGCTGC_91_TTGA_81_GTGATGA_11_CTGA_119
TGCATTGCAAGTGATGACAAAATCAAGGCTTGTTTCTCTACATTCGCAGTTGCCGCCTAAGAGCTTTCGCCCTGCCAGGCTTGAGAGCTAGTGCTGCCCCATATCCTTCCTTGGATGTCTGACACAATGCA
>CD_U14a-5_Z.mays_(adopted_5)_76253407,76253535_-_pda_CD_U14a-9_86.29-0.93-0.87-3.42_GTGCTGC_91_TTGA_81_ATGATGA_14_CTGA_117
TGCATTGCAAGTGATGATGAAGTCAAGGCTTGTTTCTCTACATTCGCAGTTGCCGCCTAAGAGCTTTCGCCCTGCCAGGCTTGAGAGCTAGTGCTGCCAAATCCTTCCTTGGATGTCTGATGCAATGCA
>CD_U14a-6_Z.mays_(adopted_1)_12571646,12571774_+_pda_CD_U14a-9_81.36-0.89-0.75-2.33_NNNNNNN_0_TTGA_81_ATGATGA_11_CTGA_117
GTGTATGGCGATGATGACAAAGCCAAGGCTTGTTTCTTGACATTTGCAGTAGCCACCCAAGAGCTTTCTCCCTGCTAGGCTTGAGAGCTAGTCCTGCTAATTCCTTCATGGGATGTCTGAGCCATACAT
>CD_U14a-7_Z.mays_(adopted_10)_4521473,4521601_+_pda_CD_U14a-9_80.83-0.90-0.75-2.42_NNNNNNN_0_TTGA_81_ATGATGA_11_CTGA_117
GTGTATGGCGATGATGACAAAGCCAAGGCTTGTTTCTTGACATTTGCAGTAGCGACCCAAGAGCTTTCTCCCTGCTAGGCTTGAGAGCTAGTCCTGCTAATTCCTTCATGGGATGTCTGAGGCATACAT
>CD_U14c-1_Z.mays_(adopted_5)_76253604,76253727_-_pda_CD_U14c-1_87.6-0.93-0.97-3.93_GTGCTGT_89_TTGA_79_ATGATGT_8_CTGA_115
TATGGCAATGATGTTGAAGTTAAAGGCTTGTTTCTCAACATTCGCAGTAGCCGCCTAAGAGCTTTCGCCCTGCCAGGCTTGAGAGCTTGTGCTGTTTAATCCTTCCTTGGATGTCTGAGCCATA
>CD_U14c-2_Z.mays_(adopted_4)_150918262,150918387_-_atr_CD_U14c-2_86.72-0.93-0.91-3.55_ATGCTGC_90_TTGA_80_ATGATGA_9_CTGA_116
TGTGCCCGATGATGATAGAAGTCAAGGCTTGTTTCTCTACATTCGCAGTTGCCGCCTAAGAGCTTTCGCCCTGCCAGGCTTGAGAGCTAATGCTGCTAATTCCTTCCTTGGATGTCTGAGGGCACA
>CD_U14c-3_Z.mays_(scaffold_177)_1396,1516_+_atr_CD_U14c-2_87.18-0.85-0.88-2.77_GTGCTGC_87_TGGA_77_ATGATGA_7_CTGA_113
TTGCAAATGATGATGAAATGAAGGCTTGTTTCTCTACATTCGCAGTTGCCGCCTAAGAGCTTTCGCCCTGCCAGGCTGGAGAGCTAGTGCTGCCTAATCCTTCCTTGGATGTCTGATGCAA
>CD_U14c-4_Z.mays_(adopted_5)_76252981,76253105_-_atr_CD_U14c-2_84.38-0.93-0.86-3.24_ATGCTGC_89_TTGA_79_ATGATGA_9_CTGA_115
GGTGCCCTATGATGACAAAATCAAGGCTTGTTTCTCTACATTCGCAGTTGCCGCCTAAGAGCTTTCGCCCTGCCAGGCTTGAGAGCTAATGCTGCAGAATCCTTCCTTGGATGTCTGAGGGCCGC
>CD_U14c-1_S.bicolor_(adopted_4)_2615080,2615204_-_zma_CD_U14c-11_96.72-0.97-1.31-6.74_CTGCTGC_89_TTGA_79_ATGATGA_9_CTGA_115
TGTGTCCTATGATGACAAAATCAAGGCTTGTTTCTCTACATTCGCAGTTGCCGCCTAAGAGCTTTCGCCCTGCCAGGCTTGAGAGCTACTGCTGCAAAATCCTTCCTTGGATGTCTGAGGACCAA
>CD_U14c-2_S.bicolor_(adopted_4)_63176768,63176889_-_zma_CD_U14c-9_98.37-0.97-1.35-7.13_ATGCTGC_88_TTGA_78_ATGATGA_7_CTGA_114
TGCCCAATGATGATAGAAGTTAAGGCTTGTTTCTCTACATTCGCAGTTGCCGCCTAAGAGCTTTCGCCCTGCCAGGCTTGAGAGCTAATGCTGCTAATTCCTTCCTTGGATGTCTGAGGGCA
>CD_U14c-3_S.bicolor_(adopted_4)_2615464,2615588_-_zma_CD_U14c-8_94.35-0.99-1.25-6.56_GTGCTGT_89_TTGA_79_ATGATGA_9_CTGA_115
ATATGGCAATGATGACAAAGATAAGGCTTGTTTCTCAACATTCGCAGTAGCCGCCTAAGAGCTTTTGCCCTGCCAGGCTTGAGAGCTTGTGCTGTTAAATCCTTCCTTGGATGTCTGAGCCATAT
>CD_U14a-1_S.bicolor_(adopted_4)_2615270,2615398_-_zma_CD_U14a-5_96.12-0.99-1.32-7.14_GTGCTGC_91_TTGA_81_ATGAAGA_14_CTGA_117
TGCATTGCAAATGATGAAGAACTCAAGGCTTGTTTCTCTACATTCGCAGTTGCCGCCTAAGAGCTTTCGCCCTGCCAGGCTTGAGAGCTAGTGCTGCTAATTCCTTCCTTGGATGTCTGATGCAATGCA
>CD_U14a-2_S.bicolor_(adopted_10)_57309109,57309241_+_zma_CD_U14a-5_95.28-0.98-1.28-6.58_GTGCTGC_93_TTGA_83_ATGATGA_13_CTGA_119
GTTGCATTGCAAATGATGATAAAATTAAGGCTTGTTTCTCTACATTCGCAGTTGCCGCCTAAGAGCTTTCGCCTTGCCAGGCTTGAGAGCTAGTGCTGCTAAATCCTTCCTTGGATGTCTGATGCAATGTCAT
>CD_U14a-3_S.bicolor_(adopted_4)_63177010,63177147_-_zma_CD_U14a-5_93.65-0.97-1.22-6.05_ATGCTGC_93_TGGA_83_ATGATGA_13_CTGA_119
TTTTTATTGCAAATGATGATAAATTCAAGGCTTGTTTCTCTACATTCGCAGTTGCCGCCTAAGAGCTTTCGCCTTGCCAGGCTGGAGAGCTAATGCTGCTAAATCCTTCCTTGGATGTCTGATGCAAAGCAATAAGAA
>CD_U14a-4_S.bicolor_(adopted_4)_63177396,63177520_-_zma_CD_U14a-3_96.03-0.97-1.29-6.61_GTGCTGT_89_TTGA_79_ATGATGA_9_CTGA_115
GTATGGTGATGATGATAAAGCTAAGGCTTGTTTCTCAACATTCGCAGTAGCCGCCCAAGAGCTTTCGCCCTGCCAGGCTTGAGAGCTAGTGCTGTTAATTCCTTCCTTGGATATCTGAGCCATAT
>CD_U14a-1_O.sativa_(adopted_3)_31185823,31185947_-_sbi_CD_U14a-7_91.2-0.99-1.16-5.82_ATGCTGT_90_TTGA_80_ATGATGA_8_CTGA_116
TATGGCAATGATGATAAATTTAAGGCTTGTTTCTCATAACATTCGCAGTTGCCGCCTAAGAGCTCTCGCCCTGCCAGGCTTGAGAGCTAATGCTGTTAATTCCTTCCTTGGATGTCTGAGCCATG
>CD_U14a-2_O.sativa_(adopted_3)_31181622,31181756_-_sbi_CD_U14a-7_91.2-0.99-1.16-5.82_ATGCTGT_95_TTGA_85_ATGATGA_13_CTGA_121
AATAGTATGGCAATGATGATAAATTTAAGGCTTGTTTCTCATAACATTCGCAGTTGCCGCCTAAGAGCTCTCGCCCTGCCAGGCTTGAGAGCTAATGCTGTTAATTCCTTCCTTGGATGTCTGAGCCATGTTATT
>CD_U14a-3_O.sativa_(adopted_3)_31183725,31183849_-_sbi_CD_U14a-7_90.4-0.99-1.13-5.63_ATGCTGT_90_TTGA_80_ATGATGA_8_CTGA_116
TATGGCAATGATGATAAATTTAAGGCTTGTTTCTCATAACATTCGCAGTTGCCGCCTAAGAGCTCTCGCCCTGCCAGGCTTGAGAGCTAATGCTGTTAATTCATTCCTTGGATGTCTGAGCCATG
>CD_U14a-4_O.sativa_(adopted_3)_31187945,31188067_-_sbi_CD_U14a-7_89.6-0.99-1.12-5.49_ATGCTGT_89_TTGA_79_ATGATGA_7_TTGA_115
ATGGCAATGATGATAAATTTAAGGCTTGTTTCTCATAACATTCGCAGTTGCCGCCTAAGAGCTCTCGCCCTGCCAGGCTTGAGAGCTAATGCTGTTGATTCCTTCCTTGGATGTTTGAGCCAT
>CD_U14a-5_O.sativa_(adopted_4)_27239642,27239768_+_sbi_CD_U14a-6_93.28-0.86-1.05-3.82_ATGCTGC_91_TTGA_81_ATGATGA_9_CTGA_117
ACGGGCAAATGATGATGAAATCAAGGCTTGTTTCTCATAACATTCGCAGTTGCCGCCTAAGAGCTTTCGCCTTGCCGGGCTTGAGAGCTAATGCTGCTAGATCCTTCCTTGGATGTCTGATGCCTGT
>CD_U14a-6_O.sativa_(adopted_3)_31187764,31187890_-_sbi_CD_U14a-5_93.6-0.93-1.16-5.21_GTGCTGC_91_TTGA_81_ATGATGC_9_CTGA_117
CATTGCAAATGATGCTATAATCAAGGCTTGTTTCTCATGACATTCGCAGTTGCCGCCTAAGAGCTTTCGCCCTGCCAGGCTTGAGAGCTAGTGCTGCTAATTCCTTCCTTGGATGTCTGATGCCTAG
>CD_U14a-7_O.sativa_(adopted_2)_26264907,26265033_+_sbi_CD_U14a-5_92.25-0.96-1.16-5.50_ATGCTGC_91_TTGA_81_ATGATGC_9_CTGA_117
CATGGCAAATGATGCTAAAAGCAAGGCTTGTTTCTCATAACATTCGCAGTTGCCGCCTAAGAGCTTTCGCCTTGCCAGGTTTGAGAGCTAATGCTGCTAATTCCTTCCTTGGATGTCTGATGCAATG
>CD_U14a-8_O.sativa_(adopted_3)_31181447,31181573_-_sbi_CD_U14a-4_91.6-1.01-1.19-6.25_GTGCTGC_91_TTGA_81_ATGATGC_9_CTGA_117
CATTGCAAATGATGCTATAATCAAGGCTTGTTTCTCATGAAATTCGCAGTTGCCGCCTAAGAGCTTTCGCCCTGCCAGGCTTGAGAGCTAGTGCTGCTAATTCCTTCCTTGGATGTCTGATGCACAG
>CD_U14a-9_O.sativa_(adopted_3)_31185643,31185769_-_sbi_CD_U14a-4_90.84-1.01-1.17-6.06_GTGCTGC_91_TTGA_81_ATGATGC_9_CTGA_117
CATTGCAAATGATGCTATAATCAAGGCTTGTTTCTCATGAAATTCGCAGTTGCCGCCTAAGAGCTTTCGCCCTGCCAGGCTTGAGAGCTAGTGCTGCTAATACCTTCCTTGGATGTCTGATGCACAG
>CD_U14a-10_O.sativa_(adopted_3)_31183545,31183671_-_sbi_CD_U14a-4_90.84-1.01-1.17-6.06_GTGCTGC_91_TTGA_81_ATGATGC_9_CTGA_117
CATTGCAAATGATGCTATAATCAAGGCTTGTTTCTCATGAAATTCGCAGTTGCCGCCTAAGAGCTTTCGCCCTGCCAGGCTTGAGAGCTAGTGCTGCTAATACCTTCCTTGGATGTCTGATGCACAG
>CD_U14c-1_O.sativa_(adopted_2)_26264736,26264858_+_sbi_CD_U14c-3_92-0.99-1.18-6.01_ATGCTGT_89_TTGA_79_ATGATGA_7_CTGA_115
ATGGCAATGATGATAAATTTAAGGCTTGTTTCTCATAACATTCGCAGTTGCCGCCTAAGAGCTTTCGCCCTGCCAGGCTTGAGAGCTAATGCTGTTAATTCCTTCCTTGGATGTCTGAGCCAT
>CD_U14c-2_O.sativa_(adopted_4)_27239857,27239977_+_sbi_CD_U14c-2_89.43-1.00-1.10-5.46_ATGCTGT_88_TTGA_78_GTGATGA_6_CTGA_114
GCCCAGTGATGATGAAAACAAGGCTTGTTTCTCATAACATTCGCAGTTGCCGCCTAAGAGCTTTCGCCTCGCCAGGCTTGAGAGCTTATGCTGTTAAATCCTTCCTTGGATGTCTGAGGGC
>CD_U14a-3_O.sativa_(adopted_4)_27239339,27239465_+_zma_CD_U14a-3_92-0.96-1.15-5.42_ATGCTGC_91_TTGA_81_ATGATGA_9_CTGA_117
TTATGGCGATGATGATAAACTTAAGGCTTGTTTCTCATAACATTCGCAGTTGCCGCCTAAGAGCTTTCGCCTTGCCGGGCTTGAGAGCTAATGCTGCTAACTCCTTCCTTGGATGTCTGAGCCATAT
>CD_U14a-1_T.aestivum_(IWGSC_CSS_6DS_scaff_2124241)_17175,17301_-_osa_CD_U14a-13_92.91-0.99-1.23-6.38_ATGCTGC_91_TTGA_81_TTGATGA_9_CTGA_117
TTATGGCGTTGATGATAAATTTAAGGCTTGTTTCTCAAAACATTCGCAGACGCCGCCTAAGAGCTTTCGCCTAGCCAGGCTTGAGAGCTAATGCTGCTAATTCCTTCCTTGGATGTCTGAGCCTTAT
>CD_U14a-2_T.aestivum_(IWGSC_CSS_1DL_scaff_2291566)_9345,9471_+_osa_CD_U14a-13_92.91-0.99-1.23-6.38_ATGCTGC_91_TTGA_81_ATGATGA_9_CCGA_117
TTATGGCGATGATGATAAATTTAAGGCTTGTTTCTCAAAACATTCGCAGATGCCGCCTAAGAGCTTTCGCCCAGCCAGGCTTGAGAGCTAATGCTGCTAATTCCTTCCTTGGATGTCCGAGCCTTAT
>CD_U14a-3_T.aestivum_(IWGSC_CSS_1BL_scaff_3824465)_6658,6784_+_osa_CD_U14a-13_94.31-0.96-1.23-6.04_ATGCTGC_91_TTGA_81_ATGATGA_9_CTGA_117
TAATGGCGATGATGATAAAACTAAGGCTTGTTTCTCAAAACATTCGCAGAAGCCGCCTAAGAGCTTTCGCCTTGCCAGGCTTGAGAGCTAATGCTGCTAATTCCTTCCTTGGATGTCTGAGCCATGC
>CD_U14a-4_T.aestivum_(IWGSC_CSS_3AS_scaff_3441031)_2032,2158_+_osa_CD_U14a-13_93.5-0.96-1.21-5.86_ATGCTGC_91_TTGA_81_ATGATGA_9_CTGA_117
CAATGGCGATGATGATAGAACTAAGGCTTGTTTCTCAAAACATTCGCAGACGCCGCCTAAGAGCTTTCGCCTTGCCAGGCTTGAGAGCTAATGCTGCTAATTCCTTCCTTGGATGTCTGAGCCATGC
>CD_U14a-5_T.aestivum_(IWGSC_CSS_1AL_scaff_3846534)_7396,7521_-_osa_CD_U14a-13_91.34-0.99-1.16-5.86_ATGCTGC_90_TTGA_80_ATGATGA_9_CTGA_116
TTACGGTGATGATGATAAATTTAAGGTTGTTTCTCAAAACATTCGCAGATGCCGCCTAAGAGCTTTCGCCAAGCCAGGCTTGAGAGCTAATGCTGCTAATTCCTTCCTTGGATGTCTGAGCCTTAT
>CD_U14c-1_T.aestivum_(IWGSC_CSS_6DS_scaff_2124241)_9112,9246_-_osa_CD_U14c-12_86.32-0.96-1.01-4.33_CTAATGC_89_TTGA_82_GGGATGA_10_CTGA_118
GCTTTAGTAGGGATGATTAAATTAAGGCTTTTTTCTCAAAACATTTGCAGTTACGGCCTAAGAGCTTTCGCCCAGCCAGGCTTGAGAGCTAATGCTATCAGATCCTTCCTCGGATGTCTGAGGGCATATATGAGC
>CD_U14c-2_T.aestivum_(IWGSC_CSS_1BL_scaff_3812186)_488,606_-_osa_CD_U14c-11_97.52-0.98-1.34-7.09_ATGCTGC_87_TTGA_77_ATGATGA_5_CTGA_113
GGCAATGATGATAAATTAAAGGCTTGTTTCTCAAAACATTCGCAGTTGCCGCCTAAGAGCTTTCGCCCTGCCAGGCTTGAGAGCTAATGCTGCTAATTCCTTCCTTGGATGTCTGAGCC
>CD_U14c-3_T.aestivum_(IWGSC_CSS_1BL_scaff_3920056)_2919,3045_-_osa_CD_U14c-11_96.69-0.98-1.31-6.88_ATGCTGC_91_TTGA_81_GTGATGA_9_CTGA_117
TTATGGCAGTGATGATAAATTAAAGGCTTGTTTCTCAAAACATTCGCAGTTGCCGCCTAAGAGCTTTCGCCCTGCCAGGCTTGAGAGCTAATGCTGCTAATTCCTTCCTTGGATGTCTGAGCCTTAT
>CD_U14c-4_T.aestivum_(IWGSC_CSS_1AL_scaff_3624210)_22,148_+_osa_CD_U14c-11_95.87-0.98-1.30-6.73_ATGCTGC_91_TTGA_81_ATGATGA_9_CTGA_117
TTATGGCAATGATGATAAATTAAAGGCTTGTTTCTCAAAACATTCGCAGCTGCCGCCTAAGAGCTTTCGCCCTGCCAGGCTTGAGAGTTAATGCTGCTAATTCCTTCCTTGGATGTCTGAGCCTTAT
>CD_U14c-5_T.aestivum_(IWGSC_CSS_5BL_scaff_10914466)_254,380_+_osa_CD_U14c-11_95.08-0.98-1.28-6.70_ATGCTGC_91_TTGA_81_ATGATGA_9_CTGA_117
TTCTGGCGATGATGATAAATTTAAGGCTTGTTTCTCAAAACATTCGCAGATGCCGCCTAAGATCTTTCGCCCAGCCAGGCTTGAGAGCTAATGCTGCTAATTCCTTCCTTGGATGTCTGAGCCATAT
>CD_U14c-6_T.aestivum_(IWGSC_CSS_1BL_scaff_3799086)_13365,13491_+_osa_CD_U14c-11_95.08-0.98-1.28-6.70_ATGCTGC_91_TTGA_81_ATGATGA_9_CTGA_117
TTCTGGCGATGATGATAAATTTAAGGCTTGTTTCTCAAAACATTCGCAGATGCCGCCTAAGATCTTTCGCCCAGCCAGGCTTGAGAGCTAATGCTGCTAATTCCTTCCTTGGATGTCTGAGCCATAT
>CD_U14c-7_T.aestivum_(IWGSC_CSS_6DS_scaff_2101254)_7415,7541_-_osa_CD_U14c-11_94.31-0.99-1.27-6.71_ATGCTGC_91_TTGA_81_ATGATGA_9_CTGA_117
CAATGGCGATGATGATAAAATTTAGGCTTGTTTCTTGAAACATTCGCAGTTGCCGCCTAAGAGCTTTCGCCCTGCCAGGCTTGAGAGCTAATGCTGCTAATTCCTTCCTTGGATGTCTGAGCCATGC
>CD_U14c-8_T.aestivum_(IWGSC_CSS_1DL_scaff_2255427)_328,450_-_osa_CD_U14c-11_94.31-0.99-1.27-6.71_ATGCTGC_89_TTGA_79_ATGATGA_7_CTGA_115
ATGGCGATGATGATAGAACTAAGGCTTGTTTCTCAAAACATTCGCAGATGCCGCCTAAGAGCTTTCGCCCTGCCAGGCTTGAGAGCTAATGCTGCTAATTCCTTCCTTGGATGTCTGAGCCAT
>CD_U14c-9_T.aestivum_(IWGSC_CSS_5BL_scaff_8747207)_105,231_-_osa_CD_U14c-11_93.5-0.99-1.25-6.51_ATGCTGC_91_TTGA_81_ATGATGC_9_CTGA_117
CAATGGCAATGATGCTAGAACTAAGGCTTGTTTCTCAAAACATTCGCAGATGCCGCCTAAGAGCTTTCGCCCCGCCAGGCTTGAGAGCTAATGCTGCTAATTCCTTCCTTGGATGTCTGAGCCATGC
>CD_U14c-10_T.aestivum_(IWGSC_CSS_5AL_scaff_2768473)_4462,4588_-_osa_CD_U14c-11_93.5-0.99-1.25-6.51_ATGCTGC_91_TTGA_81_ATGATGA_9_CTGA_117
CAATGGCAATGATGATAGAACTAAGGCTTGTTTCCCAAAACATTCGCAGATGCCGCCTAAGAGCTTTCGCCCTGTCAGGCTTGAGAGCTAATGCTGCTAATTCCTTCCTTGGATGTCTGAGCCATGA
>CD_U14c-11_T.aestivum_(IWGSC_CSS_4DL_scaff_4DL_14459130)_9141,9267_+_osa_CD_U14c-11_93.5-0.99-1.25-6.51_ATGCTGC_91_TTGA_81_ATGATGA_9_CTGA_117
CAATGGCGATGATGATAGAACTAAGGCTTGTTTCTCTAAACATTCGCAGATGCCGCCTAAGAGCTTTCGCCCTGCCAGGCTTGAGAGCTAATGCTGCTAATTCCTTCCTTGGATGTCTGAGCCATGA
>CD_U14c-12_T.aestivum_(IWGSC_CSS_4DL_scaff_4DL_14453203)_567,693_-_osa_CD_U14c-11_93.5-0.99-1.25-6.51_ATGCTGC_91_TTGA_81_ATGATGA_9_CTGA_117
CAATGGCGATGATGATAGAACTAAGGCTTGTTTCTCTAAACATTCGCAGATGCCGCCTAAGAGCTTTCGCCCTGCCAGGCTTGAGAGCTAATGCTGCTAATTCCTTCCTTGGATGTCTGAGCCATGA
>CD_U14c-13_T.aestivum_(IWGSC_CSS_1DL_scaff_2225386)_855,981_+_osa_CD_U14c-11_93.5-0.99-1.25-6.51_ATGCTGC_91_TTGA_81_ATGATGA_9_CTGA_117
CAATGGCGATGATGATAGAACTAAGGCTTGTTTCTCAAAACATTCGCAGATGCCGCCTAAGAGCTTTCGCCCTGCCAGGCTTGAGAGTTAATGCTGCTAATTCCTTCCTTGGATGTCTGAGCCATGC
>CD_U14c-14_T.aestivum_(IWGSC_CSS_1BL_scaff_3824465)_8360,8486_+_osa_CD_U14c-11_93.5-0.99-1.25-6.51_ATGCTGC_91_TTGA_81_ATGATGC_9_CTGA_117
CAATGGCAATGATGCTAGAACTAAGGCTTGTTTCTCAAAACATTCGCAGATGCCGCCTAAGAGCTTTCGCCCCGCCAGGCTTGAGAGCTAATGCTGCTAATTCCTTCCTTGGATGTCTGAGCCATGC
>CD_U14c-15_T.aestivum_(IWGSC_CSS_1AL_scaff_3940008)_5928,6054_+_osa_CD_U14c-11_94.21-0.98-1.25-6.33_ATGCTGC_91_TTGA_81_ATGAAGA_9_CTGA_117
ATATGGCGATGAAGATAAATATAAGGCTTGTTTCTCAAAACATTCGCAGATGCCGCCTAAGAGCTTTCGCCCAGCCAGGCTTGAGAGCTAATGCTGCTAATTCCTTCCTTGGATGTCTGAGCCTTAT
>CD_U14c-16_T.aestivum_(IWGSC_CSS_4BL_scaff_7004010)_6595,6721_+_osa_CD_U14c-11_92.68-0.99-1.23-6.31_ATGCTGC_91_TTGA_81_ATGATGA_9_CTGA_117
CAATGGCGATGATGATAGAACTAAGGCATGTTTCTCAAAACATTCGCAGATGCCGCCTAAGAGCTTTCGCCCTGCCAGGTTTGAGAGCTAATGCTGCTAATTCCTTCCTTGGATGTCTGAGCCATGA
>CD_U14c-17_T.aestivum_(IWGSC_CSS_4AS_scaff_5978559)_8699,8837_+_osa_CD_U14c-11_92.68-0.99-1.23-6.31_ATGCTGC_97_TTGA_87_ATGATGA_15_CTGA_123
GGAAAATAATGGCGATGATGATTGAACAAAGGCTTGTTTCTCAAAACATTCGCAGATGCCGCCTAAGAGCTTTCGCCCTGCCAGGCTTGAGAGCTAATGCTGCTAATTCCTTCCTTGGATGTCTGAGCCATTGATTTCC
>CD_U14c-18_T.aestivum_(IWGSC_CSS_3DS_scaff_2594804)_1568,1694_+_osa_CD_U14c-11_92.68-0.99-1.23-6.31_ATGCTGC_91_TTGA_81_ATGATGT_9_CTGA_117
CAATGGCGATGATGTTAGAACTAAGGCTTGTTTCTTAAAACATTCGCAGATGCCGCCTAAGAGCTTTCGCCCTGCCAGGCTTGAGAGCTAATGCTGCTAATTCCTTCCTTGGATGTCTGAGCCATTT
>CD_U14c-19_T.aestivum_(IWGSC_CSS_3B_scaff_10777928)_2362,2483_-_osa_CD_U14c-11_93.5-0.99-1.23-6.37_ATGCTGC_89_TTGA_79_ATGATGA_7_CTGA_114
ATGGCAATGATGATATAACAAAGGCTTGTTTCTCAAAACATTCGCAGATGCCGCCTAAGAGCTTTCGCCCTGCCAGGCTTGAGAGCTAATGCTGCTAATCCTTCCTTGGATGTCTGAGCCAT
>CD_U14c-20_T.aestivum_(IWGSC_CSS_2DS_scaff_1147337)_0,123_-_osa_CD_U14c-11_92.68-0.99-1.23-6.31_ATGCTGC_89_TTGA_79_ATGATGT_7_CTGA_115
ATGGCGATGATGTTAGAACTAAGGCTTGTTTCTTAAAACATTCGCAGATGCCGCCTAAGAGCTTTCGCCCTGCCAGGCTTGAGAGCTAATGCTGCTAATTCCTTCCTTGGATGTCTGAGCCAT
>CD_U14c-21_T.aestivum_(IWGSC_CSS_6BS_scaff_2941814)_3030,3173_-_osa_CD_U14c-11_91.87-0.99-1.20-6.11_ATGCTGC_99_TTGA_89_ATGATGA_17_CTGA_125
GAGGGAATCAATGTCGATGATGATAAAACATAGGCTTGTTTCTCAAAACATTCGCAGTTGCCACCTAAGAGCTTTCGCCCTGCCAGGCTTGAGAGCTAATGCTGCTAATTCCTTCCTTGGATGTCTGAGACATTGATTTTACTC
>CD_U14c-22_T.aestivum_(IWGSC_CSS_4DL_scaff_4DL_14350820)_0,115_-_osa_CD_U14c-11_93.28-0.96-1.20-5.77_ATGCTGC_85_TTGA_75_ATGATGA_3_CTGA_111
CGATGATGATTAAACGAAGGCTTGTTTCTCAAAACATTCGCAGATGCCGCCTAAGAGCTTTCGCCCTGCCAGGCTTGAGAGCTAATGCTGCTAATTCCTTCCTTGGATGTCTGAG
>CD_U14c-23_T.aestivum_(IWGSC_CSS_1BL_scaff_3824465)_3386,3508_+_osa_CD_U14c-11_91.87-0.99-1.20-6.11_ATGCTGC_89_TTGA_79_ATGATGC_7_CTGA_115
ATGGCGATGATGCTAGAACTAAGGCTTGTTTCTCAAAATATTCGCAGATGCCGCCTAAGAGCTTTCGCCCTGCCAGGCTTGAGAGCTAATGCTGCTACTTCCTTCCTTGGATGTCTGAGCCAT
>CD_U14c-24_T.aestivum_(IWGSC_CSS_6DL_scaff_2611900)_4015,4134_-_osa_CD_U14c-11_91.07-0.90-1.06-4.23_ATGGTGT_87_TTGA_77_GTGATGA_6_CTGA_113
GCCTGGTGATGATTAGTTTAAGGCTTGTTTCTCAAACATTCGCAGTTGCTGCCTAAGAGCTTTTGCCCAGCCAGGCTTGAGAGCCAATGGTGTTAGATCCTTCCTTGGATGTCTGAGGGC
>CD_U14c-25_T.aestivum_(IWGSC_CSS_6DL_scaff_1937876)_7402,7534_-_osa_CD_U14c-11_88.39-0.90-1.01-3.87_CTAATGC_91_TTGA_84_GTGATGA_12_CTGA_120
ATGCATGCCCGGTGATGACTAATTTAAGGCCTGTTTCTCAAAACATCCGCAGTTGCCGCATATGTGCTTTCTCCCTGCCAGGCTTGAGAGCTAATGCCGTTAGATCCTTCCTTGGGTGTCTGAGGGCATATAT
>CD_U14c-26_T.aestivum_(IWGSC_CSS_2AL_scaff_6439074)_8833,8955_-_osa_CD_U14c-11_85.22-0.93-0.90-3.47_ATGCTGC_87_TTGA_77_GTGATGA_10_CTGA_112
GGCTCGTCTGTGATGATATAACTAAGGCTTGTTTAACATTCACAGATGCCGTCTAAGAGCTTTAGTCCTGCCTGGCTTGAGAGCTAATGCTGCTAATTCCTTTCTTGATGTCTGAGCCAAGCC
>CD_U14c-27_T.aestivum_(IWGSC_CSS_2DL_scaff_9903648)_5263,5398_-_osa_CD_U14c-11_82.76-0.94-0.80-2.97_ATGTTGT_96_TTGT_84_GTGATGA_12_CTGA_123
ATGCATGCCCGGTGATGACTAATTTATGCTTGTTTGTGAAAAACATTTGCAGTTGCCGCATATTTGCTTTCGCCCTGCCAGGCTTGTGAGAGCTAATGTTGTTAGATCCTTACTTGGGATGTCTGAGGGCATATAT
>CD_U14c-28_T.aestivum_(IWGSC_CSS_4BL_scaff_7004010)_5636,5752_+_osa_CD_U14c-11_80.51-0.95-0.76-2.79_ATAATGC_86_CTGA_81_ATGATGA_9_CTGA_107
TAACTGTGATGATGATAGAACTAAGGCTTGTTTCTCAAAACATTCCCTGATGCTGCCTTAAGAGCTTTCACCCTGCCAGGCTGAGATAATGCTCCTTCCTTGATGTCTGACCCATGC
>CD_U14a-1_T.aestivum_(IWGSC_CSS_6AS_scaff_4399312)_2811,2933_-_osa_CD_U14a-7_87.4-0.99-1.05-5.00_ATGCTGT_91_TTGA_81_ATGATGA_9_CTGA_113
CATCGCAAATGATGATAAAATCAAGGCTTGTTTCTCAGAACATTCGCAGTTGCCGCGTAAGAGCTTTTGCCCAGCCAGGCTTGAGAGCTAATGCTGTTTGATCCTTGGATGTCTGATGCAATG
>CD_U14a-6_T.aestivum_(IWGSC_CSS_5DS_scaff_2778860)_5551,5677_+_osa_CD_U14a-2_94.74-0.98-1.26-6.48_ATGCTGC_91_TTGA_81_GTGATGA_9_CTGA_117
GTATGGCAGTGATGATAAATTTAAGGCTTGTTTCTCAAAACATTCGCAGTTGCCGCCTAAGAGCTTTCGCCCAGCCAGGCTTGAGAGCTAATGCTGCTAATTCCTTCCTTGGATGTCTGAGCCTTGT
>CD_U14a-7_T.aestivum_(IWGSC_CSS_6DL_scaff_3302295)_1451,1577_+_osa_CD_U14a-2_93.98-0.98-1.24-6.30_ATGCTGT_91_TTGA_81_ATGATGA_9_CCGA_117
ATATGGCTATGATGATAAATTTAAGGCTTGTTTCTCAAAACATTCGCAGATGCCGCCTAAGAGCTTTCGCCCTGACAGGCTTGAGAGCTAATGCTGTTAATTCCTTCCTTGGATGTCCGAGCCTTGT
>CD_U14a-8_T.aestivum_(IWGSC_CSS_5AS_scaff_1500687)_5994,6120_-_osa_CD_U14a-2_93.98-0.98-1.24-6.30_ATGCTGC_91_TTGA_81_GTGATGA_9_CTGA_117
GTTTGGCAGTGATGATAAATTTAAGGCTTGTTTCTCAAAACATTCGCAGTTGCCGCCTAAGAGCTTTCGCCCAGCCAGGCTTGAGAGCTAATGCTGCTAATTCCTTCCTTGGATGTCTGAGCCTTGT
>CD_U14a-9_T.aestivum_(IWGSC_CSS_6BL_scaff_4395737)_1412,1530_+_osa_CD_U14a-2_94.62-0.96-1.24-6.00_ATGCTGC_87_TTGA_77_ATGATGA_5_CTGA_113
GGCAATGATGACAAATTTAAGGCTTGTTTCTCAAAACATTCGCAGTTGCCGCCTAAGAGCTTTCGCCTTGCCAGGCTTGAGAGCTGATGCTGCTAATTCCTTCCTTGGATGTCTGAGCC
>CD_U14a-10_T.aestivum_(IWGSC_CSS_5BS_scaff_2271606)_5387,5513_+_osa_CD_U14a-2_93.89-0.96-1.22-5.97_ATGCTGC_91_TTGA_81_GTGATGA_9_CCGA_117
GTATGGCAGTGATGATAAATTTAAGGCTTGTTTCTCAAAACATTCGCAGTTGCCGCCTAAGAGCTTTCGCCCTGCCAGGCTTGACAGCTAATGCTGCTAATTCCTTCCTTGGATGTCCGAGCCTTGT
>CD_U14a-11_T.aestivum_(IWGSC_CSS_5BS_scaff_2271605)_5387,5513_+_osa_CD_U14a-2_93.89-0.96-1.22-5.97_ATGCTGC_91_TTGA_81_GTGATGA_9_CCGA_117
GTATGGCAGTGATGATAAATTTAAGGCTTGTTTCTCAAAACATTCGCAGTTGCCGCCTAAGAGCTTTCGCCCTGCCAGGCTTGACAGCTAATGCTGCTAATTCCTTCCTTGGATGTCCGAGCCTTGT
>CD_U14a-12_T.aestivum_(IWGSC_CSS_5BS_scaff_2259466)_6573,6699_-_osa_CD_U14a-2_93.23-0.98-1.22-6.12_ATGCTGC_91_TTGA_81_GTGATGA_9_CTGA_117
ATATGGCAGTGATGATAAATTCAAGGCTTGTTTCTCAAAACATTCGCAGTTGCCGCCTAAGAGCTCTCGCCCAGCCAGGCTTGAGAGCTAATGCTGCTAATTCCTTCCTTGGATGTCTGAGCCTTGA
>CD_U14a-13_T.aestivum_(IWGSC_CSS_4AS_scaff_6015448)_10374,10500_+_osa_CD_U14a-2_93.23-0.98-1.22-6.12_ATGCTGC_91_TTGA_81_CTGATGA_9_CTGA_117
ATATGGCACTGATGATAAATTTAAGGCTTGTTTCTCAAAACATTCGCAATTGCCGCCTAAGAGCTTTCGCCCAGCCAGGCTTGAGAGCTAATGCTGCTAATTCCTTCCTTGGATGTCTGAGCCTTGT
>CD_U14a-14_T.aestivum_(IWGSC_CSS_6AL_scaff_5827358)_4658,4784_-_osa_CD_U14a-2_93.85-0.96-1.21-5.82_ATGCTGT_91_TTGA_81_ATGATGA_9_CTGA_117
TTACGGCAATGATGATAAATTTAAGGCTTGTTTCTCAGAACATTCGCAGTTGCCGCATAAGAGCTTTCGCCATGCCAGGCTTGAGAGCAGATGCTGTTAATTCCTTCCTTGGATGTCTGAGCCTTGT
>CD_U14a-15_T.aestivum_(IWGSC_CSS_4DL_scaff_4DL_14351777)_5088,5220_-_osa_CD_U14a-2_93.18-0.97-1.21-5.98_ATGCTGC_92_TTGA_82_ATGATGA_10_CTGA_118
TGTCTGGCAATGATGATAAATTTAAGGCTTGTTTCTCAAAACATTCGCAGTTGCTGACTAAGAGCTTTCGCCCAGCCAGGCTTGAGAGCTAATGCTGCTAATTCCTTCCTTGGATGTCTGAGCCTTGTTAGCA
>CD_U14a-16_T.aestivum_(IWGSC_CSS_5AS_scaff_1551887)_31239,31365_+_osa_CD_U14a-2_93.8-0.95-1.20-5.64_ATGCTGC_91_TTGA_81_GTGATGA_9_CTGA_117
GTATGGCAGTGATGATGAATTTAAGGCTTGTTTCTCAAAACATTCGCAGTCGCCGCCTAAGAGCTTTCGCCCAGCCAGGCTTGAGAGCTAATGCTGCTAATTCCTTCCTTGGATGTCTGAGCCTTGT
>CD_U14a-17_T.aestivum_(IWGSC_CSS_5AS_scaff_1523218)_1174,1300_-_osa_CD_U14a-2_93.8-0.95-1.20-5.64_ATGCTGC_91_TTGA_81_GTGATGA_9_CTGA_117
GTATGGCAGTGATGATGAATTTAAGGCTTGTTTCTCAAAACATTCGCAGTCGCCGCCTAAGAGCTTTCGCCCAGCCAGGCTTGAGAGCTAATGCTGCTAATTCCTTCCTTGGATGTCTGAGCCTTGT
>CD_U14a-18_T.aestivum_(IWGSC_CSS_1DL_scaff_2264971)_5410,5554_-_osa_CD_U14a-2_94.44-0.93-1.19-5.36_ATGCTGC_100_TTGA_90_ATGATGA_18_CTGA_126
GGGGAACTCAAATGGCGATGATGATAAAACTAAGGCTTGTTTCTCAAAACATTTGCAGTTGCCGCCTAAGAGCTTTCGCCCTGCCAGGCTTGAGAGCTAATGCTGCTAATTCCTTCCTTGGATGTCTGAGCCATGTTGATTTTCC
>CD_U14a-19_T.aestivum_(IWGSC_CSS_1AL_scaff_3974747)_2708,2835_-_osa_CD_U14a-2_94.49-0.93-1.18-5.42_ATGCTGC_92_TTGA_82_ATGATGA_9_CTGA_118
AAATGGCGATGATGATAAAGCTAAAGGCTTGTTTCTCAAAACATTCGCAGTTGCCGCCTAAGAGCTTTCGCCCTGCCAGGCTTGAGAGCTAATGCTGCTAATTCCTTCCTTGGATGTCTGAGCCATGT
>CD_U14a-20_T.aestivum_(IWGSC_CSS_6DS_scaff_2124241)_9426,9552_-_osa_CD_U14a-2_92.31-0.96-1.17-5.49_CTGATGC_88_TTGA_81_ATGATGA_9_CTGA_117
TTAAGGCAATGATGATAAATTTAAGGCTTGTTTCTCAAAACATTCGCAGTTGCCGCCTAAGAGCTTTCGCCTTGCCAGGCTTGAGAGCTGATGCTCCTGATTCCTTCCTTGGATGTCTGAGCCTTTT
>CD_U14a-21_T.aestivum_(IWGSC_CSS_6BS_scaff_2999999)_1089,1215_-_osa_CD_U14a-2_93.65-0.93-1.17-5.20_ATGCTGC_91_TTGA_81_ATGATGA_9_CTGA_117
CAATGGTGATGATGATAAAACTTAGGCTTGTTTCTCAAAACATTCGCAGTTGCCGCCTAAGAGCTTTCGCCCTGCCAGGCTTGAGAGCTAATGCTGCTAATTCCTTCCTTGGATGTCTGAGCCATGT
>CD_U14a-22_T.aestivum_(IWGSC_CSS_1DL_scaff_2246632)_2701,2843_+_osa_CD_U14a-2_92.97-0.94-1.17-5.34_ATGCTGC_96_TTGA_86_ATGATGA_14_CTGA_122
TGGGGATATGGTGATGATGATAAATTTAAGGCTTGTTTCTCAAAACATTCGCAGATGCCGCCTAAGAGCTTTCGCCCAGCCAGGCTTGAGAGCTAATGCTGCTAATTCCTTCCTTGGATGTCTGAGCCTTATTAATATCCTCA
>CD_U14a-23_T.aestivum_(IWGSC_CSS_6AS_scaff_4350592)_6150,6276_+_osa_CD_U14a-2_93.6-0.92-1.16-5.07_ATGCTGC_91_TTGA_81_ATGATGA_9_CTGA_117
CAGTGGCGATGATGATAAAACTTTGGCTTGTTTCTCAAAACATTCGCAGTTGCCGCCTAAGAGCTTTCGCCCTGCCAGGCTTGAGAGCTAATGCTGCTAATTCCTTCCTTGGATGTCTGAGCCATGT
>CD_U14a-24_T.aestivum_(IWGSC_CSS_6DS_scaff_2101254)_7653,7779_-_osa_CD_U14a-2_92.86-0.93-1.15-5.04_ATGCTGC_91_TTGA_81_ATGATGA_9_CTGA_117
CAATGGCGATGATGATAAAACATAGGCTTGTTTCTCAAAACATTCGCAGTTGCCGCCTAAGAGCTTTCGCCCCGCCAGGCTTGAGAGCTAATGCTGCTAATTCCTTCCTTGGATGTCTGAGCCATGT
>CD_U14a-24_T.aestivum_(IWGSC_CSS_6BS_scaff_2941814)_2301,2427_-_osa_CD_U14a-2_92.86-0.93-1.15-5.04_ATGCTGC_91_TTGA_81_ATGATGA_9_CTGA_117
CAATGGTGATGATGATAAAACTTAGGCTTGTTTCTCAAAACATTCGCAGTTGCAGCCTAAGAGCTTTCGCCCTGCCAGGCTTGAGAGCTAATGCTGCTAATTCCTTCCTTGGATGTCTGAGCCATGT
>CD_U14a-25_T.aestivum_(IWGSC_CSS_6AS_scaff_4350592)_5623,5768_+_osa_CD_U14a-2_92.86-0.93-1.15-5.04_ATGCTGC_99_TTGA_89_ATGATGA_17_CTGA_125
GAGTAAATCAATGGTGATGATGATAAAACATAGGCTTGTTTCTCAAAACATTCGCAGTTGCCGCCTAAGAGCTTTCGCCCTGCCAGGCTTGAGAGCTAATGCTGCTAATTCCTTCCTTGGATGTCTGAGCCATGTTGATTTTACTC
>CD_U14a-26_T.aestivum_(IWGSC_CSS_4DL_scaff_4DL_14464320)_6067,6193_+_osa_CD_U14a-2_92.86-0.93-1.15-5.04_ATGCTGC_91_TTGA_81_ATGATGA_9_CTGA_117
TAATGGCGATGATGATTAAACGAAGGCTTGTTTCTCAAAACATTCGCAGATGCCGCCTAAGAGCTTTCGCCCTGCCAGGCTTGAGAGCTAATGCTGCTAATTCCTTCCTTGGATGTCTGAGCCATGT
>CD_U14a-27_T.aestivum_(IWGSC_CSS_1BL_scaff_3913598)_2957,3101_-_osa_CD_U14a-2_92.86-0.93-1.15-5.04_ATGCTGC_100_TTGA_90_ATGATGA_18_CTGA_126
GGGGAATTCAAATGGTGATGATGATAGAACTAAGGCTTGTTTCTCAAAACATTCGCAGTTGCCGCCTAAGAGCTTTCGCCCTGCCAGGCTTGAGAGCTAATGCTGCCAATTCCTTCCTTGGATGTCTGAGCCATGTTGATTTTCT
>CD_U14a-1_H.vulgare_(adopted_6)_385502857,385502988_-_tae_CD_U14a-75_97.66-0.99-1.36-7.52_ATGCTGC_93_TTGA_83_ATGATGA_12_CTGA_119
TTGCATTGCAAATGATGATAAATTTAAGGCTTGTTTCTCAAACATTCGCAGTTGCCGCCTAAGAGCTTTCGCCCTGCCAGGCTTGAGAGCTGATGCTGCTAGATCCTTCCTTGGATGTCTGATGCAATGCAA
>CD_U14a-2_H.vulgare_(adopted_6HS)_24526176,24526302_+_tae_CD_U14a-55_97.24-0.99-1.35-7.28_ATGCTGC_91_TTGA_81_ATGATGA_9_CTGA_117
CAATGGCGATGATGATAATACTTAGGCTTGTTTCTCAAAACATTCGCAGTTGCCGCCTAAGAGCTTTCGCCCTGCCAGGCTTGAGAGCTAATGCTGCTAATTCCTTCCTTGGATGTCTGAGCCATGT
>CD_U14a-3_H.vulgare_(adopted_6)_150938912,150939038_+_tae_CD_U14a-55_96.43-0.95-1.28-6.31_ATGCTGC_91_TGGA_81_ATGATGA_9_CTGA_117
TAATGGTGATGATGATACAACTTAGGCTTGTTTCTCAAAACATTCGCAGTTGCCGCCTAAGAGCTTTCGCCCTGCCAGGCTGGAGAGCTAATGCTGCTAATTCCTTCCTTGGATGTCTGAGCCGTGT
>CD_U14a-4_H.vulgare_(adopted_6HS)_20677052,20677178_+_tae_CD_U14a-55_97.78-0.92-1.27-5.84_ATGCTGC_91_TTGA_81_ATGATGA_9_CTGA_117
CAATGGCGATGATGATAAAACTTAGGCTTGTTTCTCAAAACATTCGCAGTTGCCGCCTAAGAGCTTTCGCCCTGCCAGGCTTGAGAGCTAATGCTGCCAATTCCTTCCTTGGATGTCTGAGCCATGT
>CD_U14a-5_H.vulgare_(morex_contig_236155)_765,891_+_tae_CD_U14a-55_97.04-0.92-1.24-5.69_ATGCTGC_91_TTGA_81_ATGATGA_9_CTGA_117
CAATGGCGATGATGATAAAACTTAGGCTTGTTTCTCAAAACATTCGCAGTTGCCGCCTAAGAGCTTTCGCCCTGCCAGGCTTGAGAGCTAATGCTGCCAATTTCTTCCTTGGATGTCTGAGCCATGT
>CD_U14a-6_H.vulgare_(morex_contig_236155)_442,568_+_tae_CD_U14a-55_96.3-0.92-1.23-5.57_ATGCTGC_91_TTGA_81_ATGATGA_9_CTGA_117
CAATGGTGATGATGATAAAACTTAGGCTTGTTTCTCAAAACATTCGCAGTTGCTGCGTAAGAGCTTTCGCCCTGCCAGGCTTGAGAGCTAATGCTGCCAATTCCTTCCTTGGATGTCTGAGCCATGT
>CD_U14a-7_H.vulgare_(adopted_7)_462074235,462074364_-_tae_CD_U14a-55_89.71-0.93-1.03-4.26_ATGCTGC_94_TTGA_84_GTGATGA_9_CTGA_120
TGCTGTTGGTGATGATATAAAACTTAGGCTTGTTTCTCAAAACGTCTGCAGTTGCCGCCTAAATTGCTTTCGTCCTTCCAGGCTTGAGGTCTAATGCTGCTAATTCCTTTCTTGGATGTCTGAGGCATGT
>CD_U14a-8_H.vulgare_(adopted_7HL)_39896212,39896341_+_tae_CD_U14a-55_85.29-0.93-0.90-3.46_ATGCTGC_94_TTGA_84_GTGATGA_9_CTGA_120
TGTTGTTGGTGATGATAGAAAACTTAGGCTTGTTTCTCAAAACGTCTGCGGTTGCCGCCTAAATTGATTTCGTCCTTCCACGCTTGAGGTCTAATGCTGCTAATTCCTTTCTTGGGTGTCTGAGGCATGC
>CD_U14a-9_H.vulgare_(morex_contig_476474)_1351,1480_+_tae_CD_U14a-52_82.68-0.99-0.90-3.90_ATGCTGC_94_TAGA_84_ATGATGA_9_CTGA_120
TAGTTGCGATGATGATAACAAGCTCCCTCTTCTGAAAGCATTGATATTTCCGGAGCCGCCTAAGAGCTTTCGCCCTGCCAGGCTAGAGAGCTAATGCTGCTAATTCCTTCCTTGGATGTCTGAGCCTAGT
>CD_U14a-10_H.vulgare_(adopted_6)_385503049,385503175_-_tae_CD_U14a-51_97.04-0.94-1.27-6.10_ATGCTGC_91_TTGA_81_ATGATGA_9_CTGA_117
ATATGGCAATGATGATAAATTTAAGGCTTGTTTCTCAAAACATTCGCAGATGCCGCCTAAGAGCTTTCGCCCTGCCAGGCTTGAGAGCTAATGCTGCTAATTCCTTCCTTGGATGTCTGAGCCTTGT
>CD_U14a-11_H.vulgare_(adopted_1)_435752210,435752334_-_tae_CD_U14a-51_93.43-0.95-1.17-5.53_ATGCTGC_89_TTGA_79_ATGATGA_9_CTGA_115
TTATGGCAATGATGATAAAATTTAGGCTTGTTTCTCAACATTCGCAGATGCCGCCTTAGAGCTTTCGCCCAGCCAGGCTTGAGAGCTAATGCTGCTAATTCCTTCCTTGGATGTCTGAGCCTTAT
>CD_U14a-12_H.vulgare_(adopted_1)_298950435,298950561_+_tae_CD_U14a-47_98.61-0.99-1.38-7.61_ATGCTGC_91_TNGA_81_ATGATGA_9_CTGA_117
AAATGGCGATGATGATAAAACTAAGGCTTGTTTCTCAAAACATTCGCAGTTGCCGCCTAAGAGCTTTCGCCCTGCCAGGCTNGAGAGCTAATGCTGCTAATTCCTTCCTTGGATGTCTGAGCCATGT
>CD_U14a-13_H.vulgare_(adopted_1H)_18386346,18386472_+_tae_CD_U14a-47_92.65-0.93-1.15-5.11_ATGCTGC_91_TTGA_81_ATGACGA_9_CTGA_117
AAATGGCAATGACGATACAACTAAGGCTTGTTTCTCAAAACATTCGCAGATGCCGCCCAAGAGCTTTCGCCCTGCCAGGCTTGAGAGCTAATGCTGCTAATTCCTTCCTTGGATGTCTGAGCCATGC
>CD_U14a-14_H.vulgare_(adopted_5)_7500412,7500538_+_tae_CD_U14a-37_97.58-0.97-1.34-6.97_ATGCTGC_91_TAGA_81_GTGATGA_9_CTGA_117
ATGTGGCAGTGATGATAAATTTAAGGCTTGTTTCTCAAAACATTCGCAGTTGCCGCCTAAGAGCTTTCGCCCTGCCAGGCTAGAGAGCTAATGCTGCTAATTCCTTCCTTGGATGTCTGAGCCTCGT
>CD_U14a-15_H.vulgare_(adopted_4HL)_44549938,44550072_-_tae_CD_U14a-35_95.12-0.96-1.26-6.23_ATGCTGC_94_TTGA_84_GTGATGA_12_CTGA_120
ATGGTATGGCAGTGATGACACATTTAAGGCTTGTTTCTCAATACATTCGCAGTTGCCGCCTAACAGCTTTCGCCCTGCCAGGCTTGAGAGCTAATGCTGCTAATTCCTTCCTTGGATGTCTGAACCCCATTTCAT
>CD_U14c-1_H.vulgare_(adopted_3HS)_4712284,4712410_-_tae_CD_U14c-22_95.74-1.01-1.31-7.25_ATGCTGC_91_TTGA_81_ATGATGA_9_CTGA_117
CAATGGCGATGATGATAGAACTAAGGCTTGTTTCTCAAAACATTCGCAGATGCCGCCTAAGAGCTTTCGCCCTGCCAGGCTTGAGAGCTAATGCTGCTAATTCCTTCCTTGGATGTCTGAGCCATCA
>CD_U14c-2_H.vulgare_(adopted_1)_463123921,463124049_+_tae_CD_U14c-22_94.74-0.95-1.21-5.77_ATGCTGC_93_TTGA_83_ATGATGA_9_CTGA_119
CAATGGCGATGATGATACGACTAAGGCTTGTTTCTCAAAACATTCGCAGATGCCGCCTAAGAGCTTTCGCCCTGCCAGGCTTTTGAGAGCTAATGCTGCTAATTCCTTCCTTGGATGTCTGAGCCATGC
>CD_U14c-3_H.vulgare_(adopted_2)_433139674,433139800_+_tae_CD_U14c-18_96.8-0.98-1.32-6.94_ATGCTGC_91_TTGA_81_GTGATGA_9_CTGA_117
GGATGGCTGTGATGATAGAACTAAGGCTTGTTTCTCAAAACATTCGCAGATGCCGCCTAAGAGCTTTCGCCCTGCCAGGCTTGAGAGCTTATGCTGCTAATTCCTTCCTTGGATGTCTGAGCCATGC
>CD_U14c-4_H.vulgare_(adopted_1)_453438885,453439011_+_tae_CD_U14c-8_96.85-0.99-1.34-7.33_ATGCTGC_91_TTGA_81_ATGATGA_9_CTGA_117
TTATGGCAATGATGATACGTTAAGGGCTTGTTTCTCAAAACATTCGCAGTTGCCGCCTAAGAGCTTTCGCCCTGCCAGGCTTGAGAGCTAATGCTGCTAATTCCTTCCTTGGATGTCTGAGCCTTAT
>CD_U14a-1_B.vulgaris_(Bvchr4_un.sca034)_935,1067_+_tae_CD_U14a-55_86.05-0.88-0.84-2.80_ATGCTGC_94_TTGA_84_ATGATGA_11_CTGA_121
AAAGAGGTTGATGATGATAAAATATAAGGCTTGTTTCTCAAGACATTCGCAGTGGCCGACTAAGAGCTTTCGTCTGCGCAGACTTGAGAGCTTATGCTGCTTTTATCCTTCCTTGGATGTCTGAAACCTCTTT
>CD_U14a-2_B.vulgaris_(Bvchr9.sca026)_4867482,4867614_-_tae_CD_U14a-48_88.8-0.97-1.00-4.54_ATGCTGT_94_TTGA_84_ATGATGA_11_CTGA_121
AAAGTGGTCGATGATGATAAATTTGAAGGCTTGTTTCTCAAAACATTCGCAGTGGCCGCCTAAGAGCTTTCGTCTGCGCAGACTTGAGAGCTAATGCTGTTTTTATCCTTCCTTGGATGTCTGAGACCACTTT
>CD_U14a-3_B.vulgaris_(Bvchr9.sca026)_4867815,4867955_-_tae_CD_U14a-48_90.52-0.90-0.99-3.87_ATGCTGC_98_TTGA_88_ATGATGA_15_CTGA_125
GAAAAAAGAGGTTGATGATGATAAAGTTTAAGGCTTGTTTCTCAAAACATTCGCAGTGGCCGACTAAGAGCTTTCGTCTGCGCAGACTTGAGAGCTAATGCTGCTTTTATCCTTCCTTGGATGTCTGAAACCTCTTTTTTT
>CD_U14a-4_B.vulgaris_(Bvchr4_un.sca034)_1358,1485_+_osa_CD_U14a-2_87.1-0.91-0.92-3.49_ATGCTGT_92_TTGA_82_ATGATGA_9_CTGA_118
AGTGGTCCATGATGATAAATTTTAAGGCTTGTTTCTCAAAACATTCGCAGTGGCCGTCCAAGAGCTTTCGTCTGCGCAGACTTGAGAGCTAATGCTGTTTTATCCTTCCTTGGATGTCTGAGACCTCT
>CD_U14d-1_B.vulgaris_(Bvchr6.sca003)_1765528,1765658_+_ath_CD_U14d-1_89.66-0.96-1.08-4.90_ATGCTGT_94_TTGA_84_ATGATGA_10_CTGA_121
AAAGGGTAAATGATGATAAAATCTAAGGCTTGTTTCTCAAAACATTCGCAGTGGCCGTCTAAGAGTTTCCCCTTTCGCCGGGGTTGAGACTCAATGCTGTTTTTATCCTTCCTTGGATGTCTGAACCCTTT
>CD_U14c-1_B.vulgaris_(Bvchr1_un.sca002)_4098399,4098521_-_ath_CD_U14c-1_88.52-1.01-1.03-5.13_ATGTTGT_89_TTGA_79_ATGATGA_6_CTGA_116
GGTCCATGATGATAAAATTGAAGGCTTGTTTCTCAAAACATTCGCAGTGGCCGTCTAAGAGCTTTCGTCTGCGCAGACTTGAGAGCTAATGTTGTTTTTATCCTTCCTTGGATGTCTGAGACC
>CD_U14c-1_D.purpurea_(dpa_locus_5698_iso_5_len_2199_ver_4)_673,803_-_ath_CD_U14c-1_93.16-0.97-1.14-5.53_ATGCTGT_94_TTGA_84_ATGATGA_10_CTGA_121
GTGGTGGCAATGATGAGATGCTGTAAGGCTTGTTTCTCAAACATTCGCAGTGGCCGCCTAAGAGCTTTCGCCTTTCGCCGGGCTTGAGAGCTTATGCTGTTTTTATCCTTCCTTGGATGTCTGAGCCGCCC
>CD_U14c-2_D.purpurea_(dpa_locus_5698_iso_6_len_774_ver_4)_466,595_-_ath_CD_U14c-1_91.67-0.99-1.12-5.66_ATGCTGT_94_TTGA_84_ATGATGA_8_CTGA_121
GGTGGCGATGATGAGATATTTTAAGGCTTGTTTCTCAAAAACATTCGCAGTGGCCGCCTAAGAGCTTTCGCCTTTCGCCGGGCTTGAGAGCTTATGCTGTTCTTATCCTTCCTTGGATGTCTGAGCCACC
>CD_U14c-3_D.purpurea_(dpa_locus_5698_iso_4_len_1585_ver_4)_1277,1406_-_ath_CD_U14c-1_91.67-0.99-1.12-5.66_ATGCTGT_94_TTGA_84_ATGATGA_8_CTGA_121
GGTGGCGATGATGAGATATTTTAAGGCTTGTTTCTCAAAAACATTCGCAGTGGCCGCCTAAGAGCTTTCGCCTTTCGCCGGGCTTGAGAGCTTATGCTGTTCTTATCCTTCCTTGGATGTCTGAGCCACC
>CD_U14c-4_D.purpurea_(dpa_locus_5698_iso_1_len_727_ver_4)_466,595_-_ath_CD_U14c-1_91.67-0.99-1.12-5.66_ATGCTGT_94_TTGA_84_ATGATGA_8_CTGA_121
GGTGGCGATGATGAGATATTTTAAGGCTTGTTTCTCAAAAACATTCGCAGTGGCCGCCTAAGAGCTTTCGCCTTTCGCCGGGCTTGAGAGCTTATGCTGTTCTTATCCTTCCTTGGATGTCTGAGCCACC
>CD_U14c-1_S.tuberosum_(adopted_4)_55520656,55520777_+_dpr_CD_U14c-4_89.43-0.94-1.03-4.40_ATGCTGC_89_TTGA_79_ATGATGA_5_CTGA_116
GCCCATGATGATATATCTCAAGGCTTGTTTCTCAAAACATTCGCAGTGGCCGCCTAAGTGCTTTCGCCTTCGCCAGGCTTGAGAGCATATGCTGCTTCTATCCTTCCTTGGATGTCTGAGGC
>CD_U14c-2_S.tuberosum_(adopted_4)_58546415,58546545_+_dpr_CD_U14c-4_86.4-0.95-0.92-3.87_ATGCTGC_94_TTGA_86_ATGATGA_9_CTGA_121
TTATGTCAATGATGATAGATCCTAAGGCTTGTTTCTCTAAAAACGTTACGCAGTGGCCGCCTAAGTGCTTTCGCCTTCGCCAGGCTTGAGAGTATGCTGCTTCTATCCTTCCTTGGATGTCTGAGTCTTTT
>CD_U14c-3_S.tuberosum_(adopted_4)_55519550,55519680_+_dpr_CD_U14c-1_88.37-0.98-1.07-4.96_ATGCTGC_93_TTGA_83_ATGATGA_10_CTGA_120
ATGGTGTCTATGATGATAATTGTTAAGGCTTGTTTCTCAAACATTCGCAGTGGCCGCCTAAGAGCTTTCGCCTTCGCCAGGCTTGAGAGTTAATGCTGCTTTTATCCTTCCTTGGATGTCTGAGACACCAT
>CD_U14c-4_S.tuberosum_(adopted_4)_58545903,58546033_+_dpr_CD_U14c-1_87.6-0.98-1.05-4.79_ATGCTGC_93_TTGA_83_ATGATGA_10_CTGA_120
ATGGTGTCTATGATGATAATTGTTAAGGCTTGTTTCTCAAACATTCGCAGTGGCCGACTAAGAGCTTTCGCCTTCGCCAGGCTTGAGAGTTAATGCTGCTTTTATCCTTCCTTGGATGTCTGAGACACCAT
>CD_U14a-5_S.tuberosum_(adopted_4)_55519319,55519448_+_bvu_CD_U14a-2_90.24-0.92-1.05-4.33_ATGCTGC_93_TTGA_83_GTGATGA_9_CTGA_120
GTTGATCTGTGATGATGAATTTTAAGGCTTGTTTCTCAAAACATTCGCAGTGGCCGCCTAAGATCTTTCGCCTTCGCCAGGCTTGAGAGATAATGCTGCTTTTATCCTTCCTTGGATGTCTGAGATCTTC
>CD_U14a-1_S.tuberosum_(adopted_7)_7427182,7427318_-_bvu_CD_U14a-2_91.38-0.87-1.01-3.67_ATGCTGC_97_TTGA_87_GTGATGA_13_CTGA_124
TTGGGGGATTCTGTGATGATACAATTGAAGGCTTGTTTCTCTAAACATTCGCAGTGGCCGCCTAAGATCTTTCGCCTTCGCCAGGCTTGAGAGATAATGCTGCTTTTATCCTTCCTTGGATGTCTGAGATCCCCCAA
>CD_U14a-2_S.tuberosum_(adopted_4)_58546663,58546792_+_bvu_CD_U14a-1_86.29-0.93-0.96-3.74_ATGCTGC_93_TTGA_83_ATGATGA_9_CTGA_120
TTTTGCCTATGATGATAGATCCTAAGGCTTGTTTCTCAAAGCATTCGCAGTGGCCGACTAAGTGCTTTCGCCTTCGCCATGCTTGAGAGTATATGCTGCTTTTATCCTTCCTTGGATGTCTGAGTCCTTT
>CD_U14a-3_S.tuberosum_(adopted_4)_55520074,55520195_+_tae_CD_U14a-49_87.69-1.02-1.04-5.20_ATGCTGC_89_TTGA_79_ATGATGA_5_CTGA_116
GTCAATGATGATAGATCCTAAGGCTTGTTTCTCAAAACATTCGCAGTGGCCGCCTAAGTGCTTTCGCCTTCGCCAGGCTTGAGAGTATATGCTGCTTCTATCCTTCCTTGGATGTCTGAGGC
>CD_U14a-4_S.tuberosum_(adopted_4)_55520925,55521046_+_pda_CD_U14a-9_89.15-0.97-1.06-4.88_ATGCTGC_89_TTGA_79_ATGATGA_5_CTGA_116
GCCCATGATGATAGATCCTAAGGCTTGTTTCTCAAAACATTCGCAGTGGCCGCCTAAGTGCTTTCGCCTTCGCCAGGCTTGAGAGCATATGCTGCTTCTATCCTTCCTTGGATGTCTGAGGC
>CD_U14a-5_S.tuberosum_(adopted_4)_55520323,55520444_+_pda_CD_U14a-9_89.43-0.92-1.02-4.18_ATGCTGC_89_TTGA_79_GTGATGA_5_CTGA_116
GCCTGTGATGATAGATCCTAAGGCTTGTTTCTCAAAACATTCGCAGTGGCCGCCTAAGTGCTTTCGCCTTCGCCAGGCTTGAGAGCATATGCTGCTTCTATCCTTCCTTGGATGTCTGAGGC
>CD_U14a-6_S.tuberosum_(adopted_4)_55521807,55521944_+_ath_CD_U14a-1_89.66-0.96-1.03-4.65_ATGCTGC_95_TTGA_85_ATGAAGA_11_CTGA_122
GTATTGTCCTATGAAGATAGATCCCAAGGCTTGTTTCTCAAAACATTTGCACTGACCGCCTAAGAGCTTTCGCCTTCGCTAGGCTTGAGAGTTTATGCTGCTTTTATCCTTCCTTGGATGTCTGAGGCCTTTCAATAT
>CD_U14a-1_S.lycopersicum_(adopted_4)_49630627,49630748_-_stu_CD_U14a-9_99.18-0.99-1.41-7.89_ATGCTGC_89_TTGA_79_ATGATGA_5_CTGA_116
GCCCATGATGATAGATCCTAAGGCTTGTTTCTCAAAACATTCGCAGTGGCCGCCTAAGTGCTTTCGCCTTCGCCAGGCTTGAGAGCATATGCTGCTTTTATCCTTCCTTGGATGTCTGAGGC
>CD_U14a-2_S.lycopersicum_(adopted_4)_49631566,49631687_-_stu_CD_U14a-8_98.36-0.99-1.39-7.72_ATGCTGC_89_TTGA_79_ATGATGA_5_CTGA_116
GTCAATGATGATAGATCCTAAGGCTTGTTTCTCAAAACATTCGCAGTGGCCGCCTAAGTGCTTTCGTCTTCGCCAGGCTTGAGAGCATATGCTGCTTCTATCCTTCCTTGGATGTCTGAGGC
>CD_U14a-3_S.lycopersicum_(adopted_4)_49630361,49630480_-_stu_CD_U14a-8_92.5-0.98-1.18-5.81_ATGCTGC_90_TTGA_80_ATGATGA_6_CTGA_113
GGTCCATGATGATAAATTCAAAGGCTTGTTTCTCAAAACATTCGCAGTGGCCGCCTAAGTGCTTTCGCCTTCGCCAGGCTTGAGAGTATATGCTGCTTTTATCCTTGGATGTCTGAGACC
>CD_U14a-4_S.lycopersicum_(adopted_7)_4379396,4379526_-_stu_CD_U14a-6_99.27-0.99-1.41-7.96_ATGCTGC_94_TTGA_84_GTGATGA_10_CTGA_121
GGGGATTCTGTGATGATACAATTGAAGGCTTGTTTCTCTAAACATTCGCAGTGGCCGCCTAAGATCTTTCGCCTTCGCCAGGCTTGAGAGATAATGCTGCTTTTATCCTTCCTTGGATGTCTGAGATCCCC
>CD_U14a-5_S.lycopersicum_(adopted_4)_49632298,49632427_-_stu_CD_U14a-5_97.67-0.98-1.36-7.36_ATGCTGT_93_TTGA_83_GTGATGA_9_CTGA_120
GTTGATCTGTGATGATGAATTTTAAGGCTTGTTTCTCAAAACATTCGCAGTGGCCGTCTAAGATCTTTCGCCTTCGCCTGGCTTGAGAGATAATGCTGTTTTTATCCTTCCTTGGATGTCTGAGATCTTT
>CD_U14c-6_S.lycopersicum_(adopted_4)_49632075,49632203_-_stu_CD_U14c-4_97.71-0.99-1.37-7.56_ATGCTGC_92_TTGA_82_ATGATGA_9_CTGA_119
TGGCGTCTATGATGATAATCGTTAAGGCTTGTTTCTCAAACATTCGCAGTGGCCGACTAAGAGCTTTCGCCTTCGCCAGGCTTGAGAGTTAATGCTGCTTTTATCCTTCCTTGGATGTCTGAGGCACCA
>CD_U14c-7_S.lycopersicum_(adopted_4)_49631274,49631395_-_stu_CD_U14c-1_100-0.99-1.43-8.11_ATGCTGC_89_TTGA_79_ATGATGA_5_CTGA_116
GCCCATGATGATATATCTCAAGGCTTGTTTCTCAAAACATTCGCAGTGGCCGCCTAAGTGCTTTCGCCTTCGCCAGGCTTGAGAGCATATGCTGCTTCTATCCTTCCTTGGATGTCTGAGGC
>CD_U14c-8_S.lycopersicum_(adopted_4)_49630980,49631101_-_stu_CD_U14c-1_97.54-0.99-1.37-7.51_ATGCTGC_89_TGGA_79_AAGATGA_5_CTGA_116
GCCCAAGATGATATATCTCAAGGCTTGTTTCTCTAAACATTCGCAGTGGCCGCCTAAGTGCTTTCGCCTTCGCCAGGCTGGAGAGCATATGCTGCTTCTATCCTTCCTTGGATGTCTGAGGC
>CD_U14a-1_V.vinifera_(adopted_7)_18074161,18074284_-_sly_CD_U14a-2_90-0.98-1.11-5.24_GTGCTGC_91_TTGA_81_ATGATGC_7_CTGA_116
GGGTCAATGATGCTAAATCCAAAGGCTAGTTTCTCAAAACATTCGCAGTAGCCGCCTAAGAGCTTTCGCCTTCGCCAGGCTTGAGAGCTTGTGCTGCTAATCCTTCCTTGGATGTCTGAGACTT
>CD_U14a-2_V.vinifera_(adopted_7)_18073677,18073808_-_stu_CD_U14a-8_90-0.98-1.11-5.24_GTGCTGC_93_TTGA_83_ATGATGA_9_CTGA_118
CAATGTCAATGATGACAACTCCAAAGGCTTGTTTCTCAAAACATTCGCAGTAGCCGCCTAAGAGCTTTCGCCTTTGCCAGGCTTGAGAGTTTGTGCTGCTAATCCTTCCTTGGATGTCTGAGATCTCAATTG
>CD_U14c-3_V.vinifera_(adopted_7)_18076536,18076656_-_stu_CD_U14c-3_90.16-0.92-1.03-4.29_CTGCTGC_88_TTGA_78_ATGAGGA_5_CTGA_115
GTCGATGAGGATAACTCTAAGGCCTGTTTCTCAAAACATTCGCAGTGGCCGCCTAAGAGCTTTCGCCTTCGCCGGGCTTGAGAGCTACTGCTGCTTCAATCCTTCCTTGGATGTCTGAGAC
>CD_U14c-4_V.vinifera_(adopted_7)_18075304,18075431_-_tae_CD_U14c-26_86.33-0.96-0.95-4.05_GTGCTGC_93_TTGA_83_ATGATGA_9_CTGA_118
CAATGTCAATGATGACAACTCCAAAGGCTTGTTTCTCAAAACATTCGCAGTAGCCGCCTAAGAGCTTTCGCCCTTGCCAGGCTTGAGAGTTTGTGCTGCTAATCCTTCCTTGGATGTCTGAGATCTCA
>CD_U14a-5_V.vinifera_(adopted_7)_18075784,18075907_-_pda_CD_U14a-9_90.98-0.92-1.05-4.33_GTGCTGC_91_TTGA_81_ATGATGC_7_CTGA_116
GGGTCGATGATGCCAAATCCGAAGGCTTGTTTCTCAAAACATTCGCAGTAGCCGCCTAAGAGCTTTCGCCTTCGCCAGGCTTGAGAGCTTGTGCTGCTAATCCTTCCTTGGATGTCTGAGACTT
>CD_U14a-6_V.vinifera_(adopted_7)_18073246,18073387_-_pda_CD_U14a-9_90.24-0.92-1.04-4.33_GTGCTGC_96_TTGA_86_ATGATGC_12_CTGA_121
GAAAAGGGTTGATGATGCTAAATCCAAAGGCTTGTTTCTCAAAACATTCGCAGTAGCCGCCTGAGAGTTTTCGCCTTCGCCAGGCTTGAGAGCTTGTGCTGCTAATCCTTCCTTGGATGTCTGAGACTTAAAATCACTTTTT
>CD_U14d-7_V.vinifera_(adopted_7)_18072956,18073085_-_pda_CD_U14d-5_84.13-0.94-0.89-3.46_GTGCTGC_93_TTGA_83_ATGATGA_9_CTGA_120
CTATGTCAATGATGACTACCCCATAGGCTCGTTTCTCAAAACATTCGCAGTAGCCACCTTAGAGCTTTTGCCTTCGCCAGGCTTGAGGGTTTGTGCTGCTTAAATTCTTCCTTGGATACCTGAGATCTCA
>CD_U14a-1_R.communis_(adopted_27965)_52947,53075_+_vvi_CD_U14a-5_92.62-0.98-1.18-5.85_GTGCTGC_93_TTGA_83_ATGATGA_9_CTGA_119
CTATGTTGATGATGACAATTCCAAAGGCTTGTTTCTCAAAACATTCGCAGTGGCCGCCTAAGAGCTTTCGCCTTCGCCTGGCTTGAGAGCTTGTGCTGCTTTATCCTTCCTTGGATGTCTGAAACTAAT
>CD_U14a-2_R.communis_(adopted_28629)_168682,168810_-_vvi_CD_U14a-2_89.23-0.98-1.07-5.01_ATGCTGC_92_TTGA_82_ATGATGA_9_CTGA_119
CTCTGTTGATGATGACAGATCCAAAGGCTTGTTTCTCAAAACATTCGCAGTGGCCGCCTAAAGCTTTCGCCTTCGCCAGGCTTGAGAGTTAATGCTGCTACATTCCTTCCTTGGATGTCTGAAATCTAA
>CD_U14a-3_R.communis_(adopted_27965)_53614,53755_+_vvi_CD_U14a-2_91.67-0.90-1.05-4.20_GTGCTGC_97_TTGA_87_ATGATGA_14_CTGA_123
TTAGTGCATGTTGATGATGACAATCAAGAGGCTTGTTTCTCAAAATATTCGCAGTGGCCGCCTAAGAGCTTTCGCCTTTGCCAGGCTTGAGAGCTTGTGCTGCTCTATCCTTCCTTGGATGTCTGAAACTAACTGTTATTAA
>CD_U14a-4_R.communis_(adopted_28629)_169042,169162_-_stu_CD_U14a-10_91.06-1.00-1.15-5.85_ATGCTGT_88_TTGA_78_GTGATGA_5_CTGA_115
GCCAGTGATGACAAGATCAAGGCTTGTTTCTCAAAACATTCGCAGTGGCCGCCTAAGAGCTTTCGCCTTTGCCAGGCTTGAGAGCTAATGCTGTTTCTCTCCTTCCTTGGATGTCTGAGGC
>CD_U14b-1_R.communis_(adopted_28629)_167825,167956_-_ath_CD_U14b-1_90.48-1.02-1.13-6.03_ATGCTGC_94_TTGA_84_TTGATGA_6_CTGA_121
GTCTGTTGATGATGACAAAATCCATAAGGCTTGTTTCTCAAAACATTCGCAGTGGCCGCCTAAAGCTTTCGCTTTCGCCAGGCTTGAGAGCTAATGCTGCTTCAATCCTTCCTTGGATGTCTGAAACTAGAT
>CD_U14a-1_L.japonicus_(LjSGA_011455)_2248,2376_-_rco_CD_U14a-2_91.87-0.95-1.10-4.98_ATGCTGC_92_TTGA_82_ATGATGA_9_CTGA_119
ATTACTCGATGATGATAATCCAAAGGCTTGTTTCTCAAGACATTCGCAGTGGCCGCCTAAGAGCTTTCGCCTTCGCCAGGCTTGAGAGCTAATGCTGCTATTTTCCTTCCTTGGATGTCTGAGAGTTAA
>CD_U14a-2_L.japonicus_(LjSGA_011455)_2018,2141_-_rco_CD_U14a-1_93.86-0.88-1.12-4.36_GTGCTGC_91_TTGA_81_ATGATGA_7_CTGA_117
GTCCCAATGATGATAAATCCAATGGCTTGTTTCTCAAAACATTCGCAGTGGCCGCCTAAGAGCTTTCACCTTCGCCAGGCTTGAGAGCTAGTGCTGCTTTTTCCTTCCTTGGATGTCTGAGGAC
>CD_U14a-3_L.japonicus_(LjT43I20)_114534,114663_+_stu_CD_U14a-9_92.5-0.98-1.20-5.94_CTGCTGC_93_TTGA_83_ATGATGA_9_CTGA_120
AATTTCCAATGATGACAAATCCAAAGGCTTGTTTCTCAAAACATTCGCAGTGGCCGCCTAAGAGCTTTCGCCTTCGCCAGGCTTGAGAGCTACTGCTGCTTCTTTCCTTCCTTGGATGTCTGAGGTCCAT
>CD_U14a-4_L.japonicus_(LjT43I20)_114231,114353_+_stu_CD_U14a-5_92.5-0.92-1.11-4.70_ATGCTGC_90_TTGA_80_GTGATGA_6_CTGA_116
AGTCAGTGATGATATCTTATAAGGCTTGTTTCTCAAAACATTCGCAGTGGCCGCCTGAGAGCTTTCGCCTTCGCCAGGCTTGAGAGCTAATGCTGCTTTATCCTTCCTTGGATGTCTGAGACT
>CD_U14c-1_L.japonicus_(LjSGA_011455)_2522,2649_-_tae_CD_U14c-26_89.15-0.89-0.99-3.68_GTGCTGT_92_TTGA_82_ATGATGA_9_CTGA_118
CAATGTCGATGATGATATCTGTTAAGGCTTGTTTCTCAAAACATTCGCAGTGGCCGCCCAAGAGCTTTCGCCCCGCCAGGCTTGAGAGCTAGTGCTGTATATTCCTTCCTTGGATGTCTGAGACATTG
>CD_U14a-1_M.truncatula_(adopted_8)_30301582,30301710_+_lja_CD_U14a-4_94.26-0.98-1.23-6.36_ATGCTGC_92_TTGA_82_GTGATGA_9_CTGA_118
TGTCGTCTGTGATGATAACATTAAGGCTTGTTTCTCAAAACATTCGCAGTGGCCGCCTAAGAACTTTCGCCTTCGCCAGGCTTGAGAGTTAATGCTGCTTTATCCTTCCTTGGATGTCTGAGACTGACA
>CD_U14a-2_M.truncatula_(adopted_8)_30183362,30183490_+_lja_CD_U14a-4_94.26-0.98-1.23-6.36_ATGCTGC_92_TTGA_82_GTGATGA_9_CTGA_118
TGTCGTCTGTGATGATAACATTAAGGCTTGTTTCTCAAAACATTCGCAGTGGCCGCCTAAGAACTTTCGCCTTCGCCAGGCTTGAGAGTTAATGCTGCTTTATCCTTCCTTGGATGTCTGAGACTGACA
>CD_U14a-3_M.truncatula_(adopted_1)_23255961,23256093_+_lja_CD_U14a-4_94.21-0.98-1.23-6.19_GTGCTGT_95_TTGA_85_ATGATGA_12_CTGA_121
GATTATTGTCTATGATGATATCTTGAAGGCTTGTTTCTCAAAACATTCGCAGTGGCCGCCTAAGAGCTTTCGCCTTCGCCAGGCTTGAGAGCTAGTGCTGTTTTATCCTTCCTTGGATGTCTGAGACAATGTC
>CD_U14a-4_M.truncatula_(adopted_4)_44416320,44416448_-_lja_CD_U14a-1_93.7-0.98-1.22-6.11_GTGCTGC_89_TTGA_79_ATGATGA_6_CTGA_115
GTTCAATGATGATAATCCAAAGGCTTGTTTCTCAAAACATTCGCAGTGGCCGCCTAAGAGCTTTCGCCTTCGCCAGGCTTGAGAGCTAGTGCTGCTTTATCCTTCCTTGGATGTCTGAGACTTGAGGGC
>CD_U14a-5_M.truncatula_(adopted_1)_23256659,23256784_+_lja_CD_U14a-1_90.7-0.99-1.15-5.72_CTAATGC_88_TTGA_81_ATGATGA_8_CTGA_118
TAACTCAATGATGATAAATCTAAGGCTTGTTTCTCAAAACATTCGCAGTGGCTGCCTAATAGCTTTCGCCTTCGCCAGGCTTGAGAGCTAATGCAGTTACTTTCCTTCCTTGGATGTCTGAGGTTA
>CD_U14c-1_M.truncatula_(adopted_4)_44416521,44416651_-_stu_CD_U14c-4_91.94-0.94-1.08-4.78_ATGCTGT_92_TTGA_82_GTGATGA_9_CTGA_121
TGTCGTCTGTGATGATATTATTAAGGCTTGTTTCTCAAAACATTCGCAGTGGCCGACCAAGAGCTTTCGCCTTCGCCAGGCTTGAGAGCTAATGCTGTTTTTTTTTCCTTCCTTGGATGTCTGAGACGACT
>CD_U14c-2_M.truncatula_(adopted_6)_20863633,20863756_+_stu_CD_U14c-3_93.55-0.94-1.12-5.11_ATGCTGT_90_TTGA_80_ATGATGA_7_CTGA_116
TTGTCTATGATGATATCTTGAAGGCTTGTTTCTCAAAACATTCGCAGTGGCCGCCTAAGAACTTTCGCCTTCGCCAGGCTTGAGAGTTTATGCTGTTTTATCCTTCCTTGGATGTCTGAGACAA
>CD_U14d-1_M.truncatula_(adopted_6)_20863905,20864027_+_ath_CD_U14d-1_94.92-0.98-1.22-6.22_ATGCTGC_90_TTGA_80_ATGATGA_6_CTGA_116
GACCAATGATGATAATATTAAGGCTTGTTTCTCAAAACATTCGCAGTGGCCGCCTAAGAGCTTTCGCCTTTCGCCGGGCTTGAGAGTTAATGCTGCTGTATCCTTCCTTGGATGTCTGAGGTC
>CD_U14d-2_M.truncatula_(adopted_1)_23256324,23256448_+_ath_CD_U14d-1_94.07-0.98-1.20-6.02_ATGCTGC_91_TTGA_81_ATGATGA_7_CTGA_117
TGACCAATGATGATAAATCTAAGGCTTGTTTCTCAAAACATTCGCAGTGGCCGCCTAAGAACTTTCGCCTTTCGCCGGGCTTGAGAGTTAATGCTGCTATTTCCTTCCTTGGATGTCTGAGGTCA
>CD_U14d-1_P.persica_(scaffold_17)_349561,349688_+_mtr_CD_U14d-4_92.62-0.94-1.12-5.01_ATGCTGC_92_TTGA_82_ATGATGA_9_CTGA_118
TATAATCAATGATGACAAAACTAAGGCTTGTTTCTCAAGAACATTCGCAGTGGCCGCCTAAGAGCTTTCGCCACGCCAGGCTTGAGAGCTAATGCTGCTTTATCCTTCCTTGGATGTCTGAGATTTTG
>CD_U14a-1_P.persica_(scaffold_17)_349075,349208_+_sly_CD_U14a-1_94.92-0.96-1.20-5.89_GTGCTGC_96_TTGA_86_ATGATGA_10_CTGA_123
GAACGGTCGATGATGATAGATCCAAAGGCTTGTTTCTCAAGAACATTCGCAGTGGCCGCCTAAGTGCTTTCGCCTTTCGCCGGGCTTGAGAGCGTGTGCTGCTTTTATCCTTCCTTGGATGTCTGAGACTTTTT
>CD_U14a-2_P.persica_(scaffold_17)_349876,350008_+_stu_CD_U14a-10_93.44-0.99-1.20-6.23_GTGCTGC_94_TTGA_84_GTGATGA_10_CTGA_121
GAATCACCTGTGATGACAAATCTAAGGCTTGTTTCTCAAGAACATTCGCAGTGGCCGCCTAAGAGCTTTCGCCTTCGCCAGGCTTGAGAGCTTGTGCTGCTTTTATCCTTCCTTGGATGTCTGAGGCTGATTT
>CD_U14a-1_G.raimondii_(Chr03)_6778191,6778321_-_ppe_CD_U14a-2_91.47-0.96-1.13-5.20_CTGCTGT_94_TTGA_84_ATGATGA_9_CTGA_121
TTGTGTCGATGATGATAAATCAAAGGCTTGTTTCTCAGAAACATTCGCAGTGGCCGCCTGAGAGCTTTCGCCTTTCGCCGGGCTTGAGAGCTTCTGCTGTTTTGCTCCTTCCTTGGATGTCTGAGACTTTT
>CD_U14a-2_G.raimondii_(Chr13)_5355582,5355731_-_ppe_CD_U14a-2_91.54-0.96-1.12-5.26_GTGCTGC_98_TTGA_88_ATGATGA_14_CTGA_125
TGTGTATGGGTTTATGATGATAATCCAAAGGCTTGTTTCTCAAAACATTCGCAGTGGCTGCCTAAGAGCTTTCGCCTTTCGCCGGGCTTGAGAGCTTGTGCTGCTTCATTCCTTCCTTGGATGTCTGAGACCTTTTATGACTTGTATATA
>CD_U14a-3_G.raimondii_(Chr03)_6777496,6777643_-_ppe_CD_U14a-2_92.19-0.95-1.12-5.12_GTGCTGC_97_TTGA_87_ATGATGA_13_CTGA_124
GTGTATGGGTTTATGATGATAATCCAAAGGCTTGTTTCTCAAAACATTCGCAGTGGCCGCCTAAGAGCTTTCGCCTTTCGCCGGGCTTGAGAGCTTGTGCTGCTTCATTCCTTCCTTGGATGTCTGAGACCTTGTATGACTTGTATAT
>CD_U14a-4_G.raimondii_(Chr03)_19521673,19521822_-_ppe_CD_U14a-2_91.54-0.96-1.12-5.26_GTGCTGC_98_TTGA_88_ATGATGA_14_CTGA_125
TGTGTATGGGTTTATGATGATAATCCAAAGGCTTGTTTCTCAAAACATTTGCAGTGGCCGCCTAAGAGCTTTCGCCTTTCGCCGGGCTTGAGAGCTTGTGCTGCTTCATTCCTTCCTTGGATGTCTGAGACCTTTTATGACTTGTATATA
>CD_U14a-5_G.raimondii_(Chr03)_6777213,6777361_-_ppe_CD_U14a-2_90-0.96-1.10-5.04_GTGCTGC_97_TTGA_87_ATGATGA_12_CTGA_124
TGTATGGGTTTATGATGATAAGTTGTAAGGCTTGTTTCTCAAAACATTCGCAGTGGCCGCCTGAGAGCTTTCGCTTTTCGCCGGGCTTGAGAGCTTGTGCTGCTTTTATCCTTCCTTGGATGTCTGAGACCTTTTATTATACCTTTATA
>CD_U14a-6_G.raimondii_(Chr03)_6777785,6777932_-_ppe_CD_U14a-2_89.92-0.96-1.08-4.88_GTGCTGC_97_TTGA_87_ATGATGA_12_CTGA_124
ATATAAAGTCGATGATGATAAGTTGTAAGGCTTGTTTCTCAAAACATTCGCAGTGGCCGTCTAAGAGCTTTCGCCTTTCGCCGGGCTTGAGAGCTTGTGCTGCTTCCTTCCTTCCTTGGATGTCTGAGACCTTTTATGACTTCTATAT
>CD_U14a-7_G.raimondii_(Chr03)_19521407,19521533_-_ppe_CD_U14a-2_89.23-0.96-1.07-4.88_GTGCTGC_92_TTGA_82_ATGATGA_7_CTGA_119
GGGTTTATGATGATAAGTTGTAAGGCTTGTTTCTCAAAACATTCGCAGTGGCCGCCTGAGAGCTTTCGCTTTTCGTCGGGCTTGAGAGCTTGTGCTGCTTTTATCCTTCCTTGGATGTCTGAGACCT
>CD_U14a-8_G.raimondii_(Chr07)_10215517,10215646_-_ppe_CD_U14a-2_88.46-0.96-1.03-4.60_ATGCTGC_94_TTGA_84_ATGATGA_8_CTGA_121
GAGGTCAATGATGAACAACTCTTAAGGCTTGTTTCTCAAAACATTCGCAGTGGCCGCCTGAGAGCTTTCGCATTTCGCCGGGCTTGAGAGCTTATGCTGCTTTAATCCTTCCTTGGATGTCTGAGACCTT
>CD_U14a-9_G.raimondii_(Chr12)_28297484,28297610_-_ppe_CD_U14a-2_86.92-0.96-1.01-4.40_GTGCTGC_92_TTGA_82_ATGATGA_7_CTGA_119
GGGTTTATGATGATAAGTTGTAGGGCTTGTTTCTCAAAACATTCGCAGTGGCCACCTGAGAGCTTTCGCTTTTCTCCGGGCTTGAGAGTATGTGCTGCTTTTATCCTTCCTTGGATGTCTGAGACCT
>CD_U14a-10_G.raimondii_(Chr13)_5355317,5355443_-_ppe_CD_U14a-2_86.15-0.96-0.99-4.25_GTGCTGC_92_TTAA_82_ATGATGA_7_CTGA_119
GGGTTTATGATGATAAGGTGTAAGGCTTGTTTCTCAAAACATTCGCAGTGGCTGCCTGAGAGCTTTTGTTTTTCGCCGGGCTTAAGAGCTTGTGCTGCTTTTATCCTTCCTTGGATGTCTGAGACCT
>CD_U14a-11_G.raimondii_(Chr12)_28297754,28297897_-_mtr_CD_U14a-4_94.92-0.91-1.14-4.89_GTGCTGC_95_TTGA_85_ATGATGA_11_CTGA_122
GTATGGGTTTATGATGATAATCCAAAGGCTTGTTTCTCAAAACATTAGCAGTGGCCGTCTAAGAGCTTTCGCCTTTCGCCAGGCTTGAGAGCTTGTGCTGCTTCATTCCTTCCTTGGATGTCTGAGACCTTTTATGACTTGTAT
>CD_U14a-12_G.raimondii_(Chr03)_19521180,19521312_-_rco_CD_U14a-1_94.53-0.98-1.22-6.33_GTGCTGC_95_TTGA_85_ATGATGA_10_CTGA_122
TATGTGTTGATGATGACAAATTCAAAGGCTTGTTTCTCAAAAACATTCGCAGTGGCCGCCTAAGAGCTTTCGCCTTCGCCAGGCTTGAGAGATTGTGCTGCTTTATTCCTTCCTTGGATGTCTGAAACTTATA
>CD_U14a-13_G.raimondii_(Chr12)_28297257,28297389_-_rco_CD_U14a-1_91.41-0.98-1.14-5.63_NNNNNNN_0_TTGA_85_CTGATGA_10_CTGA_122
TATGTGTTGCTGATGACAAATTCAAAGGCTTGTTTCTCAAAAACATTCGCAGTGGCCGCCTAAGAGCTTTTGCCTTCGCCAAGCTTGAGAGATTGTGCTACTTTATTCCTTCCTTGGATGTCTGAAACTTATA
>CD_U14a-14_G.raimondii_(Chr03)_6776995,6777138_-_rco_CD_U14a-1_91.41-0.98-1.14-5.63_GTGCTGC_98_TCGA_88_ATGATGA_13_CTGA_125
GTAAATGTGTTGATGATGACAAATTCAAAGGCTTGTTTCTCAAAAACATTCGCAGTGGCCGCCTAAGAGCTTTCGCCTTCGCCAGGCTCGAGAGATTGTGCTGCTTTATTCCTTGGATGGATGTCTGAAACTTATAAAATTTAC
>CD_U14c-1_G.raimondii_(Chr04)_12238078,12238212_+_vvi_CD_U14c-3_91.67-0.98-1.16-5.77_CTGCTGC_96_TTGA_86_ATGATGA_12_CTGA_123
AGTTGAGGTCGATGATGACAAGTTTTAAGGCTTGTTTCTCAAAACATTCGCAGTGGCCGCCTGAGGGCTTTCGCCTTCGCCGGGCTTGAGAGCTTCTGCTGCTTTAATCCTTCCTTGGATGTCTGAGGCCTTGCT
>CD_U14a-15_G.raimondii_(Chr08)_39759796,39759925_-_vvi_CD_U14a-2_90.7-0.97-1.12-5.30_CTGCTGC_93_TTGA_83_ATGATGA_9_CTGA_120
TGAGGTCAATGATGACAATTCTTAAGGCTTGTTTCTCAAAACATTCGCAGTGGCCGCCTGAGAGCTTTCGCCTTTGCCAGGCTTGAGAGCTTCTGCTGCTTTGATCCTTCCTTGGATGTCTGAGACCTCA
>CD_U14c-2_G.raimondii_(Chr08)_39760106,39760239_-_stu_CD_U14c-3_94.07-0.89-1.12-4.59_TTGCTGC_95_TTGA_85_ATGATGA_11_CTGA_122
GTTAAGGCCTATGATGATAACTTTTAAGGCTTGTTTCTCTAAACATTCGCAGTGGCCGCCTAAGAGCTTTCGCCTTCGCCGGGCTTGAGAGCTATTGCTGCTTTAATCCTTCCTTGGATGTCTGAGGCCTTGAT
>CD_U14b-1_B.rapa_(A08)_16001988,16002119_-_rco_CD_U14b-5_92.91-0.95-1.14-5.37_ATGCTGC_94_TTGA_84_TTGATGA_7_CTGA_121
GATCGGTTGATGAGGATAAACCATAAGGCTTGTTTCTCAAAACATTCGCAGTGGCCGCCCAAAGCTTTCGCCTTTCGCCAGGCTTGAGAGCTAATGCTGCTTTTATCCTTCCTTGGATGTCTGAAACCGATT
>CD_U14c-1_B.rapa_(A08)_16002156,16002287_-_dpr_CD_U14c-4_93.22-0.90-1.08-4.45_ATTATGT_95_TTGA_85_ATGATGA_9_CTGA_122
ATTGGTCAATGATGATAAACGTTTAAGGCTTGTTTCTCAAAAACATTCGCAGTGGCCGCCTAAGGCTTTCTCCTTTCGCCGGGCTTGAGAGCTTATTATGTTCTTATCCTTCCTTGGATGTCTGATACTACT
>CD_U14d-1_B.rapa_(A01)_160805,160942_+_ath_CD_U14d-1_95.87-1.00-1.31-7.14_TTAATGC_94_TTGA_87_ATGATGA_13_CTGA_124
ATGAAAAGATCTATGATGATAAATTTTAAGGCTTGTTTCTCAAAACATTCGCAGTGGCCGCCTAAAGCTTTCGCCTTTCGCCGGGCTTGAGAGTTAATGCAGCTCCTATCCTTCCTTGGATGTCTGAGATCTTTTTAT
>CD_U14d-2_B.rapa_(A08)_16001823,16001955_-_ath_CD_U14d-1_92.62-1.01-1.22-6.52_CTAATGC_92_TTGA_85_ATGAGGA_10_CTGA_122
GAAAGATCTATGAGGATAAATGTTAAAGGCTTGTTTCTCAAAACATTCGCAGTGGCCGCCTAAAGCTTTCGCCTTTCGCCGGGCTTGAGAGCTAATGCAGCTCCTATCCTTCCTTGGATGTCTGAGATCTTTC
>CD_U14d-3_B.rapa_(A06)_26009793,26009915_-_ath_CD_U14d-1_86.99-1.02-1.00-4.94_CTAATGC_84_TTGA_77_ATGATGA_7_CTGA_115
GGGTCGATGATGATAGACGTTAAGGCTTGTTTCTCGAAAAACATTCGCAGTGGCCGCCTAAAGCCTTTCGCCGGGCTTGAGAGCTAATGCAGCTCCCTTTCCTTCCTTGGATGTCTGAGATCT
>CD_U14c-1_B.rapa_(A01)_160450,160577_+_ath_CD_U14c-1_95.04-1.00-1.28-6.93_ATGATGT_92_TTGA_82_ATGATGA_8_CTGA_119
TTGGTCGATGATGATTGACGTTAAGGCTTGTTTCTCAAAACATTCGCAGTGGCCGCCTAAGGCTTTCGCCTTTCGCCGGGCTTGAGAGCTTATGATGTTTTTATCCTTCCTTGGATGTCTGAGACCAA
>CD_U14c-2_B.rapa_(A01)_159905,160038_+_ath_CD_U14c-1_95.04-1.00-1.28-6.93_ATGATGT_93_TTGA_83_ATGATGA_9_CTGA_120
AAGGGTTGATGATGATAATTGGAAAGGCTTGTTTCTCAAAACATTCGCAGTGGCCGCCTAAGGCTTTCGCCTTTCGCCGGGCTTGAGAGCTTATGATGTTTTTATCCTTCCTTGGATGTCTGAGACCAATCGTT
>CD_U14b-1_B.rapa_(A01)_160624,160768_+_ath_CD_U14b-1_91.27-1.02-1.18-6.38_CTGATGT_102_TTGA_92_TTGATGA_13_CTGA_129
GTTTGTGATCGGTTGATGAGGATTTATCTTTTAAGGCTTGTTTCTCAAAACATTCGCAGTGGCCGCCTAAAGCTTTCGCCTTTCGCCAGGCTTGAGAGCTTCTGATGTTCTTATCCTTCCTTGGATGTCTGAAACCGATCCAAAC
>CD_U14b-2_B.rapa_(A01)_160084,160223_+_ath_CD_U14b-1_88.55-1.07-1.15-6.52_ATGCTGC_98_TTGA_88_TTGATGA_9_CTGA_130
GTGATCGGTTGATGAGGATTTATCTTTTAAGGCTTGTTTCTCAAAACATTCGCAGTGGCCGCCTAAAGCTTTCGCCTTTCGCCAGGCTTGAGAGTTTATGCTGCTTTTTATCCTTCCTTCCTTGGATGTCTGAAACCTTT
>CD_U14a-3_B.rapa_(A08)_16002513,16002643_-_ath_CD_U14a-1_95.08-1.01-1.26-6.96_ATGCTGC_94_TTGA_84_GTGATGA_9_CTGA_121
ATTGGTTAGTGATGATAAATCCAAAGGCTTGTTTCTCAAAACATTCGCAGTGGCCGCATAAGAGCTTTCGCCTTTCGCCAGGCTTGAGAGTTAATGCTGCTTCTATCCTTCCTTGGATGTCTGAAACTTAG
>CD_U14a-4_B.rapa_(A06)_26010091,26010228_-_ath_CD_U14a-1_93.55-1.02-1.25-6.98_ATGCTGC_96_TTGA_86_ATGATGA_9_CTGA_123
GGATGTTAATGATGATAATTCAAAAGGCTTGTTTCTCAAAAAACATTCGCAGTGGCCGCCTAAGAGCTTTCGCCTTTCGCCAGGCTTGAGAGTTAATGCTGCTTCTATCCTTCCTTGGATGTCTGAAACTTTATATTT
>CD_U14a-1_C.sinensis_(scaffold00094)_458004,458132_+_gra_CD_U14a-12_93.75-0.96-1.21-5.79_ATGCTGC_93_TTGA_83_ATGATGA_8_CTGA_120
GGGGTTGATGATGACAAATTCAAAGGCTTGTTTCTCAAAAACATTCGCAGTGGCCGCCTAAGAGCTTTCGCCTTCGCCGGGCTTGAGAGCTTATGCTGCTTTTATCCTTCCTTGGATGTCTGAGACCTT
>CD_U14a-2_C.sinensis_(scaffold00094)_458698,458827_+_gra_CD_U14a-12_90.55-0.95-1.09-4.86_GTGCTGC_93_TTGA_83_ATGATGA_9_CTGA_120
TATTGTTGATGATGACTAATCCTAAGGCTTGTTTCTCAAAACATTCGCAGTGGCCGCCTAAGAGCTTTCGCCTTCACCAGGCTTGAGAGTTTGTGCTGCTTCAATTCTTCCTCGGATGTCTGAGACCTAA
>CD_U14a-3_C.sinensis_(scaffold00083)_459682,459805_+_gra_CD_U14a-8_94.53-0.98-1.21-6.17_ATGCTGC_90_TTGA_80_ATGATGA_6_CTGA_117
GGTCAATGATGACAACTCTAAAGGCTTGTTTCTCAAAACATTCGCAGTGGCCGCCTAAGAGCTTTCGCCTTCGCCGGGCTTGAGAGCTAATGCTGCCTTAATCCTTCCTTGGATGTCTGAGACC
>CD_U14a-4_C.sinensis_(scaffold00094)_458435,458563_+_gra_CD_U14a-3_89.63-0.91-0.98-3.83_ATGCTGC_92_TTGA_82_CTGATGA_9_CTGA_119
TGAGGTTTCTGATGATAATCCTGAAGGCTTGTTTCTCATTTATTCGCAGTGGCCGCCTAAGAGCTTTCGCCTTCGCAGGGCTTGAGAGCTTATGCTGCTTCATTCCTTCCTTGGATGTCTGAAACCTTG
