# Supplementary material for: Phylogenetic distribution of plant snoRNA families
Source: BMC Genomics. 2016 Nov 24;17:969. doi: 10.1186/s12864-016-3301-2 (PMC5122169; doi:10.1186/s12864-016-3301-2)
Supplement: Additional file 11 — snoRNAs with coordinates. Complete archive of all fasta files of annotated snoRNAs is provided. The header of each sequence follows convention of the snoStrip pipeline and includes genome coordinates, detailes about the successful query during homology search and annotation of the characteristic box motifs. (ZIP 355 kb) [file 12864_2016_3301_MOESM11_ESM.zip › Additional_folder_5/snoR158a.fa]

>CD_snoR158a-1_O.sativa_(adopted_6)_6784224,6784328_+_ATGATGA_71_CCGA_49_ATGACGA_8_CTGA_96
TTAGCAGATGACGAGAATCGAGACAAGGTGTCTGCAGCGCCCCTCGATCCGAGTCGGGGAGCGCGATAGCATGATGACTCCGTCTAGGGGAATCTCTGATGCAAG
>CD_snoR158a-1_Z.mays_(adopted_2)_204167770,204167873_+_osa_CD_snoR158a-1_75-0.98-0.62-2.12_ATGATGA_69_CGGG_55_ATGATGA_9_CTGA_94
ATTGGCAGATGATGAGAATCAAAGACAATTGCGTCTGCTGTGCTCCTTATTCATCGGGGCACAATGTCATGATGACCATGTCTAGGGGAATCTCTGATGCTAAT
>CD_snoR158a-1_S.bicolor_(adopted_2)_69318431,69318534_+_zma_CD_snoR158a-1_90.38-0.99-1.16-5.76_ATGATGA_9_CTGA_94
ATTGGCAGATGATGAGAAGTAAAGACAATTGCATCTGATGTGCTCCTAGTTCATGGGGGCACAATGGCATGATGACTTTGTCTAGGGGAATCTCTGATGCTAAT
>CD_snoR158a-2_S.bicolor_(adopted_2)_69318634,69318735_+_zma_CD_snoR158a-1_90.29-0.98-1.15-5.58_ATGATGA_68_TGGA_53_ATGATGA_8_CTGA_93
TTGGCAGATGATGAAAAGCAAAGACAATTGCATCTGCAGTGCTCCTGGTTCATGGAGGCACAATGGCATGATGACTATGTCTAGGGGAATCTCTGATGCTAA
>CD_snoR158a-1_T.aestivum_(IWGSC_CSS_7DS_scaff_3956966)_11063,11160_-_osa_CD_snoR158a-1_77.23-0.95-0.71-2.45_ATGATGC_65_CGGG_54_ATGACGA_7_CTGA_90
TAGCATATGACGATAACCAAGACAGGGACTCTGCAGCGCTCCCGGTTTCATATCGGGGGCGCGGATGATGCATCCGTCTAGGGGAATCTCTGATGCTA
>CD_snoR158a-2_T.aestivum_(IWGSC_CSS_7AS_scaff_4244756)_6950,7048_+_osa_CD_snoR158a-1_77.45-0.96-0.70-2.46_ATGATGC_65_CAGA_49_ATGACGA_8_CTGA_90
TTAGCATATGACGATAAGCAAGACAGGGACTCTGCAGCGGCTCTGGCTCAGATCGGGGCCGTGAATGATGCATTCGTCTAGGGGAATCTCTGATGCTAA
>CD_snoR158a-3_T.aestivum_(IWGSC_CSS_7AS_scaff_4244756)_7173,7276_+_osa_CD_snoR158a-1_77.67-0.97-0.68-2.47_ATGATGC_68_CGGG_57_ATGACGA_10_CTGA_93
AATTGGCAAATGACGACAAGCAAGACAGGGACTCTGCAGCGCTCCCGATTTCAAGTCGGGGCTGTGAATGATGCATCCGTCTAGGGGAATCTCTGATGCTAATT
>CD_snoR158a-4_T.aestivum_(IWGSC_CSS_7DS_scaff_3956966)_11305,11405_-_osa_CD_snoR158a-1_76.47-0.96-0.67-2.30_ATGATGC_66_CGGG_55_ATGACGA_9_CTGA_91
ATTAGCATATGACGACAAGCAAGACAGGGACTCTGCAGCGGCCCCGGCTCAGATCGGGGCTGCGAATGATGCATTAGTCTAGGGGAATCTCTGATGCTAAT
>CD_snoR158a-5_T.aestivum_(IWGSC_CSS_7DS_scaff_3956966)_8891,8994_-_osa_CD_snoR158a-1_75.49-0.96-0.67-2.26_ATGATGC_68_CAGG_57_ATGACGA_10_CTGA_93
AATTAGCAAATGACGATAAGGAAGACAGGGACTCTGCAGCGCTCCTGATTTCAAATCAGGGCCGCGAATGATGCATCAGTCTAGGGGAATCTCTGATGCTAATT
>CD_snoR158a-1_H.vulgare_(adopted_7)_107070621,107070721_+_tae_CD_snoR158a-4_91.09-0.99-1.19-5.94_ATGATGC_66_CAGG_55_ATGATGA_9_CTGA_91
ATTAGCATATGATGACAAGCAAGACAGGGACTCTGCAGCGGCTCTGACTCAGATCAGGGGCGCGAATGATGCATCTGTCTAGGGGAATCTCTGATGCTAAT
>CD_snoR158a-2_H.vulgare_(adopted_7)_107070840,107070943_+_tae_CD_snoR158a-3_90.82-0.93-1.10-4.79_ATGATGT_68_CAAA_52_ATGATGA_10_CTGA_93
TATGAGCATATGATGACAAGCAAGACAGGGACTCTGCAGCGCTCTTGATTTCAAATTGGGGCCGTGAATGATGTATCCGTCTATGGGAATCTCTGATGCTAATA
>CD_snoR158a-3_H.vulgare_(adopted_7)_107069712,107069809_+_tae_CD_snoR158a-1_94.9-0.99-1.29-6.83_ATGATGC_65_CGGG_54_ATGACGA_7_CTGA_90
TAGCATATGACGATAAGCAAGACAGGGACTCTGCAGCGCTCCCGATTACAAACCGGGGGCGCGGATGATGCATCCGTCTAGGGGAATCTCTGATGCTA
