# Supplementary material for: Phylogenetic distribution of plant snoRNA families
Source: BMC Genomics. 2016 Nov 24;17:969. doi: 10.1186/s12864-016-3301-2 (PMC5122169; doi:10.1186/s12864-016-3301-2)
Supplement: Additional file 11 — snoRNAs with coordinates. Complete archive of all fasta files of annotated snoRNAs is provided. The header of each sequence follows convention of the snoStrip pipeline and includes genome coordinates, detailes about the successful query during homology search and annotation of the characteristic box motifs. (ZIP 355 kb) [file 12864_2016_3301_MOESM11_ESM.zip › Additional_folder_5/snoR121.fa]

>CD_snoR121-1_O.sativa_(adopted_2)_784666,784757_-_GTGATTA_54_GCGA_35_GTGATGA_6_CTGA_85
TTGCTGTGATGACATCTAATAGGACGGTATCTGAGCGACGGATCTATCCTCGCGTGATTATACCTAAACTGAGACTAAAAATGTCTGAGCAA
>CD_snoR121-1_Z.mays_(adopted_5)_69153711,69153804_-_osa_CD_snoR121-1_79.55-0.95-0.76-2.74_ATGATTA_51_GCGA_32_GTGATGA_4_CTGA_79
GATGTGATGACTTACAAAGGACCGTATCTGGGCGAGGCAACTATTCGCGCATGATTATAACTGATCTGAGACAAATGTCTGAGCAAGTATGATC
>CD_snoR121-1_S.bicolor_(adopted_4)_938058,938150_-_zma_CD_snoR121-1_89.25-0.98-1.03-4.86_ATGATTA_56_GCGA_34_GTGATGA_6_CTGA_86
TTGCTGTGATGACTTACAAAGGACGGTATCTGAGCGAGGCAACTATTATCCTCGCATGATTATACCTGATTCGGAGACAAATTGTCTGAGCAA
>CD_snoR121-2_S.bicolor_(adopted_7)_3123424,3123533_-_osa_CD_snoR121-1_69.52-1.13-0.53-2.29_ATGATTA_70_GCGA_39_GTGATGA_10_CTGA_100
GGCTTTGCTGTGATGATCTGTGCAAGGACGGTATATGAGCGAGGTGGATCTTGAAGGGCCATTCCTTGCATGATTACATCCAAAACTGATATTGTAAATCTGAGCAAACT
>CD_snoR121-1_T.aestivum_(IWGSC_CSS_6BS_scaff_2933550)_3385,3493_-_sbi_CD_snoR121-2_78.57-1.01-0.72-2.92_GTGATGA_9_CTGA_99
TCTTTGCTGTGATGAACCACAAGGACGGTATCTGAGCAAGGCGGCTCTTGAAAAAGGGCCTCCTTGCTTGATTACACACCCTAAACTGATCTTAATTTCTGAGCAAACG
>CD_snoR121-2_T.aestivum_(IWGSC_CSS_6DS_scaff_2074756)_365,473_+_sbi_CD_snoR121-2_77.68-1.01-0.67-2.63_GTGATGA_9_CTGA_99
TGTTTGCTGTGATGAATCAAAAGGACGGTATCTGAGCAAGGTGGCTCTTGAAAAAGGGCCACCTTCCTTGATTACACACCCTAAACTGATCATAAATTCTGAGCAAACG
>CD_snoR121-3_T.aestivum_(IWGSC_CSS_6DS_scaff_2074756)_827,930_+_sbi_CD_snoR121-2_75.93-0.97-0.67-2.33_TTGATTA_65_GTAA_34_GTGATGA_7_CTGA_96
TTTGCTGTGATGAACCACAAGGACGGTATCTGAGTAAGGTGGCTGTTGAAAAGGCTCTCCTTCCTTGATTATACATCCTAAACTGATCTAAATTTCTGAGCAAA
>CD_snoR121-4_T.aestivum_(IWGSC_CSS_6BS_scaff_2933550)_2928,3035_-_sbi_CD_snoR121-2_75.93-0.97-0.67-2.33_TTGATTA_67_GTAA_36_GTGATGA_9_CTGA_98
TGTTTGCTGTGATGAACCACAAGGACGGTATCTGAGTAAGGTGGCTGTTGAAAAGGTCCTCCTTCCTTGATTATACATCCTAAACTGATCTTAATTTCTGAGCAAACA
>CD_snoR121-5_T.aestivum_(IWGSC_CSS_6AS_scaff_4429115)_7352,7460_-_sbi_CD_snoR121-2_77.68-1.01-0.67-2.63_TTGATTA_68_GCGA_36_GTGATGA_9_CTGA_99
TGTTTGCTGTGATGAATCACAAGGACGGTATCTGAGCGAGGTGGGTCTTGAAAAAGGGCCTTCTTACTTGATTACACACCCTTAACTGATCATAAATTCTGAGCAAACG
>CD_snoR121-6_T.aestivum_(IWGSC_CSS_6AS_scaff_4429115)_6908,7014_-_sbi_CD_snoR121-2_76.85-0.97-0.67-2.36_GTGATGA_8_CTGA_97
TGTTGCTGTGATGAATCGCAAGGACGGTATCTGAGGAAGTTGGCTCTTGAAAAGGCCCTCCTTCCTTGATTATACAACCTAAACTGATCTTAATTTCTGAGCAAACA
>CD_snoR121-7_T.aestivum_(IWGSC_CSS_6DS_scaff_2074756)_1047,1155_+_sbi_CD_snoR121-2_77.48-1.00-0.65-2.50_TTGATTA_68_GTAA_36_GTGATGA_9_CTGA_99
TGTTTGCTGTGATGAATCACAAGGACGGTATCTGAGTAAGGTGGCTCTTGAAAAAGGCCCTCCTTCCTTGATTATACACCCTAAACTGATCTTAATTTCTGAGCAAACA
>CD_snoR121-8_T.aestivum_(IWGSC_CSS_6BS_scaff_2933550)_2708,2815_-_sbi_CD_snoR121-2_78.38-1.00-0.65-2.53_TTGATTA_67_GTAA_36_ATGATGA_9_CTGA_98
TGTTTGCTATGATGAATCGCAAGGACGGTATATGAGTAAGCTGGCTCTTGCAAAAGGCCACCTTCCTTGATTATACACCCTAAACTGATCTTAATTTCTGAGCAAACA
>CD_snoR121-9_T.aestivum_(IWGSC_CSS_6BS_scaff_2933550)_2489,2606_-_sbi_CD_snoR121-2_77.98-0.98-0.65-2.40_TTGATTA_76_GTAA_45_GTGATGA_18_CTGA_107
GTGCTTGCATGTTTGCTGTGATGAATCACAAGGACGGTATATGAGTAAGTTGGCTCTTGAAAAAGGCCACCTTCCTTGATTACGCATCCTAAACTGATCATATATTCTGAGCAAGCAT
>CD_snoR121-10_T.aestivum_(IWGSC_CSS_6AS_scaff_4429115)_7163,7270_-_sbi_CD_snoR121-2_78.38-1.00-0.65-2.53_ATGATGA_9_CTGA_98
TGTTTGCTATGATGAATCACAAGGACGGTATCTGAGCAAGGTGGCTCTTGTAAAAGGCCACCTTCCTTGATTATACACCCTAAACTGATCATATATTCTGAGCAAACA
>CD_snoR121-11_T.aestivum_(IWGSC_CSS_6DS_scaff_2074756)_1478,1595_+_sbi_CD_snoR121-2_76.85-0.97-0.64-2.25_TTGATTA_76_GTAA_45_ATGATGA_18_CTGA_107
GTGCTTGCATGTTTGCTATGATGAATTGCAAGGACGGTATCTGAGTAAGTTGGCTCTTGAAAAAGGCCACCTTCCTTGATTACGCATCCTAAACTGATCATATATTCTGAGCAAGCAT
>CD_snoR121-12_T.aestivum_(IWGSC_CSS_6DS_scaff_2074756)_1268,1375_+_sbi_CD_snoR121-2_77.48-1.00-0.63-2.37_TTGATTA_67_GTAA_36_ATGATGA_9_CTGA_98
TGTTTGCTATGATGAATCGCAAGGACGGTATCTGAGTAAGTTGGCTCTTGCAAAAGGCCACCTTCCTTGATTATACACCCTAAACTGATCTTAATTTCTGAGCAAACA
>CD_snoR121-13_T.aestivum_(IWGSC_CSS_6AS_scaff_4429115)_7555,7661_-_sbi_CD_snoR121-2_76.58-1.00-0.63-2.34_TTGATTA_67_GCGA_35_GTGATGA_8_CTGA_98
GTTTGCTGTGATGAATCACAGGGACGGTATCTGAGCGAGGCGGCTCTTGGAAAAGGGCCTCCTTCCTTGATTACACACCCTTAACTGATCATAAATTCTGAGCAAAT
>CD_snoR121-14_T.aestivum_(IWGSC_CSS_5AL_scaff_840198)_2092,2215_-_sbi_CD_snoR121-2_77.36-0.95-0.62-2.05_GTGATGA_18_CTGA_105
ATTTTTGTATGCTTGCTGTGATGAATCACAAGGACGGTATCTGAGTATGGTTGCTCTTGAAAAGGCCTCCTTCCTTGATTAACATCCTAAACTGATCATATATTCTGAGCAAGCATGCAAAAAT
>CD_snoR121-15_T.aestivum_(IWGSC_CSS_6DS_scaff_2074756)_567,673_+_sbi_CD_snoR121-2_75.23-0.98-0.60-2.06_TTGATAT_67_GTAA_36_GTGAAGA_9_CTGA_97
TGTTTGCTGTGAAGAATAACAAGGACGGTATCTGAGTAAGCTGGCTCTTGAAAAAGGCCTCCTTCCTTGATATTCACCCTAAACTGATCATATAATCTGAGCAAACA
>CD_snoR121-16_T.aestivum_(IWGSC_CSS_6AS_scaff_4429115)_6687,6804_-_sbi_CD_snoR121-2_76.64-0.96-0.60-2.01_TTGATTA_76_GTAA_45_GTGATGA_18_CTGA_107
GTGCTTGCATGGTTGCTGTGATGAATCGCAAGGACGGTATCTGAGTAATTTGGCTCTTGAAAAAGGCCACCTTCCTTGATTACACATCCTAAACTGATCATATATTCTGAGCAGGCAT
>CD_snoR121-17_T.aestivum_(IWGSC_CSS_6BS_scaff_2933550)_3579,3687_-_sbi_CD_snoR121-2_75-1.01-0.59-2.15_TTGATTA_68_GTGA_36_GTGATGA_9_CTGA_99
TGTTTGCTGTGATGAATCGCAAGGACGGTATCTGAGTGAGGCGGCTCTTGAAAAATGGCCCCCTTCCTTGATTACACACCCTGGACTGATCATAAACTCTGAGCAAACA
>CD_snoR121-18_T.aestivum_(IWGSC_CSS_6BS_scaff_2933550)_3185,3292_-_sbi_CD_snoR121-2_74.55-0.99-0.59-2.03_TTGATTA_67_GTAA_36_GTGATGA_9_CTGA_98
TGTTTGCTGTGATGAAACACAAGGACGGTATCTGAGTAAGCTGGCTCTTGAAAAAGGCCCCCTTCCTTGATTATACACCCTAAACTGATCATATATTCTGAGCAAACA
>CD_snoR121-19_T.aestivum_(IWGSC_CSS_6DS_scaff_2074756)_190,283_+_osa_CD_snoR121-1_79.35-0.99-0.76-3.04_GTGATTA_56_GCGA_36_GTGATGA_9_CTGA_84
TGCCTGCCGTGATGACTCCCTAGGACGGTATATGAGCGACGGGCCTGCCCGCCGCGTGATTATACCCAATCTGAGACTAATATCTGAGCAAGCG
>CD_snoR121-20_T.aestivum_(IWGSC_CSS_6AS_scaff_4429115)_7746,7847_-_osa_CD_snoR121-1_78.49-1.00-0.75-3.01_GTGATTA_60_GCGA_40_GTGATGA_12_CTGA_88
GTTGTTTTGCCGTGATGATTCCGCTAGGACGGTATATGAGCGACGGGTCCGCCCGCCGCGTGATTATACCCAATCTGAGAATAACATCTGAGCAAGCACAAC
>CD_snoR121-1_H.vulgare_(adopted_6)_15154446,15154559_-_tae_CD_snoR121-13_90.48-0.97-1.14-5.41_GTGATGA_12_CTGA_102
GTTGTTTTGCTGTGATGAATCGCAAGGACGGTATATGAGCTAGTCGGCTGTTGAAAAATGGCCTCCTTGCTTGATTACGCACCCTTAACTGATCATAAATTCTGAGCAAACGAC
>CD_snoR121-2_H.vulgare_(adopted_6)_15153207,15153326_-_tae_CD_snoR121-11_85.32-0.92-0.94-3.54_TTGATTA_70_CAAA_39_ATGATGA_12_CTGA_101
GCTTGTTTGCTATGATGAATCTCAAGGACGGTATCTGACAAAGGTGGCTCATCAATGAGTTCTCCTTGGTTGATTACACATCCTAAACTGATCATATATTCTGAGCAAAAGTGTGCAAGT
>CD_snoR121-3_H.vulgare_(adopted_6)_15154232,15154345_-_tae_CD_snoR121-10_90.74-0.99-1.17-5.86_GTGATGA_12_CTGA_101
GTTTGTTTGCGGTGATGAATCACAAGGACGGTATCTGAGCAAGGTGGCTCTTGAAGAAGGCCTCCTTCCTTGATTATGAATCCTGAACTGATCATAAATTCTGAGCAAACACAC
>CD_snoR121-4_H.vulgare_(adopted_6)_15152334,15152448_-_tae_CD_snoR121-10_85.19-0.99-0.94-4.22_CTGATTA_71_GAGA_38_ATGAGGA_12_CTGA_102
GCTTGTTTGCTATGAGGAGATCACAAGGACGGTATCTGAGAAAGGTGACTTTTTAAAAAGAGCCACCGCCCTGATTATAAATCCTAAACTGATCAAACTTTCTGAGCAAATGTGC
>CD_snoR121-5_H.vulgare_(adopted_6)_15153730,15153840_-_tae_CD_snoR121-9_94.07-0.99-1.24-6.51_TTGATTA_68_CTGA_34_GTGATGA_11_CTGA_99
TATGTTTGCTGTGATGAATCACAAGGACGGTATCTGAGTAGGTTGGCTGTTGAAAAGGCCACCTTCCTTGATTACTCATCCTAAACTGATCATATATTCTGAGCAAGCATG
>CD_snoR121-6_H.vulgare_(adopted_6)_15153485,15153599_-_tae_CD_snoR121-9_91.82-0.92-1.10-4.72_TTGATTA_71_GTAA_39_GTGATGA_12_CTGA_102
GCTTGTTTGCTGTGATGAATAACAAGGACGGTATCTGAGTAAGTGTGGCTCTTGAAAAAGGCCTCCTACATTGATTACACATCCTAAACTGGTCATATATTCTGAGCAAATGTGT
>CD_snoR121-7_H.vulgare_(morex_contig_91486)_2027,2137_+_tae_CD_snoR121-9_88.89-0.98-1.08-5.15_TTGATTA_69_GTCA_37_GTGATGA_10_CTGA_100
GTGTTTGCTGTGATGAATCACAAAGACGGTATCTGAGTCAGGCTAGCTCTTGAAAAAGGCCTCCTTCCTTGATTACACATCCCAAACTGATCATATATTCTGAGCGAACAC
>CD_snoR121-8_H.vulgare_(adopted_6)_15153996,15154103_-_tae_CD_snoR121-7_88.07-0.99-1.07-5.12_TTGATTA_67_CTGA_32_GTGATGA_9_CTGA_98
TGCTTGCTGTGATGAATCACAAGGACGGTATCTGAGCTAGGTGGTACTTGAAGAAGGCCTCTCTCCTTGATTATACACCCTACACTGATCATAATATCTGAGCAAGCA
>CD_snoR121-9_H.vulgare_(adopted_6)_15152780,15152887_-_tae_CD_snoR121-4_82.41-0.99-0.86-3.69_TTGATTT_65_CTGA_35_GTGATGA_11_CTGA_96
CTTGTTTGCTGTGATGAGATCACAAGGACGGTATCTGAGAAGGTCTCTAAGGAGTGCTACTTCATTGATTTTACATCCTAAACTGATCAAATTTTCTGAGCAAACGGG
