# Supplementary material for: Phylogenetic distribution of plant snoRNA families
Source: BMC Genomics. 2016 Nov 24;17:969. doi: 10.1186/s12864-016-3301-2 (PMC5122169; doi:10.1186/s12864-016-3301-2)
Supplement: Additional file 11 — snoRNAs with coordinates. Complete archive of all fasta files of annotated snoRNAs is provided. The header of each sequence follows convention of the snoStrip pipeline and includes genome coordinates, detailes about the successful query during homology search and annotation of the characteristic box motifs. (ZIP 355 kb) [file 12864_2016_3301_MOESM11_ESM.zip › Additional_folder_5/Z223.fa]

>CD_Z223a-1_O.sativa_(adopted_7)_2029819,2029912_-_ATGACAG_60_CTGA_50_ATGATGA_9_CTGA_89
GTTTGGCAATGATGATACAAACTTTCAGCTTACCATGCCAGTTCTGCTTCTGAGAATTCATGACAGATAAAGCTGATATAGATCTGAGCTGAAT
>CD_Z223a-1_Z.mays_(adopted_5)_48003433,48003533_-_osa_CD_Z223a-1_87.5-0.93-1.02-4.11_NNNNNNN_0_CTGA_50_GTGATGA_9_TTGA_91
ATTTGGCGGTGATGATACAACCATTCAGCTTACAACGCCAGTTCTGCTTCTGATAAGTCATGACAGATAAAGCTGATTCATATCTGAGCCTTGATTTGTGT
>CD_Z223a-1_S.bicolor_(adopted_10)_57331957,57332064_+_zma_CD_Z223a-1_96.04-0.99-1.32-7.11_NNNNNNN_0_CTGA_51_GTGATGA_10_TTGA_92
AATTTGGCAGTGATGATACAATCATTCAGCTTATAACGCCAGTTCTGCTTCTGATAATTCATGACAGATAAAGCTGATTCATATCTGAGCCTTGATTTGTGTCATGTT
>CD_Z223a-1_T.aestivum_(IWGSC_CSS_4BL_scaff_7041683)_7353,7449_+_osa_CD_Z223a-1_91.76-0.89-1.06-4.21_NNNNNNN_0_CTGA_47_GTGATGA_7_TTGA_88
GCGGCAGTGATGATACAAACCTTCAGCTTGCATGCCAGTTCTGCTTCTGAGAATTCATGACTGAGAAAGCTGAGATAGATCTGAGCCTTGAACCAGC
>CD_Z223a-2_T.aestivum_(IWGSC_CSS_4AS_scaff_5937790)_847,952_+_osa_CD_Z223a-1_91.67-0.88-1.05-4.03_NNNNNNN_0_CTGA_57_GTGATGA_17_TTGA_98
CTGGTTTACTGCAGCAGTGATGATACAAACCTTCAGCTTGCATGCCAGTTCTGCTTCTGAGAATTCATGACTGAGAAAGCTGAGATAGATCTGAGCCTTGAACCAG
>CD_Z223a-3_T.aestivum_(IWGSC_CSS_4DL_scaff_4DL_14369550)_2385,2483_-_osa_CD_Z223a-1_89.41-0.89-1.00-3.82_NNNNNNN_0_CTGA_48_GTGATGA_8_TTGA_89
TGCGGCAGTGATGATACAAACCTTCAGCTTGCATGCCAGTTCTGCTTCTGAGAATTCATGACTGAGAAAGTTGAGATAGCTCTGAGCCTTGAACCTGCA
>CD_Z223a-4_T.aestivum_(IWGSC_CSS_4DL_scaff_4DL_14415189)_8101,8206_+_osa_CD_Z223a-1_85.23-0.93-0.90-3.44_NNNNNNN_0_CTGA_45_GTGATGA_5_TTGA_95
GGCGGTGATGATAAACACTTTCAGCAAACATGCCAGTTCTGCTTCTGAGAATTCATGACTGAAAAACCTGTTATATTGATCTGAGCCATTGCAATTGACAAAAGCT
>CD_Z223a-5_T.aestivum_(IWGSC_CSS_4DL_scaff_4DL_14415189)_3371,3483_+_osa_CD_Z223a-1_83.15-0.94-0.85-3.22_NNNNNNN_0_CTGA_50_GTGATGA_10_TTGA_102
ACAATGGCCGTGATGATAAACACTTTCAGCAAACATGCCAGTTCTGCTTCTGACAATTCATGACTGAAAAACCTGTTATACAAGATCTGAGCCATTGCACTTTGATTTTTTAC
>CD_Z223a-6_T.aestivum_(IWGSC_CSS_4BL_scaff_7015993)_217,319_+_osa_CD_Z223a-1_83.91-0.92-0.85-3.09_NNNNNNN_0_CTGA_46_GTGACGA_6_TTGA_96
CGGCGGTGACGATAAACACTTTCAGCAAACATGCCAGTTCTGCTTCTGAGAATTCATGACTGAAAAACCTGTTATATTGATCTGAGCCATTGCAATTGACAAA
>CD_Z223a-7_T.aestivum_(IWGSC_CSS_1AS_scaff_3315423)_2746,2844_-_osa_CD_Z223a-1_82.02-0.94-0.82-3.04_NNNNNNN_0_CTGA_43_GTGATGA_3_TTGA_95
CTGTGATGATAAACACTTTCAGCAAACATGCCAGTTCTGCTTCTGAAAACTCATGACTGAAAAACCTGTTATACAAGATCTGAGCCATTGCATCTTGAA
>CD_Z223a-8_T.aestivum_(IWGSC_CSS_4AS_scaff_6015448)_5817,5916_+_osa_CD_Z223a-1_84.15-0.86-0.81-2.50_NNNNNNN_0_CTGA_43_GTGATAA_6_TTGA_93
TGGTGGTGATAAACATTTTCAGCAAACATGCCAGTTCTGCTTCTGAGAATTCATGACTGAAAAACCTGTTATATTGATCTGAGCCATTGCAATTGACAAA
>CD_Z223a-9_T.aestivum_(IWGSC_CSS_5BL_scaff_10860206)_9347,9445_-_osa_CD_Z223a-1_79.78-0.94-0.76-2.67_NNNNNNN_0_ATGA_43_TTGATGA_3_TTGA_95
CTTTGATGATAAACACTTTCAGCAAACATGCCAGTTCTGCTTATGAGAATTCATGACTTAAGAAACTGCTATAGGAAATCTTAGCCATTGCATTTTGAA
>CD_Z223a-10_T.aestivum_(IWGSC_CSS_5AS_scaff_1504083)_3165,3263_-_osa_CD_Z223a-1_79.78-0.94-0.76-2.67_NNNNNNN_0_TTGA_43_GTGATGA_3_TTGA_95
CTGTGATGATAAACACTTTGAGCAAACATGCCAGTTCTGCTTTTGAAAACTCATGACTGAAAAACCTGTTATGCAAGATCTGAGCCATAGCATCTTGAA
>CD_Z223a-1_H.vulgare_(adopted_1H)_3613347,3613460_-_tae_CD_Z223a-4_96.23-0.99-1.33-7.15_NNNNNNN_0_CTGA_49_GTGATGG_9_TTGA_99
ATATGGCGGTGATGGTAAACACTTTCAGCAAACATGCCAGTTCTGCTTCTGAGAATTCATGACTGAAAAATCTGTTATATTGATCTGAGCCACTGCAATTGATAAAAGCTGTGT
>CD_Z223a-1_B.vulgaris_(Bvchr5.sca007)_1749133,1749231_+_osa_CD_Z223a-1_78.49-0.98-0.82-3.21_TTGATTG_60_CAGA_50_ATGAGGA_9_CTGA_89
GTTTGGCAATGAGGATTGTTAATCGCAGCTTTAAATGCCAGTTCTGCTTCAGAAAATTCTTGATTGACAAAGCTGTTTTATATCTGAGCTGAAATTCTT
>CD_Z223a-1_B.rapa_(A01)_26970942,26971042_+_bvu_CD_Z223a-1_81.82-0.88-0.80-2.49_TTGATTG_58_CAGA_48_GTGATGA_9_TTGA_91
ATTTGGCAGTGATGATTAATATTAACAGCTTTACGCCAGTTCTGCTTCAGAAAATTCTTGATTGAAGAAGCTGTATAAAATCTTAGCCCCTTGAAAAAAAT
>CD_Z223a-1_C.sinensis_(scaffold00932)_5827,5928_-_bvu_CD_Z223a-1_85.23-0.88-0.85-2.85_TTGATTG_59_CAGA_49_ATGACGA_9_CTGA_92
CATTGGCAATGACGATCGAAATATACAGCTTATATGCCAGTTCTGCTTCAGAAAATTCTTGATTGATAAAGCTGTTTCATACTCTGAGCCTCTGAATTGCCC
