# Supplementary material for: Phylogenetic distribution of plant snoRNA families
Source: BMC Genomics. 2016 Nov 24;17:969. doi: 10.1186/s12864-016-3301-2 (PMC5122169; doi:10.1186/s12864-016-3301-2)
Supplement: Additional file 11 — snoRNAs with coordinates. Complete archive of all fasta files of annotated snoRNAs is provided. The header of each sequence follows convention of the snoStrip pipeline and includes genome coordinates, detailes about the successful query during homology search and annotation of the characteristic box motifs. (ZIP 355 kb) [file 12864_2016_3301_MOESM11_ESM.zip › Additional_folder_5/snoR37.fa]

>CD_snoR37-2_A.thaliana_(adopted_4)_8713241,8713335_-_TTGAAGA_65_CAGA_39_GTGATGA_6_CTGA_87
ATATGGTGATGATACAAGAGTATTGTGGACTAGAGTTTCAGATCTGGGATTCTTCTCCCAGAAGTTGAAGATTAACCCTTGGCTGTCTGAGTATT
>CD_snoR37-1_P.patens_(DS545085.1)_462462,462551_+_ath_CD_snoR37-2_76.92-0.95-0.67-2.21_TTGAAGA_61_CTGA_38_GTGATGA_5_CTGA_84
TGCTGTGATGATACCAAAGTGTTTCGGACTAGAGTTTCTGATCTGGGGTAGTAGCCAGCATTGAAGAAACCACTCTTGGCTGTCTGAGCA
>CD_snoR37-2_P.patens_(DS545085.1)_430927,431016_+_ath_CD_snoR37-2_76.92-0.95-0.67-2.21_TTGAAGA_61_CTGA_38_GTGATGA_5_CTGA_84
TGCTGTGATGATACCAAAGTGTTTCGGACTAGAGTTTCTGATCTGGGGTAGTAGCCAGCATTGAAGAAACCACTCTTGGCTGTCTGAGCA
>CD_snoR37-3_P.patens_(DS545085.1)_380320,380409_+_ath_CD_snoR37-2_76.92-0.95-0.67-2.21_TTGAAGA_61_CTGA_38_GTGATGA_5_CTGA_84
TGCTGTGATGATACCAAAGTGTTTCGGACTAGAGTTTCTGATCTGGGGTAGTAGCCAGCATTGAAGAAACCACTCTTGGCTGTCTGAGCA
>CD_snoR37-4_P.patens_(DS545085.1)_373229,373318_-_ath_CD_snoR37-2_76.92-0.95-0.67-2.21_TTGAAGA_61_CTGA_38_GTGATGA_5_CTGA_84
TGCTGTGATGATACCAAAGTGTTTCGGACTAGAGTTTCTGATCTGGGGTAGTAGCCAGCATTGAAGAAACCACTCTTGGCTGTCTGAGCA
>CD_snoR37-1_A.trichopoda_(AmTr_v1.0_scaffold00059)_1659326,1659413_+_ath_CD_snoR37-2_83.72-0.90-0.83-2.82_TTGAAGA_58_CTGA_36_ATGATGA_7_CTGA_80
GGTGCGATGATGAAGCTAATTGTGGACTAGAGTTTCTGATCTGGTATTATCCAGAAGTTGAAGACAAACCCTTGGCTGTCTGAGTACC
>CD_snoR37-2_A.trichopoda_(AmTr_v1.0_scaffold00059)_1657819,1657910_+_ath_CD_snoR37-2_83.72-0.90-0.83-2.82_TTGAAGA_60_CTGA_38_ATGATGA_9_CTGA_82
TTGGTGCGATGATGAAGCTAATTGTGGACTAGAGTTTCTGATCTGGTATTATCCAGAAGTTGAAGACAAACCCTTGGCTGTCTGAGTACCCC
>CD_snoR37-1_P.dactylifera_(PDK_30s837461)_3383,3475_-_atr_CD_snoR37-2_88.04-0.99-1.01-4.77_TTGAAGA_61_CTGA_36_GTGATGA_8_CTGA_83
TGGTGCAGTGATGAGGATATTGTGGACTAGAGTTTCTGATCTGGTATATAATACCAGCAGTTGAAGACAAACCCTTGGCTGTCTGAGCACTA
>CD_snoR37-2_P.dactylifera_(PDK_30s948091)_8423,8522_+_atr_CD_snoR37-2_78.65-0.96-0.75-2.71_TTGAAGA_67_CTGA_40_GTGATGA_11_CTGA_89
TTGGGGCGCTGTGATGAGGCTTTATGTGGACTAGAGTTTCTGACACCTGGTCTTTTGTGCCAGTGGTTGAAGACTACCCCTTGGCTGTCTGAGCTCTCAA
>CD_snoR37-1_S.bicolor_(adopted_10)_57307127,57307216_+_pda_CD_snoR37-1_74.73-0.98-0.63-2.14_TTGACGA_59_CTGA_38_GTGATGA_7_CTGA_82
GGAGCGGTGATGAGCAATCTTTTGTGGACTAGAGTTTCTGATACTACCACGGTAGTATTTGACGACCAAACCCTTGGCTGTCTGAGCTCC
>CD_snoR37-1_O.sativa_(adopted_6)_28446671,28446764_+_sbi_CD_snoR37-1_93.33-0.99-1.24-6.41_TTGAAGA_61_CTGA_40_GTGATGA_9_CTGA_84
TTGGAGCGGTGATGAGCAATTTTTTGTGGACTAGAGTTTCTGATACTACTTTTGTAGTATTTGAAGACCAAACCCTTGGCTGTCTGAGCTCCTC
>CD_snoR37-2_O.sativa_(adopted_6)_28446845,28446941_+_sbi_CD_snoR37-1_87.64-0.98-1.02-4.65_TTGAAGA_64_CTGA_41_GTGATGA_9_CTGA_87
TGGTAGCGGTGATGAGCAATTTTTATTTGGACTAGAGTTTCTGATACTGCTACTTTGTGGTAGTTGAAGACCAAACCCTTGGCTGTCTGAGCTTCCA
>CD_snoR37-3_O.sativa_(adopted_3)_16788225,16788319_+_sbi_CD_snoR37-1_85.06-0.96-0.89-3.66_TTGATGA_61_CTGA_41_GTGATGA_9_CTGA_85
AACATGTGGTGATGAGCAACTTCTTTGTGGACTAGGGTTTCTGATAACACTACGCAGTGTTTGATGACCAAACCCTTTGGTTGTCTGAGCTCCTC
>CD_snoR37-4_O.sativa_(adopted_3)_16788385,16788489_+_sbi_CD_snoR37-1_81.32-1.00-0.86-3.70_TTGAAGA_68_CTGA_45_ATGAAGA_13_CTGA_91
GATATGGGAGTGATGAAGAACAATTTTTATTTGGACTAGAGTTTCTGATACTGCTACTTTGTGGTAGTTGAAGACTAAACCCTTGGCTGTCTGAACTTCCATATC
>CD_snoR37-1_T.aestivum_(IWGSC_CSS_6DS_scaff_2124241)_15834,15926_-_osa_CD_snoR37-2_79.17-0.98-0.76-2.92_CTGCAGA_61_CTGA_37_GTGATGA_9_CTGA_83
TTGTAGCGGTGATGACAAATTTGTGGACTAGAGTTTCTGATGCTGCCTCTTCAGCGGCATCTGCAGACAACCCCTTGGCTGTCTGAGCTACCA
>CD_snoR37-2_T.aestivum_(IWGSC_CSS_6DS_scaff_2124241)_21310,21402_-_osa_CD_snoR37-2_78.12-0.98-0.73-2.73_CTGCAGA_61_CTGA_37_GTGATGA_9_CTGA_83
TCGTAGCGGTGATGACAAATTTGTGGACTAGAGTTTCTGATGCCGCCTCTTCAGCGGCATCTGCAGACAACCCCTTGGCTGTCTGAGCTCCCA
>CD_snoR37-3_T.aestivum_(IWGSC_CSS_6BS_scaff_3046256)_2826,2918_-_osa_CD_snoR37-2_78.12-0.98-0.73-2.73_CTGCAGA_61_CTGA_37_GTGATGA_9_CTGA_83
TCGTAGCGGTGATGACAAATTTGTGGACTAGAGTTTCTGATGCCGCCTCTTCAGCGGCATCTGCAGACAACCCCTTGGCTGTCTGAGCGTCCA
>CD_snoR37-4_T.aestivum_(IWGSC_CSS_6AS_scaff_4390753)_15620,15712_+_osa_CD_snoR37-2_78.12-0.98-0.73-2.73_CTGCAGA_61_CTGA_37_GTGATGA_9_CTGA_83
TCGTAGCGGTGATGACAAATTTGTGGACTAGAGTTTCTGATGCCGCCTCTTCAGCGGCATCTGCAGACAACCCCTTGGCTGTCTGAGCTCCCA
>CD_snoR37-5_T.aestivum_(IWGSC_CSS_7DL_scaff_3337745)_3700,3794_+_osa_CD_snoR37-2_78.79-1.01-0.71-2.91_TTGAAGA_63_CTGA_37_GTGATGA_9_CTGA_85
GAGTAGCGGTGATGACATCTATGTGGACTAGAGTTTCTGATGCTGCCTCTTCAGCAGCGCTCTTGAAGACAACCCCTTGGCTGTCTGAGCTCCCA
>CD_snoR37-6_T.aestivum_(IWGSC_CSS_7BL_scaff_6721747)_10820,10914_-_osa_CD_snoR37-2_78.79-1.01-0.71-2.91_TTGAAGA_63_CTGA_37_GTGATGA_9_CTGA_85
GAGTAGCGGTGATGACATCTATGTGGACTAGAGTTTCTGATGCTGCCTCTTCAGCAGCGCTTTTGAAGACAACCCCTTGGCTGTCTGAGCTCCCA
>CD_snoR37-7_T.aestivum_(IWGSC_CSS_7AL_scaff_4373650)_7922,8016_-_osa_CD_snoR37-2_78.57-1.00-0.70-2.75_TTGAAGA_63_CTGA_37_GTGATGA_9_CTGA_85
GAATAGCGGTGATGACATCTATGTGGACTAGAGTTTCTGATGCTGCCTCTTCAGCAGCGCTCTTGAAGACAACCCCTTGGCTGTCTGAGCTCCCA
>CD_snoR37-8_T.aestivum_(IWGSC_CSS_6BS_scaff_3046256)_6327,6419_-_osa_CD_snoR37-2_76.6-0.96-0.67-2.27_CTGCAGA_61_CTGA_37_GTGATGA_9_CTGA_83
TCGCAGCTGTGATGACAAATTTGTGGACTAGAGTTTCTGATGCCGCCTCTTCAGCGGCATCTGCAGACAACCCCTTGGCTGTCTGAGCTCCCA
>CD_snoR37-9_T.aestivum_(IWGSC_CSS_6DS_scaff_2101254)_8089,8177_-_osa_CD_snoR37-1_84.54-1.02-0.88-4.20_TTGAAGA_60_CTGA_34_GTGATGA_6_CTGA_82
GAGCGGTGATGACATTTATGTGGACTAGAGTTTCTGATACTGCCTCTTCAGCAGTACTTTTGAAGACAAACCCTTGGCTGTCTGAGCTC
>CD_snoR37-10_T.aestivum_(IWGSC_CSS_6AS_scaff_4350592)_5184,5278_+_osa_CD_snoR37-1_82.47-1.02-0.82-3.76_TTGAAGA_63_CTGA_37_TTGATGA_9_CTGA_85
TTTGAGTGTTGATGACATTTATGTGGACTAGAGTTTCTGATACTGCCTCTTCAGCAGTACTTTTGAAGACAAACCCTTGGCTGTCTGAGCTCCCC
>CD_snoR37-11_T.aestivum_(IWGSC_CSS_6AS_scaff_4342761)_6367,6461_-_osa_CD_snoR37-1_82.47-1.02-0.82-3.76_TTGAAGA_63_CTGA_37_GTGATGA_9_CTGA_85
TTTGAGCGGTGATGACATCTATGTGGACTAGAGTTTCTGACGCTACCTCTTCAGTAGTATTTTTGAAGACAAACCCTTGGCTATCTGAGCTCCCC
>CD_snoR37-12_T.aestivum_(IWGSC_CSS_6BS_scaff_2941814)_3499,3592_-_osa_CD_snoR37-1_82.29-1.01-0.81-3.58_TTGAAGA_62_CTGA_36_ATGATGA_9_CTGA_84
TTTGAGCGATGATGACATTATGTGGACTAGAGTTTCTGATACTGCCTCTTCAGCAGTACTTTTGAAGACAAACCCTTGGCTGTCTGAGCTCTCC
>CD_snoR37-13_T.aestivum_(IWGSC_CSS_6DS_scaff_2124241)_6670,6764_-_osa_CD_snoR37-1_81.44-1.02-0.79-3.54_TTGAAGA_63_CTGA_37_GTGATGA_9_CCGA_85
TTCGAGCGGTGATGACATCTATGTGGACTAGAGTTTCTGATGCTACCTCTTCAGTAGTATTTTTGAAGACAAACCCTTGGCTAGCCGAGCTCCCC
>CD_snoR37-14_T.aestivum_(IWGSC_CSS_7AL_scaff_4373650)_8108,8200_-_osa_CD_snoR37-1_77.89-1.00-0.73-2.90_CTGCAGA_61_CTGA_37_GTGATGA_9_CTGA_83
TTGCAGCGGTGATGACAAATTTGTGGACTAGAGTTTCTGATGCCGCCTCTTCAGCGGCATCTGCAGACAACCCCTTGGCTGTCTGAGCTCCCA
>CD_snoR37-15_T.aestivum_(IWGSC_CSS_7DL_scaff_3337745)_3507,3599_+_osa_CD_snoR37-1_77.66-0.99-0.72-2.75_CTGCAGA_61_CTGA_37_GTGATGA_9_CTGA_83
TTGCAGCGGTGATGACAAATTTGTGGACTAGAGTTTCTGATGCCGCCTCTTCAGCGGCATCTGCAGACAACCCCTTGGCTGTCTGAGCTCTCC
>CD_snoR37-16_T.aestivum_(IWGSC_CSS_7BL_scaff_6721747)_11013,11097_-_osa_CD_snoR37-1_76.84-1.00-0.70-2.71_CTGCAGA_57_CTGA_33_GTGATGA_5_CTGA_79
AGCGGTGATGACAAATTTGTGGACTAGAGTTTCTGACGCCGCCTCTTCAGCGGCATCTGCAGACAACCCCTTGGCTGTCTGAGCT
>CD_snoR37-17_T.aestivum_(IWGSC_CSS_5DL_scaff_4579940)_9655,9747_-_osa_CD_snoR37-1_77.89-1.00-0.70-2.76_CTGCGGA_61_CTGA_37_GTGATGA_9_CTGA_83
TTGTAGTGGTGATGACAAATTTGTGGACTAGAGTTTCTGATGCCTCCTCTTCAGTGGCATCTGCGGACGACCCCTTGGCTGTCTGAGCTCCCC
>CD_snoR37-18_T.aestivum_(IWGSC_CSS_1BL_scaff_3820037)_18238,18330_+_osa_CD_snoR37-1_76.84-1.00-0.70-2.71_CTGCAGA_61_CTGA_37_GTGATGA_9_CTGA_83
TTGTAGCGGTGATGACAAATTTGTGGACTAGAGTTTCTGATGCCGCCTCTTCAGCAGTATCTGCAGACAATCCCTTGGTTGACTGAGGTCCCA
>CD_snoR37-19_T.aestivum_(IWGSC_CSS_6DS_scaff_2124241)_6834,6926_-_osa_CD_snoR37-1_76.04-1.01-0.69-2.67_CTGCAGA_61_CTGA_37_GTGATGA_9_CTGA_83
TTGTAGTGGTGATGACAAATTTGTGGACTAGAGTTTCTGATGCCACCTCTTCAGTGGCATCTGCAGATGACCTCTTGGCTGTCTGAGCTCCTA
>CD_snoR37-20_T.aestivum_(IWGSC_CSS_7BL_scaff_6727480)_3071,3162_-_osa_CD_snoR37-1_75.82-0.96-0.64-2.13_TTGCAGA_60_CTCA_36_CTGATGA_9_CTGA_82
TTATAGCGCTGATGACAAATTGTGGACTAGAGTTTCTCATGTCGCCTCTTAGGTAGCGTTTGCAGACAACCCCTTGGATGTCTGAGCTCCAA
>CD_snoR37-21_T.aestivum_(IWGSC_CSS_5DS_scaff_2731694)_4537,4632_-_pda_CD_snoR37-2_77.66-0.93-0.65-2.06_CTGCAGA_64_CTGA_37_GTGATGA_9_CTGA_86
ATGTAGCGGTGATGACAGATTTGTGGACTAGAGTTTCTGACGCTGCCGCCTCTTCAGCAGCGTCTGCAGACAACCCCTTGGCTGTCTGAGCTCCCA
>CD_snoR37-22_T.aestivum_(IWGSC_CSS_5AS_scaff_1553340)_5619,5711_+_pda_CD_snoR37-2_74.75-0.98-0.63-2.18_CTGCAGA_61_CTGA_37_GTGATGA_9_CTGA_83
TTGCGGCGGTGATGACAGATTTGTGGACTAGAGTTTCTGACGCCGCCTCTTCAGCGGCGTCTGCAGACATCCCCTTGGCTGTCTGAGCTCCCA
>CD_snoR37-1_H.vulgare_(adopted_6)_49654572,49654664_+_tae_CD_snoR37-14_97.8-0.97-1.34-7.00_CTGCAGA_61_CTGA_37_GTGATGA_9_CTGA_83
CCGCAGCGGTGATGACAAATTTGTGGACTAGAGTTTCTGATGCCGCCTCTTCAGCAGCATCTGCAGACAAACCCTTGGCTGTCTGAGCTCCCA
>CD_snoR37-2_H.vulgare_(adopted_7)_551235861,551235953_-_tae_CD_snoR37-14_96.74-0.98-1.33-7.02_CTGCAGA_61_CTGA_37_GTGATGA_9_CTGA_83
CTGCGGCGGTGATGACAAATTTGTGGA
CTAGAGTTTCTGATCCCGCCTCTTCAGCGGCATCTGCAGACAACCCCTTGGCTGTCTGAGCACCCA
>CD_snoR37-3_H.vulgare_(adopted_6)_43548189,43548281_-_tae_CD_snoR37-14_96.7-0.97-1.31-6.73_CTGCAGA_61_CTGA_37_GTGATGA_9_CTGA_83
TTGTAGTGGTGATGACAAATTTGTGGACTAGAGTTTCTGATGCCGCCTCTTCAGCAGCATCTGCAGACAACCCCTTGGCTGTCTGAGCTCCTA
>CD_snoR37-4_H.vulgare_(adopted_7)_551235667,551235761_-_tae_CD_snoR37-6_97.89-0.99-1.38-7.56_TTGAAGA_63_CTGA_37_GTGATGA_9_CTGA_85
GAGTAGCGGTGATGACATCTATGTGGACTAGAGTTTCTGATGCTGCCTCTTCAGCAGCGCCTTTGAAGACAAACCCTTGGCTGTCTGAGCTCCCA
>CD_snoR37-5_H.vulgare_(adopted_6)_39552353,39552445_+_tae_CD_snoR37-4_98.92-0.99-1.40-7.81_CTGCAGA_61_CTGA_37_GTGATGA_9_CTGA_83
TCGTAGCGGTGATGACAAATTTGTGGACTAGAGTTTCTGATGCCGCCTCTTCAGCAGCATCTGCAGACAACCCCTTGGCTGTCTGAGCTCCCA
>CD_snoR37-6_H.vulgare_(adopted_6)_43551519,43551611_-_tae_CD_snoR37-4_96.77-0.99-1.34-7.25_CTGCAGA_61_CTGA_37_TTGATGA_9_CTGA_83
TCGTAGCGTTGATGACAGATTTGTGGACTAGAGTTTCTGATGCCGCCTCTTCAGCAGCATCTGCAGACAACCCCTTGGCTGTCTGAGCTCCCA
>CD_snoR37-1_B.vulgaris_(Bvchr3.sca003)_2543303,2543394_-_atr_CD_snoR37-2_81.18-0.91-0.75-2.51_TTGAGGA_55_CTGA_42_GTGATGA_14_CTGA_77
GTAGTGTGTTGCGGTGATGAAGCTTAAGTGGACTAGAGTTTCTGATCTTATTGGTTGAGGACAAACCCTTGGCTGTCTGAGCAAACACATGC
>CD_snoR37-2_B.vulgaris_(Bvchr3.sca003)_2543861,2543939_-_atr_CD_snoR37-2_78.16-0.94-0.72-2.40_TTGAAGA_49_CTGA_37_GTGATGA_7_CTGA_71
AGTGCAGTGATGAAGCTAAAGTGTGGACTAGAGTTTCTGACCTTTTGGTTGAAGACAAACCCTTGGCTGTCTGAGCACT
>CD_snoR37-1_D.purpurea_(dpa_locus_5381_iso_7_len_1082_ver_4)_865,949_-_bvu_CD_snoR37-2_83.54-0.99-0.94-4.13_TTGACGA_53_CTGA_41_GTGATGA_9_CTGA_75
TTTGTGCAGTGATGATACAAGTGTATGTGGACTAGAGTTTCTGATCTTGCAGTTGACGACTAACCCTTGGCTGTCTGAGCACGAA
>CD_snoR37-2_D.purpurea_(dpa_locus_5381_iso_6_len_2467_ver_4)_2250,2334_-_bvu_CD_snoR37-2_83.54-0.99-0.94-4.13_TTGACGA_53_CTGA_41_GTGATGA_9_CTGA_75
TTTGTGCAGTGATGATACAAGTGTATGTGGACTAGAGTTTCTGATCTTGCAGTTGACGACTAACCCTTGGCTGTCTGAGCACAAA
>CD_snoR37-3_D.purpurea_(dpa_locus_5381_iso_5_len_1053_ver_4)_836,920_-_bvu_CD_snoR37-2_83.54-0.99-0.94-4.13_TTGACGA_53_CTGA_41_GTGATGA_9_CTGA_75
TTTGTGCAGTGATGATACAAGTGTATGTGGACTAGAGTTTCTGATCTTGCAGTTGACGACTAACCCTTGGCTGTCTGAGCACGAA
>CD_snoR37-4_D.purpurea_(dpa_locus_5381_iso_2_len_2442_ver_4)_2245,2329_-_bvu_CD_snoR37-2_83.54-0.99-0.94-4.13_TTGACGA_53_CTGA_41_GTGATGA_9_CTGA_75
TTTGTGCAGTGATGATACAAGTGTATGTGGACTAGAGTTTCTGATCTTGCAGTTGACGACTAACCCTTGGCTGTCTGAGCACGAA
>CD_snoR37-5_D.purpurea_(dpa_locus_5381_iso_10_len_2462_ver_4)_2245,2329_-_bvu_CD_snoR37-2_83.54-0.99-0.94-4.13_TTGACGA_53_CTGA_41_GTGATGA_9_CTGA_75
TTTGTGCAGTGATGATACAAGTGTATGTGGACTAGAGTTTCTGATCTTGCAGTTGACGACTAACCCTTGGCTGTCTGAGCACGAA
>CD_snoR37-1_S.tuberosum_(adopted_7)_47234067,47234172_+_atr_CD_snoR37-2_80.21-1.03-0.86-3.91_TTGAAGA_69_CTGA_41_ATGAGGA_11_CTGA_91
AAAAAGTGTGATGAGGAAGCAAATTTGTGGACTAGAGTTTCTGATCTGGGGATTTAGACCCCCATTGGTTGAAGACAAACCCTTGGCTGTCTGAGCACACCTTTTT
>CD_snoR37-2_S.tuberosum_(adopted_7)_47233259,47233356_+_atr_CD_snoR37-2_80.41-1.04-0.81-3.76_TTGAAGA_67_CTGA_38_ATGAGGA_8_CTGA_89
GTGTGTGATGAGGAAGCAACTTTGTGGACTAGAGTTTCTGATCTGGGGATTAGACCCCCCATTTGGTTGAAGACAAACCCTTGGCTGTCTGAGCACAC
>CD_snoR37-3_S.tuberosum_(adopted_5)_42597575,42597671_+_atr_CD_snoR37-2_78.35-1.04-0.78-3.48_TTGAAGA_68_CTGA_35_GTGATGA_6_CTGA_90
GTGCGGTGATGAAGCAATTTGTGGACTAGAGTTTCTGATCATTTAGCGGTTTCAAACCCCTAAATGGTTGAAGACAAACCCTTGGCTGTCTGAGCAT
>CD_snoR37-1_S.lycopersicum_(adopted_5)_57282917,57283019_+_stu_CD_snoR37-3_92.08-1.03-1.20-6.68_TTGAAGA_73_CTGA_36_GTGATGA_7_CTGA_95
TGTGCGGTGATGAAGCAATTTGTGGACTAGAGTTTCTGATCATTTTAGGGGTTTTTTAAAATCCCTAAATGATTGAAGACAAACCCTTGGCTGTCTGAGCATA
>CD_snoR37-2_S.lycopersicum_(adopted_7)_58369277,58369374_+_stu_CD_snoR37-2_100-0.99-1.43-8.10_TTGAAGA_67_CTGA_38_ATGAGGA_8_CTGA_89
GTGTGTGATGAGGAAGCAACTTTGTGGACTAGAGTTTCTGATCTGGGGATTAGACCCCCCATTTGGTTGAAGACAAACCCTTGGCTGTCTGAGCACAC
>CD_snoR37-3_S.lycopersicum_(adopted_7)_58370098,58370192_+_stu_CD_snoR37-1_98.02-0.94-1.32-6.51_TTGAAGA_64_CTGA_36_ATGAGGA_6_CTGA_86
GTGTGATGAGGAAGCAATTTTGTGGACTAGAGTTTCTGATCTGGGGATTTAGACCCCCATTGGTTGAAGACAAACCCTTGGCTGTCTGAGCACAC
>CD_snoR37-1_V.vinifera_(adopted_12)_7210270,7210362_+_atr_CD_snoR37-2_86.67-0.97-0.98-4.30_TTGAAGA_61_CTGA_36_ATGATGA_9_CTGA_83
CGGGTGTGATGATGAAACCATGTGGACTAGAGTTTCTGATCTGGGTTTAATCCCCAGAAGTTGAAGACAAACCCTTGGCTGTCTGAGCACTCG
>CD_snoR37-1_R.communis_(adopted_30156)_1336047,1336134_+_dpr_CD_snoR37-2_87.8-0.95-1.03-4.45_TTGAAGA_56_CTGA_44_GTGATGA_9_CTGA_78
TTGTTGCAGTGATGAAGCAATTTAGATTTGTGGACTAGAGTTTCTGATCTTGTAGTTGAAGACTAACCCTTGGCTGTCTGAGCACACC
>CD_snoR37-2_R.communis_(adopted_30156)_1336925,1337012_+_bvu_CD_snoR37-2_88.61-0.99-1.05-5.00_TTGAAGA_56_CTGA_43_GTGATGA_9_CTGA_78
GTGTTGCAGTGATGAAGCAAATTAAATTGTGGACTAGAGTTTCTGATCTTTGTAGTTGAAGACTAACCCTTGGCTGTCTGAGCGCACC
>CD_snoR37-1_L.japonicus_(CM0152)_395064,395168_-_vvi_CD_snoR37-1_76.67-0.96-0.70-2.39_CTGATTA_66_CTGA_41_GTGATGA_12_CTGA_92
TTGAATGTGCTGTGATGAGACAACTTGTGGACTAGAGTTTCTGATCTGGGCACTTCACCCAGAAGCTGATTATAATCACTTGGCTGTGGTACTGAGCACAATTAA
>CD_snoR37-1_M.truncatula_(adopted_5)_28552241,28552331_-_lja_CD_snoR37-1_84.38-0.91-0.83-2.93_CTGATTA_61_CTGA_35_GTGATGA_7_CTGA_83
TGTGCTGTGATGATACTTATGTGGACTAGAGTTTCTGATCTGGGAATCTTCACCCAGAATCTGATTACAACCCCTTGGCTGTCTGAGCACA
>CD_snoR37-1_P.persica_(scaffold_6)_24075670,24075767_-_mtr_CD_snoR37-1_85.87-1.00-0.96-4.48_TTGATTA_65_ATGA_39_GTGATGA_10_CTGA_87
AAGTGTGCGGTGATGAGGCTATTTGTGGACTAGAGTTTATGATCTGGGTTCTTCTCCCAAAAGTTTGATTACAAACCCTTGGCTGTCTGAGCACTCTT
>CD_snoR37-2_P.persica_(scaffold_3)_16747684,16747783_+_mtr_CD_snoR37-1_85.87-1.00-0.96-4.48_TTGATTA_66_ATGA_40_GTGATGA_11_CTGA_88
GAAGTGTGCGGTGATGAGGCTATTTGTGGACTAGAGTTTATGATCTGGGTTCTTCTCCCAAAAGTTTGATTACAAACCCTTGGCTGTCTGAGCACTCTTC
>CD_snoR37-3_P.persica_(scaffold_3)_16737860,16737957_+_mtr_CD_snoR37-1_85.87-1.00-0.96-4.48_TTGATTA_65_ATGA_39_GTGATGA_10_CTGA_87
AAGTGTGCGGTGATGAGGCTATTTGTGGACTAGAGTTTATGATCTGGGTTCTTCTCCCAAAAGTTTGATTACAAACCCTTGGCTGTCTGAGCACTCTT
>CD_snoR37-4_P.persica_(scaffold_4)_26999698,26999793_+_mtr_CD_snoR37-1_85.56-0.98-0.93-4.08_TTGATTA_64_GTGA_38_GTGATGA_9_CTGA_86
AGTATGCGGTGATGAGGCTATTTGTGGACTAGAGTTTGTGATCTGGGTTCTTCTCCCAAAAGTTTGATTACAAACCCTTGGCTGTCTGAGCACTCT
>CD_snoR37-1_G.raimondii_(Chr13)_17864013,17864111_-_atr_CD_snoR37-2_85.71-0.90-0.95-3.48_TTGAAGA_65_CTGA_43_ATGATGC_14_CTGA_87
GAAGATTGCAATGATGATGCAATTTTTTGTGGACTAGAGTTTCTGATCTGGGTTTTCCCAGTAGTTGAAGACTAACCCTTGGCTGTCTGAGTAACCTTC
>CD_snoR37-2_G.raimondii_(Chr13)_17865345,17865453_-_atr_CD_snoR37-2_84.44-0.97-0.95-4.02_TTGAAGA_70_CTGA_48_ATGATGC_19_CTGA_92
ATAAAGAAGATTGCAATGATGATGCAATTTTTCGTGGACTAGAGTTTCTGATCTGGGTTTTCCCAGTAGTTGAAGACTAACCCTTGGCTGTCTGAGTAACCTTCTTTAT
>CD_snoR37-1_B.rapa_(A01)_11857001,11857113_+_ath_CD_snoR37-2_91.58-0.99-1.17-5.86_TTGAAGA_74_CAGA_49_GTGATGA_16_CTGA_96
GTGGAAGGGTATATGGTGATGATACAATAATGTTGTGGACTAGAGTTTCAGATCTGGGCACTTCACCCAGAAGTTGAAGAGTAACCCTTGGCTGTCTGAGTATTCCCTTTCAC
>CD_snoR37-2_B.rapa_(A03)_22202180,22202294_-_ath_CD_snoR37-2_90.53-0.99-1.14-5.61_TTGAAGA_75_CAGA_50_GTGATGT_17_CTGA_97
TGTGAAAGGGTATATGGTGATGTTACAATAATGTTGTGGACTAGAGTTTCAGATCTGGGCACTTCACCCAGAAGTTGAAGAGTAACCCTTGGCTGTCTGAGTATTCCCTTTTACA
>CD_snoR37-3_B.rapa_(A03)_22201356,22201462_-_ath_CD_snoR37-2_90.43-0.98-1.12-5.42_TTGAAGA_71_CAGA_46_GTGATGA_13_CTGA_93
GAATGGTATATGGTGATGATACAATTATGTTGTGGACTAGAGTTTCAGATCTGGGCACTTCACCCAGAAGTTGAAGAGTAACCCTTGGCTGTCTGAGTATACCCTTT
>CD_snoR37-4_B.rapa_(A01)_20523674,20523790_-_ath_CD_snoR37-2_88.54-1.00-1.04-5.07_TTGAAGA_76_CAGA_51_GTGATGA_17_CTGA_99
CGTAAAAGAGGATATGGTGATGAAACGAATAATTTCGTGGACTAGAGTTTCAGATCTGGGCTCTTCACCCAGAAGTTGAAGATACAACCCTTGGCTGTCTGAGTATCTCTCTTTACG
>CD_snoR37-5_B.rapa_(A03)_18846669,18846782_+_ath_CD_snoR37-2_87.37-0.99-1.02-4.80_TTGAAGA_74_CAGA_49_GTGATGA_16_CTGA_97
GTAAAAAGGAATATGGTGATGATACGAATATTTCGTGGACTAGAGTTTCAGATCTGGGCTCTTCACCCAGTAGTTGAAGATACAACCCTTGGCTGTCTGAGTATCCCTTTTTAC
>CD_snoR37-6_B.rapa_(A05)_16106377,16106492_-_ath_CD_snoR37-2_84.38-1.00-0.92-4.18_TTGACGA_76_CCGA_51_GTGATGA_17_CTGA_99
AGGAAGAAGGGATATGGTGATGAAACGAATAATTTCGTGGACTAGAGTTTCCGATCTGGGCTCTTCACCCAGTAGTTGACGATACATCCCTTGGCTGTCTGAGTATCCCTCTTCTT
