# Supplementary material for: Phylogenetic distribution of plant snoRNA families
Source: BMC Genomics. 2016 Nov 24;17:969. doi: 10.1186/s12864-016-3301-2 (PMC5122169; doi:10.1186/s12864-016-3301-2)
Supplement: Additional file 11 — snoRNAs with coordinates. Complete archive of all fasta files of annotated snoRNAs is provided. The header of each sequence follows convention of the snoStrip pipeline and includes genome coordinates, detailes about the successful query during homology search and annotation of the characteristic box motifs. (ZIP 355 kb) [file 12864_2016_3301_MOESM11_ESM.zip › Additional_folder_5/snoR58Y.fa]

>CD_snoR58Y-1_A.thaliana_(adopted_3)_104687,104769_-_NNNNNNN_0_CAGA_33_GTGATGA_5_CTGA_78
TGCGGTGATGATTTTATGAGAAATTCACATGTCAGACTTCAGAGATTCTTGTAATCTATGAGAATAAATTCATATATCTGAGC
>CD_snoR58Y-2_A.thaliana_(adopted_5)_4866720,4866816_+_NNNNNNN_0_CAGA_47_GTGATGA_10_CTGA_86
ACTTCTGCTGTGATGATCTTTTGAATAAAATTCACATGTCAGACTTCAGAGATCTTTTGATCTATGAGAAAAAACATTCATAATTCTGAGCAGAAGT
>CD_snoR58Y-1_Z.mays_(adopted_10)_136096608,136096715_-_ath_CD_snoR58Y-2_81.4-0.88-0.70-2.06_NNNNNNN_0_CGGA_42_GTGATGA_6_CTGA_83
TTGTGGTGATGAATTGTGAACAAACTTCGCATGTCAGACTTCGGAGATGCTTCTGGCATCCATGAGAAGATCATTCATAATACTGAGCAATGCAGATCTTACTCGCGA
>CD_snoR58Y-1_S.bicolor_(adopted_6)_55214252,55214347_+_zma_CD_snoR58Y-1_93.4-0.97-1.22-6.06_NNNNNNN_0_CGGA_45_GTGATGA_9_CTGA_86
TGCTTGCGGTGATGAATTATGAATAAACTTCGCATGTCAGACTTCGGAGATGCTTCTGGCATCCATGAGAAGATCTTTCATACTACTGAGCAATGC
>CD_snoR58Y-1_O.sativa_(adopted_4)_29151889,29151985_+_sbi_CD_snoR58Y-1_89.36-0.97-1.08-5.00_NNNNNNN_0_CGGA_45_AGGATGA_9_CTGA_87
TTGTTGCGAGGATGAATTATGAACAAACTTCGCATGTCAGACTTCGGAGATGCTTCAAAGCATCCATGAGAAGACATGTCATACGACTGAGCAATGC
>CD_snoR58Y-2_O.sativa_(adopted_8)_1620183,1620276_+_sbi_CD_snoR58Y-1_80.68-0.91-0.70-2.26_NNNNNNN_0_CAGA_44_ATGAGGA_9_CTGA_84
AAAATGCTATGAGGAATCATGAAAACTTTCGCATGTCAGACTTCAGAGATGCCATGGCATCAATGAGAAGATGTTTTCATTTTCTGAGCTTATA
>CD_snoR58Y-1_T.aestivum_(IWGSC_CSS_1BS_scaff_3470551)_2580,2684_-_osa_CD_snoR58Y-2_86.02-0.98-0.94-4.19_NNNNNNN_0_CAGA_48_GTGATGA_11_CTGA_89
GCAAAATGCTGTGATGAATCATGAAATCTATGGCGTATGTCAGACTTCAGAGATGCCATTTGGCATCGATGAGAAGATATTTCATATTCTGAGCAATAATGTTGCs
>CD_snoR58Y-2_T.aestivum_(IWGSC_CSS_1BS_scaff_3427062)_3272,3377_+_osa_CD_snoR58Y-2_86.02-0.98-0.94-4.19_NNNNNNN_0_CAGA_45_GTGATGA_8_CTGA_86
AAATGCTGTGATGAATCATGAAATCTATGGCGTATGTCAGACTTCAGAGATGCCATTTGGCATCGATGAGAAGATATTTCATATTCTGAGCAATAATGTTGCATTT
>CD_snoR58Y-3_T.aestivum_(IWGSC_CSS_6AS_scaff_4411894)_10050,10146_-_osa_CD_snoR58Y-2_84.04-0.99-0.90-3.95_NNNNNNN_0_CGGA_46_GTGATGA_9_CTGA_87
AAAATGCTGTGATGAATCATGAAATCTACAACGCATGTCAGACTTCGGAGATGCCATTTGGCATTGATGAGAAGATATTTCATATTCTGAGCTATAA
>CD_snoR58Y-4_T.aestivum_(IWGSC_CSS_6BS_scaff_3046897)_3834,3922_-_osa_CD_snoR58Y-2_83.87-0.98-0.88-3.77_NNNNNNN_0_CGGA_42_GTGATGA_5_CTGA_83
TGCTGTGATGAATCATGAAATCTACAACGCATGTCAGACTTCGGAGATGCCATTTGGCATTGATGAGAAGATATTTCATGTTCTGAGCA
>CD_snoR58Y-5_T.aestivum_(IWGSC_CSS_6AS_scaff_4430478)_7544,7650_+_osa_CD_snoR58Y-2_83.87-0.98-0.88-3.77_NNNNNNN_0_CAGA_45_GTGATGA_8_CTGA_86
AAATGCTGTGATGAATCATGAAACCTATGACGTATGTCAGACTTCAGAGATGCCATTTGTCATTGATGAGAAGATATTTCATATTCTGAGCAATAATGTTTGCATTT
>CD_snoR58Y-6_T.aestivum_(IWGSC_CSS_1BS_scaff_3471521)_3343,3449_+_osa_CD_snoR58Y-2_83.87-0.98-0.88-3.77_NNNNNNN_0_CAGA_45_GTGATGA_8_CTGA_86
AAATGCTGTGATGAATCATGAAATCTACAACGTATGTCAGACTTCAGAGATGCCATTTAGCATTAATGAGAAGATATTTCATATTCTGAGCAATAATGTTTGCATTT
>CD_snoR58Y-7_T.aestivum_(IWGSC_CSS_7DS_scaff_3933536)_1592,1698_+_osa_CD_snoR58Y-2_82.8-0.98-0.85-3.56_NNNNNNN_0_CAGA_45_GTGATGA_8_CTGA_86
AAATGCTGTGATGAATCATGAAATCTACAATGTATGTCAGACTTCAGAGATGCCATTTGGCATTGATGAGAAGATATTTCATATTCTGAGCAATAATGTTTGCATTT
>CD_snoR58Y-8_T.aestivum_(IWGSC_CSS_6DS_scaff_2102575)_2602,2709_+_osa_CD_snoR58Y-2_82.8-0.98-0.85-3.56_NNNNNNN_0_CGGA_49_GTGATGA_12_CTGA_90
TGCAAAGTGCTGTGATGAATCATGAAATCTACAACGCATGTCAGACTTCGGAGATGCCATTTGGCATTGATGAGAAGATATTTCATATTCTGAGCAACAGCGTTTGCA
>CD_snoR58Y-9_T.aestivum_(IWGSC_CSS_6BL_scaff_4358364)_1667,1773_+_osa_CD_snoR58Y-2_82.8-0.98-0.85-3.56_NNNNNNN_0_TAGA_45_GTGATGA_8_CTGA_86
AAATGCTGTGATGAATCATGAAATCTACAACGTATGTCAGACTTTAGAGATGCCATTTGGCATTGATGAGAAGATATTTCATATTCTGAGCAATAATGTTTGCATTT
>CD_snoR58Y-10_T.aestivum_(IWGSC_CSS_4BS_scaff_4938861)_3775,3881_+_osa_CD_snoR58Y-2_82.8-0.98-0.85-3.56_NNNNNNN_0_CAGA_45_GTGATGA_8_CTGA_86
AAATGCTGTGATGAATCATGAAATCTACAACGTATGTCAGACTTCAGAGATGCCATTTAGCATTGATGAGAAGATATTTCATATTCTGAGCAATAATGTTTGCATTT
>CD_snoR58Y-11_T.aestivum_(IWGSC_CSS_3DS_scaff_2565965)_1635,1723_-_osa_CD_snoR58Y-2_82.8-0.98-0.85-3.56_NNNNNNN_0_CAGA_42_GTGATGA_5_CTGA_83
TGCTGTGATGAATCATGAAATCTACAACGTATGTCAGACTTCAGAGATGCCATTTGGCTTTGATGAGAAGATATTTCATATTCTGAGCA
>CD_snoR58Y-12_T.aestivum_(IWGSC_CSS_3DL_scaff_6919392)_1895,2001_+_osa_CD_snoR58Y-2_82.8-0.98-0.85-3.56_NNNNNNN_0_CAGA_45_GTGATGA_8_CTGA_86
AAATGCTGTGATGAATCATGAAATCTACGACGTATGTCAGACTTCAGAGATGCCATTTGTCATTGATGAGAAGATATTTCATATTCTGAGCAATAATGTTTGCATTT
>CD_snoR58Y-13_T.aestivum_(IWGSC_CSS_1BS_scaff_3436470)_359,465_+_osa_CD_snoR58Y-2_82.8-0.98-0.85-3.56_NNNNNNN_0_CAGA_45_GTGATGA_8_CTGA_86
AAATGCTGTGATGAATCATGAAATCTACAACGTATGTCAGACTTCAGAGATGCCATTTGTCATTGATGAGAAGATATTTCATATTCTGAGCAATAATGTTTGCATTT
>CD_snoR58Y-14_T.aestivum_(IWGSC_CSS_7DS_scaff_3891267)_2114,2221_+_osa_CD_snoR58Y-2_81.72-0.98-0.82-3.36_NNNNNNN_0_CAGA_49_GTGATGA_12_CTGA_90
TGCAAAATGTTGTGATGAATCATGAAATCTACGACGTATGTCAGACTTCAGAGATGCCATTTGGCATTGATGAGAAGATATTTCATAATCTGAGCAATAATGTTTGCA
>CD_snoR58Y-15_T.aestivum_(IWGSC_CSS_7DL_scaff_3383414)_4325,4431_+_osa_CD_snoR58Y-2_81.72-0.98-0.82-3.36_NNNNNNN_0_CAGA_45_GTGATGA_8_CTGA_86
AAATGCTGTGATGAATCATGAAATCTACGACGTATGTCGGACTTCAGAGATGCCATTTGTCATTGATGAGAAGATATTTCATATTCTGAGCAATAATGTTTGCATTT
>CD_snoR58Y-16_T.aestivum_(IWGSC_CSS_5BL_scaff_10891477)_2824,2924_-_osa_CD_snoR58Y-2_81.72-0.98-0.82-3.36_NNNNNNN_0_CAGA_45_GTGATGA_8_CTGA_86
AAATGTTGTGATGAATCATGAAATCTACAATGTATGTCAGACTTCAGAGATGCCATTTGGCATTGATGAGAAGATATTTCATATTCTGAGCAATAATGTTT
>CD_snoR58Y-17_T.aestivum_(IWGSC_CSS_5BL_scaff_10888055)_3916,4023_+_osa_CD_snoR58Y-2_81.72-0.98-0.82-3.36_NNNNNNN_0_CAGA_49_GTGATGA_12_CTGA_90
TGCAAAATGTTGTGATGAATCATGAAATCTACAATGTATGTCAGACTTCAGAGATGCCATTTGGCATTGATGAGAAGATATTTCATATTCTGAGCAATAATGTTTGCA
>CD_snoR58Y-18_T.aestivum_(IWGSC_CSS_4DL_scaff_4DL_14441034)_2981,3087_+_osa_CD_snoR58Y-2_81.72-0.98-0.82-3.36_NNNNNNN_0_CAGA_45_GTGATGA_8_CTGA_86
AAATGCTGTGATGAATCATGAAATCTACGACGTATGTCAGACTTCAGAGATGCCATTTATCATTGATGAGAAGATATTTCATATTCTGAGCAATAATGTTTGCATTT
>CD_snoR58Y-19_T.aestivum_(IWGSC_CSS_3B_scaff_10497305)_3554,3662_-_osa_CD_snoR58Y-2_81.72-0.98-0.82-3.36_NNNNNNN_0_CAGA_55_GTGATGA_18_CTGA_96
GCAGTTTGCAAAATGTTGTGATGAATCATGAAATCTATGACATATGTCAGACTTCAGAGATGCCATTTGCCATTGATGAGAAGATATTTCATATTCTGAGCAATATTGT
>CD_snoR58Y-20_T.aestivum_(IWGSC_CSS_2BS_scaff_5194286)_2136,2224_-_osa_CD_snoR58Y-2_81.72-0.98-0.82-3.36_NNNNNNN_0_TAGA_42_GTGATGA_5_CTGA_83
TGCTGTGATGAGTCATGAAATCTACAACGTATGTCAGACTTTAGAGATGCCATGTGGCATTGATGAGAAGATATTTCATATTCTGAGCA
>CD_snoR58Y-21_T.aestivum_(IWGSC_CSS_5DS_scaff_2739531)_5517,5624_+_osa_CD_snoR58Y-2_81.52-0.97-0.81-3.19_NNNNNNN_0_CAGA_49_GTGATGA_12_CTGA_90
TGCAAAATACTGTGATGAATCATGAAATCTACGACGTATGTCAGACTTCAGAGATGCCATTTGTCATTGATGAGAAGATATTTCATATTCTGAGAAATAATGTTTGCA
>CD_snoR58Y-22_T.aestivum_(IWGSC_CSS_3DL_scaff_6945583)_7014,7120_+_osa_CD_snoR58Y-2_80.65-0.98-0.76-3.02_NNNNNNN_0_CAGA_49_GTGATGA_12_CTGA_89
TGCAAAACGCTGTGATGAATCATGAAATCTACAATGTATGTCAGACTTCAGAGATGCCATTTGGCATTGATGAGAAATATTTCATATTCTGAGCAATAATGTTTGCA
>CD_snoR58Y-23_T.aestivum_(IWGSC_CSS_4BL_scaff_7042109)_4458,4558_-_sbi_CD_snoR58Y-1_84.78-0.95-0.94-3.81_NNNNNNN_0_CAGA_46_TTGATGA_13_CTGA_87
TGTTGCATTGCATTGATGAATTATGAATTTTCGCATGTCAGACTTCAGAGATGCCTCTGGCTTCAATGAGAAGTCATTTCATATTACTGAGCAATGAAATA
>CD_snoR58Y-24_T.aestivum_(IWGSC_CSS_4BL_scaff_7042109)_3913,4013_-_sbi_CD_snoR58Y-1_84.78-0.95-0.94-3.81_NNNNNNN_0_CAGA_46_TTGATGA_13_CTGA_87
TGTTGCATTGCATTGATGAATTATGAATTTTCGCATGTCAGACTTCAGAGATGCCTCTGGCTTCAATGAGAAGTCATTTCATATTACTGAGCAATGAAATA
>CD_snoR58Y-25_T.aestivum_(IWGSC_CSS_2BL_scaff_8000313)_7454,7558_-_sbi_CD_snoR58Y-1_84.62-0.94-0.92-3.63_NNNNNNN_0_CAGA_43_ATGATGA_10_CTGA_84
GCCAATGCGATGATGAATTATGAATTTTCGCATGTCAGACTTCAGAGATGCCTCTGGCGTCCATGAGATGACGTATCATATGACTGAGCAATGTATTACAATGGT
>CD_snoR58Y-26_T.aestivum_(IWGSC_CSS_2BL_scaff_7990255)_8539,8629_+_sbi_CD_snoR58Y-1_84.62-0.94-0.92-3.63_NNNNNNN_0_CAGA_41_ATGATGA_8_CTGA_82
CAATGCGATGATGAATTATGAATTTTCGCATGTCAGACTTCAGAGATGCCTCTGGCGTCCATGAGATGACGTATCATATGACTGAGCAATG
>CD_snoR58Y-27_T.aestivum_(IWGSC_CSS_4DL_scaff_4DL_14415189)_6173,6263_+_sbi_CD_snoR58Y-1_83.7-0.95-0.91-3.61_NNNNNNN_0_CAGA_41_TTGATGA_8_CTGA_82
CATTGCGTTGATGAATTATGAATTTTCGCATGTCAGACTTCAGAGATGTCTTTGGCTTCAATGAGAAGTCATTTCATATTACTGAGCAATG
>CD_snoR58Y-28_T.aestivum_(IWGSC_CSS_2DL_scaff_9909903)_3188,3280_-_sbi_CD_snoR58Y-1_83.52-0.94-0.89-3.44_NNNNNNN_0_CAGA_42_ATGATGA_9_CTGA_83
TCAATGCGATGATGAATTATGAATTTTCGCATGTCAGACTTCAGAGACGCCTCTGGCGTCCATGAGATGACATATCATATGACTGAGCAATGA
>CD_snoR58Y-29_T.aestivum_(IWGSC_CSS_2AL_scaff_6396877)_6775,6867_-_sbi_CD_snoR58Y-1_83.52-0.94-0.89-3.44_NNNNNNN_0_CAGA_42_ATGATGA_9_CTGA_83
TCAATGCGATGATGAATTATGAATTTTCGCATGTCAGACTTCAGAGACGCCTCTGGCGTCCATGAGATGACATATCATATGACTGAGCAATGA
>CD_snoR58Y-30_T.aestivum_(IWGSC_CSS_4AS_scaff_6015448)_3641,3733_+_sbi_CD_snoR58Y-1_84.04-0.97-0.88-3.67_NNNNNNN_0_CAGA_41_TTGATGA_8_CTGA_84
CATTGCGTTGATGAACTGTGAATTTTCGCATGTCAGACTTCAGAGATGCCTCTGGCGTCAATGAGAAAAGTCATTTCATATTACTGAGCAATG
>CD_snoR58Y-31_T.aestivum_(IWGSC_CSS_4DL_scaff_4DL_14415189)_6739,6829_+_sbi_CD_snoR58Y-1_80.43-0.95-0.82-3.05_NNNNNNN_0_CAGA_41_TTGATGA_8_CTGA_82
CATTGCATTGATGAATTATGAATTTTCGCATGTCAGACTTCAGAGATGCCTTTGGTGTCAATGAGAAGTCATGTCATATGACTGAGCAATG
>CD_snoR58Y-32_T.aestivum_(IWGSC_CSS_4AS_scaff_6015448)_4219,4318_+_sbi_CD_snoR58Y-1_80.43-0.95-0.79-2.91_NNNNNNN_0_CAGA_46_TTGATGA_13_CTGA_86
TGTTGCATTGCATTGATGAATTATGAATTTTCGCATGTCAGACTTCAGAGATGCCTTTGGTGTCAATGAGAGTAATTTCATATGACTGAGCAATGAAATA
>CD_snoR58Y-33_T.aestivum_(IWGSC_CSS_1BL_scaff_3922447)_12357,12463_-_sbi_CD_snoR58Y-1_81.52-0.95-0.79-2.96_NNNNNNN_0_CAGA_45_GTGATGA_8_CTGA_86
AAATGCTGTGATGAATCATGAGATATACGACGTATGTCAGACTTCAGAGATGCCATTTGTCATTGATGAGAAGATATTTCATATTCTGAGCAATAATGTTTGCATTT
>CD_snoR58Y-34_T.aestivum_(IWGSC_CSS_7AL_scaff_4561451)_2445,2536_+_sbi_CD_snoR58Y-1_78.49-0.96-0.75-2.70_NNNNNNN_0_CAGA_42_GTGATGA_8_CTGA_83
CATTGCGGTGATGAATTTATGTATTTTCGCATGTCAGACTTCAGAGATGCCCCTGGCGTCAGCGAGAATTCATATCATATGACTGAGCAATG
>CD_snoR58Y-1_H.vulgare_(adopted_4)_476907018,476907110_-_tae_CD_snoR58Y-24_91.92-0.97-1.19-5.74_NNNNNNN_0_CAGA_42_GTGATGA_9_CTGA_83
GCATTGCGGTGATGAATTATGAATTTTCGCATGTCAGACTTCAGAGATGCCTCTGGCCTCAGTGAGAAGTCATATCATATGACTGAGCAATGT
>CD_snoR58Y-2_H.vulgare_(adopted_2)_534673092,534673193_-_tae_CD_snoR58Y-24_89.47-0.93-1.04-4.37_NNNNNNN_0_CAGA_46_GTGATGA_13_CTGA_87
TGTGTTATTGCGGTGATGAATTATGAACATTCGCATGTCAGACTTCAGAGATGCCTCTGGCTTCTATGAGATAACATATCATATTACTGAGCAATAAATACA
>CD_snoR58Y-3_H.vulgare_(adopted_6)_47036397,47036497_+_tae_CD_snoR58Y-24_89.77-0.86-1.00-3.51_NNNNNNN_0_CAGA_46_GTGATGA_13_CTGA_87
TATGTCGTTGTGGTGATGAATTATGAGTTTTTGCATGTTAGACTTCAGAGATGCATCTGGTGTCAATGAGAAGTCATATCATATGCCTGAGCAATGAAATA
>CD_snoR58Y-4_H.vulgare_(adopted_6HS)_2039933,2040033_-_tae_CD_snoR58Y-8_93.07-0.93-1.13-4.96_NNNNNNN_0_CGGA_46_GTGATGA_9_CTGA_91
AAAATGCTGTGATGAATAATGAAATCTACAACGCATGTCAGACTTCGGAGATGCCATTTATTTGGCATTGATGAGAAGATATTTCATACTCTGAGCAAAAT
>CD_snoR58Y-5_H.vulgare_(adopted_6HS)_2039011,2039111_-_tae_CD_snoR58Y-8_93.07-0.93-1.13-4.96_NNNNNNN_0_CGGA_46_GTGATGA_9_CTGA_91
AAAATGCTGTGATGAATAATGAAATCTACAACGCATGTCAGACTTCGGAGATGCCATTTATTTGGCATTGATGAGAAGATATTTCATACTCTGAGCAAAAA
>CD_snoR58Y-6_H.vulgare_(morex_contig_188882)_352,470_+_tae_CD_snoR58Y-8_89.11-0.93-1.03-4.24_NNNNNNN_0_CGGA_56_GTGATGA_19_CTGA_101
TGTGGTTTGCAAAATTCCGTGATGAATTATGAAATCTACAACGCATGTCAAACTTCGGAGATGCCATTTATTTGGCATTGATGAGATGATGTTTCATATTCTGAGCAAAAAAAATCATA
>CD_snoR58Y-7_H.vulgare_(adopted_6HS)_28031608,28031708_-_tae_CD_snoR58Y-8_85.86-0.91-0.93-3.43_NNNNNNN_0_CGGA_46_GTGATGA_9_CTGA_91
AAAATGCCGTGATGAATAATGAAATCTACAACACATGTCAAACTTCGGAGGTGCCATTTATTTGGCATTGATGATATGATGTTTCATATCCTGAGCTTTTA
>CD_snoR58Y-8_H.vulgare_(adopted_6HS)_26377312,26377411_+_tae_CD_snoR58Y-3_88.42-0.97-1.03-4.68_NNNNNNN_0_TGGA_45_GTGATGA_9_CTGA_90
AAAATGTTGTGATGAATAATGAGATCTAAAACGCATGTCACACTTGGAGATGCCATTTATTTGGCATTGATGAGAAGATATTTCATACTCTGAGAAAAAA
>CD_snoR58Y-1_B.vulgaris_(Bvchr2.sca015)_853723,853810_-_ath_CD_snoR58Y-1_80.72-0.99-0.83-3.42_NNNNNNN_0_CAGA_33_GTGATGA_5_CTGA_80
TGTGGTGATGATTTATGGAATTATTCACATGTCAGACTTCAGAGATTGTTCGCAATCTGTGAGATTAAAATCCTTATTTCTGAACACA
>CD_snoR58Y-1_S.tuberosum_(adopted_2)_26091451,26091529_-_ath_CD_snoR58Y-1_83.13-0.99-0.93-4.06_NNNNNNN_0_CAGA_33_GTGATGA_5_CTGA_73
TGCTGTGATGAATTCATGAAAATTTCACATGTCAGACTTCAGAGAGAAATCTATGAGAAGATATTCATGTATCTGAGCA
>CD_snoR58Y-2_S.tuberosum_(adopted_2)_26090131,26090214_-_ath_CD_snoR58Y-1_82.14-1.00-0.88-3.85_NNNNNNN_0_CAGA_35_GTGAAGA_7_CTGA_76
TCTGCTGTGAAGAATTCATGAAAATTTCACATGTCAGACTTCAGAGAGAAATCTATGAGAATACATTCATGTATCCTGAGCAGA
>CD_snoR58Y-1_S.lycopersicum_(adopted_2)_32267889,32267967_-_stu_CD_snoR58Y-1_100-0.99-1.44-8.08_NNNNNNN_0_CAGA_33_GTGATGA_5_CTGA_73
TGCTGTGATGAATTCATGAAAATTTCACATGTCAGACTTCAGAGAGAAATCTATGAGAAGATATTCATGTATCTGAGCA
>CD_snoR58Y-1_V.vinifera_(adopted_14)_28369285,28369382_-_ath_CD_snoR58Y-2_82.65-1.00-0.84-3.68_NNNNNNN_0_CAGA_46_GCGATGA_7_CTGA_87
TCTTCTGCGATGATGAAGTATGAAAACAATTCACATGTCAGACTTCAGAGATTTTTAAAAATCTATGAGAAGAAAATTCATATTTTCTGAGCAGAAGA
>CD_snoR58Y-1_R.communis_(adopted_29822)_629252,629357_+_vvi_CD_snoR58Y-1_87.76-0.99-0.98-4.58_NNNNNNN_0_CAGA_52_GTGATGA_14_CTGA_90
TGTAACTTCTGCGGTGATGAATTTATGAAAACCAATTCACATGTCAGACTTCAGAGATTCTTCAATCAATGAGAAGAAATTTCATACTTCTGAGCAGAAGTTGACA
>CD_snoR58Y-1_L.japonicus_(CM0081)_1101441,1101533_+_ath_CD_snoR58Y-2_81.91-0.96-0.84-3.30_NNNNNNN_0_CAGA_44_ATGAAGA_8_CTGA_84
TTCTGCTATGAAGATTTTAGAATAAAATTCACATGTCAGACTTCAGAGATTTTCAAAATCAATGAGAATGACAATTCTTCATACTGAGCAGAA
>CD_snoR58Y-1_M.truncatula_(adopted_6)_2287536,2287630_+_lja_CD_snoR58Y-1_87.36-0.93-0.95-3.79_NNNNNNN_0_CAGA_44_GTGATGA_9_CTGA_85
GTATTGCTGTGATGAATTAAGAAAAATTTCACATGTCAGACTTCAGAGATTTTTATAATCAATGAGAATGACAATTCTTAATTTCTGAGCTGGAT
>CD_snoR58Y-2_M.truncatula_(adopted_6)_2292891,2292977_+_lja_CD_snoR58Y-1_77.42-0.99-0.68-2.56_NNNNNNN_0_GAGA_43_ATGATGA_7_CCGA_79
TCTACGATGATGAACTAAGAAGTAAATTTACATGTCAGACTTGAGATTTTACAATCAAAGAGAAACAGTTCTTGTTCACCGAGCAGA
>CD_snoR58Y-1_P.persica_(scaffold_3)_20011464,2001snoR58Y_-_mtr_CD_snoR58Y-1_83.7-0.96-0.89-3.60_NNNNNNN_0_CAGA_45_GTGATGA_9_CTGA_85
ATTCTGCAGTGATGAATTCTGGATAAATTTCACATGTCAGACTTCAGAGATTTCACAATCAATGAGAATTAAAATTCTAGTTTTCTGAGCAGAAT
>CD_snoR58Y-1_G.raimondii_(Chr12)_7856898,7857004_-_vvi_CD_snoR58Y-1_90-1.01-1.14-5.87_NNNNNNN_0_CAGA_48_ATGATGA_12_CTGA_94
AAGTTTCTGCTATGATGAATTATGAAAAAAATTCAAATGTCAGACTTCAGAGATTTTTTAAAATAAAATCTATGAGAAGAAAATTCATATTTTCTGAGCAGAAGTTT
>CD_snoR58Y-2_G.raimondii_(Chr06)_6739964,6740064_-_vvi_CD_snoR58Y-1_89.13-0.93-1.03-4.28_NNNNNNN_0_CAGA_47_GTGATGA_11_CTGA_90
ATGCTTTGCTGTGATGAATTATGAAATAAATTCACATGTCAGACTTCAGAGATTTGTTTAAAAATCTATGAGAAGAAAAGTCATGTCTTCTGAGCAGATAT
>CD_snoR58Y-1_B.rapa_(A03)_2795905,2796001_+_ath_CD_snoR58Y-2_90.72-0.99-1.14-5.67_NNNNNNN_0_CAGA_48_ATGATGA_11_CTGA_85
AACTTCTGCTATGATGATCTTTTGAATAAAATTCACATGTCAGACTTCAGAGATGTTAATCGATGAGAATAAATATTCATAATTCTGAGCATAAGTT
>CD_snoR58Y-2_B.rapa_(A10)_13596498,13596589_-_ath_CD_snoR58Y-2_89.58-0.98-1.07-5.08_NNNNNNN_0_CAGA_43_GTGATGA_6_CTGA_85
CTGCTGTGATGATCTTTTGAATAAAATTCACATGTCAGACTTCAGAGATTCATTAAGAATCAATGAGAATAAATATTCATAACTCTGAGCAG
>CD_snoR58Y-3_B.rapa_(A02)_3648111,3648213_+_ath_CD_snoR58Y-2_84.62-1.06-1.02-5.38_NNNNNNN_0_CAGA_46_ATGATGA_9_CTGA_93
CTTGTGCTATGATGATCTTTTGAATAAAATTCACATGTCAGACTTCAGAGATTCTTCTAATTAAGAATCCATGAGAATAAATATTCATAATTCTGAGCACAAG
>CD_snoR58Y-4_B.rapa_(A03)_14368141,14368228_+_ath_CD_snoR58Y-1_88.24-1.01-1.10-5.54_NNNNNNN_0_CAGA_34_GTGATGA_6_CTGA_81
CTGCGGTGATGATTTTATGAAATATTCACATGTCAGACTTCAGAGATTCTTGACGAATCAGTGAGAATGTATTCATATTTCTGAGCAG
>CD_snoR58Y-5_B.rapa_(A05)_23832859,23832947_-_ath_CD_snoR58Y-1_88.24-1.01-1.07-5.35_NNNNNNN_0_CAGA_34_GTGATGA_6_CTGA_82
CAGCGGTGATGATTTTATGAAAAATTCACATGTCAGACTTCAGAGATTCTTAACGAATCAGTGAGAATGAATTCATATTTTCTGAGCAG
>CD_snoR58Y-1_C.sinensis_(scaffold00001)_1733522,1733616_-_gra_CD_snoR58Y-2_84.69-0.96-0.87-3.56_NNNNNNN_0_CAGA_42_GTGATGA_7_CTGA_87
ACTGCTGTGATGATTTATGAATGAATTCACATGTCAGACTTCAGAGATTTTTTTGAAAAAATCTATGAGAATGGATATTCGTAATTCTGAGCAGT
>CD_snoR58Y-1_P.taeda_(scaffold62315.2)_70621,70709_-_lja_CD_snoR58Y-1_73.4-1.00-0.60-2.11_NNNNNNN_0_CGGA_44_GTGATGA_5_CTGA_80
TTCTGTGATGATGAATGTTACAAATATTACACATGTTAGACTTCGGAGATGGACACCATCGATGAGACAAATGTTCATTCTGAGCAGAA
>CD_snoR58Y-2_P.taeda_(scaffold581935.1)_30812,30900_-_lja_CD_snoR58Y-1_73.4-1.00-0.60-2.11_NNNNNNN_0_CGGA_44_GTGATGA_5_CTGA_80
TTCTGTGATGATGAATGTTACAAATATTACACATGTTAGACTTCGGAGATGGACACCATCGATGAGACAAATGTTCATTCTGAGCAGAA
>CD_snoR58Y-3_P.taeda_(scaffold581935.1)_27135,27232_-_lja_CD_snoR58Y-1_73.4-1.00-0.60-2.11_NNNNNNN_0_CGGA_48_ATGATGA_12_CTGA_84
GGTTTTCTGCGATGATGAATGTTACAAATATTACACATGTTAGACTTCGGAGATGGACACCATCGATGAGACATATGTTCATTCTGAGCAGAATAACT
>CD_snoR58Y-1_A.trichopoda_(AmTr_v1.0_scaffold00001)_6489209,6489300_+_bra_CD_snoR58Y-1_78.49-0.95-0.71-2.47_NNNNNNN_0_TAGA_45_ATGATGA_9_CTGA_82
TTTCTGCTATGATGAGTATGGGTTTTAATTCGCATGTTAGACTTTAGAGATGTATTCATCAATGAGAATAAAAACTCAATTCTGAGCAGATT
>CD_snoR58Y-1_P.dactylifera_(PDK_30s65509631)_2280,2376_-_tae_CD_snoR58Y-2_82.8-0.87-0.76-2.30_NNNNNNN_0_CAGA_48_ATGATGA_9_CTGA_87
CTGATGCTATGATGATTTATGAAATACAATCTTCGCATATCAGACTTCAGAGATGCTTATGCATCTATGAGAAGATATTTCATTTTCTGAGCAAGAT
>CD_snoR58Y-2_P.dactylifera_(PDK_30s893401)_18484,18583_+_sbi_CD_snoR58Y-1_83.91-0.90-0.81-2.74_NNNNNNN_0_CAGA_44_ATGATGA_5_CTGA_84
CGCTATGATGAATTATGAAATACTATCTTCGCATATCAGACTTCAGAGATGCTTGTGCGTCTATGAGAAGATGTTTCATTTTTCTGAGCAACATCTCGTG
