# Supplementary material for: Phylogenetic distribution of plant snoRNA families
Source: BMC Genomics. 2016 Nov 24;17:969. doi: 10.1186/s12864-016-3301-2 (PMC5122169; doi:10.1186/s12864-016-3301-2)
Supplement: Additional file 11 — snoRNAs with coordinates. Complete archive of all fasta files of annotated snoRNAs is provided. The header of each sequence follows convention of the snoStrip pipeline and includes genome coordinates, detailes about the successful query during homology search and annotation of the characteristic box motifs. (ZIP 355 kb) [file 12864_2016_3301_MOESM11_ESM.zip › Additional_folder_5/Z191a.fa]

>CD_Z191a-1_O.sativa_(adopted_5)_26275880,26275962_-_NNNNNNN_0_CTGA_40_CCGATGA_5_ATGA_74
TTGGCCGATGATTAGATTAAAATATAGACAAGCATATGTCTGAATTTTCATGTGGAAAAGCCTAATCTTCTCTATGAGGTCAG
>CD_Z191a-1_P.dactylifera_(PDK_30s682711)_12539,12623_-_osa_CD_Z191a-1_80-0.95-0.78-2.86_NNNNNNN_0_CTGA_40_CCGATGA_5_CTGA_77
GGGGCCGATGATTAAAGAACAATAATGACAAGCATATGTCTGAATTGTCCTATGTCGACGAAATCTAATATTCTCTCTGAGGCCC
>CD_Z191a-1_T.aestivum_(IWGSC_CSS_7AL_scaff_4464703)_3468,3562_-_osa_CD_Z191a-1_84-0.89-0.80-2.66_NNNNNNN_0_CCTA_45_ATGATTA_14_ATGA_79
TATTAGTAGGGGTATGATTACAGTGAAACATGACAAGCATATGTCCTAATTTTATGTGAATTAGGCCTAATCTTCTCTATGAGGTCCTTGCAATA
>CD_Z191a-2_T.aestivum_(IWGSC_CSS_7BL_scaff_6643781)_9464,9560_+_osa_CD_Z191a-1_82.89-0.90-0.78-2.63_NNNNNNN_0_CCTA_46_ATGATTA_15_ATGA_80
ATATTAGTAGGGGTATGATTACAGTGAAACATGACAAGAATATGTCCTAATTTTATGTGAATTAGGCCTAATCTTCTCTATGAGGTCATTGCAATAT
>CD_Z191a-3_T.aestivum_(IWGSC_CSS_2AL_scaff_6433566)_6572,6659_+_osa_CD_Z191a-1_80.23-1.02-0.78-3.42_NNNNNNN_0_CTCA_43_ATGATTA_10_ATGA_77
GTTTGGCCAATGATTAAACTAAACTAATAGACAAGCATGTGTCTCAACTCTCTTCATGTGGAAAGCATAATTATCAATGAGGTCAAAC
>CD_Z191a-4_T.aestivum_(IWGSC_CSS_2BL_scaff_8090782)_5441,5526_+_osa_CD_Z191a-1_80.72-0.99-0.76-3.08_NNNNNNN_0_CTCA_43_ATGATTA_10_ATGA_75
GTTTGGCCGATGATTAACCTAAACTAATAGACAAGCATATGTCTCAACTCTTCATTTAGAAAGCATAATTATCAATGAGGTCGAAC
>CD_Z191a-5_T.aestivum_(IWGSC_CSS_1AL_scaff_3972033)_5553,5638_+_osa_CD_Z191a-1_80-1.01-0.76-3.23_NNNNNNN_0_CTCA_42_ATGATTA_9_ATGA_76
TTTGGCCTATGATTAAACTAAGCTAATAGACAAGCATATGTCTCAATTATCTTCATGTGGAAAGCATAATTAGCAATGAGGTCGAA
>CD_Z191a-6_T.aestivum_(IWGSC_CSS_7DL_scaff_3371846)_6888,6973_-_osa_CD_Z191a-1_80.26-0.90-0.71-2.25_NNNNNNN_0_CCTA_40_ATGATTA_9_ATGA_74
GTAGGGGTATGATTACAGTGAAACATGGCAAGCATATGTCCTAATTTTATGTGAATTAGGCCCAATCATCTCTATGAGGTCATTGC
>CD_Z191a-1_H.vulgare_(adopted_2HL)_5192315,5192400_+_tae_CD_Z191a-3_94.25-0.98-1.26-6.40_NNNNNNN_0_CTCA_42_ATGATTA_9_ATGA_76
TTTGACCGATGATTAAACTAAACTAATAGACAAGCATATGTCTCAACTTTCTTCATGTGGAAAGCATAGTTATCAATGAGGTCAAA
>CD_Z191a-2_H.vulgare_(adopted_5)_7498603,7498697_+_osa_CD_Z191a-1_84.15-0.98-0.91-3.91_NNNNNNN_0_CTGA_45_ATGATTA_12_ATGA_82
ATTGGTGGCCAATGATTAAAGTAATTTAATAGACAAGCATATGTCTGAATTTTCTTTATGTGGAATCATCTAATCTTCTCTATGAGGCTAATGAT
>CD_Z191a-1_B.vulgaris_(Bvchr8.sca018)_4767457,4767537_-_hvu_CD_Z191a-2_89.16-0.86-0.93-3.22_NNNNNNN_0_CTGA_39_ATGATTA_6_ATGA_74
GGCCAATGATTAAATTTTTTTAATAGACAAGCATATGTCTGAATTAATTCATGTGGAATACCTAATCTTCTCTATGAGGCC
>CD_Z191a-1_D.purpurea_(dpa_locus_874_iso_9_len_1687_ver_4)_1586,1674_-_hvu_CD_Z191a-2_83.72-0.90-0.77-2.57_NNNNNNN_0_CCGA_42_ATGATTA_10_ATGA_77
GGGGGGCCAATGATTATACCTTTTAATAGACAAGCATATGTCCGAATTATTTTATGTGGACAGCCTAATCTTCTCAATGAGGCCTCTC
>CD_Z191a-2_D.purpurea_(dpa_locus_874_iso_6_len_1527_ver_4)_1426,1514_-_hvu_CD_Z191a-2_83.72-0.90-0.77-2.57_NNNNNNN_0_CCGA_42_ATGATTA_10_ATGA_77
GGGGGGCCAATGATTATACCTTTTAATAGACAAGCATATGTCCGAATTATTTTATGTGGACAGCCTAATCTTCTCAATGAGGCCTCTC
>CD_Z191a-1_S.tuberosum_(adopted_12)_4465132,4465227_+_hvu_CD_Z191a-2_84.44-0.94-0.92-3.60_NNNNNNN_0_CTGA_46_ATGATTA_13_ATGA_82
TATCATTGGCCGATGATTAAATTTCTAATATAGACAAGCATATGACTGAATTTTCATTATGTTGAATACCTAATCTTCTCTATGAGGCCAATCATA
>CD_Z191a-2_S.tuberosum_(adopted_12)_4463738,4463825_+_hvu_CD_Z191a-2_85.39-0.93-0.90-3.48_NNNNNNN_0_CTGA_43_ATGATTA_8_ATGA_79
TTGGCCTATGATTAAAATTCTTAAATATAGACAAGCATATGTCTGAATTTTCATCATGTTGAATACCTAATCTTCTCTATGAGGCCAA
>CD_Z191a-1_S.lycopersicum_(adopted_12)_1568447,1568534_-_stu_CD_Z191a-2_98.86-0.99-1.40-7.80_NNNNNNN_0_CTGA_43_ATGATTA_8_ATGA_79
TTGGCCTATGATTAAATTTCTTAAATATAGACAAGCATATGTCTGAATTTTCATCATGTTGAATACCTAATCTTCTCTATGAGGCCAA
>CD_Z191a-2_S.lycopersicum_(adopted_12)_1567217,1567300_-_stu_CD_Z191a-1_94.79-0.99-1.29-6.80_NNNNNNN_0_CTGA_40_ATGATTA_7_ATGA_76
TGGCCAATGATTAAATTTCTTTTATAGACAAGCATATGACTGAATTTTCATTATGTTGAATACCTAATCTTCTCTATGAGGCCA
>CD_Z191a-1_V.vinifera_(adopted_11)_3108398,3108488_+_stu_CD_Z191a-2_82.02-1.00-0.85-3.67_NNNNNNN_0_CTGA_45_ATGATTA_11_ATGA_79
GAATTGGCCAATGATTATAATTTTATATTAAGACAAGCATATGTCTGAAACAACTGTGTGGAACATCTAATCTTCTCTATGAGGCCAATTT
>CD_Z191a-1_L.japonicus_(LjT43I20)_113890,113976_+_sly_CD_Z191a-1_89.53-0.97-1.02-4.67_NNNNNNN_0_CTGA_43_ATGATTA_8_ATGA_78
TTGGCCTATGATTAGATATTTAATTAATAGACAAGCATATGTCTGAATTTTTTCATGTGGAATATCTAATCTTCTCTATGAGGCTAG
>CD_Z191a-2_L.japonicus_(LjSGA_011455)_3050,3138_-_hvu_CD_Z191a-2_84.44-0.94-0.89-3.46_NNNNNNN_0_CTGA_42_ATGATTA_10_ATGA_78
TATTGGCCAATGATTAAACTAAAATTTAGACAAGCATATGTCTGAACTTATATATGTGGAACAACCTAATCTTCTCTATGAGGCCATTG
>CD_Z191a-1_M.truncatula_(adopted_8)_30300958,30301044_+_osa_CD_Z191a-1_88.1-1.00-1.08-5.30_NNNNNNN_0_CTGA_41_ATGATTA_9_ATGA_77
ATTGGCCGATGATTAAAATAATTAATAGACAAGCATATGTCTGAATTAATTCATGTGGAAAATTCTAATCTTCTCTATGAGGCCATT
>CD_Z191a-2_M.truncatula_(adopted_8)_30182738,30182824_+_osa_CD_Z191a-1_88.1-1.00-1.08-5.30_NNNNNNN_0_CTGA_41_ATGATTA_9_ATGA_77
ATTGGCCGATGATTAAAATAATTAATAGACAAGCATATGTCTGAATTAATTCATGTGGAAAATTCTAATCTTCTCTATGAGGCCATT
>CD_Z191a-1_P.persica_(scaffold_7)_20740213,20740299_-_lja_CD_Z191a-2_90.12-0.90-1.00-3.88_NNNNNNN_0_CTGA_42_ATGATTA_8_ATGA_78
TCAGCCGATGATTAAAAGTAAATATTTAGACAAGCATATGTCTGAATTATTCTATGTGGAACAACCTAATCTTCTCTATGAGGCTGA
>CD_Z191a-1_G.raimondii_(Chr01)_525438,525534_-_lja_CD_Z191a-1_87.95-0.94-0.99-4.15_NNNNNNN_0_CTGA_47_ATGATTA_13_ATGA_83
GAAAATCGGCCGATGATTAAATATTTTATGAATGACAAGCATATGTCTGAATTATTTCATGTTGAAATGCCTAATCTTCTCTATGAGGCCGATTATC
>CD_Z191a-2_G.raimondii_(Chr13)_54936105,54936195_+_lja_CD_Z191a-1_86.9-0.95-0.97-4.13_NNNNNNN_0_CTGA_44_ATGATTA_10_ATGA_80
AATCGGCCGATGATTAAATATTTTTTTAATGACAAGCATATGTCTGAATTATTTCTTGTTGAAATTCCTAATCTTCTCTATGAGGCTGATT
>CD_Z191a-1_B.rapa_(A01)_11452033,11452115_+_mtr_CD_Z191a-2_86.75-0.94-0.99-4.09_NNNNNNN_0_CTGA_38_ATGATTA_8_ATGA_74
TTGGCCGATGATTAAATCAATTAAGACAAGCATATGTCTGAATTAATCCCTGTTGATAAGCCTAATCTTCTCAATGAGGCCGA
>CD_Z191a-2_B.rapa_(A04)_7483980,7484057_+_mtr_CD_Z191a-2_87.8-0.93-0.97-3.95_NNNNNNN_0_CTGA_36_ATGATTA_6_ATGA_71
GGCCGATGATTAAAACGATTAAGACAAGCATATGTCTGAATTAATCCATGTTGATAAACCTAATCTTTCTATGAGGCT
>CD_Z191a-3_B.rapa_(A04)_15499522,15499604_-_vvi_CD_Z191a-1_78.57-0.91-0.68-2.12_NNNNNNN_0_CTAA_41_ATGATTA_10_ATGA_72
GATTGGCCAATGATTAAATTTGATAAAGACAAGCATATGTCTAAATAATCTATGTTGATAAATTTATCTTCATGAGGCCGACC
>CD_Z191a-1_A.trichopoda_(AmTr_v1.0_scaffold00109)_486488,486573_-_gra_CD_Z191a-1_81.93-0.85-0.77-2.16_NNNNNNN_0_CTGA_40_ATGATTA_9_ATGA_76
GGAGGCCGATGATTACAAATTTTAATGACAAGCATATGTCTGAATTTCTTATTGATGTTACTACTAATCTTCTCTATGAGGCCTCT
>CD_Z191a-1_Z.mays_(adopted_8)_124537803,124537887_-_gra_CD_Z191a-1_81.4-0.88-0.81-2.52_NNNNNNN_0_CCGA_41_ATGATTA_7_ATGA_77
TGGCCTATGATTAAATTTTCAAAAAAAGACAAGCATATGTCCGAATCCTTGTATGTGGATAAGCCTAATCTTCTCTATGAGGTCG
>CD_Z191a-2_Z.mays_(adopted_10)_79286293,79286377_-_tae_CD_Z191a-1_83.33-0.94-0.89-3.40_NNNNNNN_0_CTGA_40_ATGATTA_9_ATGA_75
CTGGGCCTATGATTACTGAGAAACATGACAAGCATATGTCTGAACTTTCATGTCGATTAAGCCTAATCTTCTCTATGAGGCCCTT
>CD_Z191a-3_Z.mays_(adopted_5)_217884382,217884477_+_tae_CD_Z191a-1_78.41-0.92-0.74-2.38_NNNNNNN_0_CTGA_38_ATGATTA_7_ATGA_74
TGTGCTATGATTACTGAAAAACATGACAAGCATATGTCTGAAACTTTCATGTCGATTATGCCTAATATTCTTTATGAAGCCCTTTGTACTTGCATA
>CD_Z191a-4_Z.mays_(adopted_1)_122285015,122285110_+_tae_CD_Z191a-1_78.41-0.92-0.74-2.38_NNNNNNN_0_CTGA_38_ATGATTA_7_ATGA_74
TGTGCTATGATTACTGAAAAACATGACAAGCATATGTCTGAAACTTTCATGTCGATTATGCCTAATATTCTTTATGAAGCCCTTTGTACTTGCATA
>CD_Z191a-5_Z.mays_(adopted_1)_279361492,279361587_+_tae_CD_Z191a-1_78.41-0.92-0.71-2.26_NNNNNNN_0_CTGA_38_ATGATTA_7_ATGA_74
TGTGCTATGATTACTGAAAAACATGACAAGCATATGTCTGAAACTTTCATGTCGATTATGCCTAATATTCTTTATGAAGCCTTTTGTACTTGCATA
>CD_Z191a-6_Z.mays_(adopted_6)_27702598,27702686_+_tae_CD_Z191a-1_77.53-0.93-0.70-2.23_NNNNNNN_0_CTGA_38_ATGATTA_6_ATGA_74
GTGCTATGATTACTAAAAAAACATGACAAGCATACGTCTGAAACTTTCATGTCGATTATGCCTAATATTCTCTATGAAGCCCTTTGCAC
>CD_Z191a-7_Z.mays_(adopted_6)_159967965,159968052_+_osa_CD_Z191a-1_87.95-0.99-1.00-4.69_NNNNNNN_0_CCGA_40_ATGATTA_7_ATGA_76
TGGCCGATGATTAAATCAAAAAAATAGACAAGCATATGTCCGAATCCATCTATGTGGATAAGCCTAATCTTCTCTATGAGGTCGGCCA
>CD_Z191a-1_S.bicolor_(adopted_9)_55644527,55644610_-_zma_CD_Z191a-7_96.43-0.94-1.06-5.00_NNNNNNN_0_CCGA_40_ATGATTA_7_ATGA_76
TGGCCAATGATTAAATCAAAAAAATAGACAAGCATATGTCCGAATCCATGTGTGTGGATAAGCCTAATCTTCTCTATGAGGTCG
>CD_Z191a-2_S.bicolor_(adopted_7)_4634462,4634543_+_zma_CD_Z191a-2_95.35-1.00-1.29-7.01_NNNNNNN_0_CTGA_38_ATGATTA_7_ATGA_74
GGGCCTATGATTACTGAGAAACATGACAAGCATATGTCTGAATCTTTCATGTGGATTCTGCCTAATCTTCTCTATGAGGCCC
>CD_Z191a-3_S.bicolor_(adopted_7)_4633615,4633695_+_gra_CD_Z191a-1_85.88-0.87-0.80-2.56_NNNNNNN_0_CTGA_39_ATGATTA_6_ATGA_74
GGCCAATGATTATATATTTATAACTGACAAGCATATGTCTGAATTTTCATGTTGATTAATCTTAATCTTCTATATGAGGCC
>CD_Z191a-1_C.sinensis_(scaffold00256)_103411,103502_+_ppe_CD_Z191a-1_85.23-1.00-0.97-4.50_NNNNNNN_0_CTGA_44_ATGATTA_11_ATGA_80
GGATCTGCCGATGATTATAAACTAAATATAGACAAGCATATGTCTGAATCAATCCGTGTGGATCCGACTAATCTTCTCTATGAGGCTGATCT
>CD_Z191a-2_C.sinensis_(scaffold00256)_104211,104297_+_lja_CD_Z191a-1_78.82-0.97-0.69-2.52_NNNNNNN_0_CTGA_40_ATGATTA_6_ATGA_79
GGCCGATGATTAATAATTGATATATAGACAAGCATATGTCTGAAATTTTCGTGTTGACATATGAAATCGGATGTCTCTATGAAGGCC
