# Supplementary material for: Phylogenetic distribution of plant snoRNA families
Source: BMC Genomics. 2016 Nov 24;17:969. doi: 10.1186/s12864-016-3301-2 (PMC5122169; doi:10.1186/s12864-016-3301-2)
Supplement: Additional file 11 — snoRNAs with coordinates. Complete archive of all fasta files of annotated snoRNAs is provided. The header of each sequence follows convention of the snoStrip pipeline and includes genome coordinates, detailes about the successful query during homology search and annotation of the characteristic box motifs. (ZIP 355 kb) [file 12864_2016_3301_MOESM11_ESM.zip › Additional_folder_5/CrCD66.fa]

>CD_CrCD66-1_C.reinhardtii_(DS496171)_351975,352057_+_NNNNNNN_0_CTGT_36_AGGACGA_1_TTGA_75
AGGACGATGATGCGTTAGTTCTACACACGAGATTTCTGTCCGAGCGCTTGCGCTCTGCGGACAACGTAACCTAATTGAGTCCT
>CD_CrCD66-2_C.reinhardtii_(DS496171)_352173,352256_+_NNNNNNN_0_CTGT_37_ACGATGA_4_TTGA_76
CGGACGATGATGCTTTTAGTTCTACACACGAGATTTCTGTCCGAGCCTTCGGGCCCTGCGGACACCGAAACCTAATTGAGTCCG
>CD_CrCD66-3_C.reinhardtii_(DS496171)_352312,352396_+_NNNNNNN_0_CTGT_38_GTGATGC_8_CTGA_76
GGAGACGGTGATGCTTTTAGTTCTACACACGAGATTTCTGTCCGAGCGCTTGCGCACTGCGGACAACAAACCCTTCTGAGTCTCC
>CD_CrCD66-4_C.reinhardtii_(DS496171)_360434,360513_+_NNNNNNN_0_CTGT_36_ACGATGA_3_TTGA_73
GGACGATGATGCTTTTAGTTCTACACACGAGATTTCTGTCCGAGCGCTTGCGCTCTGCGGACAATAACCTAATTGAGTCC
>CD_CrCD66-5_C.reinhardtii_(DS496171)_352174,352255_+_NNNNNNN_0_CTGT_36_ACGATGA_3_TTGA_75
GGACGATGATGCTTTTAGTTCTACACACGAGATTTCTGTCCGAGCCTTCGGGCCCTGCGGACACCGAAACCTAATTGAGTCC
>CD_CrCD66-6_C.reinhardtii_(DS496171)_360829,360909_+_NNNNNNN_0_CTGT_35_GTGATGC_6_TTGA_74
GGACGGTGATGCTTTAGTTCTACACACGAGATTTCTGTCCGAACCTTCGGGCCCTGCGGACAACGTAACCTAATTGAGTCC
