# Supplementary material for: Phylogenetic distribution of plant snoRNA families
Source: BMC Genomics. 2016 Nov 24;17:969. doi: 10.1186/s12864-016-3301-2 (PMC5122169; doi:10.1186/s12864-016-3301-2)
Supplement: Additional file 11 — snoRNAs with coordinates. Complete archive of all fasta files of annotated snoRNAs is provided. The header of each sequence follows convention of the snoStrip pipeline and includes genome coordinates, detailes about the successful query during homology search and annotation of the characteristic box motifs. (ZIP 355 kb) [file 12864_2016_3301_MOESM11_ESM.zip › Additional_folder_5/CrCD01.fa]

>CD_CrCD01-1_C.reinhardtii_(DS496108)_313386,313488_+_NNNNNNN_0_CTGA_30_GCGATGA_4_CTGA_95
GGTGCGATGAGGATTGCAGCCAAACACTTCTGACACCTCTTGTGCGAGAGCGCCCCGCAAGGGACCGCCCACTGAACGTACTATGCTGAAACGACTGAGCACC
>CD_CrCD01-3_C.reinhardtii_(DS496126)_528841,528938_+_NNNNNNN_0_CTGA_30_GCGATGA_4_CTGA_90
GGCGCGATGAGGATTGCAGCCAAACATTTCTGACACCTCTTGTTTGAGGGTACCGCAAGGGACTCGTTGAACTTAATTTGCTGATACGACTGAGCGCC
>CD_CrCD01-4_C.reinhardtii_(DS496126)_530709,530804_+_NNNNNNN_0_CTGA_29_GCGATGA_3_CTGA_89
GCGCGATGAGGATTGCAGCCAAACATTTCTGACACCTCTTGTTTGAGGGTCCCGCAAAGGACTCGTTGAACTTAATTTGCTGATACGACTGAGCGC
>CD_CrCD01-5_C.reinhardtii_(DS496138)_47321,47418_-_CTGAGCG_90_CTGA_30_GGTGATG_6_CGCC_95
GGCGCGGTGATGATTGCAGCCAAACATTTCTGACACCTCTTGTGCGAGGGCTCCGCAAGGAGCTCGCTGAACGTACTATGCTGACACAACTGAGCGCC
