# Supplementary material for: Phylogenetic distribution of plant snoRNA families
Source: BMC Genomics. 2016 Nov 24;17:969. doi: 10.1186/s12864-016-3301-2 (PMC5122169; doi:10.1186/s12864-016-3301-2)
Supplement: Additional file 11 — snoRNAs with coordinates. Complete archive of all fasta files of annotated snoRNAs is provided. The header of each sequence follows convention of the snoStrip pipeline and includes genome coordinates, detailes about the successful query during homology search and annotation of the characteristic box motifs. (ZIP 355 kb) [file 12864_2016_3301_MOESM11_ESM.zip › Additional_folder_5/U34.fa]

  >CD_U34a-1_A.thaliana_(adopted_2)_8931846,8931923_-_NNNNNNN_0_TTGA_36_GTGATGA_6_CTGA_70
AGCCAGTGATGATTGAAAAAGATTGTCTACATTGTTTGATGTACCACTGAAATGAATTCTTTAATTAGTCTGAGGCTC
>CD_U34b-1_A.thaliana_(adopted_2)_8931704,8931784_-_ATGATAT_46_TTGA_35_ATGATGA_7_CTGA_72
AGGCCTATGATGATTCAAATTTTGCCTACATTGTTTGATAAACCAATGATATAACTTGTACAAAATGTTTTCTGAGGCCTT
>CD_U34c-1_A.thaliana_(adopted_2)_8931560,8931658_-_NNNNNNN_0_TTGA_62_GTGATGA_8_CTGA_89
GAGGCTGGTGATGATGTTTCATATCTTTGCCTACATTGCCTGATCAAAGCTATTTTTGGCTTTGAACAAGTGAGTGAATGATAAACTTCTGAAGCCTCA
>CD_U34b-1_P.dactylifera_(PDK_30s834561)_12687,12766_+_ath_CD_U34b-1_73.17-1.00-0.62-2.18_NNNNNNN_0_TTGA_36_ATGATGA_8_CTGA_71
GAGGCCTATGATGATCAATATATTGCCTACATTGCTTGATTCAGTTGTATGATAAGAACATCCTTTTATTCTGAGGCCTT
>CD_U34b-1_B.vulgaris_(Bvchr2.sca013)_2657625,2657702_+_pda_CD_U34b-1_76.54-1.00-0.65-2.43_NNNNNNN_0_ATGA_36_GTGATGA_8_CTGA_69
AAGGCCTGTGATGATCAACATTTTGTCTACATTGTATGATTTTACAGTGATAAAAGAAATTTTTGTGTCTGAGGCCTT
>CD_U34b-2_B.vulgaris_(Bvchr2.sca013)_2657050,2657138_+_ath_CD_U34b-1_74.39-1.00-0.66-2.39_ATGATAA_54_CTGA_43_GTGAAGA_12_CTGA_77
AGAAGGGGCCTGTGAAGATTTTTCAAATTTTGCCTACATTGTCTGACTTAACAATGATAAGATTTATATATTGTGTCTGAGGCCTCTCT
>CD_U34b-3_B.vulgaris_(Bvchr2.sca013)_2656903,2656984_+_ath_CD_U34b-1_73.17-1.00-0.59-2.03_ATGATAA_50_TTGA_39_GTGATGA_8_CTGA_73
GGGGCCTGTGATGATCTTTCATATTATGCCTACATTGTTTGACTTGACAATGATAAGATATATATTTTGTGTCTGAGGCCTC
>CD_U34b-4_B.vulgaris_(Bvchr2.sca013)_2656699,2656784_+_ath_CD_U34b-1_72.62-1.02-0.59-2.14_ATGATAA_54_TTGA_43_GTGATGA_10_CTGA_75
GAGGGGCCTGTGATGATCTTCCAAAATTTTTGCCTACATTGTTTGACATTACAATGATAAAGCTTTATTTGTGTCTGAGGCCTCTC
>CD_U34c-1_B.rapa_(A07)_69736,69836_+_ath_CD_U34c-1_92-1.00-1.16-5.99_NNNNNNN_0_TTGA_62_GTGATGA_9_CTGA_91
AGAGGCTGGTGATGATGTAACATATCTTTGCCTACATTGGCTGATCAAAGCTATTTTGGCTTTGAGCAAGTGACTGAATGATAAACTATTCTGAAGCCTCT
>CD_U34c-2_B.rapa_(A09)_32324943,32325033_+_ath_CD_U34c-1_86.73-0.98-1.00-4.52_NNNNNNN_0_TTGA_56_GTGATGA_5_CTGA_85
GCTGGTGATGATGTAGCATATCTTTGCCTACATTGCCTGATCAAAGCTAAAGGCTTTGAGCAACTGAGTGAACGATAAACTATTCTGAAGC
>CD_U34b-1_B.rapa_(A07)_69597,69697_+_ath_CD_U34b-1_79.73-0.90-0.76-2.43_ATGATAG_57_CTGA_46_ATGACGA_18_CTGA_92
TCTCATCAGGCAGGCTTATGACGATTCAAAATTTACCTACATTGTCTGATTAACCAATGATAGCTCTTCTTACAAATACTTCTCTTGTTTTCTGAATGAGA
>CD_U34b-2_B.rapa_(A09)_32324809,32324895_+_ath_CD_U34b-1_78.95-0.93-0.73-2.42_ATGATAT_50_CTGA_39_ATGATGA_9_CTGA_77
TCAGTTTTATGATGATTCAAAATTTTTGCCTACATTGTCTGATAATCGAATGATATCTAGTTAAAATAATTCCATTCTGAGGCTTAC
>CD_U34a-1_B.rapa_(A07)_69452,69551_+_ath_CD_U34a-1_80.23-1.09-0.90-4.67_NNNNNNN_0_TTGA_43_GTGATGA_13_CTGA_86
ATGGTTGGGCCAGTGATGATTGAAAAAGTTTGCCTACATTGTTTGATTTTACCACTGAAATGGAAACTTGAATATTTTATTCACTCTGAGGCTCATTCAT
>CD_U34a-2_B.rapa_(A09)_32324526,32324613_+_ath_CD_U34a-1_86.15-0.82-0.85-2.42_NNNNNNN_0_TTGA_38_GTGATGA_8_CTGA_79
TGAGCCGGTGATGATTGAAAAAGTTTGCCTACATTGTTTGATTTACCATGAAATGGAAACTTGAATCTTATATTCACTCTGAGGCTCA
>CD_U34a-3_B.rapa_(A09)_32324672,32324755_+_ath_CD_U34a-1_84.38-0.81-0.79-2.07_NNNNNNN_0_TTGA_36_GTGATGA_6_CTGA_77
GGCCGGTGATGATTGAAAAAGTTTGCCTACATTATTTGATTTACCATGAAATGGAAACTTGAATCTTATATTCACTCTGAGGCT
