# Supplementary material for: Phylogenetic distribution of plant snoRNA families
Source: BMC Genomics. 2016 Nov 24;17:969. doi: 10.1186/s12864-016-3301-2 (PMC5122169; doi:10.1186/s12864-016-3301-2)
Supplement: Additional file 11 — snoRNAs with coordinates. Complete archive of all fasta files of annotated snoRNAs is provided. The header of each sequence follows convention of the snoStrip pipeline and includes genome coordinates, detailes about the successful query during homology search and annotation of the characteristic box motifs. (ZIP 355 kb) [file 12864_2016_3301_MOESM11_ESM.zip › Additional_folder_5/snoR147a.fa]

>CD_snoR147a-1_O.sativa_(adopted_9)_14625340,14625412_-_NNNNNNN_0_TTGA_30_ATGATGG_10_CTGA_62
AAATTGCCTATGATGGTGTTAAATATACTTTGAGCAGCTCGCTGTGAAAAATACTTACAATCTGAGGCCATTT
>CD_snoR147a-1_P.taeda_(scaffold457482)_133304,133377_-_osa_CD_snoR147a-1_77.94-0.92-0.65-2.02_NNNNNNN_0_TCGA_28_GTGATGG_8_TTGA_65
AATGCCTGTGATGGTGTTAAATATACTTCGAGGGACACAATGAGAACATATTTCAACTGAGGCATTGACTTTGT
>CD_snoR147a-1_P.dactylifera_(PDK_30s1124891)_29851,29914_-_osa_CD_snoR147a-1_80.6-0.91-0.71-2.26_NNNNNNN_0_TTGA_27_ATGATGG_7_CTGA_56
GTGCCTATGATGGTTATAAATATACTTTGAGTAATTACTATGAAAAGACATCAATCTGAGGCAC
>CD_snoR147a-1_Z.mays_(adopted_7)_111358326,111358402_-_osa_CD_snoR147a-1_88-1.01-0.98-4.86_NNNNNNN_0_TTGT_32_ATGATGG_12_CTGA_65
GCAAATTGCCGATGATGGTGTTAAATATACTTTGTAGCGATTCCGCTGTGAAAAAAACTTAAATCTGAGGCATTTGC
>CD_snoR147a-1_S.bicolor_(adopted_4)_55144487,55144562_+_zma_CD_snoR147a-1_96.1-0.99-1.04-5.41_NNNNNNN_0_TTGT_32_ATGATGG_12_CTGA_64
GCAAATAGCCGATGATGGTGTTAAATATACTTTGTAGCGTACCGCTGTGAAAAAAACTTAAATCTGAGGCATTTGC
>CD_snoR147a-2_S.bicolor_(adopted_2)_58901602,58901678_-_zma_CD_snoR147a-1_94.67-0.96-0.97-4.61_NNNNNNN_0_TTGT_32_ATGATGG_12_CTGA_64
GCAAATAGCCGATGATGGTGTTAAATATACTTTGTAGCGTACCGCTCTGAAAAAAACTTAAATCTGAGGCATTTTGC
>CD_snoR147a-1_T.aestivum_(IWGSC_CSS_5AL_scaff_2768473)_3863,3934_-_zma_CD_snoR147a-1_85.9-1.00-0.80-3.63_NNNNNNN_0_TTGC_29_GTGATGG_9_CTGA_62
AACTGCCGGTGATGGTGTTAAATATACTTTGCAGCGTTTTGCTTTGAAATGAACCTACAATCTGAGGCATTT
>CD_snoR147a-2_T.aestivum_(IWGSC_CSS_5DL_scaff_4491457)_2726,2796_+_osa_CD_snoR147a-1_85.71-0.95-0.92-3.75_NNNNNNN_0_TTGC_29_GTGATGG_9_CTGA_61
AACTGCCTGTGATGGTGTTAAATATACTTTGCAGCTTCAGCTATGAAAAAAACCTACAATCTGAGGCTTTT
>CD_snoR147a-3_T.aestivum_(IWGSC_CSS_5BL_scaff_10818926)_1447,1516_+_osa_CD_snoR147a-1_85.14-1.00-0.92-4.24_NNNNNNN_0_TTGC_29_GTGATGG_9_CTGA_60
AATTGCCTGTGATGGTGTTAAATATACTTTGCAGCTTCAGCTATGAAAAAAACTACAATCTGAGGCTTTT
>CD_snoR147a-4_T.aestivum_(IWGSC_CSS_4BL_scaff_7004010)_7285,7376_+_osa_CD_snoR147a-1_82.43-1.00-0.88-3.88_NNNNNNN_0_TTGC_39_GTGATGG_19_CTGA_72
GGTTGGAGCAAACTGCCGGTGATGGTGTTAAATATACTTTGCAGCTTTTTGCTTTGAAATAAACCTACAATCTGAGGCATTTGCATTCAATC
>CD_snoR147a-5_T.aestivum_(IWGSC_CSS_4DL_scaff_4DL_14459130)_9842,9913_+_osa_CD_snoR147a-1_82.86-0.95-0.84-3.24_NNNNNNN_0_TTGC_29_GTGATGG_9_CTGA_62
ATCTGCCGGTGATGGTGTTAAATATACTTTGCAGCTTTTTGCTTTGAAATAAACCTACAATCTGAGGCATTT
>CD_snoR147a-6_T.aestivum_(IWGSC_CSS_5AL_scaff_2810981)_1868,1938_-_osa_CD_snoR147a-1_82.61-0.93-0.83-3.04_NNNNNNN_0_TTGC_29_GTGATGG_9_CTGA_61
AACTGCCCGTGATGGTGTTAAATATACTTTGCAGCTTCAGCTATGAAAAAGAACTACAATCTGAGGCTTTT
>CD_snoR147a-1_H.vulgare_(adopted_5HL)_13342882,13342952_-_tae_CD_snoR147a-4_92.39-0.99-1.19-6.07_NNNNNNN_0_TTGC_29_GTGATGG_9_CTGA_61
AACTGCCGGTGATGGTGTTAAATATACTTTGCAGCTTACGCTATGAAATAAACATACAAGCTGAGGCATTT
>CD_snoR147a-2_H.vulgare_(adopted_4HL)_575555,575626_-_tae_CD_snoR147a-4_90-0.86-1.01-3.54_NNNNNNN_0_TTGC_29_GTGATGG_9_CTGA_62
AACTGCCCGTGATGGTGTTAAATATACTTTGCAGCTTATTGCTATGAAAATTACCTACAGTCTGAGGCACTT
>CD_snoR147a-1_B.vulgaris_(Bvchr5.sca022)_1460057,1460129_+_pda_CD_snoR147a-1_79.37-0.97-0.76-2.89_NNNNNNN_0_TTGA_29_ATGATGG_9_CTGA_63
TTTAGTCTATGATGGCGATAAATATACTTTGAGTAGTTAAATACCATGAAACCAACTTCAAGCTGAGGCTTTT
>CD_snoR147a-1_D.purpurea_(dpa_locus_10668_iso_9_len_2061_ver_4)_1806,1867_-_hvu_CD_snoR147a-2_81.82-0.90-0.78-2.58_NNNNNNN_0_TTGA_25_ATGATGG_5_CTGA_56
GCCCATGATGGTGTTAAATATACTTTGAGTGTTTCACTATGAAAATCATATAACTCTGAGGC
>CD_snoR147a-2_D.purpurea_(dpa_locus_10668_iso_5_len_2023_ver_4)_1768,1829_-_hvu_CD_snoR147a-2_81.82-0.90-0.78-2.58_NNNNNNN_0_TTGA_25_ATGATGG_5_CTGA_56
GCCCATGATGGTGTTAAATATACTTTGAGTGTTTCACTATGAAAATCATATAACTCTGAGGC
>CD_snoR147a-3_D.purpurea_(dpa_locus_10668_iso_3_len_2130_ver_4)_1875,1936_-_hvu_CD_snoR147a-2_81.82-0.90-0.78-2.58_NNNNNNN_0_TTGA_25_ATGATGG_5_CTGA_56
GCCCATGATGGTGTTAAATATACTTTGAGTGTTTCACTATGAAAATCATATAACTCTGAGGC
>CD_snoR147a-4_D.purpurea_(dpa_locus_10668_iso_7_len_2231_ver_4)_1802,1871_-_pda_CD_snoR147a-1_82.76-0.89-0.79-2.57_NNNNNNN_0_TTGA_29_ATGATGG_9_CTGA_60
NNNNNNNNATGATGGTGTTAAATATACTTTGAGTGTTTCACTATGAAAATCATATAACTCTGAGGCTATG
>CD_snoR147a-5_D.purpurea_(dpa_locus_10668_iso_6_len_2265_ver_4)_1802,1871_-_pda_CD_snoR147a-1_82.76-0.89-0.79-2.57_NNNNNNN_0_TTGA_29_ATGATGG_9_CTGA_60
NNNNNNNNATGATGGTGTTAAATATACTTTGAGTGTTTCACTATGAAAATCATATAACTCTGAGGCTATG
>CD_snoR147a-6_D.purpurea_(dpa_locus_10668_iso_4_len_1940_ver_4)_1806,1867_-_osa_CD_snoR147a-1_80.88-0.92-0.81-2.78_NNNNNNN_0_TTGA_25_ATGATGG_5_CTGA_56
GCCTATGATGGTGTTAAATATACTTTGAGTGTTTCACTATGAAAATCATATAACTCTGAGGC
>CD_snoR147a-1_S.tuberosum_(adopted_6)_51578497,51578566_-_dpr_CD_snoR147a-6_83.87-0.98-0.99-4.36_NNNNNNN_0_TTGA_29_ATGATGG_9_CTGA_60
CTCTGCCTATGATGGCATTAAATATACTTTGAGTATTTCACTATGAAACAATTTTTAATCTGAGGCTTGA
>CD_snoR147a-2_S.tuberosum_(adopted_3)_55748344,55748413_-_tae_CD_snoR147a-5_83.58-0.92-0.80-2.85_NNNNNNN_0_TTGA_29_ATGATGG_9_CTGA_59
CTCTGCCTATGATGGTGTTAAATATACTTTGATTATTTTGTATGAAACAAACCTAAAGCTGAGGCTAGAG
>CD_snoR147a-1_S.lycopersicum_(adopted_3)_59532617,59532690_-_stu_CD_snoR147a-2_97.14-0.99-1.36-7.36_NNNNNNN_0_TTGA_31_ATGATGG_11_CTGA_61
GCCTCTGCCTATGATGGTGTTAAATATACTTTGATTATTTTGTATGAAACAAACTTAAATCTGAGGCTAGAGGT
>CD_snoR147a-2_S.lycopersicum_(adopted_6)_39821321,39821390_-_stu_CD_snoR147a-1_97.14-0.99-1.36-7.36_NNNNNNN_0_TTGA_29_ATGATGG_9_CTGA_60
CTCTGCCTATGATGGCATTAAATATACTTTGAGTATTTCACTATGAAACAACTTGTAATCTGAGGCTTGA
>CD_snoR147a-1_V.vinifera_(adopted_17)_6896925,6896995_+_stu_CD_snoR147a-1_82.81-0.90-0.84-2.87_NNNNNNN_0_TTGA_29_GTGATGG_9_CTGA_61
ATGTGCCTGTGATGGTTTTAAATATACTTTGAGGGTTATACCTATGAAAAGAATTTTAATCTGAGGCGTAC
>CD_snoR147a-1_R.communis_(adopted_30138)_1587938,1588004_-_vvi_CD_snoR147a-1_80-0.97-0.79-3.06_NNNNNNN_0_ATGA_26_GTGATGG_6_CTGA_60
TGCCTGTGATGGTGTTAAATATACTATGAGATTTAAATTTTCTATGAAAACAAATTCATCTGAGGCA
>CD_snoR147a-2_R.communis_(adopted_30138)_1586836,1586899_-_pda_CD_snoR147a-1_81.25-0.98-0.92-3.85_NNNNNNN_0_ATGA_27_ATGATGG_7_CTGA_56
GTGCCGATGATGGTTTTAAATATACAATGAGCAGCTGCGATGAAAATACTTTAATCTGAGGCAC
>CD_snoR147a-1_L.japonicus_(CM0087)_121392,121465_+_vvi_CD_snoR147a-1_80.6-0.93-0.85-3.03_NNNNNNN_0_TTGA_30_GTGATGG_10_CTGA_62
CATGTGCCTGTGATGGTTCTAAATATACTTTGAGATTGATTTCATTGATGTAAATTTTCATCTGAGGCACTATG
>CD_snoR147a-1_M.truncatula_(adopted_7)_34977772,34977837_-_sly_CD_snoR147a-1_85.07-0.89-0.85-2.95_NNNNNNN_0_TTGA_27_ATGATGG_7_CTGA_58
GTGCCCATGATGGTGTTAAATATACTTTGAGATTAATTTCTATGAAACAATTTTACTCTGAGGCAC
>CD_snoR147a-1_P.persica_(scaffold_5)_15854031,15854103_+_mtr_CD_snoR147a-1_95.31-0.96-1.27-6.25_NNNNNNN_0_TTGA_30_GTGATGG_10_CTGA_61
CCCATGCCTGTGATGGTGTTAAATATACTTTGAGATTAATTTCTATGAAACAAATTTACTCTGAGGCATGAGG
>CD_snoR147a-1_G.raimondii_(Chr11)_53096512,53096594_+_ppe_CD_snoR147a-1_80.6-0.91-0.79-2.59_NNNNNNN_0_TTGA_34_ATGATGG_14_CTGA_68
TTTTGTTTTGCCTATGATGGTATTAAATATACTTTGAGAGATGTTTTCTCTTTGAAATAAATCTAATCTGAGGCAAAAAAGGA
>CD_snoR147a-2_G.raimondii_(Chr11)_53094451,53094525_+_mtr_CD_snoR147a-1_80.6-1.00-0.87-3.71_NNNNNNN_0_TTGA_30_ATGATGG_10_CTGA_64
TTTTTGCCTATGATGGTATTAAATATACTTTGAGAGATGTTTTCTCTTTGAAATAATTCTAATCTGAGGCAAAGA
>CD_snoR147a-3_G.raimondii_(Chr08)_47846150,47846244_+_sly_CD_snoR147a-1_78.26-0.92-0.70-2.23_NNNNNNN_0_TTGA_34_ATGATGG_14_CTGA_71
TCTCTGTTTGCCTATGATGGTATTAAATATACTTTGAGAGATTCTTTTTTCTCATTGAAAAAAATCAAATCTGAGGCAAAAAAAAAAAAGAGAGA
>CD_snoR147a-1_B.rapa_(A08)_18955767,18955832_+_ppe_CD_snoR147a-1_85.29-0.92-0.88-3.31_NNNNNNN_0_TTGA_25_GTGATGG_5_CTGA_60
GCCTGTGATGGTGTTAAATATACTTTGAGAGATTAATCTCTAGGAAAAAGAAATCGAATCTGAGGC
>CD_snoR147a-2_B.rapa_(A07)_15135689,15135762_+_ppe_CD_snoR147a-1_83.58-0.91-0.83-2.87_NNNNNNN_0_TTGA_29_GTGATGG_9_CTGA_63
GAATGCCTGTGATGGTGTTAAATATACTTTGAGAGCTAAGTCTCCAGGAAAACTAAACTACTCTGAGGCTATTC
>CD_snoR147a-3_B.rapa_(A09)_32748557,32748629_+_ppe_CD_snoR147a-1_80.88-0.92-0.77-2.61_NNNNNNN_0_TTGA_29_GTGATGG_9_TTGA_63
GTTTGCATGTGATGGTGTTAAATACACGTTGAGAGATTAATCTATAGGAAAAAATTCAACTCTTGAGGCATTT
>CD_snoR147a-4_B.rapa_(A02)_13434378,13434477_-_ppe_CD_snoR147a-1_77.03-1.00-0.69-2.66_NNNNNNN_0_TTGA_44_GTGATGG_20_CTGA_79
AGATGTTTTGAGAATGCCTGTGATGGTGTTAATTAAATATACTTTGAGAGCTAAGTCTCTAGGAAAAAATAAACAACGCTGAGGCATTCTTGGATCATTT
>CD_snoR147a-5_B.rapa_(A08)_9157466,9157539_-_hvu_CD_snoR147a-1_84.51-0.99-0.85-3.69_NNNNNNN_0_TTGA_29_GTGATGG_9_CTGA_64
GAATGCCGGTGATGGTGTTAAATATACTTTGAGAGCTAAGTCTCTAGGAAAAAATAAACAACGCTGAGGCATTC
>CD_snoR147a-6_B.rapa_(A07)_20269595,20269668_-_hvu_CD_snoR147a-1_83.33-1.00-0.83-3.65_NNNNNNN_0_TTGA_29_GTGATGG_9_CTGA_64
GAATGCCGGTGATGGTGTTAAATATACTTTGAGAGCTAAGTCTCTAGGAAAAAAGAAACAAATCTGAGGCATTT
>CD_snoR147a-1_A.thaliana_(adopted_1)_27984968,27985049_-_bra_CD_snoR147a-6_91.67-0.96-1.14-5.34_NNNNNNN_0_TTGA_33_GTGATGG_13_CTGA_67
GTTTTGATGCCTGTGATGGTATTAAATATACTTTGAGAGCTTTGTCTCTAGGAAAACAAAACAAATCTGAGGCATTTAGAAT
>CD_snoR147a-2_A.thaliana_(adopted_1)_6466302,6466373_-_bra_CD_snoR147a-6_88.89-0.96-1.10-4.96_NNNNNNN_0_TTGA_28_GTGATGG_8_CTGA_63
GATGCCTGTGATGGTGTTAAATATACTTTGAGAGATGCGTCTCTACGAAAAAAAAATCAACTCTGAGGCATT
>CD_snoR147a-1_C.sinensis_(scaffold04639)_2699,2770_-_vvi_CD_snoR147a-1_89.55-0.93-1.05-4.40_NNNNNNN_0_TTGA_30_ATGATGG_10_CTGA_61
CATGTGCCTATGATGGTGTTAAATATACTTTGAGAGTTACATCTATGAAACGAATTTAATCTGAGGCACTTG
>CD_snoR147a-2_C.sinensis_(scaffold00111)_223631,223696_-_vvi_CD_snoR147a-1_89.55-0.93-1.05-4.40_NNNNNNN_0_TTGA_27_ATGATGG_7_CTGA_58
GTGCCTATGATGGTGTTAAATATACTTTGAGAGTTACATCTATGAAACGAATTTAATCTGAGGCAC
