# Supplementary material for: Phylogenetic distribution of plant snoRNA families
Source: BMC Genomics. 2016 Nov 24;17:969. doi: 10.1186/s12864-016-3301-2 (PMC5122169; doi:10.1186/s12864-016-3301-2)
Supplement: Additional file 11 — snoRNAs with coordinates. Complete archive of all fasta files of annotated snoRNAs is provided. The header of each sequence follows convention of the snoStrip pipeline and includes genome coordinates, detailes about the successful query during homology search and annotation of the characteristic box motifs. (ZIP 355 kb) [file 12864_2016_3301_MOESM11_ESM.zip › Additional_folder_5/Z108.fa]

>CD_Z108-1_O.sativa_(adopted_2)_26263656,26263770_+_TTGAGGA_49_CTGA_40_GCGATGA_14_CTGA_95
GGAGGAGTCTATTGCGATGAGGATATTAAGCTCCCTCTTCTGAAGGCATTGAGGACACTCGCTGGCAGAATCGAACCAATTAACAAAGCCACCACTGAGTAACTTGAAATCCTCC
>CD_Z108-1_P.dactylifera_(PDK_30s1044331)_940,1047_+_osa_CD_Z108-1_77.06-0.94-0.67-2.20_TTGAGGA_49_CTGA_36_GCGATGA_9_CTGA_98
AGAAGGCTGCGATGAGGATAAAAGAGCTCCCTCTTCTGAAATGAGATCTTGAGGACGCTCGCTGGCAGAATCGAACCATTACTTTTAATCGCCACCACTGAGTAAATC
>CD_Z108-1_Z.mays_(adopted_4)_150919673,150919774_-_osa_CD_Z108-1_87.23-0.81-0.86-2.41_GTGAGGA_44_CTGA_35_GCGATGA_9_CTGA_92
ATATTGTTGCGATGAGGATACCAAGCTCCCTCTTCTGAAAGCAGTGAGGACACTTGCCGGCAGAATCGAACCAATAACCTTATTGCCACCACTGAGTAACAG
>CD_Z108-2_Z.mays_(adopted_7)_159263662,159263790_-_osa_CD_Z108-1_83.5-0.89-0.82-2.72_TTGAGGC_48_CTGA_39_GCGATGA_13_CTGA_93
GATTAAATTGTTGCGATGAGGATACCAAACTCCCTCTTCTGAAGGCATTGAGGCTCGCAGGCAGAATCAAACCAATAATCCTATTGCCACCACTGAGTAACTACAGATCCCCTCCAATCTTGTTTTGTC
>CD_Z108-1_S.bicolor_(adopted_4)_63178534,63178682_-_zma_CD_Z108-2_90.91-0.93-1.06-4.55_CTGAGGA_51_CTGA_42_GCGATGA_16_CTGA_98
GTGGGATGGACTGTTGCGATGAGGATACTAAGCTCCCTCTTCTGAAAGCACTGAGGACACTCGCTGGCAGAATCGAACCAATAACCTATTGCCACCACTGAGTAACTACAGATCCCCTCCAATCTTTTTTTTGCTGTTGTTTTTCCTGC
>CD_Z108-2_S.bicolor_(adopted_10)_57308325,57308440_+_zma_CD_Z108-1_85.71-0.95-0.94-3.89_TTGAGGA_49_CTGA_40_ATGATGA_13_CTGA_98
GGGGATGGTGTTATGATGATGTGAAACAAGCTCCCTCTTCTGAACGAATTGAGGACAGTTGCTGGCAGAATCGAACCAATGAACCTTATTGCCACAACTGAGTAACTATTTTCCCC
>CD_Z108-1_T.aestivum_(IWGSC_CSS_1DL_scaff_2291566)_8460,8572_+_osa_CD_Z108-1_86.67-0.91-0.89-3.27_TTGACGA_49_CTGA_40_GCGATGA_14_CTGA_95
GAAGAGTGTAGTTGCGATGAGGATAACAAGCTCCCTCTTCTGAAAGCATTGACGACATTGCAGGCAGAATCGAACCAATTAAACATTGCCACCACTGAGCAACTATATCTTTC
>CD_Z108-1_H.vulgare_(adopted_1)_435752884,435752997_-_tae_CD_Z108-1_96.4-0.97-1.31-6.79_TTGACGA_49_CTGA_40_GCGATGA_14_CTGA_95
GGAGAGTGTAGTTGCGATGAGGATAACAAGCTCCCTCTTCTGAAAGCATTGACGACATTGCTGGCAGAATCGAACCATTTAAACAATGCCACCACTGAGCAACTATATATTTCT
>CD_Z108-2_H.vulgare_(adopted_5)_7499876,7499988_+_tae_CD_Z108-1_93.46-0.94-1.18-5.42_TTGACGA_48_CTGA_39_GCGATGA_13_CTGA_94
GGTGATGTAGTTGCGATGAGGATAACAAGCTCCCTCTTCTGAAAGCATTGACGAAATTGCTGGCAGAATCGAACCTATTAAATATTGCCACCACTGAGCAACTTTATATCTCT
>CD_Z108-3_H.vulgare_(adopted_6)_385503916,385504015_-_tae_CD_Z108-1_95.88-0.85-1.13-4.24_TTGACGA_44_CTGA_35_GCGATGA_9_CTGA_90
ACGTAGTTGCGATGAGGATAACAAGCTCCCTCTTCTGAAAGCATTGACGACATCGCTGGCAGAATCGAACCAATTAAATATTGCCACCACTGAGTAACTG
>CD_Z108-4_H.vulgare_(adopted_1H)_26241793,26241892_+_tae_CD_Z108-1_91.59-0.94-1.11-4.90_TTGATGA_44_CTGA_35_GCGATGA_9_CTGA_90
ACGTAGTTGCGATGAGGATAACAAGCTCCCTCTTCTGAAAGCATTGATGATATCGCTGGCAGAATCGAACCAAATAAATATTGCCACCACTGAGCAACTC
>CD_Z108-1_L.japonicus_(CM0122)_1051264,1051384_+_zma_CD_Z108-1_85.11-0.91-0.83-3.00_CTGAGGA_56_CTGA_42_ACGATGA_16_CTGA_103
GGGGAAAGAGTTTTCACGATGAGGATACCAAGCTCCCTCTTCTGAAATTTCAGAGCTGAGGAAAATTGCTGGCAGAATCGAACCATATAACTTTAGCCATCACTGAGTGATCTCTTTTCCC
>CD_Z108-2_L.japonicus_(LjSGA_023637)_1595,1713_+_pda_CD_Z108-1_81.91-0.86-0.78-2.32_TTGAGGA_56_CTGA_43_ACGATGA_16_CTGA_102
GGGGAAGAGTTTTTCACGATGAGGATAGAAAAGCTCCCTCTTCTGAAATATCAAATTGAGGAAGTTCGCTGGCTGAATCGAACCATAAACTATTGCCACCACTGAGTGATCTCTTTCCC
>CD_Z108-1_M.truncatula_(GL982876)_20509,20612_+_lja_CD_Z108-1_83.81-0.86-0.78-2.37_GTGAGGA_46_CTGA_35_ACGATGA_9_CTGA_94
ATTTGTTGACGATGAGGATACAAAGCTCCCTCTTCTGATTTTCAGGTGAGGACAATTGCAGGCAGAATCGAACCTAAACAAATCTAGCCACCACTGAGTCAACT
>CD_Z108-2_M.truncatula_(adopted_7)_34978147,34978247_-_lja_CD_Z108-1_80-0.94-0.76-2.70_GTGAGGT_43_CTGA_32_GTGAGGA_9_CTGA_91
TGTTGACCGTGAGGATACAAAGCTCCCTCTTCTGATTTTAAGGTGAGGTCAATTGCAGGCAGAATCGAACCTAAATTAATCTAGCCACCACTGAGTCAACT
>CD_Z108-3_M.truncatula_(adopted_7)_34219665,34219768_-_lja_CD_Z108-1_74.79-0.98-0.66-2.29_GTGAGGA_46_CTGA_35_ATGATGA_9_TTGA_94
AGGCGTTGATGATGAGGATACAAAGCTCTCTCTTCTGATTTTGAGGTGAGGACAATTGCAGGCTGGATCGAACCCAAACAAATCTAGCCACCGTTGAGTCAATT
>CD_Z108-1_P.persica_(scaffold_2)_23926353,23926476_+_lja_CD_Z108-1_79.84-1.02-0.77-3.30_TTGAGGA_53_CTGA_42_ATGAGGA_19_CTGA_102
GTGGGAAAGGGAATTGCTATGAGGATACCAAGCTCCCTCTTCTGAGTTAAAGTTGAGGAAAATTGCTGGCAGAATCGAACCTAATTATTATATCGCCACCACTGAGTTGATTTCACTTTCCCAC
>CD_Z108-1_B.rapa_(A04)_12492809,12492910_-_mtr_CD_Z108-1_84.69-0.93-0.90-3.46_CTGAAGA_45_CTGA_35_GCGATGA_9_CTGA_92
TGGAGATGGCGATGAGGATATAACGCTCCCTCTTCTGATTTCAGCTGAAGAAATTTGCTGGCAGAATCGAACCTAATATCACTAGCCACCACTGAGTCATCT
>CD_Z108-2_B.rapa_(A03)_6744525,6744629_-_mtr_CD_Z108-1_85-0.95-0.90-3.64_CTGAAGT_44_CTGA_34_ACGATGA_8_CTGA_93
GGAGATGACGATGAGGATATAATGCTCCCTCTTCTGAGTTCAGCTGAAGTAACTTGCTGGCAGAATCGAACCTAAAATATCACTAGCCACCACTGAGTCATCTCC
>CD_Z108-1_A.trichopoda_(AmTr_v1.0_scaffold00002)_3258599,3258698_+_mtr_CD_Z108-1_84.85-0.94-0.88-3.48_GTGAGGA_42_CTGA_32_ATGATGA_9_CTGA_90
GGGTTGCAATGATGATAAAAAGCTCCCTCTTCTGAGATGAGGTGAGGACATTTGCTGGTAGAATCGAACCTAAACAATCATAGCCACCACTGAGCAACCC
>CD_Z108-1_B.vulgaris_(Bvchr5.sca007)_1748268,1748371_+_lja_CD_Z108-1_83.93-0.92-0.84-3.03_CTGAGGA_45_CTGA_35_ATGAGGA_12_CTGA_91
AAGAGATTGCAATGAGGATACCAAGCTCCCTCTTCTGAATTAAGCTGAGGACAATTGCTGGCAGAATCGAACCATTATATCTAGCCACCACTGAGCAATCTCTT
>CD_Z108-1_D.purpurea_(dpa_locus_26971_iso_2_len_586_ver_4)_397,497_+_ppe_CD_Z108-1_76.86-0.97-0.67-2.36_CTGAGGA_43_CTGA_32_ATGAGGA_9_CTGA_91
TGCTTGCTATGAGGAAAAAAAGCTCCCTCTTCTGAATTCAGTCTGAGGACATCTTGCTGGCAGAATCGAACCTTAAACTTTAATTGCCACCTGAGTTTTCA
>CD_Z108-1_S.tuberosum_(adopted_3)_37139581,37139681_+_ppe_CD_Z108-1_85.44-0.82-0.79-2.19_CTGAGGA_44_CTGA_33_ATGAGGA_9_CTGA_91
ATTTTGCTATGAGGATTCTTAAGCTCCCTCTTCTGAGTTAAAGCTGAGGAAACTTGCTGGCAGAATCGAACCAATAATAACTAGCCACTACTGAGTAATTT
>CD_Z108-1_S.lycopersicum_(adopted_3)_48943388,48943488_-_stu_CD_Z108-1_98.02-0.99-1.38-7.62_CTGAGGA_44_CTGA_33_ATGAGGA_9_CTGA_91
ATTTTGCTATGAGGATTCTTAAGCTCCCTCTTCTGAGTTAAAGCTGAGGAAACTTGCTGGCAGAATCGAACCAATAATAACTAGCCACTACTGAGCCATTT
>CD_Z108-2_S.lycopersicum_(adopted_3)_48943055,48943163_-_stu_CD_Z108-1_81.91-0.92-0.81-2.85_GTGAGGA_46_CTGA_37_ATGAGGA_13_CTGA_95
ATTGAGATCGTTATGAGGATATCTAAGCTCCCTCTACTGATATCGGTGAGGAAAATTGCTGGCAGAATCGAACCAATAAATTAATTTGCCATTACTGAATGATCTTAAT
>CD_Z108-1_V.vinifera_(adopted_16)_5417819,5417939_-_sly_CD_Z108-2_83.67-0.89-0.80-2.66_TTGAGGA_53_CTGA_42_ATGAGGA_19_CTGA_101
GGGGGAACAGAGGCTGTAATGAGGATTATAAGCTCCCTCTACTGAAATCAAGTTGAGGAAGATTGCTGGCAGAATCGAACCACAAACTAAATTGCCATCACTGAGTAGTCTCCTTTTCTTC
>CD_Z108-2_V.vinifera_(adopted_16)_5408364,5408464_-_lja_CD_Z108-1_81.3-1.01-0.83-3.61_TTGAGGA_43_CTTA_32_ATGAGGA_9_CTGA_91
AGGCCACAATGAGGATACCAAGCTCCCTCTTCTTAAACCAAGTTGAGGAAAATTGCTGGCAGAATCGAACCATAAACAAAATTGCCACCACTGAGTAGTCT
>CD_Z108-1_R.communis_(adopted_30147)_1476139,1476239_-_stu_CD_Z108-1_85.57-0.95-0.94-3.85_TTGAGGA_43_CTGA_32_ATGAGGA_9_CTGA_91
AGATTACAATGAGGATTTTCAGCTCCCTCTTCTGATTTAAGGTTGAGGAAATTAGCTGGCAGAATCGAACCTATAATTTTTTAGCCACTACTGAGTAATCT
>CD_Z108-2_R.communis_(adopted_30147)_1475975,1476075_-_ppe_CD_Z108-1_76.38-1.02-0.65-2.53_ATGAAGA_40_CTGA_32_ATGAGGA_9_CTGA_91
GGTTTGCTATGAGGATTCACAGCTCCCTCTTCTGAGTTAATGAAGAGATTAGCTGGCAGAATCGAACCTATAACTTTGCTTTTGCCGCTACTGAGTAAACT
>CD_Z108-1_G.raimondii_(Chr07)_3195036,3195138_+_rco_CD_Z108-1_86.14-0.99-1.01-4.66_TTGAAGA_43_CCGA_34_ATGAGGA_11_CTGA_91
GGAGGTTGCAATGAGGATTAACAGCTCCCTCTTCCGATATTGTTGAAGAAATTAGCTGGCAGAATCGAACCTATAACTTTTTCGCCACCACTGAGCAATCTCT
>CD_Z108-2_G.raimondii_(Chr03)_34083373,34083478_+_rco_CD_Z108-1_81.73-1.02-0.89-4.07_TTGAAGA_46_CCGA_33_ATGAGGA_10_CTGA_95
GAGGTTGCGATGAGGATTTACAGCTCCCTCTTCCGATAATTTTCGTTGAAGAAAACTCGCTGGCAGAATCGAACCTATAACTTTATCGCCACCACTGAGCAATCTC
>CD_Z108-1_A.thaliana_(adopted_5)_20795956,20796055_+_bra_CD_Z108-1_88.12-0.98-1.03-4.78_CTGAAGA_44_CTGA_35_ACGATGA_9_CTGA_90
TGGAGATTACGATGAGGATGTACAGCTCCCTCTTCTGATTAAGCTGAAGAGAATTGCTGGCAGAATCGAACCTAAATCACTAGCCACTACTGAGTTATCC
>CD_Z108-1_C.sinensis_(scaffold00415)_141222,141322_+_gra_CD_Z108-1_87.76-0.94-0.98-4.10_TTGAAGA_42_CCGA_32_ATGAGGA_9_CTGA_91
GGATTACGATGAGGATTCACAGCTCCCTCTTCCGAAATTTATTGAAGAAATCGGCTGGCAGAATCGAACCTATGACTTTTATTGCCACCACTGAGTAATCT
