# Supplementary material for: Phylogenetic distribution of plant snoRNA families
Source: BMC Genomics. 2016 Nov 24;17:969. doi: 10.1186/s12864-016-3301-2 (PMC5122169; doi:10.1186/s12864-016-3301-2)
Supplement: Additional file 11 — snoRNAs with coordinates. Complete archive of all fasta files of annotated snoRNAs is provided. The header of each sequence follows convention of the snoStrip pipeline and includes genome coordinates, detailes about the successful query during homology search and annotation of the characteristic box motifs. (ZIP 355 kb) [file 12864_2016_3301_MOESM11_ESM.zip › Additional_folder_5/snoR104.fa]

>HACA_snoR104-1_A.thaliana_(adopted_5)_6177776,6177893_+_ATACAA_32_ACA_113
GGGGAGCATCAAAGAGTTGTGATGTTATCTGATACAATCTTCCTAAATAAACACTCTGCATTTCCTGCTTGCGGAAGCTGAGCTTTGTTCCGCGAGTCTCATATCTGCAAAGACACTA
>HACA_snoR104-1_T.aestivum_(IWGSC_CSS_4BS_scaff_4893302)_1763,1879_+_ath_HACA_snoR104-1_70.43-0.97-0.51-1.38_ATACAA_34_ACA_112
AAGGTAGCATCCAAAAGATAAGATGCCTGCCTGATACAATCTTCCTAGAGTAAAATTGTCATTTCCTGCTTGTGGTATTGCAAGCAAGTTCTGCGAGTCTCAAATGATAAGACAGCT
>HACA_snoR104-2_T.aestivum_(IWGSC_CSS_3B_scaff_10493196)_1182,1298_+_ath_HACA_snoR104-1_70.43-0.97-0.51-1.38_ATACAA_34_ACA_112
AAGGTAGCATCCAAAAGATAAGATGCCTGCCTGATACAATCTTCCTAGAGTAAAATTGTCATTTCCTGCTTGTGGTATTGCAAGCAAGTTCTGCGAGTCTCAAATGATAAGACAACT
>HACA_snoR104-3_T.aestivum_(IWGSC_CSS_4DS_scaff_2292443)_5823,5941_-_ath_HACA_snoR104-1_70.69-0.97-0.48-1.28_ATACAG_36_ACA_114
GAAAGGTAGCATCCAAAAGATAAGATGCCTGCCCGATACAGTCTTCCTAGAGTAAAATTGTCATTTCCTGCTTGTGGTATTGTAAGCAAGTTCCGCAAGTCTCAAATGATAAGACAGCT
>HACA_snoR104-4_T.aestivum_(IWGSC_CSS_4BS_scaff_4893302)_2887,snoR104_+_ath_HACA_snoR104-1_69.83-0.97-0.45-1.17_ATACAA_34_ACA_112
AAGGTAGCATCCAAAAGATAAAATGGCTACCCGATACAATCTTCCTAGAGTAAAATTGTCATTTCCTGCTTGTGGTATTGTTAACAAGTTCTGCAAGTCTCAAATGATAAGACAGCT
>HACA_snoR104-5_T.aestivum_(IWGSC_CSS_3B_scaff_10493196)_2306,2422_+_ath_HACA_snoR104-1_69.83-0.97-0.45-1.17_ATACAA_34_ACA_112
AAGGTAGCATCCAAAAGATAAAATGGCTACCCGATACAATCTTCCTAGAGTAAAATTGTCATTTCCTGCTTGTGGTATTGTTAACAAGTTCTGCAAGTCTCAAATGATAAGACAACT
>HACA_snoR104-1_H.vulgare_(adopted_4)_11853990,11854108_-_tae_HACA_snoR104-5_86.61-0.95-1.01-3.94_ATACAA_36_ACA_114
GAATGGTGGCATTCAAAGGACAACATGCCTACCTGATACAATCTTCCTAAAGTAAAATTTTCATTTCCTGCTTGTGGTATCCTTAGGAAGTTCTGCAAGTCTCAAATGAGAAAACATAA
>HACA_snoR104-2_H.vulgare_(adopted_3)_186966314,186966432_+_tae_HACA_snoR104-5_83.33-0.81-0.77-1.88_ATACAA_36_ATA_114
TATGCTATGGATGAAAAGCATTTAAAGGATACCTGATACAATCTTCCTAAAGTAAAATTTTCATTTCCTGCTTGTGGTGTCATTAGGAAGTTCTGCAAGTCCCAGTTGAGCAAATATCC
>HACA_snoR104-3_H.vulgare_(adopted_4)_11855672,11855787_-_tae_HACA_snoR104-5_77.06-0.92-0.71-2.12_ATACAA_32_ACA_111
GCTGGCATTTAAAGAACAACATGCCTACCTGATACAATCTTCCTAAAGTAAAAAAAATTATTTCCTGCTTGTGGTGTCGTTTGGAAGTTCTGCAAGTCCGAATTGAGCAAACATCC
>HACA_snoR104-4_H.vulgare_(adopted_4)_11855011,11855128_-_tae_HACA_snoR104-3_94.12-0.99-1.27-6.13_ATACAG_37_AAA_113
AGAAAGGTAGCATCCAAAAGATAAGGTGCCTACCCGATACAGTCTTCCTAGAGTAAAATTGTTATTTCCTGCTTGTGTTATTGTAAGCAAGTTCTGCAAGTCTCAAATGATAAAACGG
>HACA_snoR104-5_H.vulgare_(adopted_7HS)_33590531,33590650_+_tae_HACA_snoR104-3_93.28-0.99-1.24-5.94_ATACAG_37_ACA_115
AGAATGGTAGCATCCAAAAGATAAGGTGCATGCCCGATACAGTCTTCCTAGAGTAAAACTATCATTTCCTGCTTGTGGTATTGTTAGCAAGTTCTACAAGTCTCAAATGATAAGACAGCT
>HACA_snoR104-6_H.vulgare_(morex_contig_213141)_618,737_+_tae_HACA_snoR104-3_93.22-0.98-1.23-5.79_ATACAG_37_ACA_115
ATAATGGCAGCATCCAAAAGATAAGATGCCTGCCCGATACAGTCTTCCTAGAGTAAAACTGACATTTCCTGCTTGTGGTATTGTTAGCAAGTTCTACAAGTCTCAAATGATAAGACAACT
>HACA_snoR104-7_H.vulgare_(adopted_4)_11856124,11856243_-_tae_HACA_snoR104-3_91.6-0.99-1.19-5.57_ATACAG_37_ACA_115
AGAATGGCAGCATCCGGAAGATAAGATGCCTGCCCGATACAGTCTTCCTACAGTAAAACTGTCATTTCCTGCTTGTGGTATTGTTAGCAAGCTCTACAAGTCTCAAATGATAAGACAGCT
>HACA_snoR104-8_H.vulgare_(adopted_7HS)_34074000,34074119_+_tae_HACA_snoR104-3_90.76-0.99-1.18-5.43_ATACAT_37_ACA_115
AGAATGGCAGCATCCAAAAGATAAGATGCCTGCCCGATACATTCTTCCTAGAGTCAAACTATCATTTCCTGCTTGTGTTATTGTTAGCAAGTTCTACAAGTCTCAAATGATAAGACAACT
>HACA_snoR104-9_H.vulgare_(adopted_7HS)_29075592,29075710_-_tae_HACA_snoR104-3_89.83-0.98-1.13-5.06_ATACAG_36_ACA_114
TAATGGTAGCATCAAAAGGATAAGATGCCTGCCCGATACAGTCTTCCTAGAGTAAAACTGTCATTTCCTGCTTTTGGTATTGTTTTCAAGTTCTACAAGTCTCAAAAGATAAGACAACT
>HACA_snoR104-10_H.vulgare_(adopted_3)_186966958,186967074_+_tae_HACA_snoR104-3_90.91-0.92-1.09-4.21_ATACAG_37_ACA_112
ACAAAGGTAGCATCCAAAAGATAAGATGCCTACCCGATACAGTATTAGTAGAGTAAAATTTTTATTTCCTGCCTGTGTTATTGTAAGCAAGTTCTGCAACTCTCAAATGATACAACG
>HACA_snoR104-1_B.vulgaris_(adopted_0053.scaffold00196)_495217,495334_+_ath_HACA_snoR104-1_74.11-0.94-0.55-1.51_ATACAA_34_ACA_113
AGAATGGCATCTATAAGCATGAGATGTTATCCGATACAATCTTCCTACAAAAATTTCTGCATTTCCTTTTCGCAGTTCTGAAGTTAATTCTGCGAGTCTCAAACTGACAGAAACATTG
>HACA_snoR104-1_V.vinifera_(adopted_5)_3442438,3442558_+_ath_HACA_snoR104-1_72.03-0.99-0.55-1.67_ATACAA_33_ACA_116
AGGGGAGCATCCTAAAGCTGAGATGTTACCTGATACAATCTTCCTACAAAAAAAACATCTGGATTTTCGTGCTTGTTGTTTCTAAGCAAGCTCTACAAGCCTCAAGTTACCAGAGACATGA
>HACA_snoR104-1_R.communis_(adopted_29726)_709603,709722_-_tae_HACA_snoR104-2_81.25-0.95-0.77-2.68_ATAAAA_37_AGA_115
AAGAAGGGGAGCATCTGAAAGCTGAGATGCTACCTGATAAAATCTTCCTAGAGAAAACTCTGTATTTTCCTGCTTGTGGTACTTGAGCAAGTATTGCGAGTCTCAAATCTTCAGAGACAG
>HACA_snoR104-1_L.japonicus_(CM0004)_116987,117115_-_rco_HACA_snoR104-1_77.42-1.02-0.78-3.05_ATACAA_38_ACA_124
ATAGAAGGGGAGCATCCATATGCTGGGATGTTGCCTGATACAATCTTCCTATAGAAAAAAACAAACTGTTGTTTTCCTGCTTGTAGTGCTTGAGCAAGTCCTACAAGTCTCAAATAGACAGTGACATTA
>HACA_snoR104-1_M.truncatula_(adopted_4)_41205226,41205352_-_lja_HACA_snoR104-1_87.3-0.97-0.92-3.73_ATACAG_42_ACA_122
AAGAATAGAAGGGGAGCATCCATATGCCGAGATGTTGCCTGATACAGTCTTCCTAAAGAAAAATACTGCTGTTTCCTACTTGTAGTGCTTGAGCAAGCCTGCAAGTCTCAAATAAACAGTGACAAAT
>HACA_snoR104-1_P.persica_(scaffold_1)_10547907,10548030_+_rco_HACA_snoR104-1_82.26-1.02-0.84-3.60_ATACAA_38_AGA_119
AAAGAAGAGGAGCATCCAAAAGTTAGGATGTTACCTGATACAATCTTCCTACAGAAAATCTCTGTAGTATTTTCCTGCTTGCAGTACTTAGCAATATCTGCAAGTCTCAGATTATCAGAGACAT
>HACA_snoR104-1_G.raimondii_(Chr11)_44724541,44724663_-_rco_HACA_snoR104-1_82.5-0.99-0.92-3.70_ATACAA_39_AGA_118
TGAAGAAGGGGAGCATCACAGAGATGAGATGTTGCCTGATACAACCTTCCTACATAAAATTCTGTATTTTCCTGCTTGTAGCACTTGAGCTAGTTTCTACAAGCCTCATATCTCCAGAGACAT
>HACA_snoR104-2_G.raimondii_(Chr06)_50356938,50357057_+_rco_HACA_snoR104-1_77.05-1.01-0.68-2.50_AAATAA_34_AGA_115
TAAGAAGGGAAGCATCAAAAAGATATGACGTTTAAATAATCTTCCTATAGAAAATTCTTATGTTTCCTGCTTGTAGTACTTGAGAGCAAGTTTCTGCAGGTCTCACATCTCCAGAGACGT
>HACA_snoR104-1_B.rapa_(A02)_4536368,4536487_+_ath_HACA_snoR104-1_95.58-0.95-1.23-5.48_ATACAA_33_ACA_115
AGGATAGCATCAAAGAGTTGTGATGTTATCTGATACAATCTTCCTATATAAAAACTCTGCATTTCCTGCTTGCGGTAGCTAAGCTTTGTTCCGCTGAGTCTCATATCTGCAAAGACACCA
>HACA_snoR104-2_B.rapa_(A10)_11112925,11113050_-_ath_HACA_snoR104-1_91.27-1.06-1.17-6.26_ATACAA_33_ACA_121
AGGGGAGCATCAAAGAGTTGTGATGTTATCTGATACAATCTTCCTATATTAAATAAAACCTCTCTGCATTTTCCTGCTTGCGGTGCTGAGCTTTGTTCCGCGAGTCTCATATCTGCAAAGACACTA
>HACA_snoR104-3_B.rapa_(A03)_3624386,3624514_+_ath_HACA_snoR104-1_87.5-1.08-1.10-5.80_ATACAA_35_ACA_124
AGGGAAGCATCAAAGAGTTGTGTGATGTTATCTGATACAATCTTCCTATATCAAAAGAAAAATCTCTGCATTTCCTGCTTGCGGTAGCTGAGCTTTGTTCCGCGAGTCTCATATCATGCAAAGACATTA
>HACA_snoR104-1_C.sinensis_(scaffold00011)_2071024,2071147_+_gra_HACA_snoR104-1_86.18-0.99-1.04-4.48_ATACAA_40_AGA_119
GTGAAGAAGGGGAACATCCAAGAGTTGAGATGTTGCCTGATACAATCTTCCTATAGAAAACTCTGTAAATTCCTGCTTGTAGCACTTAAGTAAAGTTCTGCAAGTCTCATATCTCCAGAGACAT
