# Supplementary material for: Phylogenetic distribution of plant snoRNA families
Source: BMC Genomics. 2016 Nov 24;17:969. doi: 10.1186/s12864-016-3301-2 (PMC5122169; doi:10.1186/s12864-016-3301-2)
Supplement: Additional file 11 — snoRNAs with coordinates. Complete archive of all fasta files of annotated snoRNAs is provided. The header of each sequence follows convention of the snoStrip pipeline and includes genome coordinates, detailes about the successful query during homology search and annotation of the characteristic box motifs. (ZIP 355 kb) [file 12864_2016_3301_MOESM11_ESM.zip › Additional_folder_5/snoR160a.fa]

>CD_snoR160a-1_O.sativa_(adopted_2)_30272589,30272667_+_NNNNNNN_0_CGAA_26_ATGAGGA_7_CTGA_71
AGCGAAATGAGGAGGAAAAATCATCCGAAGTTTTTCTTGTGGAAAACACGTACATGGTCTTCAAAGTTCTCTGATCGCT
>CD_snoR160a-1_Z.mays_(adopted_9)_87289095,87289179_-_osa_CD_snoR160a-1_81.48-1.01-0.91-4.06_NNNNNNN_0_CTGA_27_ATGAGGA_9_CTGA_75
GAAGCGACATGAGGAGACTGAAACATCTGAAAGTTTTCATGTGGATAATACACATATATGGTCTTCAAAGTTCTCTGATCGCTTC
>CD_snoR160a-2_Z.mays_(adopted_4)_165271912,165271994_+_osa_CD_snoR160a-1_81.48-1.01-0.83-3.69_NNNNNNN_0_CTGA_27_ATGAGGA_9_CTGA_73
GAAGCGAAATGAGGAGACTGAAACATCTGAATGTTTTTATGTGGAGAAAACACGTATAGTCTTCAAAGTTCTCTGATTGCTTC
>CD_snoR160a-3_Z.mays_(adopted_4)_164986771,164986853_+_osa_CD_snoR160a-1_81.48-1.01-0.83-3.69_NNNNNNN_0_CTGA_27_ATGAGGA_9_CTGA_73
GAAGCGAAATGAGGAGACTGAAACATCTGAATGTTTTTATGTGGAGAAAACACGTATAGTCTTCAAAGTTCTCTGATTGCTTC
>CD_snoR160a-4_Z.mays_(adopted_4)_164940793,164940875_+_osa_CD_snoR160a-1_81.48-1.01-0.83-3.69_NNNNNNN_0_CTGA_27_ATGAGGA_9_CTGA_73
GAAGCGAAATGAGGAGACTGAAACATCTGAATGTTTTTATGTGGAGAAAACACGTATAGTCTTCAAAGTTCTCTGATTGCTTC
>CD_snoR160a-5_Z.mays_(adopted_4)_164895613,164895695_+_osa_CD_snoR160a-1_81.48-1.01-0.83-3.69_NNNNNNN_0_CTGA_27_ATGAGGA_9_CTGA_73
GAAGCGAAATGAGGAGACTGAAACATCTGAATGTTTTTATGTGGAGAAAACACGTATAGTCTTCAAAGTTCTCTGATTGCTTC
>CD_snoR160a-6_Z.mays_(adopted_4)_164859212,164859294_+_osa_CD_snoR160a-1_81.48-1.01-0.83-3.69_NNNNNNN_0_CTGA_27_ATGAGGA_9_CTGA_73
GAAGCGAAATGAGGAGACTGAAACATCTGAATGTTTTTATGTGGAGAAAACACGTATAGTCTTCAAAGTTCTCTGATTGCTTC
>CD_snoR160a-7_Z.mays_(adopted_4)_164300937,164301017_+_osa_CD_snoR160a-1_81.48-1.01-0.83-3.69_NNNNNNN_0_CTGA_26_ATGAGGA_8_CTGA_72
AAGCGAAATGAGGAGACTGAAACATCTGAATGTTTTTATGTGGAGAAAACACGTATAGTCTTCAAAGTTCTCTGATTGCTT
>CD_snoR160a-8_Z.mays_(adopted_4)_164797139,164797221_+_osa_CD_snoR160a-1_78.48-0.99-0.83-3.32_NNNNNNN_0_CTGA_27_ATGAGGA_9_CTGA_73
GAAGCGAAATGAGGAGACTGAAACATCTGAATGTTTTTATGTGGAGAAAACAAATATAGTCTTCAAAGTTCTCTGATTGCTTC
>CD_snoR160a-9_Z.mays_(adopted_4)_164399626,164399708_+_osa_CD_snoR160a-1_78.21-0.97-0.82-3.13_NNNNNNN_0_CTGA_27_ATGAGGA_9_CTGA_73
GACGCGAAATGAGGAGACTGAAACATCTGAATGTTTTTATGTGGAGAAAACATGTATAGTCTTCAAAGTTCTCTGATTGCTTC
>CD_snoR160a-10_Z.mays_(adopted_4)_165553444,165553526_+_osa_CD_snoR160a-1_80.25-1.01-0.80-3.44_NNNNNNN_0_CTGA_27_ATGAGGA_9_CTGA_73
GAAGCGAAATGAGGAGACTGGAACATCTGAATGTTTTTATGTGGAGAAAACACGTATAGTCTTCAAAGTTCTCTGATTGCTTC
>CD_snoR160a-11_Z.mays_(adopted_4)_164665306,164665388_+_osa_CD_snoR160a-1_80.52-0.96-0.76-2.89_NNNNNNN_0_CTGA_27_ATGAGGA_9_CTGA_73
GAAGCGAAATGAGGAGACTGAAACATCTGAATGTTTTTATGTGGTGAAAACACGTGTAGTCTTCAAAGTTCTCTGATTTCTTC
>CD_snoR160a-12_Z.mays_(adopted_5)_68890405,68890493_+_osa_CD_snoR160a-1_73.75-1.00-0.68-2.44_NNNNNNN_0_CTGA_29_ATGAAGA_11_CTGA_76
GAGAAGCAAAATGAAGAGGTGTTGTAATCTGAATTATCTGATGTTGATACATACATTCATGGTCTTCAAAGTTCTCTGATTGCTTTCTC
>CD_snoR160a-13_Z.mays_(adopted_5)_68697571,68697654_+_osa_CD_snoR160a-1_73.75-1.00-0.68-2.44_NNNNNNN_0_CTGA_27_ATGAAGA_9_CTGA_74
GAAGCAAAATGAAGAGGTGTTGTAATCTGAACTATCTGATGTTGATACATACATTCATGGTCTTCAAAGTTCTCTGATTGCTGT
>CD_snoR160a-14_Z.mays_(adopted_5)_68697788,68697871_+_osa_CD_snoR160a-1_72.5-1.00-0.64-2.23_NNNNNNN_0_CTGA_27_ATGAAGA_9_CTGA_74
GAAGCAAAATGAAGAGGTGTTGTAATCTGAACTATCTGATGTTGATACATACATTCATGGTCTTCAAAGTTTTCTGATTGCTTT
>CD_snoR160a-15_Z.mays_(adopted_9)_87288668,87288758_-_osa_CD_snoR160a-1_72.29-1.04-0.62-2.35_NNNNNNN_0_CTGA_29_ATGAGGA_11_CTGA_79
ACGAAGCAAAATGAGGAGTTCATATGATCTGAAGTATCTATGTTTGTTGATATATCCATTTGTGGTCTTCAAAGTTCTCTGATTGCTTTGT
>CD_snoR160a-16_Z.mays_(adopted_5)_68890624,68890708_+_osa_CD_snoR160a-1_72.84-1.01-0.62-2.23_NNNNNNN_0_CTGA_27_ATGAAGA_9_CTGA_75
GAAGCAAAATGAAGAGGTCTTGTAATCTGAAGCTATCTGATGTTGATACATACAATCATGGTCTTCAAAGTTCTCTGATTGCTTT
>CD_snoR160a-17_Z.mays_(adopted_5)_68890187,68890276_+_osa_CD_snoR160a-1_72.84-1.01-0.62-2.23_NNNNNNN_0_CTGA_29_ATGAAGA_11_CTGA_77
GAGAAGCAAAATGAAGAGGTGTTGTAATCTGAAGCTATCTGATGTTGATACATACATTCATGGCCTTCAAAGTTCTCTGATTGCTTTCTC
>CD_snoR160a-18_Z.mays_(adopted_5)_68697355,68697439_+_osa_CD_snoR160a-1_71.6-1.01-0.58-2.02_NNNNNNN_0_CTGA_27_ATGAAGA_9_CTGA_75
GAAGCAAAATGAAGAGGTCTTGTAATCTGAAGCTATCTGATGTTCATACATACAATCATGGTCTTCAAAGTTCTCTGATTGCTTT
>CD_snoR160a-1_S.bicolor_(adopted_4)_59250057,59250149_-_zma_CD_snoR160a-17_92.39-1.01-1.22-6.52_NNNNNNN_0_CTGA_29_ATGAAGA_11_CTGA_80
GAGAAGCAACATGAAGAGGTCTTGTAATCTGAAGATATCATCTGATGTTGATACATACATTCATGGTCTTCAAAGTTCTCTGATTGCTTTCTT
>CD_snoR160a-2_S.bicolor_(adopted_4)_59249645,59249730_-_zma_CD_snoR160a-12_89.29-0.93-1.08-4.56_NNNNNNN_0_CTGA_28_ATGAGGA_10_CTGA_75
AGAAACAAAATGAGGAGGCTATATGATCTGAAGTATCTGATGTTGATACATCCATTCATGGTCTTCAAAGTTCTCTGATTGCTTCT
>CD_snoR160a-3_S.bicolor_(adopted_4)_59249861,59249948_-_zma_CD_snoR160a-12_85.06-0.97-0.96-4.12_NNNNNNN_0_CTGA_30_ATGAGGA_12_CTGA_75
CAAGAAGCAAAATGAGGAGGTCATATGATCTGAAGTGTGATGTTGATACACCCATCCATGGTCTTCAAAGTTCTCTGATTGCTTCCTG
>CD_snoR160a-4_S.bicolor_(adopted_4)_59250281,59250361_-_zma_CD_snoR160a-12_77.91-0.96-0.69-2.42_NNNNNNN_0_CTGA_26_ATGAGGA_8_CTGA_71
AAAGCAAATGAGGAAGCTATACCATCTGAAACTGTGCTGTTGATAATTCTTGGATGGTCTTCAAAGTTCTCTGATTGCTTT
>CD_snoR160a-5_S.bicolor_(adopted_4)_59250424,59250506_-_zma_CD_snoR160a-6_96.39-0.99-1.33-7.16_NNNNNNN_0_CTGA_27_ATGAGGA_9_CTGA_73
GAAGCGAAATGAGGAGACTGAAACATCTGAATGTTTTCATGTGGAGAACACACGTATGGTCTTCAAAGTTCTCTGATTGCTTC
>CD_snoR160a-1_T.aestivum_(IWGSC_CSS_6AL_scaff_5835219)_9150,9231_+_sbi_CD_snoR160a-4_83.75-0.98-0.94-3.99_NNNNNNN_0_CTGA_27_ATGAGGA_9_CTGA_72
GAAGCGAAATGAGGAGGCGAAATCATCTGAATTTATGCTGTTGATATTACCTGCATGGTCTTCAAAGTTCTCTGATCGCTTC
>CD_snoR160a-2_T.aestivum_(IWGSC_CSS_6DL_scaff_2504263)_820,905_+_sbi_CD_snoR160a-2_91.86-0.99-1.21-6.09_NNNNNNN_0_CTGA_28_ATGAGGA_10_CTGA_75
AGAAACAAAATGAGGAGGTCATATAATCTGAAGTATCTAATGTTGATACAACCATACATGGTCTTCAAAGTTCTCTGATTGTTTCT
>CD_snoR160a-3_T.aestivum_(IWGSC_CSS_6AL_scaff_5835219)_11026,11115_+_sbi_CD_snoR160a-2_90.48-0.97-1.15-5.37_NNNNNNN_0_CTGA_30_ATGAGGA_12_CTGA_77
TGAAAAGCAAAATGAGGAGATTATATGATCTGAAGTATCTAATGTGGATACAACCATACATGGTCTTCAAAGTTCTCTGATTGTTTCTCA
>CD_snoR160a-4_T.aestivum_(IWGSC_CSS_6BL_scaff_4269500)_511,600_-_sbi_CD_snoR160a-2_89.29-0.97-1.11-5.11_NNNNNNN_0_CTGA_30_GTGAGGA_12_CTGA_77
TGAAAAGCAAAGTGAGGAGATTATATGATCTGAAGTATCTAATGTGGATACAACCATACATGGTCTTCAAAGTTCTCTGATTGTTTCTCA
>CD_snoR160a-5_T.aestivum_(IWGSC_CSS_6DL_scaff_2504263)_634,726_+_sbi_CD_snoR160a-2_90.36-0.95-1.10-4.96_NNNNNNN_0_CTGA_26_ATGAGGA_8_CTGA_74
AAGCAAAATGAGGAGATTATATGATCTGAAAGTATCTGCTGTTGATACAACCATACATGGTCTTCAAAGTTCTCTGATTGTTTATTGTAGCTT
>CD_snoR160a-6_T.aestivum_(IWGSC_CSS_6AL_scaff_5835219)_11285,11377_+_sbi_CD_snoR160a-2_90.36-0.95-1.10-4.96_NNNNNNN_0_CTGA_26_ATGAGGA_8_CTGA_74
AAGCAAAATGAGGAGATTATATGATCTGAAAGTATCTGGTGTTGATACAACCATACATGGTCTTCAAAGTTCTCTGATTGTTTATTGTAGCTT
>CD_snoR160a-7_T.aestivum_(IWGSC_CSS_6DL_scaff_2504263)_352,441_+_sbi_CD_snoR160a-2_88.1-0.97-1.08-4.87_NNNNNNN_0_CTGA_30_GTGAGGA_12_CTGA_77
TGAAAAGCAAAGTGAGGAGATTATATGATCTGAAGTATCTAATGTGGATACAACCATACATGGTCTTCATAGTTCTCTGATTGTTTCTCA
>CD_snoR160a-8_T.aestivum_(IWGSC_CSS_6AL_scaff_5835219)_11472,11563_+_sbi_CD_snoR160a-2_87.21-0.99-1.08-5.08_NNNNNNN_0_CTAT_31_ATGAGGA_13_CTGA_78
TTGAGAAGCAAAATGAGGAGGTCATAAAATCTATAGTATCTAATGTTGATACAACCATACATGGTCTTCAAAGTTCTCTGATTGTTTCTCAA
>CD_snoR160a-9_T.aestivum_(IWGSC_CSS_6BL_scaff_4269500)_225,317_-_sbi_CD_snoR160a-2_89.16-0.95-1.06-4.72_NNNNNNN_0_CTGA_26_ATGAGGA_8_CTGA_74
AAGCAAAATGAGGAGATTATATGATCTGAAAGTATCTGCTGTTGATACAACCATACATGGCCTTCAAAGTTCTCTGATTGTTTATTGTAGCTT
>CD_snoR160a-10_T.aestivum_(IWGSC_CSS_6DL_scaff_3232835)_1384,1465_-_osa_CD_snoR160a-1_86.08-0.99-1.01-4.64_NNNNNNN_0_CTGA_27_ATGAGGA_9_CTGA_72
GAAGCGAAATGAGGAGGCGAAATCATCTGAATTTATACTGTGGATATTACCTACATGGTCTTCAAAGTTCTCTGATCGCTTC
>CD_snoR160a-11_T.aestivum_(IWGSC_CSS_6BL_scaff_4269500)_2414,2495_-_osa_CD_snoR160a-1_86.08-0.99-1.01-4.64_NNNNNNN_0_CTGA_27_ATGAGGA_9_CTGA_72
GAAGCGAAATGAGGAGGCGAAATCATCTGAATTTATGCTGTGGATATTACCTACATGGTCTTCAAAGTTCTCTGATCGCTTC
>CD_snoR160a-1_H.vulgare_(adopted_6)_468920876,468920957_-_tae_CD_snoR160a-11_96.34-0.99-1.34-7.18_NNNNNNN_0_CTGA_27_ATGAGGA_9_CTGA_72
GAAGCGAAATGAGGAGGCGAAATCATCTGAATTTATTCTGTGGATTTTACCTATATGGTCTTCAAAGTTCTCTGATCGCTTC
>CD_snoR160a-2_H.vulgare_(adopted_6)_468919052,468919136_-_tae_CD_snoR160a-5_98.89-0.96-1.36-7.03_NNNNNNN_0_CTGA_27_ATGAGGA_9_CTGA_75
TGAACAAAATGAGGAGACTATATGATCTGAAAGTATCTGCTGTTGATACAACCATACATGGTCTTCAAAGTTCTCTGATTGTTTA
>CD_snoR160a-3_H.vulgare_(adopted_6)_468920573,468920654_-_sbi_CD_snoR160a-2_91.57-0.95-1.16-5.37_NNNNNNN_0_CTGA_26_ATGAGGA_8_CTGA_73
AAGCAAAATGAGGAGGTCATATGATCTGAAGTATCCGATGCTGATACATCCATATATGGTCTTCAAAGTTCTCTGATTGCTT
>CD_snoR160a-1_B.vulgaris_(Bvchr4.sca017)_139484,139575_-_zma_CD_snoR160a-8_74.39-0.98-0.64-2.18_NNNNNNN_0_CTGA_32_ATGATGA_14_CTGA_76
AGAGCGAAGCGATATGATGAAATTAATTGAGCTGAATTTCTTTCTTGTTGAATTCATATATACCTTCAAAGTTCTCTGATCGCTTTTGCTCT
>CD_snoR160a-1_D.purpurea_(dpa_locus_9805_iso_3_len_1624_ver_4)_452,539_+_tae_CD_snoR160a-4_77.53-0.98-0.64-2.30_NNNNNNN_0_CCGA_28_GTGATGA_9_CTGA_78
AAAGCAAAGTGATGAAAATTTGATGATCCGAATACAAATGTGGAATATTAATATCAAATTATGGTCTTCAAAGTTCTCTGATTGCTTA
>CD_snoR160a-2_D.purpurea_(dpa_locus_9805_iso_2_len_1037_ver_4)_452,539_+_tae_CD_snoR160a-4_77.53-0.98-0.64-2.30_NNNNNNN_0_CCGA_28_GTGATGA_9_CTGA_78
AAAGCAAAGTGATGAAAATTTGATGATCCGAATACAAATGTGGAATATTAATATCAAATTATGGTCTTCAAAGTTCTCTGATTGCTTA
>CD_snoR160a-3_D.purpurea_(dpa_locus_9805_iso_1_len_1303_ver_4)_448,543_+_tae_CD_snoR160a-4_77.53-0.98-0.64-2.30_NNNNNNN_0_CCGA_32_GTGATGA_13_CTGA_82
GGGCAAAGCAAAGTGATGAAAATTTGATGATCCGAATACAAATGTGGAATATTAATATCAAATTATGGTCTTCAAAGTTCTCTGATTGCTTTGCTT
>CD_snoR160a-4_D.purpurea_(dpa_locus_9805_iso_3_len_1624_ver_4)_781,858_+_sbi_CD_snoR160a-1_78.82-0.90-0.68-2.08_NNNNNNN_0_CTGA_25_ATGATGA_7_CTGA_70
AGCAACATGATGATATCTTTGTACCTGAAATTCTTATGTGGAAACTTCATTAATGGTCTTCAAAGTTCTCTGATTGCT
>CD_snoR160a-5_D.purpurea_(dpa_locus_7030_iso_2_len_2106_ver_4)_1766,1864_-_zma_CD_snoR160a-12_78.16-0.97-0.71-2.58_NNNNNNN_0_GTGA_33_ATGATGA_16_CTGA_82
AGTAAGCAAAGCAATATGATGATGATATCGTTGTGACTGAATTCTAATGTGGAAACTTACATAAATGGTCTTCAGAGTTCTCTGATTGCTTTGCTCACT
>CD_snoR160a-1_S.tuberosum_(adopted_5)_1167157,1167230_+_dpr_CD_snoR160a-3_77.17-0.95-0.62-2.00_NNNNNNN_0_TTAA_19_ATGATGA_6_CTGA_67
GCAAAATGATGAAAATATTTAAGCTGAATTATATGTTGAAATTCATATATTAGCCTTCAAAGTTCTCTGATTGC
>CD_snoR160a-1_S.lycopersicum_(adopted_5)_4812036,4812109_-_stu_CD_snoR160a-1_98.65-0.99-1.40-7.72_NNNNNNN_0_TTAA_19_ATGATGA_6_CTGA_67
GCAAAATGATGAGAATATTTAAGCTGAATTATATGTTGAAATTCATATATTAGCCTTCAAAGTTCTCTGATTGC
>CD_snoR160a-1_V.vinifera_(adopted_1)_15932705,15932795_+_dpr_CD_snoR160a-3_77.89-0.98-0.72-2.69_NNNNNNN_0_CTGA_30_ATGATGA_12_CTGA_78
GGCAAAGCAAAATGATGAGGTAGTGAGATCTGAAATTGATGTGGAAAGATAGAGAATAATATGGTCTTCAAAGTTCTCTGATTGCTTTGCT
>CD_snoR160a-1_R.communis_(adopted_30138)_380264,380350_-_dpr_CD_snoR160a-4_73.08-0.99-0.61-2.06_NNNNNNN_0_CTGA_33_ATGATGA_15_CTGA_74
AGGCAAAGAGAAAAATGATGAGATTCTAATGGCTGAAAACTCCATGTGGAACCTTCATATCCTTCAAAGTTCTCTGATTTCTTTCCT
>CD_snoR160a-2_R.communis_(adopted_30138)_380448,380547_-_dpr_CD_snoR160a-3_73.74-1.02-0.63-2.36_NNNNNNN_0_CTGA_34_ATGATGA_15_CTGA_84
AAGGCAAAGCCAAGATGATGAGTTGGTTTAGATCTGATTTAAGATGTTGAATCGCATTTTATCGTTATGGTCTTCAAAGTTCTCTGATTCGCTTTGCTTT
>CD_snoR160a-1_L.japonicus_(CM0124)_782494,782581_-_vvi_CD_snoR160a-1_75.56-0.98-0.71-2.55_NNNNNNN_0_CTGA_30_ATGACGA_12_CTGA_75
AGCAGAGCAAAATGACGAGGTTTTAATATCTGAATATCATGTGGATTCATTATTCAAATTGCCTTCAAAGTTCTCTGATTGCTGTGCT
>CD_snoR160a-2_L.japonicus_(CM0124)_782732,782823_-_vvi_CD_snoR160a-1_77.42-1.01-0.70-2.77_NNNNNNN_0_CTGA_30_ATGATGA_10_CTGA_81
CAAAGCAAAATGATGAAGTTGTTTTCTGTCTGAATCTGGTGTGGATTACATAACATAAACATACAGGTCTTCAAAGTTCTCTGATTGCTTTG
>CD_snoR160a-1_P.persica_(scaffold_1)_28366591,28366691_+_vvi_CD_snoR160a-1_75.51-1.07-0.68-2.97_NNNNNNN_0_TTGA_34_ATGATGA_16_CTGA_83
GAATGGCAAAGCAAAATGATGAAACTAGAATTTTTGATATCTGAATTTGATGTAGAACCTCAAATCATGCCTTCAAAGTTCTCTGATTGCTTTGCTATATC
>CD_snoR160a-1_G.raimondii_(Chr05)_40683457,40683546_+_ppe_CD_snoR160a-1_75.79-0.93-0.65-2.03_NNNNNNN_0_TTAA_26_ATGATGA_12_CTGA_77
TGCAAAGCAAAATGATGAAAGTAATTTAAAAATCTGAATTCTGTGTGGGAATCCCATTCTGGGTCTTCAAAGTTCTCTGATTGCTTTGCG
>CD_snoR160a-1_B.rapa_(A08)_17603942,17604050_-_lja_CD_snoR160a-1_71.43-1.10-0.51-2.10_NNNNNNN_0_CTGA_41_ATGATGA_20_CTGA_88
GTATTGGAAGTAGAGCATGATGATGAGAAACAAATAGCCTCTGAAATTAAAATTCATGTGGATTATATTACATACCTTCAAAGTTCTCTGAATTGCTCTGCTTCAATAC
>CD_snoR160a-1_A.thaliana_(adopted_1)_9076287,9076400_-_bra_CD_snoR160a-1_83.33-0.87-0.78-2.41_NNNNNNN_0_CTGA_40_ATGATGA_20_CTGA_91
GAAAGGAAAACAGAGCATGATGATGAGAAAAATGTGCCACTGAATTCAAAATTCATGTTGATATATTTATTATACAACCTTCAAAGTTCTCTGAATTGCTCTGTTTTCTCTTTT
