# Supplementary material for: Phylogenetic distribution of plant snoRNA families
Source: BMC Genomics. 2016 Nov 24;17:969. doi: 10.1186/s12864-016-3301-2 (PMC5122169; doi:10.1186/s12864-016-3301-2)
Supplement: Additional file 11 — snoRNAs with coordinates. Complete archive of all fasta files of annotated snoRNAs is provided. The header of each sequence follows convention of the snoStrip pipeline and includes genome coordinates, detailes about the successful query during homology search and annotation of the characteristic box motifs. (ZIP 355 kb) [file 12864_2016_3301_MOESM11_ESM.zip › Additional_folder_5/OsU29.fa]

>CD_OsU29-1_O.sativa_(adopted_5)_3231975,3232070_+_NNNNNNN_0_ATGA_38_GCGATGA_7_CTGA_88
CTTTTGGCGATGATGATACTCTTTTACCCAGCTCATTATGAGACTTCCCTTTGTGGGTTGTCTTGGATATGAACTTTTCCTTTGTATCTGAGCTTA
>CD_OsU29-1_Z.mays_(adopted_3)_229823335,229823435_-_osa_CD_OsU29-1_89.41-0.88-0.95-3.42_NNNNNNN_0_ATGA_38_TTGATGA_9_TTGA_87
CTTTTGTATTGATGATACTCTTTTTACCCAGCTCATTATGAGACTTCCCTTTGTGGGTTGTCATGATAAGTGTTGTTCCTTTGTATTTGAGCTCGTTGAAG
>CD_OsU29-2_Z.mays_(adopted_8)_82858175,82858264_+_osa_CD_OsU29-1_77.32-1.00-0.72-2.80_NNNNNNN_0_ATGA_34_ATGATGA_5_CTGA_84
TGCAATGATGATAGGATTTCTAATCCCAGCTCGATGAGACTTTCCTTTGTGGGTTGTCTGGGATCAAAAAAATTCCTTGCTATCTGAGCA
>CD_OsU29-1_S.bicolor_(adopted_9)_5069362,5069459_+_zma_CD_OsU29-2_97.78-0.99-1.15-6.22_NNNNNNN_0_ATGA_38_ATGATGA_9_CTGA_88
CTTTTGCAATGATGATAGGATTTCTAATCCCAGCTCGATGAGACTTCCCTTTGTGGGTTGTCTGGGATCAAAAAAATTCCTTTCTATCTGAGCATGCA
>CD_OsU29-2_S.bicolor_(adopted_9)_5069524,5069620_+_zma_CD_OsU29-1_90.91-0.97-1.16-5.52_NNNNNNN_0_ATGA_38_ATGATGA_9_CTGA_87
CATTTGCAATGATGATACTCTATTTACCCAGCTCATTATGAGACTTCCCTCTGTGGGTTGTCATGATAAGTGCTTTTCCTTTGTATCTGAGCTCATT
>CD_OsU29-3_S.bicolor_(adopted_9)_5069162,5069273_+_zma_CD_OsU29-1_85-0.98-1.00-4.43_NNNNNNN_0_ATGA_48_ATGATGA_19_CTGA_97
TCTTGAATGATTTTTGTGATGATGATAATCTTTCTACCCAGCTCATTATGAGACTTCCCTCTGTGGGCTGTCATGATATGTGCTTTTCCATTACATCTGAGCTCATTCAAGA
>CD_OsU29-1_T.aestivum_(IWGSC_CSS_1BS_scaff_3422451)_10102,10214_-_sbi_CD_OsU29-3_87.63-0.86-0.89-2.94_NNNNNNN_0_ATGA_41_ATGATGA_14_CTGA_92
CTGAATGTTTGTGATGATGATACACTTTACCCAGCTCATTATGAGACTTCCCTCTGTGGGTTGTCATGATATGAACTTTTTTCCATTGTATCTGAGCTCTTATAATTGTTTGG
>CD_OsU29-2_T.aestivum_(IWGSC_CSS_1AS_scaff_3263410)_3988,4091_+_sbi_CD_OsU29-2_89.36-0.96-1.04-4.67_NNNNNNN_0_ATGA_32_ATGATGA_5_CTGA_83
TGCGATGATGATACACTTTACCCAGCTCATTATGAGACTTCCCTCTGTGGGTTGTCGTGATATGTACTTTTTTCCATTGTATCTGAGCTCTTGACATGTTGGCA
>CD_OsU29-3_T.aestivum_(IWGSC_CSS_1DS_scaff_1888302)_5687,5783_-_sbi_CD_OsU29-2_88.3-0.96-1.02-4.49_NNNNNNN_0_ATGA_36_ATGATGA_9_CTGA_87
ATTTTGCAATGATGATGCACTTTACCCAGCTCATTATGAGACCTCCCTCTGTGGGTTGTCGTGATATGTACTTTTTTCCATTGTATCTGAGCTCTTG
>CD_OsU29-4_T.aestivum_(IWGSC_CSS_1DS_scaff_1888301)_5687,5783_-_sbi_CD_OsU29-2_88.3-0.96-1.02-4.49_NNNNNNN_0_ATGA_36_ATGATGA_9_CTGA_87
ATTTTGCAATGATGATGCACTTTACCCAGCTCATTATGAGACCTCCCTCTGTGGGTTGTCGTGATATGTACTTTTTTCCATTGTATCTGAGCTCTTG
>CD_OsU29-5_T.aestivum_(IWGSC_CSS_3B_scaff_10705836)_3635,3728_+_sbi_CD_OsU29-2_83.87-0.95-0.92-3.65_NNNNNNN_0_ATGA_35_ATGATGA_9_TTGA_84
TTTTTGCAATGATGATACAGTTACCCAACTCATTATGAGAATTCCCTTTGTGGGTAGTCATGATATGAACTTCTCTTTTGTATTTGAGCCCACT
>CD_OsU29-6_T.aestivum_(IWGSC_CSS_1AS_scaff_3263410)_4323,4408_+_osa_CD_OsU29-1_88.04-0.95-1.00-4.27_NNNNNNN_0_ATGA_31_ATGATGA_5_CTGA_80
TGCAATGATGATACTATTACCCAGCTCATTATGAGACCTCCCTTTGTGGGTAGTCGTGATATGAACTTCTCTTTTGTATCTGAGCA
>CD_OsU29-7_T.aestivum_(IWGSC_CSS_1DS_scaff_1888302)_5331,5427_-_osa_CD_OsU29-1_86.96-0.95-0.97-4.07_NNNNNNN_0_ATGA_38_GCGATGA_9_CTGA_87
TATTTTTTGCGATGATGATACTATTACCCAGCTCATTATGAAACCTCCCTTTGTGGGTAGTTGTGATATGAACTTCTCTTTTGTATCTGAGCATTCT
>CD_OsU29-8_T.aestivum_(IWGSC_CSS_1DS_scaff_1888302)_4974,5067_-_osa_CD_OsU29-1_86.96-0.95-0.97-4.07_NNNNNNN_0_ATGA_35_ATGATGA_9_CTGA_84
TTTTTGCAATGATGATACTATTACCCAGCTCATTATGAGACCTCCCTTTGTGGGAAGTCATGATATGAACTTCTCTTTTGTATCTGAGCCCACT
>CD_OsU29-9_T.aestivum_(IWGSC_CSS_1DS_scaff_1888301)_5331,5427_-_osa_CD_OsU29-1_86.96-0.95-0.97-4.07_NNNNNNN_0_ATGA_38_GCGATGA_9_CTGA_87
TATTTTTTGCGATGATGATACTATTACCCAGCTCATTATGAAACCTCCCTTTGTGGGTAGTTGTGATATGAACTTCTCTTTTGTATCTGAGCATTCT
>CD_OsU29-10_T.aestivum_(IWGSC_CSS_1DS_scaff_1888301)_4974,5067_-_osa_CD_OsU29-1_86.96-0.95-0.97-4.07_NNNNNNN_0_ATGA_35_ATGATGA_9_CTGA_84
TTTTTGCAATGATGATACTATTACCCAGCTCATTATGAGACCTCCCTTTGTGGGAAGTCATGATATGAACTTCTCTTTTGTATCTGAGCCCACT
>CD_OsU29-11_T.aestivum_(IWGSC_CSS_1BL_scaff_3922613)_2133,2235_+_osa_CD_OsU29-1_86.96-0.95-0.97-4.07_NNNNNNN_0_ATGA_47_ATGATGA_21_CTGA_96
GGGCCTTGATTATTTTTGCAATGATGATACTATTACCCAGCTCATTATGAGACTTCCCTTTGTGGGCAGTCGTGATATGAACATCTCTTTTGTATCTGAGCCC
>CD_OsU29-12_T.aestivum_(IWGSC_CSS_1BL_scaff_3920056)_5428,5530_-_osa_CD_OsU29-1_86.96-0.95-0.97-4.07_NNNNNNN_0_ATGA_47_ATGATGA_21_CTGA_96
GGGCCTTGATTATTTTTGCAATGATGATACTATTACCCAGCTCATTATGAGACTTCCCTTTGTGGGCAGTCGTGATATGAACATCTCTTTTGTATCTGAGCCC
>CD_OsU29-13_T.aestivum_(IWGSC_CSS_1AS_scaff_3263410)_4665,4758_+_osa_CD_OsU29-1_86.96-0.95-0.97-4.07_NNNNNNN_0_ATGA_35_ATGATGA_9_CTGA_84
TTTTTGCAATGATGATACTATTACCCAGCTCATTATGAAACTTCCCTTTGTGGGGAGTCATGATATGAACTTCTCTTTTGTATCTGAGCCCACT
>CD_OsU29-14_T.aestivum_(IWGSC_CSS_1DL_scaff_2240726)_9601,9696_+_osa_CD_OsU29-1_86.96-0.95-0.94-3.92_NNNNNNN_0_ATGA_33_ATGATGA_7_CTGA_82
TGTGCAATGATGATACTATTACCCAGCTCATTATGAGACCTCCCTTTGTGGGCAGTCGTGATATGAACTTCTCTTTTGTATCTGAGCCCACTCACA
>CD_OsU29-15_T.aestivum_(IWGSC_CSS_1BS_scaff_3422451)_9411,9502_-_osa_CD_OsU29-1_86.96-0.95-0.94-3.92_NNNNNNN_0_ATGA_35_ATGATGA_9_CTGA_82
TTTTCGCAATGATGATACTATTACCCAGCTCATTATGAGACTTCCCTTTGTGGGAAGTCATGATATGAACTTCTCTTGTATCTGAGCCCAAT
>CD_OsU29-16_T.aestivum_(IWGSC_CSS_1BS_scaff_3422451)_9764,9849_-_osa_CD_OsU29-1_84.78-0.95-0.91-3.67_NNNNNNN_0_ATGA_31_GTGATGA_5_CTGA_80
TGCAGTGATGATACTATTACCCAGCTCATTATGAAACCTCCCTTTGTGGGTAATCGTGATATGAACTTCTCTTTTGTATCTGAGCA
>CD_OsU29-1_H.vulgare_(adopted_1)_225970600,225970693_-_tae_CD_OsU29-12_96.97-0.95-1.30-6.45_NNNNNNN_0_ATGA_35_ATGATGA_9_CTGA_84
TTTTTGCAATGATGATACTATTACCCAGCTCATTATGAGACTTTCCTTTGTGGGCAGTCCTGATATGAACTTCTCTTTTGTATCTGAGCCCACT
>CD_OsU29-2_H.vulgare_(adopted_1)_225970941,225971026_-_tae_CD_OsU29-12_95.6-0.88-1.16-4.65_NNNNNNN_0_ATGA_31_ATGATGA_5_CTGA_80
TGCAATGATGATACTATTACCCAGCTCATTATGAGACTTCCCTTTGTGGGCAGTTGTGATATGAACTTCTCTTTAGAATCTGAGCA
>CD_OsU29-3_H.vulgare_(adopted_1H)_18488216,18488324_+_tae_CD_OsU29-2_97.87-0.90-1.25-5.44_NNNNNNN_0_ATGA_31_ATGATGA_4_CTGA_82
GCGATGATGATACACTTTACCCAGCTCATTATGAGACTTCCCTCTGTGGGTTGTTGTGATATGTACTTCTTTCCATTGTATCTGAGCTCTTGATAATGATTTGTTTTGC
