# Supplementary material for: Phylogenetic distribution of plant snoRNA families
Source: BMC Genomics. 2016 Nov 24;17:969. doi: 10.1186/s12864-016-3301-2 (PMC5122169; doi:10.1186/s12864-016-3301-2)
Supplement: Additional file 11 — snoRNAs with coordinates. Complete archive of all fasta files of annotated snoRNAs is provided. The header of each sequence follows convention of the snoStrip pipeline and includes genome coordinates, detailes about the successful query during homology search and annotation of the characteristic box motifs. (ZIP 355 kb) [file 12864_2016_3301_MOESM11_ESM.zip › Additional_folder_5/snoR122.fa]

>CD_snoR122-1_O.sativa_(adopted_1)_12923086,12923182_-_NNNNNNN_0_CTGA_35_GAGATGA_6_CTGA_87
TTTTGGAGATGATGATTTGTATCAGAGGCTGTTTCTGAGGACGGGCCAATGGCTCTCCCAGTGCTGCAAAGAACTGATTTGCCGTTCTGATCCAAAA
>CD_snoR122-1_Z.mays_(adopted_1)_1786659,1786765_-_osa_CD_snoR122-1_84.85-1.01-0.92-4.28_NNNNNNN_0_CTGA_40_GAGATGA_11_CTGA_93
TGTGCTTTTGGAGATGATGATTCTCATCAGAGGCTGTTTCTGAGGGGAGCCAAGAGCTTTTTCCCTGTGCTGCAAGAAAACTGATTGCCGTTCTGATCCAAAGCATA
>CD_snoR122-2_Z.mays_(adopted_3)_216628561,216628665_-_osa_CD_snoR122-1_79.38-0.99-0.77-3.07_NNNNNNN_0_CCAA_40_GAGATGA_11_CCGA_91
TGTGCTTTTGGAGATGATGGTTCTTATCAAAGGCTGTTTCCAAGGGGAGCCAAGAGCTTTCCCTGTGCTGCAAGACAACTAATTGTCATTCCGATCCAAAGCACA
>CD_snoR122-3_Z.mays_(adopted_6)_33540746,33540851_+_osa_CD_snoR122-1_79.59-1.00-0.76-3.09_NNNNNNN_0_CCAA_40_GAGATGA_11_CCGA_92
TGTGCTTTTGGAGATGATGGTTCTTATCAAAGGCTGTTTCCAAGGGGAGCCAAGAGCTTTCCCCTGTGCTGCAAGACAACTAATTGCCATTCCGATCCAAAGCACA
>CD_snoR122-4_Z.mays_(adopted_1)_179713347,179713452_+_osa_CD_snoR122-1_79.59-1.00-0.76-3.09_NNNNNNN_0_CCAA_40_GAGATGA_11_CCGA_92
TGTGCTTTTGGAGATGATGGTTCTTATCAAAGGCTGTTTCCAAGGGGAGCCAAGAGCTTTCCCCTGTGCTGCAAGACAACTAATTGCCATTCCGATCCAAAGCACA
>CD_snoR122-5_Z.mays_(adopted_2)_155661724,155661828_+_osa_CD_snoR122-1_78.95-0.97-0.71-2.63_NNNNNNN_0_CCAA_39_GAGATGA_10_CTGA_91
TGTGCTCTGGAGATGATGGTTCTTATCAAAGGATGTTTCCAAGGGGAGCCAAGAGCTTTCCCCTGTGCTGCAAGACAACTAATTGCCATTCTGATCCAAAGCACA
>CD_snoR122-6_Z.mays_(adopted_3)_216628285,216628395_-_osa_CD_snoR122-1_75.96-1.06-0.70-3.06_NNNNNNN_0_TCGA_46_GAGATGA_11_CTGA_97
TGTGCTTTTGGAGATGATGATTCTTATCAGAGTCAGAGGTTGTTTTCGAGGGGAGCCAAGAGCTCTCCCTGTGCTGGAAGATCGCTGATTGTTGTTCTGATCCAAAACACA
>CD_snoR122-7_Z.mays_(adopted_8)_21848171,21848283_-_osa_CD_snoR122-1_74.29-1.07-0.62-2.66_NNNNNNN_0_CCAA_46_GAGATGA_11_CTGA_97
CGTGTTTTTGGAGATGATGATTCTTATCAGAGATAGAGGTTGTTTCCAAGGGGAGCCAAGAGCTTTCCCTTTGCTGGAAGACCGTTGATTGTTGTTCTGATCCAAAACACATG
>CD_snoR122-1_S.bicolor_(adopted_1)_73430309,73430415_+_zma_CD_snoR122-1_90.65-0.99-1.09-5.40_NNNNNNN_0_CTGA_41_GAGATGA_12_CTGA_93
TGTGCTTTTTGGAGATGATGAATCTTATCAGAGGCTGTTTCTGAGGCGAGCCAAGAGCTCTCCCTGTGCTGCAAAAGAACTGATTTGCCGTTCTGATCCAAAGCACA
>CD_snoR122-2_S.bicolor_(adopted_1)_73430570,73430672_+_osa_CD_snoR122-1_89.69-0.99-1.11-5.43_NNNNNNN_0_CTGA_38_GAGATGA_9_CTGA_91
TGCTTTTAGAGATGATGATTCATATCAGAGGCTGTTTCTGAGGATGAGCCAAGAGCTCTCCCAGTGCTGCACAAAAACTGATTTGCCGTTCTGATCAAAAGCA
>CD_snoR122-1_T.aestivum_(IWGSC_CSS_3AL_scaff_4314114)_957,1056_+_sbi_CD_snoR122-2_80.61-0.94-0.82-3.00_NNNNNNN_0_CTGA_34_GAGATGA_8_CTGA_87
GTGCTTGGAGATGAGGATCATCAGAGGCTGTTTCTGAGGATGTGCCTAGAGCTTGTCCTGTGTTGCACATTGACTGATTTGCCTATCTGATCCAAAGCAC
>CD_snoR122-2_T.aestivum_(IWGSC_CSS_3B_scaff_10767366)_9165,9277_-_sbi_CD_snoR122-2_78.57-0.94-0.77-2.67_NNNNNNN_0_CTGA_37_GAGATGA_11_CTGA_90
TGTGTGATTGGAGATGAGGATCATCAGAGGCTGTTTCTGAGGATGTGCCTAGGGCTCGTCCTATGTTGCACATTTACTGATTTGCCTATCTGATCCAAACCACTAGTCAAACA
>CD_snoR122-3_T.aestivum_(IWGSC_CSS_3DL_scaff_6939999)_4083,4180_-_sbi_CD_snoR122-1_87.63-0.90-0.94-3.46_NNNNNNN_0_CTGA_35_GAGATGA_9_CTGA_88
TTGCCGAGGAGATGATGAATATCAGAGGCTGTTTCTGAGGATGAGCCTAGAGCTCTCCATATGTTGCAAAATAACTGATTTGCCTATCTGATCCAAAG
>CD_snoR122-4_T.aestivum_(IWGSC_CSS_3B_scaff_10767366)_8912,9006_-_sbi_CD_snoR122-1_87.63-0.90-0.94-3.46_NNNNNNN_0_CTGA_32_ATGATGA_9_CTGA_85
CTGAGGAGATGATGAATATCAGAGGCTGTTTCTGAGGATGAGCCTAGAGCTCTTCATATGCTGCAAAATAACTGATTTGCCTATCTGATCCAAAG
>CD_snoR122-5_T.aestivum_(IWGSC_CSS_3B_scaff_10767366)_8503,8617_-_sbi_CD_snoR122-1_87.63-0.90-0.94-3.46_NNNNNNN_0_CTGA_37_GAGATGA_11_CTGA_90
TTTTGCCTAGGAGATGATGAATATCAGAGGCTGTTTCTGAGGATGAGCCTAGAGCTCTCCATATGTTGCAAAATAACTGATTTGCCTATCTGATCCAAAGCACCACTAGGTAGAA
>CD_snoR122-6_T.aestivum_(IWGSC_CSS_3AL_scaff_4314114)_1619,1733_+_sbi_CD_snoR122-1_87.63-0.90-0.94-3.46_NNNNNNN_0_CTGA_37_GAGATGA_11_CTGA_90
TTTTGCCTAGGAGATGATGAATATCAGAGGCTGTTTCTGAGGATGAGCCTAGAGCTCTCCATGTGTTGCAAAATTACTGATTTGCCTATCTGATCCAAAGCACTACTAGGTAGAA
>CD_snoR122-7_T.aestivum_(IWGSC_CSS_3DL_scaff_6939999)_4336,4442_-_sbi_CD_snoR122-1_86.73-0.91-0.92-3.45_NNNNNNN_0_CTGA_30_GAGATGA_4_CTGA_83
GTGGAGATGATGAATATCAGAGGCTGTTTCTGAGGATGAGCCTAGAGCTCTTCATATGCTGCAAAATAACTGATTTACCTATCTGATCCAAAGCACTAGTCAAACAC
>CD_snoR122-8_T.aestivum_(IWGSC_CSS_3DL_scaff_6939999)_4474,4576_-_sbi_CD_snoR122-1_86.6-0.90-0.91-3.30_NNNNNNN_0_CTGA_31_GTGATGA_8_CTGA_84
TGAGGAGGTGATGAATATCAGAGGCTGTTTCTGAGGATGAGCCTAGAGCTCTTCCTATGTTGCAAAATAACTGATTTGCCTATCTGATCCAAAGCACTTGTCA
>CD_snoR122-9_T.aestivum_(IWGSC_CSS_3AL_scaff_4314114)_1093,1187_+_sbi_CD_snoR122-1_86.6-0.90-0.91-3.30_NNNNNNN_0_CTGA_32_GTGATGA_9_CTGA_85
CTGAGGAGGTGATGAATATCAGAGGCTGTTTCTGAGGATGAGCCTAGAGCTCTTCCTATGTTGCAAAATAACTGATTTGCCTATCTGATCCAAAG
>CD_snoR122-10_T.aestivum_(IWGSC_CSS_3AL_scaff_4314114)_1221,1331_+_sbi_CD_snoR122-1_85.57-0.90-0.88-3.14_NNNNNNN_0_CTGA_37_ATGATGA_14_CTGA_90
TTTGGCTGAGGAGATGATGAACATCAGAGGCTGTTTCTGAGGATGAGCCTAGAGCTCTTCATATGCTGCAAAATAACTGATTTACCTATCTGATCCAAAGCACTAGTCAAA
>CD_snoR122-11_T.aestivum_(IWGSC_CSS_3AL_scaff_4314114)_1492,1586_+_sbi_CD_snoR122-1_86.02-0.86-0.86-2.75_NNNNNNN_0_CTGA_32_ATGATGA_9_CTGA_85
CTGAGGAGATGATGAATATCAGAGGCTGTTTCTGAGGATGAGCTCAGAGCTCTACCTATGTTGCAAAAGTACTGATTTGCCTATCTGATCCAAAT
>CD_snoR122-12_T.aestivum_(IWGSC_CSS_3B_scaff_10767366)_8781,8877_-_sbi_CD_snoR122-1_86.02-0.86-0.83-2.64_NNNNNNN_0_CTGA_35_GAGATGA_9_CTGA_87
TTGCCAAGGAGATGATGAATATCAGAGGCTGTTTCTGAGGTTGAGCCTAGAGCTCTACTATGTTGCAAAATAACTGATTTGCCTATCTGATCCAAAT
>CD_snoR122-13_T.aestivum_(IWGSC_CSS_3B_scaff_10767366)_9045,9139_-_sbi_CD_snoR122-1_83.51-0.90-0.83-2.83_NNNNNNN_0_CTGA_32_GTGATGA_9_CTGA_85
TTGAGGAGGTGATGAACATCAGAGGCTGTTTCTGAGGATGAGCCTAGAGCTCTTACTATGTTGCAAAATAGCTGATTTGCCTATCTGATCCAAAG
>CD_snoR122-14_T.aestivum_(IWGSC_CSS_3DL_scaff_6939999)_4603,4715_-_sbi_CD_snoR122-1_81.82-0.92-0.80-2.79_NNNNNNN_0_CTGA_37_GAGATGA_11_CTGA_90
TGTGTGATTGGAGATGAGGATCATCAGAGGCTGTTTCTGAGGACGTGCCTAGAGCTCGTCCTATGTTGCACATTGACTGATTTGCCTATCTGATCCAAAGCACTAGTCAAACG
>CD_snoR122-15_T.aestivum_(IWGSC_CSS_3AL_scaff_4314114)_1357,1453_+_sbi_CD_snoR122-1_84.78-0.85-0.79-2.37_NNNNNNN_0_CTGA_35_GAGATGA_9_CTGA_87
TTGCCAAGGAGATGATGAATTTCAGAGGCTGTTTCTGAGGTTGAGCCCAGAGCTCTACTATGTTGCAAAATAACTGATTTGCCTATCTGATCCAACT
>CD_snoR122-16_T.aestivum_(IWGSC_CSS_3B_scaff_10767366)_8634,8740_-_sbi_CD_snoR122-1_83.87-0.86-0.78-2.36_NNNNNNN_0_CTGA_30_GAGATGA_4_CTGA_81
GAGGAGATGATGAATATCAGAGGCTGTTTCTGAGGATGAGCCGAGCTCTACCTATGTTGTAAAATTACTGATTTGCCTATCTGATCCAAATTACTATCCAAATACTT
>CD_snoR122-1_H.vulgare_(adopted_3)_473954615,473954712_-_tae_CD_snoR122-14_90.09-0.97-1.13-5.36_NNNNNNN_0_CTGA_35_GAGATGA_9_CTGA_88
TGTGCTTGGAGATGATGATCATCAGAGGCTGTTTCTGAGGACGAGCCTATAGCTCTCCCTATGTTGCCAAATAACTGATTTGCCTATCTGATCCAAAG
>CD_snoR122-2_H.vulgare_(adopted_3)_473954346,473954443_-_tae_CD_snoR122-7_94.29-0.97-1.25-6.28_NNNNNNN_0_CTGA_35_GAGATGA_9_CTGA_88
GGCCATGGGAGATGATGAATATCAGAGGCTGTTTCTGAGGATGAGCCTAGAGCTCTCCGTATGTTGCAAAATTACTGATTTGCCTATCTGATCCAAAG
>CD_snoR122-3_H.vulgare_(adopted_3)_473954095,473954192_-_tae_CD_snoR122-5_91.23-0.98-1.15-5.64_NNNNNNN_0_CTGA_35_GAGATGA_9_CTGA_88
TTGTAAAGGAGATGATGAACATCAGAGGCTGTTTCTGAGGATGGGCCTAGAGCTCTCCCTATGTTGCACAATAACTGATTTGCCTATCTGATCCAAAG
>CD_snoR122-4_H.vulgare_(adopted_3)_473954481,473954578_-_tae_CD_snoR122-5_91.26-0.89-1.06-4.10_NNNNNNN_0_CTGA_35_GAGATGA_9_CTGA_88
TTCTCATGGAGATGATGAATATCAGAGGCTGTTTCTGAGGACGAGCCCAGTGCTCTCCCTATGTTGCCAAATAACTGATTTGCCTATCTGATCCAAAG
