# Supplementary material for: Phylogenetic distribution of plant snoRNA families
Source: BMC Genomics. 2016 Nov 24;17:969. doi: 10.1186/s12864-016-3301-2 (PMC5122169; doi:10.1186/s12864-016-3301-2)
Supplement: Additional file 11 — snoRNAs with coordinates. Complete archive of all fasta files of annotated snoRNAs is provided. The header of each sequence follows convention of the snoStrip pipeline and includes genome coordinates, detailes about the successful query during homology search and annotation of the characteristic box motifs. (ZIP 355 kb) [file 12864_2016_3301_MOESM11_ESM.zip › Additional_folder_5/snoR18.fa]

>CD_snoR18a-1_A.thaliana_(adopted_3)_21559059,21559142_+_ATGATGG_48_TTGA_36_ATGATGA_6_CTGA_76
GAGATATGATGATGGAATTAGATTTCCCTATTGGTTTGATCGCCGTTATGATGGCATCTTACGTATTAGCTCTATCTGATCTCT
>CD_snoR18b-1_A.thaliana_(adopted_3)_21559237,21559329_+_ATGATGG_54_TTGA_42_GTGATGA_12_CTGA_79
AAGAGAATGAAGTGATGATTGAACTTTGTTTCCCTATTGGTTTGATCGCCGATATGATGGCATACGTATTAGCTCTATCTGATCATTCTCTTC
>CD_snoR18b-1_P.taeda_(scaffold168401.1)_95673,95754_+_ath_CD_snoR18b-1_81.4-0.91-0.76-2.55_ATGATGG_46_TTGA_34_GTGATGA_9_CTGA_72
GGAGTGAAGTGATGAGTAGTATTCCCTATTGGTTTGAGTGCCGGAATGATGGCATATGTTATTAGCTCTATCTGATCACTCT
>CD_snoR18b-1_A.trichopoda_(AmTr_v1.0_scaffold00022)_4396805,4396892_+_pta_CD_snoR18b-1_81.82-1.06-0.89-4.45_GTGATGG_50_TTGA_38_GTGATGA_9_CTGA_78
GGAGTGGTGTGATGATTGTAATTGATTCCCTATTGGTTTGATTGCTGGTGTGATGGCATGCATAATATTAGCTCTATCTGACCACTCT
>CD_snoR18b-2_A.trichopoda_(AmTr_v1.0_scaffold00012)_2856059,2856150_+_pta_CD_snoR18b-1_80.46-1.05-0.87-4.15_ATGATGG_52_TTGA_40_GCGATGA_11_CTGA_80
AGAGAGTGGGGCGATGACTATGATTATTTCCCTATTGGTTTGATTGCCAGAATGATGGCAGATGCTATATTAGCTCTATCTGACCACTCTCT
>CD_snoR18b-3_A.trichopoda_(AmTr_v1.0_scaffold00101)_402594,402677_+_pta_CD_snoR18b-1_75-1.01-0.72-2.79_ATGATGG_45_TTGA_33_ATGATGA_8_CTGA_75
GAGTGAGATGATGAATAATGATAATTACTGTTTTGAGTGCCTAGATGATGGCACAAACATTGTATTAGCTCTATCTGATCACTC
>CD_snoR18b-4_A.trichopoda_(AmTr_v1.0_scaffold00012)_2995353,2995444_-_ath_CD_snoR18b-1_80.85-1.00-0.85-3.61_ATGATGG_52_TTGA_40_GTGATGA_11_CTGA_80
AGAGAGTGGGGTGATGACTATGATTGTTTCCCTATTGGTTTGATTGCCAGAATGATGGCATATGCGATATTAGCTCTATCTGACCACTCTCT
>CD_snoR18b-5_A.trichopoda_(AmTr_v1.0_scaffold00022)_4396273,4396368_+_ath_CD_snoR18b-1_79.35-0.98-0.79-3.07_GTGATGG_54_TTGA_42_GTGATGA_13_CTGA_82
TTGGAGAGTGGAGTGATGATTGTATTTGATTCCCTATTGGTTTGATTGCCAGTGTGATGGCACGCATTATAATAGCTTTATCTGACCACTCTCTAA
>CD_snoR18b-6_A.trichopoda_(AmTr_v1.0_scaffold00006)_9221458,9221549_+_ath_CD_snoR18b-1_78.72-1.00-0.79-3.20_ATGATGT_52_TTGA_40_AAGATGA_11_CTGA_80
AGAGAATGGGAAGATGATTATGATTGTTTCTCTATTGGTTTGATTGCCAGAATGATGTCATATGCCATACTAGCTCTATCTGACCATTCTCT
>CD_snoR18b-1_P.dactylifera_(PDK_30s991301)_12633,12720_-_atr_CD_snoR18b-4_79.35-0.99-0.83-3.34_ATGATGG_51_TTGA_39_ATGATGA_8_CTGA_79
GGGTGAGATGATGATGTTTAATTTGTTTCCCTATTGGTTTGATGGCCAAGATGATGGCACTTGTTGTATTAGCTCTATCTGATCACTC
>CD_snoR18b-2_P.dactylifera_(PDK_30s843961)_17677,17763_-_atr_CD_snoR18b-4_80.23-0.92-0.80-2.74_ATGATGG_49_TTGA_37_ATGATGG_9_CTGA_77
TAAGTGAGATGATGGTTAATTTGTTTCCCTATTGGTTTGACGGCCAAAATGATGGCTGTTGTTGTATTAGCTCTATCTGATCACTCT
>CD_snoR18b-3_P.dactylifera_(PDK_30s682841)_56794,56894_-_atr_CD_snoR18b-4_76.67-0.97-0.67-2.35_ATGATGG_56_TTGA_44_GTGATGA_14_CTGA_84
AAGAGTAGGTGAGGTGATGATCATGACAAGTGTCCCTATTGGTTTGACAGCCGGGATGATGGCTTTCATTGTATTAGCTCTATCTGATCCCACCTCTTCTT
>CD_snoR18b-4_P.dactylifera_(PDK_30s991301)_12111,12200_-_ath_CD_snoR18b-1_81.4-0.91-0.73-2.43_ATGATGG_52_TTGA_40_ATGATGA_9_CTGA_80
AGGATGAGATGATGATGCTTAATTTGTTTCCCTATTGGTTTGATGGCCAAGATGATGGCACTTATTGCATTAGATCTATCTGATGGCACT
>CD_snoR18b-1_Z.mays_(adopted_8)_2415380,2415485_+_pda_CD_snoR18b-1_81.61-0.98-0.85-3.46_ATGATGG_60_TTGA_47_ATGATGT_14_CTGA_88
TTGCCGCGGGGAGATGATGTGATGATCTAATTGTTTCCCTATTGGTTTGATTGGCCGCCATGATGGCTCAAACTGTATTAGCTCTATCTGATCATCTCCTTGGCGA
>CD_snoR18b-2_Z.mays_(adopted_5)_59496652,59496736_-_pda_CD_snoR18b-1_82.14-0.94-0.83-3.13_ATGATGG_47_TTGA_34_ACGATGA_9_CTGA_75
ATGAAATGACGATGAAATTGTTTCCCTATTGGTTTGATTGGCCGCCATGATGGCTCAAACTGTATTAGCTCTATCTGATCATCGC
>CD_snoR18b-3_Z.mays_(adopted_3)_43863218,43863309_-_pda_CD_snoR18b-1_78.57-0.94-0.73-2.55_ATGATGG_56_TTGA_43_GAGATGA_7_TTGA_84
GGTGAGGAGATGATGTGATGATCGGATTGTTTCCCTATTGGTTTGATTGGCCGCCATGATGGCTCAATTTGTAATAGCTCTTTTTGATCATC
>CD_snoR18b-4_Z.mays_(adopted_10)_81060839,81060938_+_pda_CD_snoR18b-1_77.65-0.96-0.72-2.52_ATGATGG_55_TTGA_42_GTGATGA_14_CTGA_83
GGTGAGGAGATATGTGATGATCGAATTGTTTCCCTATTTGTTTGATTGGCTGACATGATGGCTAAATCTGCATTAGCTCTATCTGATCATCTCCTTTACT
>CD_snoR18b-5_Z.mays_(adopted_5)_181631774,181631873_+_pda_CD_snoR18b-1_76.47-0.96-0.69-2.33_ATGATGG_55_TTGA_42_GTGATGA_14_CTGA_83
GGTGAGGAGATATGTGATGATCGAATTGTTTCCCTATTTGTTTGATTGGCTGCCATGATGGCTAAATCTGCATTAGCTCTATCTGATCATCTCCTTTACT
>CD_snoR18b-1_S.bicolor_(adopted_3)_12202828,12202920_-_zma_CD_snoR18b-1_96.94-0.92-1.24-5.64_ATGATGG_55_TTGA_42_ATGATGT_9_CTGA_83
TGAGGGAGATGATGTGATGATCGAATTGTTTCCCTATTGGTTTGATTGGCCGCCATGATGGCTCAAACTGTATTAGCTCTATCTGATCATCTC
>CD_snoR18b-2_S.bicolor_(adopted_10)_59387094,59387188_-_zma_CD_snoR18b-1_92.22-0.84-1.04-3.56_ATGATGG_54_TTGA_41_ATGATGA_13_CTGA_82
TGTGGAGATGAAATGATGACGAAAGTGTTTCCCTATTGGTTTGATTGGCCGCAATGATGGCTCAAACTGTATTAGCTCTATCTGATCATCTCCCG
>CD_snoR18b-1_O.sativa_(adopted_6)_20060519,20060607_+_sbi_CD_snoR18b-1_94.19-0.91-1.15-4.99_ATGATGG_50_TTGA_37_ATGATGA_9_CTGA_79
TGGATGATATGATGATCAAATTGTTTCCCTATTGGTTTGATTGGCCGCTATGATGGCCTCAAATTGTATTAGCTCTATCTGATCATCTT
>CD_snoR18b-2_O.sativa_(adopted_1)_9655928,9656017_-_zma_CD_snoR18b-1_91.49-0.88-0.98-3.66_ATGATGG_51_TTGA_38_ATGATGA_9_CTGA_80
TTGATGATATGATGATCAAATTTGATTCCCTATTGGTTTGATTGGCCGCCATGATGGCCTCAAATTGTATTAGCTCTATCTGATCATCTT
>CD_snoR18b-1_T.aestivum_(IWGSC_CSS_5BL_scaff_10795568)_2189,2281_+_osa_CD_snoR18b-2_82.95-0.97-0.84-3.42_ATGATGG_52_ATGA_39_ATGAAGA_9_CTGA_83
AGTTTGAAATGAAGATAAAACATTATATCCCTATTGGGATGATTGGCTGGCATGATGGCCTAAATTCTGTATTTAGCTCTATCTGATCATCTC
>CD_snoR18b-2_T.aestivum_(IWGSC_CSS_5DL_scaff_4524187)_4019,4121_-_osa_CD_snoR18b-2_82.76-0.96-0.83-3.25_ATGATGG_53_ATGA_40_ATGAAGA_12_CTGA_84
GTGAGTTTGAAATGAAGATAACATTACATCCCTATTGGGATGATTGGCTGGCATGATGGCCTAAATTCTGTATTTAGCTCTATCTGATCATCTCTCTACTTAC
>CD_snoR18b-3_T.aestivum_(IWGSC_CSS_5BS_scaff_2271606)_443,532_+_osa_CD_snoR18b-2_78.16-0.96-0.73-2.61_ATGATGG_53_TTGA_40_ATGATGA_10_CTGA_80
AGAGATGAGATGATGAATGAGATTAATTTCCCTATTGGTTTGACTGGCTGACATGATGGCCTAAAATACTGAGCCGAATCTGATCATCCT
>CD_snoR18b-4_T.aestivum_(IWGSC_CSS_5BS_scaff_2271606)_9,99_+_osa_CD_snoR18b-2_78.16-0.96-0.73-2.61_ATGATGG_53_TTGA_40_ATGATGA_10_CTGA_80
AGAGATGAGATGATGAATGAGATTAATTTCCCTATTGGTTTGACTGGCTGACATGATGGCCTAAAATACTGAGCCGAATCTGATCATCCT
>CD_snoR18b-5_T.aestivum_(IWGSC_CSS_5BS_scaff_2271605)_443,532_+_osa_CD_snoR18b-2_78.16-0.96-0.73-2.61_ATGATGG_53_TTGA_40_ATGATGA_10_CTGA_80
AGAGATGAGATGATGAATGAGATTAATTTCCCTATTGGTTTGACTGGCTGACATGATGGCCTAAAATACTGAGCCGAATCTGATCATCCT
>CD_snoR18b-6_T.aestivum_(IWGSC_CSS_5BS_scaff_2271605)_9,99_+_osa_CD_snoR18b-2_78.16-0.96-0.73-2.61_ATGATGG_53_TTGA_40_ATGATGA_10_CTGA_80
AGAGATGAGATGATGAATGAGATTAATTTCCCTATTGGTTTGACTGGCTGACATGATGGCCTAAAATACTGAGCCGAATCTGATCATCCT
>CD_snoR18b-7_T.aestivum_(IWGSC_CSS_5DS_scaff_2778860)_1840,1926_+_osa_CD_snoR18b-2_77.91-0.95-0.72-2.46_ATGATGG_51_TTGA_38_ATGATGA_9_CTGA_77
AAGATGAGATGATGAATCAATTAATTTCCCTATTGGTTTGATTGGCTGACATGATGGCCTAAATACTGAACCGAATCTGATCATCCT
>CD_snoR18b-8_T.aestivum_(IWGSC_CSS_5DS_scaff_2750822)_4532,4619_-_osa_CD_snoR18b-2_77.01-0.96-0.67-2.29_ATGATGG_52_TTGA_39_ATGATGA_9_CTGA_78
GAGATGAGATGATGAATGAGATTAATTTCCCTATTGGTTTGACTGGCTGACATGATGGCCTAAATACTGAACCGAATCTGATCATCCT
>CD_snoR18b-9_T.aestivum_(IWGSC_CSS_5BS_scaff_2285621)_1949,2036_-_osa_CD_snoR18b-2_77.01-0.96-0.67-2.29_ATGATGG_52_TTGA_39_ATGATGA_9_CTGA_78
GAGATGAGATGATGAATGAGATTAATTTCCCTATTGGTTTGACTGGCTGACATGATGGCCTAAATACTGAACCGAATCTGATCATCCT
>CD_snoR18b-10_T.aestivum_(IWGSC_CSS_5AS_scaff_1551887)_27048,27135_+_osa_CD_snoR18b-2_77.01-0.96-0.67-2.29_ATGATAG_52_TTGA_39_ATGATGA_9_CTGA_78
AAGATGAAATGATGAATGAGATTAATTTCCCTATTGGTTTGATTGGCTGACATGATAGCCTAAATACTGAACCGAATCTGATCATCCT
>CD_snoR18b-11_T.aestivum_(IWGSC_CSS_5AS_scaff_1523218)_5404,5491_-_osa_CD_snoR18b-2_77.01-0.96-0.67-2.29_ATGATAG_52_TTGA_39_ATGATGA_9_CTGA_78
AAGATGAAATGATGAATGAGATTAATTTCCCTATTGGTTTGATTGGCTGACATGATAGCCTAAATACTGAACCGAATCTGATCATCCT
>CD_snoR18b-12_T.aestivum_(IWGSC_CSS_5AL_scaff_2734204)_6012,6112_+_osa_CD_snoR18b-1_83.15-0.99-0.90-3.91_ATGATGG_55_TTGA_42_ATGAAGA_14_CTGA_86
GTGGGAGGTTGAAATGAAGATAATATTATATCCCTATTGGGTTGATTTGCCGGCATGATGGCCTAAATTCTGTATTTAGCTCTATCTGATCATCTCTCTAC
>CD_snoR18b-13_T.aestivum_(IWGSC_CSS_5AS_scaff_1549180)_9152,9243_-_osa_CD_snoR18b-1_81.61-0.97-0.81-3.17_ATGATGG_54_TTGA_41_ATGATGA_11_CTGA_81
GAGAGATGAGATGATGAATGAGATTAATTTCCCTATTGGTTTGATTGGCCGATATGATGGCCTCAAATACTGAACCGAATCTGATCATCCTC
>CD_snoR18b-14_T.aestivum_(IWGSC_CSS_4DL_scaff_4DL_14415189)_9082,9178_+_osa_CD_snoR18b-1_80-1.00-0.76-3.13_ATGATGG_56_TTGA_43_ATGATGA_13_CTGA_83
TAATGAGATGAGATGATGAATAAGATTAATTTCCCTATTGGTTTGATTGGCTGATATGATGGCCTAAAGTACTGAACCGAATCTGATCATCTTCTTG
>CD_snoR18b-15_T.aestivum_(IWGSC_CSS_5BS_scaff_2285621)_1511,1608_-_osa_CD_snoR18b-1_78.65-0.99-0.74-2.90_ATGATGG_56_TTGA_43_ATGATGA_13_CTGA_83
GCCAGAGATGATATGATGAATGAGATTAATTTCCCTATTGGTTTGATTGGCTGATATGATGGCCTAAAATACTGAACCGATTCTGATCATTTTCTTGC
>CD_snoR18b-16_T.aestivum_(IWGSC_CSS_4BL_scaff_7015993)_1503,1599_+_osa_CD_snoR18b-1_78.89-1.00-0.73-2.91_GTGATGG_56_TTGA_43_ATGATGA_13_CTGA_83
TAATGAGATGAGATGATGAATGAGATTAATTTCCCTATTGGTTTGATTGGCTGATGTGATGGCCTAAAGTACTGAACCGAATCTGATCATCTTCTTG
>CD_snoR18b-17_T.aestivum_(IWGSC_CSS_4AS_scaff_6015448)_7224,7320_+_osa_CD_snoR18b-1_78.89-1.00-0.73-2.91_ATGATGG_56_TTGA_43_ATGATGA_13_CTGA_83
TAATGAGATGAGATGATGAATGAGATTAATTTCCCTATTGGTTTGATCGGCTGATATGATGGCCTAAAGTACTGAACCGAATCTGATCATCTTCTTG
>CD_snoR18b-18_T.aestivum_(IWGSC_CSS_5AS_scaff_1551887)_27478,27575_+_osa_CD_snoR18b-1_79.07-0.96-0.69-2.47_ATGATGG_53_TTGA_40_ATGATGA_10_CTGA_79
AGAGGTGAGATGATGAATGAGATTAATTTCCCTATTGGTTTGATTGGCTGATATGATGGCCTCAATACTGAACCGAATCTGATCATCCCCTTGCCTCT
>CD_snoR18b-19_T.aestivum_(IWGSC_CSS_5AS_scaff_1523218)_4961,5064_-_osa_CD_snoR18b-1_79.07-0.96-0.69-2.47_ATGATGG_56_TTGA_43_ATGATGA_13_CTGA_82
GTGAGAGGTGAGATGATGAATGAGATTAATTTCCCTATTGGTTTGATTGGCTGATATGATGGCCTCAATACTGAACCGAATCTGATCATCCCCTTGCCTCTGAT
>CD_snoR18b-20_T.aestivum_(IWGSC_CSS_5BS_scaff_2271606)_879,966_+_osa_CD_snoR18b-1_76.74-0.96-0.66-2.24_ATGGTGG_52_TTGA_39_ATGATGC_9_CTGA_78
GACATGATATGATGCATGAGATTAATTTCCCTATTGGTTTGATTAGCTGATATGGTGGCCTAAAATAATGACCGAGTCTGATCATCCT
>CD_snoR18b-21_T.aestivum_(IWGSC_CSS_5BS_scaff_2271605)_879,966_+_osa_CD_snoR18b-1_76.74-0.96-0.66-2.24_ATGGTGG_52_TTGA_39_ATGATGC_9_CTGA_78
GACATGATATGATGCATGAGATTAATTTCCCTATTGGTTTGATTAGCTGATATGGTGGCCTAAAATAATGACCGAGTCTGATCATCCT
>CD_snoR18b-22_T.aestivum_(IWGSC_CSS_7AL_scaff_4561451)_3322,3413_+_osa_CD_snoR18b-1_76.14-0.98-0.63-2.21_ATGATAG_56_TTGA_43_ATGATGA_11_CTGA_82
GTGGTATGGAATGATGAATGAGATTTTAGTTTCCCTATTGGTTTGATTGGCCGATATGATAGCCTAAATACTGATCTGAAACTGAACATCAC
>CD_snoR18b-23_T.aestivum_(IWGSC_CSS_5DL_scaff_4524187)_4236,4322_-_zma_CD_snoR18b-2_83.13-0.97-0.88-3.57_ATGATGG_46_ATGA_34_AAGATGA_9_CTGA_75
TTGAGATGAAGATGAGATTATATCCCTATTGGGATGATTGCCAGCATGATGGCAAAACCTGTATTTAGCTCTATCTGATCATCACGA
>CD_snoR18b-24_T.aestivum_(IWGSC_CSS_5AL_scaff_2734204)_5814,5898_+_zma_CD_snoR18b-2_83.13-0.97-0.88-3.57_ATGATGG_46_ATGA_34_AAGATGA_9_CTGA_75
TTGAGATGAAGATGAGATTATATCCCTATTGGGATGATTGCCAGCATGATGGCAAAACCTGTATTTAGCTCTATCTGATCATCAC
>CD_snoR18b-25_T.aestivum_(IWGSC_CSS_5BL_scaff_10795568)_1997,2085_+_zma_CD_snoR18b-2_79.52-0.97-0.74-2.78_ATGATGG_48_ATGA_36_GAGATGA_7_CTGA_77
GAGATTGAGATGAAGATTAGATTATACCTATTGGGATGATTGCCTGCATGATGGCAAAACCTGTATTTAGCTCTATCTGATCATCACTC
>CD_snoR18b-26_T.aestivum_(IWGSC_CSS_5DS_scaff_2778860)_2259,2359_+_ath_CD_snoR18b-1_77.01-0.93-0.68-2.14_ATGATGG_58_TTGA_45_GTGATGA_15_CTGA_84
AGGCCAGAGGTGATGTGATGAATGAGATTAATTTCCCTATTGGTTTGATTGGCTGATATGATGGCCTCAATACTGAACCGAATCTGATCATCCTCTTGCCT
>CD_snoR18b-1_H.vulgare_(adopted_5)_520884400,520884491_-_tae_CD_snoR18b-24_89.29-0.98-1.09-5.14_ATGATGG_55_ATGA_43_GAGATGA_12_CTGA_78
AGATTGAGATTGAGATGAACATGAGATTATATCCCTATTGGGATGATTGCCTGCATGATGGCAAAACCTAGCTGTATCTGATCATCAGTACT
>CD_snoR18b-2_H.vulgare_(adopted_5)_7497661,7497762_+_tae_CD_snoR18b-19_91.67-0.80-0.95-2.81_ATGATGG_58_TTGA_45_ATGATGA_17_CTGA_84
AATCGGTGGAGGTGAGATGATGAATGATTAATTTCCCTATTGGTTTGATTGGCCAACATGATGGCCTAAATACTGAACCGAGTCTGATCACCATCCCTGGTT
>CD_snoR18b-3_H.vulgare_(adopted_4)_476905434,476905522_-_tae_CD_snoR18b-17_94.79-0.98-1.28-6.57_ATGATGG_52_TTGA_39_ATGATGA_9_CTGA_79
GAGATGAGATGATGAATGAGATTTATTTCCCTATTGGTTTGATTGGCTGATATGATGGCCTAAAATACTGAACTGTATCTGATCATCTT
>CD_snoR18b-4_H.vulgare_(adopted_5)_7497478,7497581_+_tae_CD_snoR18b-15_96.77-0.94-1.27-6.11_ATGATGG_54_TTGA_41_ATGATGA_11_CTGA_81
GAGAGATGATATGATGAATGAGATTAATTTCCCTATTGGTTTGATTGGCTGATATGATGGCCTAAAATACTGAACCGAATCTGATCATCTTGCTTTCAACTCTC
>CD_snoR18b-5_H.vulgare_(adopted_2HS)_17403359,17403455_-_tae_CD_snoR18b-15_94.62-0.94-1.22-5.70_ATGATGG_57_TTGA_44_ATGATGA_14_CTGA_84
AGCAAGAGATGATATGATGAATCAGAATAATTTCCCTATTGGTTTGATTGGCTGATATGATGGCCTAAAATACTGAACCGAATCTGATCATCTTGCT
>CD_snoR18b-6_H.vulgare_(adopted_5)_7497121,7497209_+_tae_CD_snoR18b-9_96.59-0.99-1.34-7.21_ATGATGG_53_TTGA_40_ATGATGA_10_CTGA_79
AGAGATGAGATGATGAATGAGATTAATTTCCCTATTGGTTTGATTAGCTGACATGATGGCCTACATACTGAACCGAATCTGATCATCCT
>CD_snoR18b-7_H.vulgare_(adopted_4)_476905237,476905322_-_tae_CD_snoR18b-9_86.59-0.92-0.96-3.74_ATGATGG_50_TTGA_37_ATGATGA_9_CTGA_76
GAAGTGTGATGATGAATGATTAATTTCCCTATTGGTTTGACTGGCCAACATGATGGCCCAAATGCAGAACAAAGTCTGATCATCAT
>CD_snoR18b-8_H.vulgare_(adopted_5)_520884192,520884307_-_tae_CD_snoR18b-2_93.07-0.97-1.21-5.97_ATGATGG_55_ATGA_42_ATGAAGA_14_CTGA_86
GTGGGAGTTTGAAATGAAGATGACATTGTATCCCTGTTGGGATGATTGGCTAGCATGATGGCCTAAATTCTGTATTTAGCTCTATCTGATCATCTCTTTACTAACTGACTATCCAC
>CD_snoR18b-1_B.vulgaris_(Bvchr5.sca024)_2807112,2807213_+_osa_CD_snoR18b-1_82.28-0.88-0.81-2.52_ATGATGG_54_TTGA_41_ATGATGA_16_CTGA_83
AATTGAGAGCACGAAATGATGAGCAATTTTCCCTATTGGTTTGATTCGCCAGTATGATGGCGATACTTTGTATTAGCTCTATCTGATCTAAATCTCTCAATT
>CD_snoR18b-2_B.vulgaris_(Bvchr5.sca024)_2807488,2807581_+_sbi_CD_snoR18b-1_75.79-1.01-0.65-2.48_ATGATGG_50_TTGA_37_GTGATGA_11_CTGA_82
AGAGAATGAAGTGATGAACAATTGTTTCCTATTGGTTTGATTCACCAGAATGATGGTGTGTTAACATTGTATTCGTACTGTCTGATCATTCTCT
>CD_snoR18b-3_B.vulgaris_(Bvchr5.sca024)_2802975,2803063_+_ath_CD_snoR18b-1_89.16-0.88-0.95-3.48_ATGATGG_52_TTGA_39_ATGATGA_9_CTGA_79
TATATGATATGATGAATGAACTATGTTTCCCTATTGGTTTGATTCGCCGATATGATGGCAACAATGTATTAGCTCTATCTGATCATATT
>CD_snoR18b-4_B.vulgaris_(Bvchr4.sca018)_415675,415763_+_ath_CD_snoR18b-1_89.61-0.82-0.89-2.69_ATGATGG_52_TTGA_39_ATGATGA_9_CTGA_79
TATACGATATGATGAATGAACTATGTTTTCCTATTGGTTTGATTCGCCGATATGATGGCAACAATGTATTAGCTCTATCTGATCATGTT
>CD_snoR18b-1_V.vinifera_(adopted_7)_5877701,5877804_+_ath_CD_snoR18b-1_86.6-1.03-1.01-5.17_ATGATGG_57_TTGA_45_ATGATGA_16_CTGA_86
GGAGGAGAGAATGATATGATGAATGAATTTGTTTCCCTATTGGTTTGATCGCCGGGATGATGGCGACAAATAGTATTAGCTCTATCTGATCATTCTGTTCCTCC
>CD_snoR18b-2_V.vinifera_(adopted_7)_5877411,5877506_+_ath_CD_snoR18b-1_82.11-1.01-0.89-4.01_ATGATGG_52_TTGA_40_AGGATGA_13_CTGA_82
AAGGAGAATGAAAGGATGATTATATGTTTCCCTATTGGTTTGATCGCCGAGATGATGGCGAATCTTTTGTATTAGCTCTATCTGATTATTCTCTTT
>CD_snoR18b-1_R.communis_(adopted_29584)_101305,101397_-_vvi_CD_snoR18b-2_85.42-0.99-1.00-4.54_ATGATGG_52_TTGA_40_ATGATGA_10_CTGA_82
GAGAATGATATGATGATTATGATATGTTTCCCTATTGGTTTGATTGCCGTGATGATGGCATCAATGTTGTATTAGCTCTATCTGATCATTCTC
>CD_snoR18b-2_R.communis_(adopted_29584)_101120,101211_-_vvi_CD_snoR18b-1_87.23-0.90-0.95-3.48_ATGATGG_51_TTGA_39_ATGATGA_10_CTGA_81
GAGAATGATATGATGATTTATTTTGTTTTCCTATTGGTTTGATTGCCGTGATGATGGCATCAATTGTGTATTAGCTCTATCTGATCATTCTC
>CD_snoR18b-3_R.communis_(adopted_29584)_100940,101031_-_vvi_CD_snoR18b-1_82.76-0.83-0.77-2.08_ATGATGG_53_TTGA_41_ATGATGA_9_CTGA_82
ATCATGAAATGATGATAGTATAATACGTTTCCCTATTGGTTTGATTGCCGGAATGATGGCATCATTTCGTATTAGCTCTATCTGATCATTTA
>CD_snoR18b-1_L.japonicus_(LjSGA_013603)_537,625_+_rco_CD_snoR18b-2_85.87-0.99-0.98-4.47_ATGATGG_50_TTGA_38_ATGATGA_11_CTGA_77
GGAGAATGACATGATGATTAATTGTTTCCTTATTGGTTTGATTGCCTGGATGATGGCAGTTCTGTATTAGCTCTATCTGATCATTCTCC
>CD_snoR18b-2_L.japonicus_(CM0029)_757599,757683_+_rco_CD_snoR18b-1_88.17-0.99-1.05-4.97_ATGATGG_48_TTGA_36_ATGATGA_9_CTGA_75
AGGATGAAATGATGATTTTATGTTTCCCTATTGGTTTGATTGCCTGGATGATGGCATTGTTGTATTAGCTCTATCTGATCATTCT
>CD_snoR18b-3_L.japonicus_(LjSGA_013603)_258,342_+_rco_CD_snoR18b-1_86.02-0.99-0.95-4.35_ATGATGG_48_TTGA_36_ATGATGA_9_CTGA_75
AGAATGACATGATGATTAGTTATTTCCCTATTGGTTTGATTGCCTGGATGATGGCACTTCTGTATTAGCTCTATCTGATCATTCT
>CD_snoR18b-4_L.japonicus_(CM0029)_758197,758284_+_rco_CD_snoR18b-1_84.95-0.99-0.92-4.13_ATGATGG_50_TTGA_38_ATGATGA_11_CTGA_76
GGAGAATGAAATGATGAGTAATTGTTTCCCTATTGGTTTGATTGCCTGGATGATGGCACTTTGTATTAGTTCTATCTGATCATTCTCC
>CD_snoR18b-5_L.japonicus_(CM0029)_757904,757987_+_vvi_CD_snoR18b-2_87.1-0.96-1.01-4.40_ATGATGG_48_TTGA_36_ATGATGA_9_CTGA_74
AGAATGAAATGATGATTAAATGTTTCCCTATTGGTTTGATTGCCTGGATGATGGCATTTTGTATTAGCTCTATCTGATCATTCT
>CD_snoR18b-6_L.japonicus_(CM0029)_757300,757387_+_vvi_CD_snoR18b-2_84.04-0.97-0.94-3.96_ATGATGG_50_TTGA_38_ATGATGA_11_CTGA_76
GGAGAATGGAATGATGATTATTTATTTCCCTATTGGTTTGATTGCCTGAATGATGGCATTTTGTATTAGCTCTATCTGATCATTCTCC
>CD_snoR18b-1_M.truncatula_(GL982968)_79719,79805_-_lja_CD_snoR18b-6_93.41-1.02-1.26-7.00_ATGATGG_48_TTGA_36_ATGATGA_9_CTGA_77
AGAATGGAATGATGATTATTTGTTTTCCTATTGGTTTGATTGCCTGAATGATGGCATTTTTTTGTATTAGCTCTATCTGACCATTCT
>CD_snoR18b-2_M.truncatula_(GL982968)_51799,51885_-_lja_CD_snoR18b-6_93.41-1.02-1.26-7.00_ATGATGG_48_TTGA_36_ATGATGA_9_CTGA_77
AGAATGGAATGATGATTATTTGTTTTCCTATTGGTTTGATTGCCTGAATGATGGCATTTTTTTGTATTAGCTCTATCTGACCATTCT
>CD_snoR18b-3_M.truncatula_(GL982968)_125650,125736_-_lja_CD_snoR18b-6_93.41-1.02-1.26-7.00_ATGATGG_48_TTGA_36_ATGATGA_9_CTGA_77
AGAATGGAATGATGATTATTTGTTTTCCTATTGGTTTGATTGCCTGAATGATGGCATTTTTTTGTATTAGCTCTATCTGACCATTCT
>CD_snoR18b-4_M.truncatula_(GL982968)_77996,78081_-_lja_CD_snoR18b-6_94.19-0.97-1.25-6.18_ATGATGG_49_TTGA_37_ATGATGA_10_CTGA_75
GAGAATGAAATGATGATTTATTATTTCCCTATTGGTTTGATCGCCTGGATGATGGCATTTTGTATTAGCTCTATCTGATCATTCTC
>CD_snoR18b-5_M.truncatula_(GL982968)_50076,50161_-_lja_CD_snoR18b-6_94.19-0.97-1.25-6.18_ATGATGG_49_TTGA_37_ATGATGA_10_CTGA_75
GAGAATGAAATGATGATTTATTATTTCCCTATTGGTTTGATCGCCTGGATGATGGCATTTTGTATTAGCTCTATCTGATCATTCTC
>CD_snoR18b-6_M.truncatula_(GL982968)_123927,124012_-_lja_CD_snoR18b-6_94.19-0.97-1.25-6.18_ATGATGG_49_TTGA_37_ATGATGA_10_CTGA_75
GAGAATGAAATGATGATTTATTATTTCCCTATTGGTTTGATCGCCTGGATGATGGCATTTTGTATTAGCTCTATCTGATCATTCTC
>CD_snoR18b-7_M.truncatula_(GL982968)_78270,78355_-_lja_CD_snoR18b-6_93.1-0.98-1.22-6.13_ATGATGG_49_TTGA_37_ATGATGA_10_CTGA_75
GAGAATGAAATGATGATTTATTATTTCCCTATTGGTTTGATAGCCTGGATGATGGCATTTTGTATTAGCTCTATCTGACCATTCTC
>CD_snoR18b-8_M.truncatula_(GL982968)_50350,50435_-_lja_CD_snoR18b-6_93.1-0.98-1.22-6.13_ATGATGG_49_TTGA_37_ATGATGA_10_CTGA_75
GAGAATGAAATGATGATTTATTATTTCCCTATTGGTTTGATAGCCTGGATGATGGCATTTTGTATTAGCTCTATCTGACCATTCTC
>CD_snoR18b-9_M.truncatula_(GL982968)_124201,124286_-_lja_CD_snoR18b-6_93.1-0.98-1.22-6.13_ATGATGG_49_TTGA_37_ATGATGA_10_CTGA_75
GAGAATGAAATGATGATTTATTATTTCCCTATTGGTTTGATAGCCTGGATGATGGCATTTTGTATTAGCTCTATCTGACCATTCTC
>CD_snoR18b-10_M.truncatula_(GL982968)_78543,78630_-_lja_CD_snoR18b-6_92.05-0.99-1.21-6.15_ATGATGG_50_TTGA_38_GTGATGA_11_CTGA_76
GGAGAATGAAGTGATGATTTATTTTTTCCCTATTGGTTTGATAGCCTGGATGATGGCATTTTGTATTAGCTCTATCTGATCATTCTCC
>CD_snoR18b-11_M.truncatula_(GL982968)_50623,50710_-_lja_CD_snoR18b-6_92.05-0.99-1.21-6.15_ATGATGG_50_TTGA_38_GTGATGA_11_CTGA_76
GGAGAATGAAGTGATGATTTATTTTTTCCCTATTGGTTTGATAGCCTGGATGATGGCATTTTGTATTAGCTCTATCTGATCATTCTCC
>CD_snoR18b-12_M.truncatula_(GL982968)_124474,124561_-_lja_CD_snoR18b-6_92.05-0.99-1.21-6.15_ATGATGG_50_TTGA_38_GTGATGA_11_CTGA_76
GGAGAATGAAGTGATGATTTATTTTTTCCCTATTGGTTTGATAGCCTGGATGATGGCATTTTGTATTAGCTCTATCTGATCATTCTCC
>CD_snoR18b-13_M.truncatula_(GL982968)_78820,78908_-_lja_CD_snoR18b-1_92.13-0.99-1.21-6.14_ATGATGG_50_TTGA_38_ATGATGA_11_CTGA_77
GGAGAATGAAATGATGATTTATTGTTTTCCTATTGGTTTGATTGCCTAGATGATGGCATTTTTGTATTAGCTCTATCTGATCATTCTCC
>CD_snoR18b-14_M.truncatula_(GL982968)_50900,50988_-_lja_CD_snoR18b-1_92.13-0.99-1.21-6.14_ATGATGG_50_TTGA_38_ATGATGA_11_CTGA_77
GGAGAATGAAATGATGATTTATTGTTTTCCTATTGGTTTGATTGCCTAGATGATGGCATTTTTGTATTAGCTCTATCTGATCATTCTCC
>CD_snoR18b-15_M.truncatula_(GL982968)_124751,124839_-_lja_CD_snoR18b-1_92.13-0.99-1.21-6.14_ATGATGG_50_TTGA_38_ATGATGA_11_CTGA_77
GGAGAATGAAATGATGATTTATTGTTTTCCTATTGGTTTGATTGCCTAGATGATGGCATTTTTGTATTAGCTCTATCTGATCATTCTCC
>CD_snoR18b-16_M.truncatula_(GL982968)_79126,79213_-_lja_CD_snoR18b-1_85.39-0.99-1.00-4.53_GTGATGG_49_TTGA_37_ACGATGA_11_CTGA_76
GGAGAATGAAACGATGATTTACTGTTTCCTATTGGTTTGATTGCCTGGGTGATGGTGTTTTTGTATTAGCTCTATCTGACAATTATCC
>CD_snoR18b-17_M.truncatula_(GL982968)_51206,51293_-_lja_CD_snoR18b-1_85.39-0.99-1.00-4.53_GTGATGG_49_TTGA_37_ACGATGA_11_CTGA_76
GGAGAATGAAACGATGATTTACTGTTTCCTATTGGTTTGATTGCCTGGGTGATGGTGTTTTTGTATTAGCTCTATCTGACAATTATCC
>CD_snoR18b-18_M.truncatula_(GL982968)_125057,125144_-_lja_CD_snoR18b-1_85.39-0.99-1.00-4.53_GTGATGG_49_TTGA_37_ACGATGA_11_CTGA_76
GGAGAATGAAACGATGATTTACTGTTTCCTATTGGTTTGATTGCCTGGGTGATGGTGTTTTTGTATTAGCTCTATCTGACAATTATCC
>CD_snoR18b-1_P.persica_(scaffold_8)_19623989,19624078_-_vvi_CD_snoR18b-1_84.78-0.88-0.81-2.64_ATGATGG_51_TTGA_39_ATGAGGA_9_CTGA_80
AGATTGAGATGAGGATTAGATTTCGTATCCCTATTGGTTTGAACGCCGTGATGATGGCGAAACTATGTATTAGCTCTATCTGATCCTTCT
>CD_snoR18b-2_P.persica_(scaffold_8)_19623750,19623837_-_ath_CD_snoR18b-1_90-0.96-1.09-4.92_ATGATGG_51_TTGA_39_ATGATGA_9_CTGA_78
ACAATGAGATGATGATTGAACTTTGTTTCCCTATTGGTTTGATTGCCGTCATGATGGCATCTATGTATTAGCTCTATCTGATCATTCT
>CD_snoR18b-1_G.raimondii_(Chr07)_12177821,12177909_+_rco_CD_snoR18b-1_90.32-0.99-1.10-5.38_ATGATGG_49_TTGA_37_ATGATGA_9_CTGA_79
AGAATGAGATGATGAACTGAATGTTTCCCTATTGGTTTGATTGCCGTGATGATGGCATCTACAATGTATTAGCTCTATCTGATCATTCT
>CD_snoR18b-2_G.raimondii_(Chr07)_12178113,12178216_+_rco_CD_snoR18b-1_88.3-1.00-1.06-5.18_ATGATGG_59_TTGA_47_ATGAGGA_16_CTGA_87
TGTTGGGAGAATGAAATGAGGACTGTGATATTGTTTCCCTATTGGTTTGATAGCCATGATGATGGCATCTTTAGTATTAGCTCTATCTGATCATTCTCTTAACA
>CD_snoR18b-3_G.raimondii_(Chr01)_52316189,52316290_+_rco_CD_snoR18b-1_90-0.96-1.06-4.79_ATGATGG_58_TTGA_46_ATGATGA_15_CTGA_86
TGTGGGTGAATGAAATGATGAATGTGATATTGTTTCCCTATTGGTTTGATTGCCGTGATGATGGCATCTTCAGTATTAGCTCTATCTGATCATTCACTTTCA
>CD_snoR18b-4_G.raimondii_(Chr01)_52315926,52316013_+_rco_CD_snoR18b-1_84.95-0.99-0.98-4.44_ATGATGG_48_TTGA_36_ATGATGA_9_CTGA_78
AGAATGAAATGATGAACAGAATTTTCCCTATTGGTTTGATTGCCGTGATGATGGCAACCTTAACGTATTAGCTCTATCTGATCATTCT
>CD_snoR18b-1_B.rapa_(A07)_12616108,12616198_+_ath_CD_snoR18b-1_86.73-1.04-1.03-5.39_ATGATGG_54_TTGA_41_ATGATGA_9_CTGA_81
AGAAGGATATGATGATTGAACTTTTTTGTTCCCTATTGGTTTGATACGCCGATATGATGGCATCTATGTATTAGCTCTATCTGATCCTTCT
>CD_snoR18b-2_B.rapa_(A07)_12616235,12616352_+_ath_CD_snoR18b-1_85.44-1.10-1.01-5.83_ATGATGG_67_TTGA_55_ATGATGA_20_CTGA_95
GGGAGAGAAAGAGAATGGAATGATGAATGTTGAACTTTATTGTTCCCTATTGGTTTGATCGCCGGAATGATGGCATCTTACGTATTAGCTCTATCTGATCCCATTCTCTTCTACTCTC
>CD_snoR18b-3_B.rapa_(A04)_1545121,1545226_-_ath_CD_snoR18b-1_83.81-1.12-0.95-5.56_ATGATGG_62_TTGA_50_ATGATGA_15_CTGA_90
GAAGAGAATGTGGAATGATGAATGTTGAACTTTATTGTTCCCTATTGGTTTGATCGCCGGAATGATGGCATCTTACGTATTAGCTCTATCTGATCCCATTCTCTTC
>CD_snoR18a-1_B.rapa_(A04)_1545280,1545387_-_ath_snoR18a-1_88.37-1.01-1.07-5.38_ATGATGG_63_TTGA_50_ATGATGA_17_CTGA_91
GGAGAAAGAGAGAGATATGATGATTGAACTATTTTTGTTCCCTATTGGTTTGATTCGCCGAGATGATGGCATCTTACGTATTAGCTCTATCTGATCTTTCCTTTCTCC
>CD_snoR18b-1_C.sinensis_(scaffold09954)_681,781_+_rco_CD_snoR18b-1_89.36-1.00-1.09-5.38_ATGATGG_55_TTGA_43_ATGATGA_15_CTGA_86
TGTAGGAGAATGAGATGATGATTGATATGATTCCCTATTGGTTTGATCGCCGAGATGATGGCATCGACCTTTGTATTAGCTCTATCTGATCATTCTCTTCG
>CD_snoR18b-2_C.sinensis_(scaffoldsnoR18b3)_674,774_+_rco_CD_snoR18b-1_88.3-1.00-1.06-5.18_ATGATGG_55_TTGA_43_GAGATGA_12_CTGA_86
TGTAGGAGAATGAGATGATGATGGATATGATTCCCTATTGGTTTGATCGCCGAGATGATGGCATCGACCTTTGTATTAGCTCTATCTGATCATTCTCTTCG
>CD_snoR18b-1_P.patens_(DS545057.1)_397405,397485_-_lja_CD_snoR18b-5_80.26-0.89-0.74-2.28_ATGATGG_48_TTGA_36_AAGATGA_9_CTGA_71
AAAGTGAAAAGATGATTTACAGTTTCCCTATTGGTTTGATTGCCGCAATGATGGCTTTTTATTTAACTGCCTGATCACTTT
>CD_snoR18b-2_P.patens_(DS545057.1)_398082,398180_-_lja_CD_snoR18b-5_76.83-0.96-0.74-2.62_ATGATGG_55_TTGA_43_ATGAGGA_16_CTGA_83
GCTGTTAAGTGTGAAATGAGGAATAATTGTTTCCCTATTGGTTTGACTGCCGCTATGATGGCGTATTATTGCTTCAAACTTTCTGATCACTCTGATGGT
>CD_snoR18b-3_P.patens_(DS545057.1)_397943,398027_-_pda_CD_snoR18b-2_77.38-0.95-0.71-2.46_ATGATGG_48_TTGA_36_ATGAGGA_9_CTGA_75
GGCGTGAGATGAGGAATAATTGTTTCCCTATTGGTTTGACTGCCGCAATGATGGCCTTTATTGCTTCAAACTTTCTGATCGCGCT
