# Supplementary material for: Phylogenetic distribution of plant snoRNA families
Source: BMC Genomics. 2016 Nov 24;17:969. doi: 10.1186/s12864-016-3301-2 (PMC5122169; doi:10.1186/s12864-016-3301-2)
Supplement: Additional file 11 — snoRNAs with coordinates. Complete archive of all fasta files of annotated snoRNAs is provided. The header of each sequence follows convention of the snoStrip pipeline and includes genome coordinates, detailes about the successful query during homology search and annotation of the characteristic box motifs. (ZIP 355 kb) [file 12864_2016_3301_MOESM11_ESM.zip › Additional_folder_5/CrCD16.fa]

>CD_CrCD16-1_C.reinhardtii_(DS496111)_2303797,2303899_+_NNNNNNN_0_CATA_36_GTGATGA_9_CTGA_93
TCTGGCTGGTGATGATCAACCATAACTGCAACAATCATACACGGGGCCCGGCCTGCTAGCTGGAGGCCCCTGCTGACATCCTACCACCAAGTCTGAGGCCAGA
>CD_CrCD16-2_C.reinhardtii_(DS496111)_2306677,2306781_+_NNNNNNN_0_CATA_37_TTGATGA_10_CTGA_94
GTCTGGCTGTTGATGATCAACCATAACTGCAACAATCATACACGGGGCCCGGCCTGCTAGCTGGAGACCCCTGCTGACATCCTACCACCAAGTCTGAGGCCAGAC
>CD_CrCD16-3_C.reinhardtii_(DS496139)_917989,918088_+_NNNNNNN_0_CATA_37_TTGATGC_10_CTGA_89
AGCCGGCTGTTGATGCTTACACATAACTGCAACAATCATAAGCGGGCCGTTACGCACGGAAACCCTTGCTGACACTCTACCACCAAGTCTGAAGCCAGCT
>CD_CrCD16-4_C.reinhardtii_(DS496139)_918132,918223_+_NNNNNNN_0_CATA_33_TTGATGC_6_CTGA_85
GGCTGTTGATGCTTACACATAACTGCAACAATCATAAGTGGGCCGTTACGCACGGAAACCCTTGCTGACACTCTACCACCAAGTCTGAAGCC
>CD_CrCD16-5_C.reinhardtii_(DS496139)_918271,918362_+_NNNNNNN_0_CATA_33_TTGATGC_6_CTGA_85
GGCTGTTGATGCTTACACATAACTGCAACAATCATAAGCGGGCCGTTACGCACGGACACCCTTGCTGACACTCTACCACCAAGTCTGAAGCC
>CD_CrCD16-6_C.reinhardtii_(DS496139)_918953,919044_+_NNNNNNN_0_CATA_33_TTGATGC_6_CTGA_85
GGCTGTTGATGCTTACACATAACTGCAACAATCATAAGCGGGCCGTTACGCACGGACACCCCTGCTGACACTCTACCACCAAGTCTGAAGCC
