# Supplementary material for: Phylogenetic distribution of plant snoRNA families
Source: BMC Genomics. 2016 Nov 24;17:969. doi: 10.1186/s12864-016-3301-2 (PMC5122169; doi:10.1186/s12864-016-3301-2)
Supplement: Additional file 11 — snoRNAs with coordinates. Complete archive of all fasta files of annotated snoRNAs is provided. The header of each sequence follows convention of the snoStrip pipeline and includes genome coordinates, detailes about the successful query during homology search and annotation of the characteristic box motifs. (ZIP 355 kb) [file 12864_2016_3301_MOESM11_ESM.zip › Additional_folder_5/U30.fa]

>CD_U30-1_A.thaliana_(adopted_3)_4411163,4411253_+_ATGAAGA_51_CTGA_37_GTGATGA_10_CTGA_86
GATGGTGCAGTGATGATGGGTATAAATCTCGTTAATCTGAATTTTTGTTAATGAAGATACTTACTTCCCAACCATTCATTAATATCTGAGC
>CD_U30-1_L.japonicus_(CM0316)_598796,598916_+_ath_CD_U30-1_70.09-1.16-0.51-2.35_ATGAGGA_69_CTGA_44_ATGATGA_15_CTGA_105
AGGGAGAAGGTGCTATGATGATTAGATATATAATCTCGTTAATCTGATGGATAAATCTATCTTTACCCATGAGGATTACTTTTCTCAACCATTCATTGAACTTTCTGAGCACCTTCTTCCT
>CD_U30-1_B.rapa_(A05)_20836908,20837009_-_ath_CD_U30-1_83.16-1.03-0.91-4.39_TTGAGGA_54_CTGA_42_GTGATGA_12_CTGA_90
AAGATGGTGCAGTGATGATGGGTTTATGTAATCTCGTTAATCTGAAATTTTTCTTGAGGAGAAATACTTCCCAACCATTCATTCAAATCCTGAGCACCTTTT
>CD_U30-2_B.rapa_(A03)_16756103,16756211_+_ath_CD_U30-1_82.61-1.00-0.87-3.80_TTGAGGA_57_CTGA_45_GTGATGA_15_CTGA_93
GGATAAAGGGTGCAGTGATGATGGATTTATGTAATCTCGTTAATCTGAAATATTTATTGAGGATAAATACTTCCCAACCATTCATTCAAATACTGAGCACCTTTTTTCC
>CD_U30-1_C.sinensis_(scaffold00302)_87510,87614_-_bra_CD_U30-1_75.76-0.96-0.68-2.29_ATGAGGA_55_CTGA_44_ATGATGA_14_CTGA_90
AAGAGAAAGTGCGATGATGATGAGTGAAATTAATCTCGTTAATCTGAGATTAACATGAGGAAAAATTCTCCAATCCATTCTTAATTATCCTGAGCACCTTCTCTT
