# Supplementary material for: Phylogenetic distribution of plant snoRNA families
Source: BMC Genomics. 2016 Nov 24;17:969. doi: 10.1186/s12864-016-3301-2 (PMC5122169; doi:10.1186/s12864-016-3301-2)
Supplement: Additional file 11 — snoRNAs with coordinates. Complete archive of all fasta files of annotated snoRNAs is provided. The header of each sequence follows convention of the snoStrip pipeline and includes genome coordinates, detailes about the successful query during homology search and annotation of the characteristic box motifs. (ZIP 355 kb) [file 12864_2016_3301_MOESM11_ESM.zip › Additional_folder_5/OssnoR17.fa]

>CD_OssnoR17-1_O.sativa_(adopted_9)_14625538,14625625_-_GTGACGA_47_CGGA_36_GTGATGC_8_CTGA_79
GCTGCCAGTGATGCATAAACAAATGCACGTATTATCGGATTCTTCCGTGACGATCTCACACAAATATTGTCACTACCACTGAGGCAGC
>CD_OssnoR17-1_P.dactylifera_(PDK_30s1124891)_31452,31534_-_osa_CD_OssnoR17-1_77.91-0.97-0.70-2.53_ATGACGA_44_CGGA_34_ATGATGC_9_CTGA_73
GTCTGCCGATGATGCATAATATGCACGTATTATCGGATTCAAAATGACGATATATTAAGATTGTCACTACCGCTGAGGCAGAC
>CD_OssnoR17-2_P.dactylifera_(PDK_30s981311)_10714,10810_-_osa_CD_OssnoR17-1_75.58-0.97-0.64-2.15_NNNNNNN_0_CGGA_41_GTGATGC_16_CTGA_80
AAGACTAGTCTGCTGGTGATGCAAAATATGCACGTATTATCGGATTCAAAACGACGACATTTTAAGATTGTCACTACCACTGAGGCAGACTCGTTTT
>CD_OssnoR17-1_Z.mays_(adopted_7)_111358522,111358607_-_osa_CD_OssnoR17-1_87.5-0.99-0.96-4.46_ATGACGA_48_CGGA_36_ATGATGC_9_CTGA_75
GGCTGCCGATGATGCATAAAAAATGCACGTATTATCGGAATTGTTCCATGACGATCCACAAATTGTCACTACCACTGAGGCAGACT
>CD_OssnoR17-2_Z.mays_(adopted_2)_180825867,180825951_-_osa_CD_OssnoR17-1_82.76-0.98-0.85-3.52_ATGACGA_47_CGGA_36_ATGATGC_9_CTGA_75
GGCTGCCGATGATGCATAACTGATGCACGTATTATCGGATTGTTCCATGACGATGATGCAAGTTGTCACTACCACTGAGGCAGGC
>CD_OssnoR17-1_S.bicolor_(adopted_2)_58901788,58901871_-_zma_CD_OssnoR17-1_95.35-0.99-1.28-6.75_ATGACGA_47_CGGA_36_ATGATGC_9_CTGA_74
GGCTGCCGATGATGCATAACAACTGCACGTATTATCGGATTGTTCCATGACGATCTACAAATTGTCACTACCACTGAGGCAGAC
>CD_OssnoR17-2_S.bicolor_(adopted_4)_55144294,55144378_+_zma_CD_OssnoR17-1_93.02-0.99-1.21-6.18_ATGACGA_47_CAGA_36_ATGATGC_9_CTGA_74
GGTTGCCGATGATGCATAACAACTGCACGTATTATCAGATTGTTCCATGACGATCTACAAATTGTCACTACCACTGAGGCAGACT
>CD_OssnoR17-1_T.aestivum_(IWGSC_CSS_5BL_scaff_10818926)_1296,1381_+_sbi_CD_OssnoR17-1_93.98-0.98-1.19-5.98_ATGACGA_47_CGGA_36_ATGATGC_10_CTGA_75
TGGCTGCCGATGATGCATAAAAATGCACGTATTATCGGATTGTTCCATGACGATCAAACACATTGTCACTACCACTGAGGCAGCTA
>CD_OssnoR17-2_T.aestivum_(IWGSC_CSS_5DL_scaff_4491457)_2577,2660_+_sbi_CD_OssnoR17-1_92.77-0.98-1.16-5.72_ATGACGA_46_CGGA_35_ATGATGC_9_CTGA_74
GGCTGCCGATGATGCATAAAAATGCACGTATTATCGGATTGATCCATGACGATCAAACACATTGTCACTACCACTGAGGCAGCT
>CD_OssnoR17-1_H.vulgare_(adopted_5HL)_13343037,13343128_-_tae_CD_OssnoR17-1_100-0.98-1.41-7.75_ATGACGA_50_CGGA_39_ATGATGC_13_CTGA_78
GATTGGCTGCCGATGATGCATAAAAATGCACGTATTATCGGATTGTTCCATGACGATCAAACACATTGTCACTACCACTGAGGCAGCTTATT
>CD_OssnoR17-2_H.vulgare_(adopted_4HL)_575695,575776_-_tae_CD_OssnoR17-1_91.76-0.98-1.16-5.68_ATGACGA_44_CGGA_33_ATGATGC_9_CTGA_72
GGCTTCCAATGATGCATAAAAATGTGTGTTATCGGATTGTTTCATGACGATCAAACACATTGTCACTACCACTGAGGCAGCT
>CD_OssnoR17-1_D.purpurea_(dpa_locus_10668_iso_9_len_2061_ver_4)_961,1056_-_pda_CD_OssnoR17-1_75.58-1.02-0.61-2.35_ATGATGA_51_CAGA_40_GTGATGC_12_CTGA_82
GAGGTTTGCCTGTGATGCATCTATTAATTTATATGTTATCAGATATAAAGATGATGATGATATATAATATTGTCACTACCTCTGAGGCAAATCCTT
>CD_OssnoR17-2_D.purpurea_(dpa_locus_10668_iso_7_len_2231_ver_4)_961,1056_-_pda_CD_OssnoR17-1_75.58-1.02-0.61-2.35_ATGATGA_51_CAGA_40_GTGATGC_12_CTGA_82
GAGGTTTGCCTGTGATGCATCTATTAATTTATATGTTATCAGATATAAAGATGATGATGATATATAATATTGTCACTACCTCTGAGGCAAATCCTT
>CD_OssnoR17-3_D.purpurea_(dpa_locus_10668_iso_6_len_2265_ver_4)_961,1056_-_pda_CD_OssnoR17-1_75.58-1.02-0.61-2.35_ATGATGA_51_CAGA_40_GTGATGC_12_CTGA_82
GAGGTTTGCCTGTGATGCATCTATTAATTTATATGTTATCAGATATAAAGATGATGATGATATATAATATTGTCACTACCTCTGAGGCAAATCCTT
>CD_OssnoR17-4_D.purpurea_(dpa_locus_10668_iso_5_len_2023_ver_4)_923,1018_-_pda_CD_OssnoR17-1_75.58-1.02-0.61-2.35_ATGATGA_51_CAGA_40_GTGATGC_12_CTGA_82
GAGGTTTGCCTGTGATGCATCTATTAATTTATATGTTATCAGATATAAAGATGATGATGATATATAATATTGTCACTACCTCTGAGGCAAATCCTT
>CD_OssnoR17-5_D.purpurea_(dpa_locus_10668_iso_4_len_1940_ver_4)_961,1056_-_pda_CD_OssnoR17-1_75.58-1.02-0.61-2.35_ATGATGA_51_CAGA_40_GTGATGC_12_CTGA_82
GAGGTTTGCCTGTGATGCATCTATTAATTTATATGTTATCAGATATAAAGATGATGATGATATATAATATTGTCACTACCTCTGAGGCAAATCCTT
>CD_OssnoR17-6_D.purpurea_(dpa_locus_10668_iso_3_len_2130_ver_4)_1030,1125_-_pda_CD_OssnoR17-1_75.58-1.02-0.61-2.35_ATGATGA_51_CAGA_40_GTGATGC_12_CTGA_82
GAGGTTTGCCTGTGATGCATCTATTAATTTATATGTTATCAGATATAAAGATGATGATGATATATAATATTGTCACTACCTCTGAGGCAAATCCTT
>CD_OssnoR17-7_D.purpurea_(dpa_locus_10668_iso_2_len_2149_ver_4)_961,1056_-_pda_CD_OssnoR17-1_75.58-1.02-0.61-2.35_ATGATGA_51_CAGA_40_GTGATGC_12_CTGA_82
GAGGTTTGCCTGTGATGCATCTATTAATTTATATGTTATCAGATATAAAGATGATGATGATATATAATATTGTCACTACCTCTGAGGCAAATCCTT
>CD_OssnoR17-8_D.purpurea_(dpa_locus_10668_iso_1_len_1072_ver_4)_965,1053_-_pda_CD_OssnoR17-1_75.9-0.99-0.59-2.07_ATGATGA_48_CAGA_37_GTGATGC_9_CTGA_79
GGGTGCCTGTGATGCATCTATTAATTTATATGTTATCAGATATAAAGATGATGATGATATATAATATTGTCACTACCTCTGAGGCAAAT
>CD_OssnoR17-1_V.vinifera_(adopted_17)_6897811,6897900_+_tae_CD_OssnoR17-2_82.28-0.93-0.82-2.97_AGAATGA_47_CAGA_38_ATGATGC_12_CTGA_76
ATGGTGTGCCAATGATGCATTTAAATGCACGTATTATCAGAGATCAAGAATGATGATACACCATTGTCACTACCTCTGAGGCATAACCAT
>CD_OssnoR17-1_R.communis_(adopted_30138)_1587026,1587116_-_vvi_CD_OssnoR17-1_82.5-0.88-0.75-2.32_ATGATGA_49_CAGA_38_ATGATGA_12_CTGA_78
TTATGTTGCCTATGATGAGTTTGAATGCACGTATTATCAGATATTTTTATGATGATATTACCTAATTGTCACTACCTCTGAGGCAATGTAA
>CD_OssnoR17-1_L.japonicus_(CM0087)_122260,122342_+_rco_CD_OssnoR17-1_80.25-0.88-0.76-2.28_ATGATGA_46_CAGA_35_ATGATGT_9_CTGA_73
TGTGGCCAATGATGTACTCAAATGCACGTATTAACAGATTACTCTATGATGATATCGCAATTGTCACTACCTCTGAGGCCACA
>CD_OssnoR17-2_L.japonicus_(LjSGA_010738)_780,864_+_rco_CD_OssnoR17-1_74.71-0.95-0.66-2.11_CTGATGA_47_CTGA_36_ATGATGT_10_CTGA_74
ATATGGCCAATGATGTACTCAGTTGCACGTATTAACTGATTACTCTCTGATGATATCTTCATTGTCACTACCTCTGAGGCCATAT
>CD_OssnoR17-1_M.truncatula_(adopted_7)_34976607,34976703_-_lja_CD_OssnoR17-2_82.35-0.99-0.81-3.40_GTGATTG_51_CAGA_39_ATGATGT_14_CTGA_81
GTACGGATGGCCAATGATGTATTACTTGCACGTATTACCAGATCTGCTGTGTGATTGATAAATGCTAATTGTCACTACCTCTGAGGCCATTTGTTAC
>CD_OssnoR17-1_P.persica_(scaffold_5)_15854751,15854833_+_rco_CD_OssnoR17-1_85.37-0.89-0.87-3.00_ATGATGA_46_CAGA_35_ATGATGC_8_CTGA_74
TTTGCCAATGATGCAGTTAAAATGCACGTATTAGCAGAGATAATTATGATGATATATGCTATTGTCACTACCTCTGAGGCAAA
>CD_OssnoR17-1_G.raimondii_(Chr11)_53097030,53097116_+_ppe_CD_OssnoR17-1_82.93-0.98-0.88-3.68_ATGATGA_47_CAGA_36_ATGATGC_10_CTGA_76
GGTTTGTCAATGATGCATCTTAATGCACGTATTATCAGATCAAATAATGATGATATCTGATAATTGTCACTACCTCTGAGACAGACC
>CD_OssnoR17-2_G.raimondii_(Chr11)_53095722,53095806_+_rco_CD_OssnoR17-1_81.48-0.88-0.82-2.57_ATGATGA_46_CAGA_35_ATGATGC_9_CTGA_75
GTTTGTCTATGATGCATCTTAATGCACGTATTATCAGATCAAATAATGATGATATCTCATTATTGTCACTACCTCTGAGACAAAC
>CD_OssnoR17-1_B.rapa_(A02)_13434027,13434111_-_rco_CD_OssnoR17-1_77.01-0.95-0.63-2.06_GTGATGA_47_CAGA_35_ATGATGT_6_CTGA_78
TGCCTATGATGTATATCTATTGATGTGTTTTCATCAGATTTTTATAGTGATGAATATAATCACAATTGTCACTACCTCTGAGGCA
>CD_OssnoR17-2_B.rapa_(A07)_15136025,15136112_+_dpr_CD_OssnoR17-8_74.44-1.00-0.60-2.13_GTGATGA_48_CAGA_37_ATGATGT_8_CTGA_79
TGTGCCTATGATGTATATCTATTGATGTGTTTTCATCAGATTGTATAGTGATGAATTTAATCACAATTGTCACTACCTCTGAGGCATA
>CD_OssnoR17-1_P.taeda_(scaffold457482)_133534,133620_-_vvi_CD_OssnoR17-1_77.11-0.91-0.67-2.03_NNNNNNN_0_CAGA_38_ATGATGT_11_CTGA_75
TGCTGTGCCGATGATGTGTTTATATTGCACGTATTATCAGAAGAACGCATGTTGAATGCTTTTTGTCACTACCTCTGAGGCGCAGCA
>CD_OssnoR17-1_B.vulgaris_(Bvchr5.sca022)_1460307,1460397_+_dpr_CD_OssnoR17-7_80-0.93-0.73-2.49_CTGATGA_51_CAGA_39_GTGATGT_11_CTGA_80
AGGATGGCCTGTGATGTAATTATAATTTTATACATCTTCAGATTAAATAGCTGATGATATCTCAAAATTGTCACTACCTCTGAGGCATTTT
>CD_OssnoR17-1_S.tuberosum_(adopted_3)_55747618,55747706_-_vvi_CD_OssnoR17-1_81.4-0.95-0.78-2.88_AGAATGA_47_CAGA_38_ATGATGT_12_CTGA_76
GTTTTTTGCCAATGATGTATTCATATTTGCACGTATTCAGAAACAAAGAATGATGATCTGCAATTGTCACTACCTCTGAGGCAAACAAT
>CD_OssnoR17-1_S.lycopersicum_(adopted_3)_59531998,59532087_-_stu_CD_OssnoR17-1_91.21-1.01-1.14-5.99_AGAATGA_48_ATCA_38_ATGATGT_12_CTGA_77
GTTGATTGCCAATGATGTATTCATATTTGCACTTGTTATCAGAAATAAGAATGATGATCTGCAATTGTCACTACCTCTGAGGCAAACAAT
>CD_OssnoR17-1_A.thaliana_(adopted_1)_27984669,27984757_-_bra_CD_OssnoR17-2_93.26-1.00-1.22-6.46_GTGATGA_49_CAGA_37_GTGATGT_8_CTGA_80
TGTGCCGGTGATGTATATCTATTGATGTGTTTTCATCAGATTTTCATAGTGATGAATTATATCACAATTGTCACTACCTCTGAGGCATA
>CD_OssnoR17-1_C.sinensis_(scaffold04639)_1750,1842_-_ppe_CD_OssnoR17-1_86.42-0.96-1.00-4.35_CTGATGA_52_CAGA_41_ATGATGC_14_CTGA_78
TTTCAATTTGCCCATGATGCATCTCAAATGCACGTATTATCAGATATAATTCTGATGAAATCTGATTGTCACTACCTCTGAGGCATATTGAGA
>CD_OssnoR17-2_C.sinensis_(scaffold00111)_222681,222764_-_vvi_CD_OssnoR17-1_82.5-0.88-0.81-2.57_ATTCTGA_45_CAGA_36_ATGATGC_9_CTGA_74
ACTTGCCCATGATGCATCTCAAATGTACGTATTATCAGATATAAATTCTGATGAAATCTAATTGTCACTACCTCTGAGGCATAT
