# Supplementary material for: Phylogenetic distribution of plant snoRNA families
Source: BMC Genomics. 2016 Nov 24;17:969. doi: 10.1186/s12864-016-3301-2 (PMC5122169; doi:10.1186/s12864-016-3301-2)
Supplement: Additional file 11 — snoRNAs with coordinates. Complete archive of all fasta files of annotated snoRNAs is provided. The header of each sequence follows convention of the snoStrip pipeline and includes genome coordinates, detailes about the successful query during homology search and annotation of the characteristic box motifs. (ZIP 355 kb) [file 12864_2016_3301_MOESM11_ESM.zip › Additional_folder_5/snoR2.fa]

>HACA_snoR2-1_A.thaliana_(adopted_2)_2184672,2184820_-_AAACAA_61_ACA_144
TGTCCGATGCCACGTCGACGGTAGCTTTAGGGCAATGATCCTCGATGCTACATTGGACATAAACAAATGTACGTGTTTCGCTTACTGATAGGAACCTGTGGATCTTGAATTGATTTACGATCTACGGAGCCATTTCGGCGATTACATTT
>HACA_snoR2-2_A.thaliana_(adopted_4)_2586794,2586946_-_AAACAA_73_ACA_148
TTGTCTGATGCCACGTCGAAGGTAGCTCTTTTTTTTGGGGCAATGATCCTAACTCGACGCTATATTAGACATAAACAAATGTACGTGTTTCGCTTACTGATAGGAACCTGTGGATCTTGTTTTACGATCTACGGAGCCATAGCGATTACAATT
>HACA_snoR2-1_A.trichopoda_(AmTr_v1.0_scaffold00151)_1033330,1033495_-_ath_HACA_snoR2-1_70.37-1.08-0.51-1.85_ATATCA_68_ACA_161
TGTTGCCCGATGCCACGTCGATGATAGCTTTTTCTGGCTATGATCTTCGATGCTATGAATTGGGCACATATCAAAGGGGATTAGTTTCTCTTATTCGCATTTTGATAGGAACCTGTGGATCTCAATTTTCCATTAGTCCACAGAGCCGGTTTTTGCGATTACATCT
>HACA_snoR2-1_P.dactylifera_(PDK_30s705821)_75606,75766_+_atr_HACA_snoR2-1_72.22-0.97-0.55-1.57_AGATCA_65_ACA_156
CTTAGGCCCAATGCCACGTCTCTGATAGCCAAGTGCATTGACCAGAGATGCTATGATTGGGCCTAGATCAAGTCAAGTTTTTGGTATTTCGCAAGTTGATAGGAACCTGTGGATTAGATCTTTATTGTTCATCCACGGAGCCGGTTTTTGCGATTACATTG
>HACA_snoR2-1_Z.mays_(scaffold_177)_1080,1234_+_pda_HACA_snoR2-1_75.95-0.98-0.67-2.20_AAACAA_65_ACA_150
ATTTGGGCCTGATGCCACGTCTCTGTTAGCGAACGCATTGACCAGAGATGCTATGATTAGGCCAAAACAAAGTTGTTTCAACATTTCACATGTTGATAGGAACCTGGGGGCTGCTTCTCTATGTGTCCACAGAGCCGGTTAATGTGATTACATGT
>HACA_snoR2-2_Z.mays_(adopted_4)_150918692,150918845_-_pda_HACA_snoR2-1_74.53-0.99-0.62-2.07_AAACGA_64_ATA_149
TTTGGGCCTGATGCCACGTCTCTGTTAACCACGGCATTGACCAGAGATGCTATGATTGGGCCGAAACGAAGTTTTTTTTAACGTTTCACGTGTTGATAGGAACCTGGGACTGCTTCTCTATCTGTCCGCAGGGCCGGTTAATGTGATTATAATG
>HACA_snoR2-3_Z.mays_(adopted_5)_76253796,76253951_-_pda_HACA_snoR2-1_74.05-0.98-0.62-1.93_ATACAA_68_ACA_151
TAGTTTGGGCCTGATGCCACGTCTCTGGTAGCCACGAGCATTGACCGGAGATGCTATGATTAGGCCGATACAAAGGTGTTTCAATGTTTCACATGTCGATAGGAACCTGGGGACGGCTTCTATCTGTCCACAGAGCCGTTTTCTGTGATTACAGTC
>HACA_snoR2-4_Z.mays_(adopted_4)_239963420,239963568_-_pda_HACA_snoR2-1_72.33-0.98-0.57-1.72_ATACAA_66_ACA_144
GTTTGGGCCTGATGCCACGTCTCTGGTAGCTACATGCTTTTACCCGAGATGCTATGATCAGGCCGATACAAATTTGTTTCGCATGTTGATAGGAACCTGGGGACGGCTTCTCCATCTGTCCCACAGAGCCGGTTTCTGTGATCACATTC
>HACA_snoR2-5_Z.mays_(adopted_9)_155459332,155459477_+_pda_HACA_snoR2-1_69.57-0.99-0.48-1.35_GAACAA_58_ACA_141
ATTTGGGCCTGATGCCACGTCTCTGATAGCCATACCAGAGATGCTATGATTATGTCGGAACAAAGTTGTTCCAACATTTCACATGTTGATAGGATCCTGGGGACTGCTTCTATGTGTCCACAAAGTCGGTTATTGTGATTACATTT
>HACA_snoR2-1_S.bicolor_(adopted_4)_2615691,2615849_-_zma_HACA_snoR2-3_91.14-1.01-1.18-5.65_ATACAA_69_ACA_154
ATAGTTTGGGCCTGATGCCACTTCTCTGGTAGCTACGAGCTTTGACCAGAGATGCTATGATTAGGCCAATACAAAGTTGTTTCAACATTTCACATGTTGATAGGAACCTGGGGATGGCTTCTCTATCTGTCCACAGAGCCGGTTTCTGTGATTACATTC
>HACA_snoR2-2_S.bicolor_(adopted_4)_63177562,63177719_-_zma_HACA_snoR2-1_93.46-0.98-1.23-5.76_AAACAA_68_ACA_153
GAAATTTGGGCCTGATGCCACGTCTCTGTTAGCCACGTTATTGACCAGAGATGCTATGATTAGGCCAAAACAAAGTTGTCTCAACATTTCACATGTTGATAGGAACCTGGGGACTGCTTCTCTGTCTGTCCACAGAGCCGGTTAATGTGATCACATTT
>HACA_snoR2-3_S.bicolor_(adopted_10)_57334390,57334546_+_zma_HACA_snoR2-1_82-0.96-0.87-3.22_ATACAG_67_ACA_152
TTTATGAGCCTGATGCCACGTCTCCAGTAGCTGTGGGCATTGACTGGTGATGCTATGATTAGGCCTATACAGAGTGGTGTCCACATTTCACATGTTTATAGGAACCTGTGGGCTGTATCTCAATCGGTCCACAGAGCCGGTATCTGTGATTACAGTT
>HACA_snoR2-1_O.sativa_(adopted_3)_31183912,31184062_-_sbi_HACA_snoR2-3_86.18-0.96-0.94-3.71_AAACCG_60_ACA_146
GGCCTGATGCCACGTCACCTGTAGCTAGGGCTTTGACCGGTGATGCTTTGATTAGGCCAAAACCGAGTTGGTTTCCGACGTTTCACATGTTTATAGGAACCTGGGACTGCATCTCCATCGGTCTACAGAGCCGGTCTCTGTGATTACATTT
>HACA_snoR2-2_O.sativa_(adopted_3)_31188131,31188281_-_sbi_HACA_snoR2-3_85.53-0.96-0.92-3.59_AAACCG_60_ACA_146
GGCCTGATGCCACGTCACCTGTAGCTATGGCTTTGACCGGTGATGCTTTGATTAGGCCAAAACCGAGTTGGTTTCGGACGTTTCACATGTTTATAGGAACCTGGGACTGCATCTCCATCGGTCTACAGAGCCGGTTTCTGTGATTACATTT
>HACA_snoR2-3_O.sativa_(adopted_3)_31181814,31181964_-_sbi_HACA_snoR2-3_85.53-0.96-0.92-3.59_AAACCG_60_ACA_146
GGCCTGATGCCACGTCACCTGTAGCTATGGCTTTGACCGGTGATGCTTTGATTAGGCCAAAACCGAGTTGGTTTCGGACGTTTCACATGTTTATAGGAACCTGGGACTGCATCTCCATCGGTCTACAGAGCCGGTTTCTGTGATTACATTT
>HACA_snoR2-4_O.sativa_(adopted_3)_31179716,31179866_-_sbi_HACA_snoR2-3_85.53-0.96-0.92-3.59_AAACCG_60_ACA_146
GGCCTGATGCCACGTCACCTGTAGCTATGGCTTTGACCGGTGATGCTTTGATTAGGCCAAAACCGAGTTGGTTTCGGACGTTTCACATGTTTATAGGAACCTGGGACTGCATCTCCATCGGTCTACAGAGCCGGTTTCTGTGATTACATTT
>HACA_snoR2-5_O.sativa_(adopted_2)_26264516,26264675_+_sbi_HACA_snoR2-1_84.38-1.00-0.94-3.99_AAACAG_69_ACA_155
GATAGTTTGGGCCTGATGCCACGTCACCTGTAGCTACGGCTTTGACCGGTGATGCTTTGATTAGGCCAAAACAGAGTTGGTTTCCTACGTTTCACATGTTGATAGGAACCTGGGACTGCATCTCCATCGGTCTACAGAGCCCGTATCTGTCATTACATTT
>HACA_snoR2-6_O.sativa_(adopted_3)_31186010,31186170_-_sbi_HACA_snoR2-1_82.5-1.00-0.89-3.63_AAACAG_70_AAA_156
TGATTGTTTAGGCCTGATGCCACGTCACCTGTAGATACGGCTTTGACCGGTGATGCTTTGATTAGGCCAAAACAGAGTTGGTTTCCGACGTTTCACATGTTTATATGAACCTGGGACTGCATCTCCATCGGTCTACAGAGCCGGTTTCTGTGATTAAATTT
>HACA_snoR2-7_O.sativa_(adopted_4)_27239121,27239280_+_zma_HACA_snoR2-3_84.42-0.98-0.94-3.82_AGACAA_69_ACA_155
GTTGTTTAGGCCTGATGCCACGTCACTGTTAGCCACGAGCATTGAGCTGTGATGCTATGATCAGGCCGAGACAAAGCTGATTCTGGCGTCTCACAAGTTGATAGGAACCTGGGGACTGCTGTTCCATCGGTCCACAGAGCCGGTTTCTGTGACTACATTT
>HACA_snoR2-1_T.aestivum_(IWGSC_CSS_6BS_scaff_2999999)_1277,1423_-_osa_HACA_snoR2-4_76.82-0.99-0.72-2.55_AGAGAG_60_ACA_142
GGGCCCGATGCCACGTCTCCGGTAGCTGCAGCCTTGACCGGAGATGCTACATTGTGCCGAGAGAGAGTTCTTGGACGTTTCACATTTGATAGGAACCTGTGGCTGCAAATCAGTTGGTACACAGAGCCGTTTTTTGTGATTACATTT
>HACA_snoR2-2_T.aestivum_(IWGSC_CSS_6DS_scaff_2111380)_1774,1920_+_osa_HACA_snoR2-4_76.16-0.99-0.70-2.44_AGAGAG_60_ACA_142
GGGCCCGATGCCACGTCTCCGGTAGCTGCAGCCTTGACCGGCGATGCTACATTGTGCCGAGAGAGAGTTCTTGGACTTTTCACATTTGATAGGAACCTGTGGCTGCAAATCAGTTGGTACACAGAGCCGTTTTTTGTGATTACATTT
>HACA_snoR2-3_T.aestivum_(IWGSC_CSS_1DL_scaff_2264971)_5605,5754_-_sbi_HACA_snoR2-3_77.12-0.97-0.69-2.30_AGAGAG_63_ACA_145
TTGGGCCCGATGCCACGTCTCCATTAGCGACATGCCTTGACTGGAGATGCTACATTGTGCCAAGAGAGAGTTCTTGGACTTTTCACATTTGATAGGAACCTGTGGCTGTGATTCAGTCGGTACACAGAGCCGTTTTTTGTGATTACACTT
>HACA_snoR2-4_T.aestivum_(IWGSC_CSS_2AL_scaff_6339427)_8625,8778_-_sbi_HACA_snoR2-1_77.48-0.94-0.68-2.14_ACAGTG_67_ACA_149
TTTCTTGGGCCCGATGCCACGTCTCCTGTAGCCACAAGCCTTGACCGGAGATGCTACATTGTGCCAACAGTGAGTTTTTGGACATTTCACATTTGGTAGGAACTTGTGGCTGTGATTCAGTCGGTACACAGAGCCGTTTTTTGTGATTACACTT
>HACA_snoR2-5_T.aestivum_(IWGSC_CSS_2DL_scaff_9848109)_4992,5147_+_sbi_HACA_snoR2-1_76.82-0.94-0.66-2.04_ACAGTG_69_ACA_151
ATTTTCTTGGTCCCGATGCCACGTCTCCTGTAGCCACAAGCCTTGACCGGAGATGCTACATTGTGCCAACAGTGAGTTTTTGGACATCTCACATTTGATAGGAACCTGTGGCTGTGATTCAGTCGGTACACAGAGCCGTTTTTTGCGATTACACTT
>HACA_snoR2-6_T.aestivum_(IWGSC_CSS_2AL_scaff_6439074)_4513,4666_-_sbi_HACA_snoR2-1_74.83-0.94-0.61-1.79_ACAACG_67_ACA_149
TTTCTTGGGCCTGATGCCACGGCTCCTGTGGCCACAAGTGTTGACCGGAGATGCTACATTGTGCCAACAACGAGTTGTAGGACATCTCACATTTGATACGAACCTGTGGCTGTGATTCAGTCGGTACGCAGAGCCGTTTTTTGTGATTACACCT
>HACA_snoR2-7_T.aestivum_(IWGSC_CSS_6BS_scaff_2941814)_3189,3340_-_sbi_HACA_snoR2-1_71.71-0.95-0.50-1.29_AGAGAG_66_ACA_147
TTCATTGGTCCTGATGCCATTTCGCTGGTAGCTACAGCTTTGACTGGAGATATTACATTGTGCCAAGAGAGTGATCTTGACGTCTCAAATTTGATAGGAATCTGTGGACATGATTTAGTAGGTACGCAGAGCCATATTTTGTGATTACACTT
>HACA_snoR2-8_T.aestivum_(IWGSC_CSS_2AL_scaff_6325481)_950,1106_+_sbi_HACA_snoR2-1_70.39-0.95-0.48-1.19_ACAATG_69_ACA_152
ATTTGCTTGGGCCCGATGCCACGGTTCCTGTGGCCACAAGTCTTGACCGGAGATGCTACATTGTGCCAACAATGAGTTTTAGGACATCTCACATTTGATATGAACCTGTGAGTGTGATTCAGTCAGCATGCAGAGCTGTTTTTTTGTGATTACACCT
>HACA_snoR2-9_T.aestivum_(IWGSC_CSS_1AL_scaff_3974747)_2895,3048_-_zma_HACA_snoR2-3_79.33-0.96-0.74-2.50_AGAGAG_67_ACA_149
TTGCTTGGGCCCGATGCCACGTCTCCATTAGCCACAAGCCTTGACCGGAGATGCTACATTGTGCCGAGAGAGAGTTCTTGGACTGTTCACATTTGATAGGAACCTGTGGCTGTGATTCAGTCGGTACACAGAGCCGTTTTTTGTGATTACACTT
>HACA_snoR2-10_T.aestivum_(IWGSC_CSS_6DS_scaff_2101254)_7802,7954_-_zma_HACA_snoR2-3_78.67-0.96-0.71-2.35_AGAGAG_68_ACA_148
TTCATTGGGCCTGATGCCATGTCTCAGGTAGCTACGGCTTTGACCGGAGATCCTACATTGTGCCATTAGAGAGATGTTGGACGTTTCACATTTGATAGGAACCTGTGGACATGATTTAGTCGGTACACAGAACCGTTTTTTGTGATTACACTG
>HACA_snoR2-11_T.aestivum_(IWGSC_CSS_6AS_scaff_4414037)_7803,7957_-_zma_HACA_snoR2-3_78-0.96-0.69-2.25_AGAGGG_66_ACA_150
TTGATTGGGCCCGATGCCACGTCTCCGGTAGCTACAGCCTTGACCGGAGATGCTACATTGTGCCGAGAGGGAGTTCTTGGACGTTTCACATTTGATAGGAACCTGTGGCTGTGAATCAGTTGGTACACAGAGCCGTTTTTTGTGATTACACATTT
>HACA_snoR2-12_T.aestivum_(IWGSC_CSS_4DL_scaff_4DL_14459130)_8955,9099_+_zma_HACA_snoR2-3_78-0.96-0.69-2.25_ACAAAG_68_ACA_140
TTTTCTTGGGCCCGATGCCACGTCTCAGGTAGCCACAAGCCTTGACCGGAGATGCTACATTGTGCCAACAAAGATTTTCACATTTGATAGGAACCTGTGGCTGTGATTCAGTCGGTACACAGAGCCGTTTTTTGTGATTACACCT
>HACA_snoR2-13_T.aestivum_(IWGSC_CSS_4DL_scaff_4DL_14453203)_735,878_-_zma_HACA_snoR2-3_78-0.96-0.69-2.25_ACAAAG_67_ACA_139
TTTCTTGGGCCCGATGCCACGTCTCAGGTAGCCACAAGCCTTGACCGGAGATGCTACATTGTGCCAACAAAGATTTTCACATTTGATAGGAACCTGTGGCTGTGATTCAGTCGGTACACAGAGCCGTTTTTTGTGATTACACCT
>HACA_snoR2-14_T.aestivum_(IWGSC_CSS_3AS_scaff_3441031)_1847,1991_+_zma_HACA_snoR2-3_78-0.96-0.69-2.25_ACAAAG_68_ACA_140
TTTTCTTGGGCCCGATGCCACGTCTCAGGTAGCCACAAGCCTTGACCGGAGATGCTACATTGCGCCAACAAAGATTTTCACATTTGATAGGAACCTGTGGCTGTGATTCAGTCGGTACACAGAGCCGTTTTTTGTGATTACACTT
>HACA_snoR2-15_T.aestivum_(IWGSC_CSS_3DS_scaff_2594804)_1384,1528_+_zma_HACA_snoR2-3_77.33-0.96-0.67-2.15_ACAAAG_68_ACA_140
TTTTCTTGGGCCCGATGCCACGTCTCAGGTAGCCACAAGCCTTGACCAGAGATGCTACATTGTGCCAACAAAGATTTTCACATTTGATAGGAACCTGTGGCTGTGATTCAGTCGGTACACAGAGCCGTTTTTTGTGATTACACTT
>HACA_snoR2-16_T.aestivum_(IWGSC_CSS_1BL_scaff_3913598)_3152,3306_-_zma_HACA_snoR2-3_76.82-0.96-0.66-2.11_AGAGAG_67_ACA_150
TTGCTTGGGCCCGATGCCACGTCTCCATTAGCGACAAGCCTTGACTGGAGATGCTACATTGTGCCGAGAGAGAGTTCTTGGACTTCTCACATTTGATAGGAACCTGTGGCTGTGATTCAGTCGGTGCACAGAGCCGTTTTTTTGTGATTACACTT
>HACA_snoR2-17_T.aestivum_(IWGSC_CSS_4BL_scaff_7004010)_6410,6554_+_zma_HACA_snoR2-3_76.67-0.96-0.65-2.05_ACAAAG_68_ACA_140
TTTTCTTTGGCCCGATGCCACGTCTCAGGTAGCCACAAGCCTTGACCGGAGATGCTACATTGTGCCAACAAAGATTTTCACATTTGATAGGAACCTGTGGCTGTGATTCAGTCGGTACACAGAGCCGATTTTTGTGATTACACCA
>HACA_snoR2-18_T.aestivum_(IWGSC_CSS_1DL_scaff_2255427)_522,664_-_zma_HACA_snoR2-3_77.33-0.96-0.65-2.07_ACAGAG_67_ACA_138
TTTCTTGGGCCCGATGCCACGTCTCCGGTAGCCACAAGCCTTGACCGGAGATGCTACATTGTGCCGACAGAGATTTTCACATCTGATAGGAACCTGTGGCTGTGATTCAGTGGTACACAGAGCCGTTTTTTGTGATTACACTT
>HACA_snoR2-19_T.aestivum_(IWGSC_CSS_2BL_scaff_8087913)_9194,9348_+_zma_HACA_snoR2-3_75.33-0.96-0.64-1.94_ACAGTG_68_ACA_150
TTTTCTTGTGCCTGATGCCATGTCTCTTGTAGCCACAAGCCTTGACTGGAGATGCTACATTGTGCCAACAGTGAGTTTTTGGACATCTCACATTTCATAGGAACATGTGGCTGTGATTCAGTTGGTACACAGATCCGTTTTTTGTGATTACACTT
>HACA_snoR2-20_T.aestivum_(IWGSC_CSS_5AL_scaff_2768473)_4630,4773_-_zma_HACA_snoR2-3_75.33-0.96-0.62-1.87_ACAAAG_67_ACA_139
TTTCTTGGGCCCGATGCCACGTCTCAGGTAGCAACATGCCTTTACCGGAGATGCTACATTGTGCCAACAAAGATTTTCACATTTGATAGGAACCTGTGGCTGTGATTCAGTAGGTACACAGAGCCGTTTTTTGTGATTACACGT
>HACA_snoR2-21_T.aestivum_(IWGSC_CSS_3B_scaff_10777928)_2528,2670_-_zma_HACA_snoR2-3_75.17-0.95-0.61-1.80_ACAAAG_66_ACA_138
TTCCTGGGCCCGATGCCACGTCTCAGGTAGCCGCAAGCCTTGACCAGAGATGCGACATTGTGCCAACAAAGATTTTCACATTTGATAGGAACCTGTGGCTGTGATTCAGTCGGTACACAGAGCCGTTTTTTGTGATGACACTT
>HACA_snoR2-22_T.aestivum_(IWGSC_CSS_3B_scaff_10764777)_13600,13744_+_zma_HACA_snoR2-3_75.17-0.95-0.61-1.80_ACAAAG_68_ACA_140
TTTTCCTGGGCCCGATGCCACGTCTCAGGTAGCCGCAAGCCTTGACCAGAGATGCGACATTGTGCCAACAAAGATTTTCACATTTGATAGGAACCTGTGGCTGTGATTCAGTCGGTACACAGAGCCGTTTTTGGTGATTACACTT
>HACA_snoR2-23_T.aestivum_(IWGSC_CSS_6AS_scaff_4350592)_5441,5594_+_zma_HACA_snoR2-3_73.65-0.94-0.56-1.55_ACAGAG_67_AAA_149
TTTCATTGGGCGTGTTGCCATGTCTCTGGTAGCTACAGCTTTGACCAGAGATGCTACTTTGTGCCAACAGAGAGATCTTGGATGTTTCACGTTTGATAGTTACCTGTGGACGTGATTTAGTCGGAACACAGAGCTGTTTTGTTTCATTAAAAAA
>HACA_snoR2-24_T.aestivum_(IWGSC_CSS_4BL_scaff_6982284)_8640,8784_+_zma_HACA_snoR2-3_72.67-0.96-0.56-1.58_ATAGAG_68_ACA_140
TTTTCTTGGCCCTGATGCCACGTCTCTGGTTGCCACAAGCCTTCAACGGAGATGCTACATTGTGCTGATAGAGATTTTCACATTCGATAAGAACCCGTGGTTGTGATTCAGGCGGTACACAGGGCTGTTTTGTGTGATTACATTT
>HACA_snoR2-25_T.aestivum_(IWGSC_CSS_1BL_scaff_3824465)_6445,6576_+_zma_HACA_snoR2-3_69.8-0.95-0.46-1.11_ACATAG_68_ACA_127
TTTTCTTGGGCCTGATGCCACGTCTCCGGTAGCCGCAAGCCTTGACCGGAGATGATACATTGTGCCGACATAGATTTTCCTATTTGATAGGAACACTGCCGGTACGCAGAACCGTTTTTTGTGATTACACTT
>HACA_snoR2-26_T.aestivum_(IWGSC_CSS_6AL_scaff_5827358)_4820,4963_-_pda_HACA_snoR2-1_67.9-1.00-0.42-1.09_AGAATC_66_AAA_139
ACTTGGGCCCAATGGTCCTTCTCTGGTAGCTCCAGGCATTGACCAGGGGATCTATAATTGGGCCAAGAATCAGTTTTCACTCATTGATAGGAACCTGGAACTTCATTTTGTTAGTCTGCGGAGCCTATTATTGTGATTAAATTG
>HACA_snoR2-1_H.vulgare_(adopted_6HL)_6273669,6273815_-_tae_HACA_snoR2-26_90.85-0.98-1.16-5.20_ACAATT_69_AAA_142
CTAACTTGGGCCTAATGGTCCTTCTCTGGTAGTTACCAGCATTGACCAGGGGATCTATATTTGGGCCAACAATTACTTTTCACTCATTGATAGGAACCTGGAACTTGATTCTGTTAGTCTGTGGATCCTATTATTGTGATTAAATGG
>HACA_snoR2-2_H.vulgare_(adopted_6HS)_13912191,13912332_-_tae_HACA_snoR2-26_87.32-0.98-1.02-4.32_AGAATC_64_AAA_137
CTGGGCCTAATGGTCCTTCTCTGGTAGCTACATGCATTGACCAGGGGATCTATAATTGGGCGCAGAATCAGTTTTCACGCTTCGATAGGAACCTGAGATTCATTCCAGTTAGTCCACGGAGCCTATTTCTGTGATTAAATTG
>HACA_snoR2-3_H.vulgare_(adopted_3HS)_4712455,4712600_-_tae_HACA_snoR2-15_98.62-0.99-1.39-7.16_ACAAAG_69_ACA_141
GTTTTCTTGGGCCCGATGCCACGTCTCAGGTAGCCACAAGCCTTGACCAGAGATGCTACATTGTGCCAACAAAGATTTTCACATTTGATAGGAACCTGTGGCTGTCATACAGTCGGTACACAGAGCCGTTTTTTGTGATTACACTT
>HACA_snoR2-4_H.vulgare_(adopted_1H)_18386122,18386261_+_tae_HACA_snoR2-15_84.83-0.99-0.98-4.12_ACAGAG_63_ATA_135
GTTTTCTTGGTTCTGATGCCATGTCTGTGGTTGCCCTTGACCGGAGATGCTACATTGTGCCGACAGAGATTTTCACATTTGATAGGAACCTGTTGCTGTGATTCAGTCAGTACACAGAGCTGTTTCCTGTGATTATACTT
>HACA_snoR2-5_H.vulgare_(adopted_4HL)_3876492,3876638_-_tae_HACA_snoR2-13_86.52-0.97-0.99-4.05_ACAGAT_69_ACA_142
TGTCTTCTTGGGCCTGATGCCACGTCTCTGGTAGCCAAAGCCTTTACAGGAGATGCTACATTTTGCTTACAGATATTTTCACATTTGATAGGTACCTGTGGCTGTGATTTAGTCGATGCACAAAACTGTTTTTTTGCGATTACATTT
>HACA_snoR2-6_H.vulgare_(adopted_6)_150938718,150938870_+_tae_HACA_snoR2-11_93.55-0.99-1.23-5.93_ACAGAG_67_ATA_148
TTTGATTGGGCCCGATGCCACGTCTCTGATAGCTACAGCCTTGACCGGAGATGCTACATTGTGCCAACAGAGAGTTCTTGACGTTTCACATTTGATAGGAACCTGTGGCTGTGAATCAGTCGGTACACAGAGCCGATTTTTGTGATTATACTT
>HACA_snoR2-7_H.vulgare_(adopted_1)_298950222,298950376_+_tae_HACA_snoR2-9_94.16-0.99-1.26-6.15_AGAGAG_68_ACA_150
TTTGCTTTGGCCCGATGCCACGTCTCCATTAGCGACTAGCCTTGACTGGAGATGCTACATTGTGCCGAGAGAGAGTTTTTGGACGTTTCACATTTGATAGGAACCTGTGGCTGTGATTCTGTCGGCACACAGAGCCGTTTTTTGTGATTACACTT
>HACA_snoR2-8_H.vulgare_(adopted_2)_433139447,433139603_+_tae_HACA_snoR2-5_94.23-0.99-1.27-6.17_ACAGTG_70_ACA_152
TATTTTCTTTGGCCCGATGCCACGTCTCCAGTAGCCACAAGCCTTGATCGGAGATGCTACATTGTGCCAACAGTGAGTTTTTGGACGTCTCACATTTGATAGGAACCTGTGGCTGTGATTCTGTCGGTGCACAGAGCCGTTTTTTGTGACTACACTT
>HACA_snoR2-1_B.vulgaris_(Bvchr4_un.sca034)_546,705_+_atr_HACA_snoR2-1_71.97-0.94-0.54-1.40_ACATCA_67_ACA_155
AAACGGTCCGATGCCACGTCGTTTATAGCACAATAGCCATGATTTGCGATGCTATGATTGGTACCAACATCAAATTTTTATTAATATTTCGCATTTTGATAGGAACCCGTTAATCTTATTTTCCGATGATTAAACGGAGCCGTTTCTTGCGATTACAGTT
>HACA_snoR2-2_B.vulgaris_(Bvchr9.sca026)_4868125,4868277_-_atr_HACA_snoR2-1_71.7-0.95-0.52-1.38_AGATTA_61_ACA_148
GGTCCGATGCCACGTCGTTCATAGCGTAAAGCAATGATTTACGATGCTACATTGGTACCAAGATTAAATTTTGATTATGTTTCGCATTTTGATAGGAACCCGTTAATCTTGTTTTTCAATGATTAAACGGAGCCGTTTTTTGCGATTACATTT
>HACA_snoR2-1_D.purpurea_(dpa_locus_2730_iso_4_len_1603_ver_4)_1316,1459_-_pda_HACA_snoR2-1_73.38-0.95-0.55-1.52_AGATCA_58_ACA_139
TTCAATGCCACGTCGCCGGTAGCTAAAGCAATGACCTGCGGTGTCATGATTGAACCTAGATCAATAAACGTTTCGCATCTGATAGGAACCTGTGGACTGATTAAACTCCGTTCGTCCACGGAGCCGTTTTGTGCGATTACATTC
>HACA_snoR2-2_D.purpurea_(dpa_locus_2730_iso_2_len_1615_ver_4)_1316,1459_-_pda_HACA_snoR2-1_73.38-0.95-0.55-1.52_AGATCA_58_ACA_139
TTCAATGCCACGTCGCCGGTAGCTAAAGCAATGACCTGCGGTGTCATGATTGAACCTAGATCAATAAACGTTTCGCATCTGATAGGAACCTGTGGACTGATTAAACTCCGTTCGTCCACGGAGCCGTTTTGTGCGATTACATTC
>HACA_snoR2-1_S.tuberosum_(adopted_7)_45099611,45099769_-_bvu_HACA_snoR2-1_76.62-0.96-0.70-2.26_ATAACA_66_ACA_154
TTATCGGTCCGATGCCACGTCGACGGTAGCAAAATGCGATGACCGACGATGCTATGATTGGACCAATAACAAGTTTTAATTAACGCTTCGCATTCTGATAGGAATCTGTGTATGGATTTTTTCAATTCCTTCACGGAGCCGTTTCGTGCGATTACATCC
>HACA_snoR2-2_S.tuberosum_(adopted_7)_45112609,45112767_+_bvu_HACA_snoR2-1_76.77-0.96-0.68-2.20_ATAACA_66_ACA_154
TTATCGGTCCGATGCCACGTCGACGGTAGCAAAATGCGATGACCGAAGATGCTATGATTGGACCAATAACAAGTTTTAATTAACGTTTCGCATTCTGATAGGAATCTGTGTACGGATTTATTCAATTCCTTCACGGAGCCGTTTCGTGCGATTACATCC
>HACA_snoR2-3_S.tuberosum_(adopted_7)_45088501,45088658_-_bvu_HACA_snoR2-1_75.82-0.95-0.66-2.03_ATAACA_64_ACA_153
ATCTGTCCGATGCCACGTCGACGGTAGCAAAATGCGATGACCGAAGATGCTATGATTGGACGAATAACAAGTTTTAATTAACGTTTCGCATTCTGATAGGAATCTGTGTATGGATTTTTTTCAATTCCTTCACGGAGCCGTTTCGTGCGATTACATTC
>HACA_snoR2-1_S.lycopersicum_(adopted_7)_56932399,56932561_-_stu_HACA_snoR2-2_94.38-1.00-1.26-6.24_ACATCT_68_ACA_158
TTTTATCAGTCCGATGCCACGTCGACGGTAGCAAAATGCGATGACCGAAGATGCTATGATTGGACGAACATCTAGTTTTAATTAACGTTTCGCATTCTGATAGGAATCTGTGTATGGATTCATTTTCAATTCCTTCACGGAGCCGTTTCGTGCGATTACATCT
>HACA_snoR2-2_S.lycopersicum_(adopted_7)_56936223,56936384_-_stu_HACA_snoR2-1_97.45-0.98-1.34-6.64_ACAACA_69_ACA_157
ATCTTATCGGTCCGATGCCACGTCGACGGTAGCAAAATGCGATGACCGACGATGCTATGATTGGGCCAACAACAAGTTTTAATTAACGTTTCGCATTCTGATAGGAATCTGTGTATGGATTTTTTCAATTCCTTCACAGAGCCGTTTCGTGCGATTACATTC
>HACA_snoR2-3_S.lycopersicum_(adopted_7)_56910108,56910269_-_stu_HACA_snoR2-1_96.86-0.99-1.32-6.67_ACAACA_68_ACA_157
TCTTATCGGTCCGATGCCACGTCGACGGTAGCAAAATGCGATGACCGACGATGCTATGATTGGGCCAACAACAAGTTTTAATTAACGTTTCGCATTCTGATAGGAATCTGTGTATGGATTTTTTTCAATTCCTTCACAGAGCCGTTTCGTGCGATTACATCT
>HACA_snoR2-1_V.vinifera_(adopted_12)_6220978,6221129_-_stu_HACA_snoR2-2_76.62-0.96-0.69-2.26_ATATCA_64_ACA_147
GGAGGTCCGATGCCACGTCGCCGGTAGCCATTGGCGATGACCGGCGATGCTATGATTGGACCGATATCAATCTATGTTTCGCATGCTGATAGGAACCTGTGGATCAGGTTTATGCCGTCGATCTACGGAGCCGATTTTTTGCGATTACATTT
>HACA_snoR2-1_R.communis_(adopted_29948)_277942,278090_-_vvi_HACA_snoR2-1_82-0.98-0.84-3.21_AAATCA_64_ACA_144
TCGGTCCAATGCCACGTCGCCGGTAGCCATGAGGCGTTGACCGGCGATGCTATGATTGGACCTAAATCAATTTCTTGTTTCGCTGCCTGATAGGAATCTGTGGATCTGATTTCTTTTGATTCATGGAGCCGATTTCGGCGATTACATTC
>HACA_snoR2-2_R.communis_(adopted_29996)_61966,62115_-_vvi_HACA_snoR2-1_77.18-0.97-0.69-2.35_AAATCA_65_ACA_145
ATTGGTTCAATGCCACGTTGCTGGTAGCCATTTGGCATTGACCGGCAATGCTATGATTGGACCTAAATCAATTTCTTGTTTTGCTGACTGATAGGAATCTTTGGATCTGATTTCTGTTGATTCATGGAGCCGATTACAGTGATTACATCC
>HACA_snoR2-1_L.japonicus_(CM0803)_269710,269871_+_vvi_HACA_snoR2-1_78.12-1.05-0.76-3.15_AAAACA_66_ACA_157
ATTGGGTCCGATGCCACGTCGCTGGTAGCTATATAGCGGTGACCATTGATGCTATGATTGGACCAAAAACAAGAGTGATATTCATTTGTTTCGCATCCTGATAGGAACCTGCGGATCTCATATATACCATGATCTGTGGAGCCGATTTATGCGATTACATTT
>HACA_snoR2-2_L.japonicus_(CM0171)_603343,603506_-_stu_HACA_snoR2-2_79.01-1.01-0.74-2.89_AGAACA_69_ACA_159
TTTTTATGGTCCGATGCCACGTCGATGGTAGCTAAATAGCAGTGACCAACGATGCTATGATTGGACCAAGAACAAGAGTGAATTTCACTTGTTTCGCATCCTGATAGGAACCTGCAGATCTCATATATTCATGATCTTCGGAGCCGATTTATGCGATTACATTT
>HACA_snoR2-1_M.truncatula_(adopted_3)_24637627,24637794_+_lja_HACA_snoR2-2_83.33-0.98-0.90-3.56_AAATCA_73_ACA_163
TGTAATTTGGTCCGATGCCACGTCTATGGTAGCTAAACATGAGCTCTGACCAAAGATGCTATGATTGGACCAAAATCAAGAGTGCTTGTCAATTGTTTCGCATTTTGATAGGAATCTGTTGATCTTATATACGATGATTTTGCAGAGCCGATTTGTGCGATTACATTT
>HACA_snoR2-2_M.truncatula_(adopted_3)_24494466,24494627_-_lja_HACA_snoR2-2_83.33-0.98-0.90-3.56_AAATCA_67_ACA_157
TTGGTCCGATGCCACGTCTATGGTAGCTAAACATGAGCTCTGACCAAAGATGCTATGATTGGACCAAAATCAAGAGTGCTTGTCAATTGTTTCGCATTTTGATAGGAATCTGTTGATCTTATATACGATGATTTTGCAGAGCCGATTTGTGCGATTACATTT
>HACA_snoR2-3_M.truncatula_(adopted_3)_24638091,24638259_+_lja_HACA_snoR2-1_82.35-1.04-0.93-4.18_AAATCA_74_ACA_164
TATTGGGTCTGATGCCACGTCTTTGATAGCTACATATATTTGAGCTCTGATCAAAGATGCTATGATTGGACCAAAATCAAGAGTGTTAATCATTTGTTTCGCATTCTGATAGGAATCTGCTGATCTTATATATAATGATCCTGCAGAGCCGATTTGTGCGATTACATTT
>HACA_snoR2-4_M.truncatula_(adopted_3)_24494001,24494169_-_lja_HACA_snoR2-1_82.35-1.04-0.93-4.18_AAATCA_74_ACA_164
TATTGGGTCTGATGCCACGTCTTTGATAGCTACATATATTTGAGCTCTGATCAAAGATGCTATGATTGGACCAAAATCAAGAGTGTTAATCATTTGTTTCGCATTCTGATAGGAATCTGCTGATCTTATATATAATGATCCTGCAGAGCCGATTTGTGCGATTACATTT
>HACA_snoR2-1_P.persica_(scaffold_3)_16264479,16264628_+_vvi_HACA_snoR2-1_77.78-1.00-0.71-2.61_ACAGCG_66_ACA_145
TGAAGGTTCGATGCCACGTCGCCGGTAGCTGAAATAGCCTTGACCGACGATGCTACATTGAACCAACAGCGATCCCTTTCGCATTCTGATAGGAACCTGTGGATCCTAATACACTCTGGTCCACGGAGCCGATTTACTGCGATTACATTT
>HACA_snoR2-1_G.raimondii_(Chr01)_10590867,10591024_+_rco_HACA_snoR2-1_76.58-1.05-0.77-3.20_AAATAA_77_ACA_153
ATAGGCCCGATGCCACGTCGCCGGTAGCGAAAAAGAAAAAAAAAAAGCAATGACCGGCGATGCTATGATTGGACCGAAATAAATCTCATGTTTCGCTTTCTGATAGGAACCTGTGGATCTGAATTTGATCTACGTAGCCGTTTTCGGCGATTACATTA
>HACA_snoR2-2_G.raimondii_(Chr01)_43331987,43332133_-_vvi_HACA_snoR2-1_84.77-0.99-0.92-3.79_ATATAA_62_ACA_142
GGGTCCGATGCCACGTCGCCGGTAGCCAAGAGCAGTGACCGGCGATGCTATGATTGGACCGATATAAATTCCATGTTTCGCTTGCTGATAGGAACCTGTGGATCTGAAACAGTGTGATCTACGGAGCCGTTTTCGGCGATTACAGTT
>HACA_snoR2-1_B.rapa_(A01)_11451545,11451692_+_ath_HACA_snoR2-1_88-1.00-1.04-4.67_AAACAG_62_ACA_143
CTGTTCGATGCCACGTCGACGATAGCTTATGGGCTATGATCGTTGATGCTACATTGGACAAAAACAGATGTACGTGTTTCGCTTTTCTGATAGGAACCTGTAGATCTTGATTCTTTTGGTCTACGGAGCCATTTCGGCGATTACATTT
>HACA_snoR2-2_B.rapa_(A04)_7483546,7483696_+_ath_HACA_snoR2-1_87.42-1.01-1.03-4.67_AAACGG_63_ACA_146
TTGTCCGATGCCACGTCGACGATAGCTTTCTTGGCGATGATCGTCGATGCTACATTGGACATAAACGGATGTTTGTGTTTCGCTATTCTGATAGGAACCTGTGGATCTTGATTCTCTTGTGGTCTACGGAGCCATTTCGGCGATTACATTT
>HACA_snoR2-3_B.rapa_(A04)_11030350,11030496_+_ath_HACA_snoR2-1_83.66-1.02-0.92-4.02_AAACAG_64_ACA_142
CTGTCCGATGCCACGTCGACGATAGCTATTCATGGCTGTGATCGTCGATGCTACATTGGACATAAACAGATGTTTGTGTTTCGCTTTTCTGATAGGAACCTGTTGATCGATCTTATGATCTACGGGGCCATTTCGGCGGTTACATTT
>HACA_snoR2-4_B.rapa_(A04)_15499913,15500053_-_ath_HACA_snoR2-1_78.67-1.00-0.79-3.01_AAACAG_62_ACA_136
TTGTTCGATGCCACGTCTGCGATAGCTTTTTAGCAGTGATCGTCGATGCTACATTGGACATAAACAGATGTTTGTGTTTCGCCTTTCTGATAGGAACCTGTGGATCCTGTGATCTTTGGGGCCAATATGGCGATTACATTT
>HACA_snoR2-1_C.sinensis_(scaffold00126)_306498,306647_-_gra_HACA_snoR2-2_84.67-1.01-0.92-4.01_AAAGCA_63_ACA_145
AGGTTCAATGCCACGTCGCCGGTAGCTTACGAGCGTTGACCGGCGATGCTATGATTGGACCGAAAGCAATTCCATGTTTCGCTTTGCTGATAGGAACCTGTGGACTCCAGCTTTCGTTAGTCTACGGAGCCGTTTATGGCGATTACATTT
>HACA_snoR2-1_P.taeda_(scaffold170650.1)_32242,32379_-_bra_HACA_snoR2-1_69.78-0.93-0.49-1.14_AAATTA_56_ACA_133
AAGCCACGTCCTTGGAAGCTTCTGAGCAATGACCTTGGATGCTATGATTGGGCAAAAATTAAACATTTTCGCATTTCTGATAGGAAACCAAGGGCATTAATTCTATTGTTCATTGGTGCCATTATTGTGATTACATTA
>HACA_snoR2-2_P.taeda_(scaffold170650.1)_31870,32006_-_bra_HACA_snoR2-1_69.06-0.93-0.49-1.12_AAATAA_56_ACA_132
AAGCCACGTCCTTGGAAGCTTCTGAGCAATGACCTTGGATGCTATGATTGGGCAAAAATAAACATTTTCGCATTTCTGATAGGAAACCAAGGGCATTAATTCTATTGTTCATTGGTGCCATTATTGTGATTACATTA
