# Supplementary material for: Phylogenetic distribution of plant snoRNA families
Source: BMC Genomics. 2016 Nov 24;17:969. doi: 10.1186/s12864-016-3301-2 (PMC5122169; doi:10.1186/s12864-016-3301-2)
Supplement: Additional file 11 — snoRNAs with coordinates. Complete archive of all fasta files of annotated snoRNAs is provided. The header of each sequence follows convention of the snoStrip pipeline and includes genome coordinates, detailes about the successful query during homology search and annotation of the characteristic box motifs. (ZIP 355 kb) [file 12864_2016_3301_MOESM11_ESM.zip › Additional_folder_5/snoR9.fa]

>CD_snoR9-1_A.thaliana_(adopted_1)_937399,937485_-_NNNNNNN_0_ATGA_45_ATGATGA_5_CTGA_80
GAATATGATGAAAGTTGTATATCGGTGATGGTCTTTTGATTCATATGATCGACAAAAATTTCAACTCGCTACGTTCTTTCTGATTCT
>CD_snoR9-2_A.thaliana_(adopted_5)_17840027,17840123_+_NNNNNNN_0_ATGA_34_GTGATGA_8_CTGA_87
GAAGAATGTGATGAAAGTTGTCGATTATGTGTGATGATTCTTTAGATTCAATTGATCGATAAAAACTTCAATTCGCTACGTTCTTTCTGATTCTTCA
>CD_snoR9-1_P.persica_(scaffold_9)_235962,236056_-_ath_CD_snoR9-1_76.67-1.02-0.71-2.89_NNNNNNN_0_GTGA_52_ATGATGA_9_CTGA_85
TGATGAAAATGATGAAAGAGATGTGTAAGGGTGATGATCATTCGATTTCACGTGATCAAACAAATTCTCTTCGCTACGTTCTTTCTGATTCTTAA
>CD_snoR9-1_G.raimondii_(Chr11)_20079266,20079363_+_ppe_CD_snoR9-1_82.61-0.96-0.80-3.12_NNNNNNN_0_ATGA_56_AAGATGA_12_CTGA_88
ATTTGATGATGAAGATGATGAAAGAAATGGACGGGTGATGATCTACTTTATTCATATGATCAAATAAACCTCTTCGCTACGTTCTTTCTGATTCAAAT
>CD_snoR9-1_B.rapa_(A10)_2819396,2819490_+_ath_CD_snoR9-1_83.91-0.99-0.95-4.22_NNNNNNN_0_ATGA_43_GTGATGA_9_CTGA_78
AAAAGAAAGTGATGAAAGTTGTAGATCTGTGATAATCTTTTGATGATCGATAAAAAATTCAACTCGCTACGTTCTTTCTGATTCTTACTTCTTTT
>CD_snoR9-2_B.rapa_(A09)_36547269,36547353_+_ath_CD_snoR9-1_82.76-0.99-0.92-3.99_NNNNNNN_0_ATGA_40_GTGATGA_9_CTGA_75
TTATGAAAGTGATGAAAGTTGTAGATAGGTGATGATCTTATGATCGATAAAAATTTCAACTCGCTACGTTCTTTCTGATTCTTAC
>CD_snoR9-3_B.rapa_(A08)_21407207,21407289_+_ath_CD_snoR9-1_82.76-0.99-0.92-3.99_NNNNNNN_0_ATGA_38_ATGATGA_9_CTGA_73
TGAAGAATATGATGAAAGTTGTTTATTGGTGATTCATATGATCGATAAAAATTCCAACTCGCTACGTTCTTTCTGATTCTTAC
