# Supplementary material for: Phylogenetic distribution of plant snoRNA families
Source: BMC Genomics. 2016 Nov 24;17:969. doi: 10.1186/s12864-016-3301-2 (PMC5122169; doi:10.1186/s12864-016-3301-2)
Supplement: Additional file 11 — snoRNAs with coordinates. Complete archive of all fasta files of annotated snoRNAs is provided. The header of each sequence follows convention of the snoStrip pipeline and includes genome coordinates, detailes about the successful query during homology search and annotation of the characteristic box motifs. (ZIP 355 kb) [file 12864_2016_3301_MOESM11_ESM.zip › Additional_folder_5/U40.fa]

>CD_U40-1_A.thaliana_(adopted_5)_142552,142634_-_ATGATGC_51_CTGT_34_ATGAGGA_6_CTGA_76
TCCTAATGAGGATATTTATCGAAAGCTATGGATCTGTTTATCAGTTCCATATGATGCTATATTGTCATAGTTACTCTGATGGG
>CD_U40-1_O.sativa_(adopted_7)_25038171,25038261_-_ath_CD_U40-1_75.95-0.94-0.69-2.25_ATGATGA_13_CTGA_77
TGAATGCCCTAAATGATGATATCTTAGGAAAGCTATGGATTTATTTTCCAAATGAAGCTTCTTTGTCATAGTTACTCTGATAGGGCATTTA
>CD_U40-1_T.aestivum_(IWGSC_CSS_2BS_scaff_5238888)_7934,8040_-_osa_CD_U40-1_94.44-0.98-1.21-6.14_ATGAAGC_60_ATGT_52_ATGATGA_22_CTGA_85
CGGTGATGTAAATGCCCCTAAATGATGATATCTTAGCAAAGCTATGGATTTATGTCCAGATGAAGCTTCTTTGTCATAGTTACTCTGATAGGGCATTTATGGTTCTG
>CD_U40-2_T.aestivum_(IWGSC_CSS_2BS_scaff_5238888)_7281,7372_-_osa_CD_U40-1_92.13-0.97-1.15-5.53_GTGAAGC_52_ATGT_44_ATGATGA_14_CTGA_77
GTAAATGTCCTAAATGATGATATCTTAGCAAAGCTATGGGTTTATGTCCAAGTGAAGCTTCTTTGTCATAGTTACTCTGATAGGACATTTAT
>CD_U40-3_T.aestivum_(IWGSC_CSS_2BS_scaff_5238888)_6847,6938_-_osa_CD_U40-1_92.05-0.96-1.14-5.33_ATGAAGC_52_ATGC_44_AGGATGA_14_CTGA_77
GTATATGCCCTAAAGGATGATATCTTAACAAAGCTATGGGTTTATGCCCAAATGAAGCTTCTTTGTCATAGTTACTCTGATAGGGCATTTAC
>CD_U40-4_T.aestivum_(IWGSC_CSS_2BS_scaff_5238888)_7547,7639_-_osa_CD_U40-1_91.01-0.97-1.10-5.17_ATGAAGC_53_TTGT_43_ATGATGA_15_CTGA_78
TGTAAATGCCCTAAATGATGATATCATAGCAAAGCTATGGGTTTGTGCCCAAATGAAGCTTCTTTGTCATAGTTACTCTGATAGGCATTTACG
>CD_U40-5_T.aestivum_(IWGSC_CSS_7DL_scaff_3394428)_6012,6096_-_osa_CD_U40-1_80.22-0.99-0.76-3.05_NNNNNNN_0_ATGT_39_ATGATGA_8_CTGA_76
GCCCTACATGATGAAATTAATGTTTTAGCTATGGATTTATGTCCAGATGGAGCTATATTTTTTGTCATAGTTACTCTGATAGGGC
>CD_U40-6_T.aestivum_(IWGSC_CSS_6AS_scaff_4429534)_13973,14057_+_osa_CD_U40-1_79.78-0.97-0.76-2.87_NNNNNNN_0_ATGT_39_ATGATGA_8_CTGA_76
GCCCTACATGATGAACTTCATATTTTAGCTATGGATTTATGTCCAGATGGAGCTATAATTTTTGTCATAGTTACTCTGATAGGGC
>CD_U40-7_T.aestivum_(IWGSC_CSS_6AS_scaff_4350518)_12507,12591_-_osa_CD_U40-1_79.78-0.97-0.76-2.87_NNNNNNN_0_ATGT_39_ATGATGA_8_CTGA_76
GCCCTACATGATGAACTTCATATTTTAGCTATGGATTTATGTCCAGATGGAGCTATAATTTTTGTCATAGTTACTCTGATAGGGC
>CD_U40-8_T.aestivum_(IWGSC_CSS_6AS_scaff_4338595)_9633,9717_-_osa_CD_U40-1_79.78-0.97-0.76-2.87_NNNNNNN_0_ATGT_39_ATGATGA_8_CTGA_76
GCCCTACATGATGAACTTCATATTTTAGCTATGGATTTATGTCCAGATGGAGCTATAATTTTTGTCATAGTTACTCTGATAGGGC
>CD_U40-9_T.aestivum_(IWGSC_CSS_7DL_scaff_3394428)_8046,8129_-_osa_CD_U40-1_81.4-0.93-0.74-2.63_NNNNNNN_0_ATGT_40_ATGATGA_9_CTGA_74
TGCCCTACATGATGAACTTTATGTTTTAGCTATGGATGTATGTCCAGATGGAGCTATATTTGTCATAGTTACTCTGATAGGGCA
>CD_U40-10_T.aestivum_(IWGSC_CSS_7AL_scaff_4485516)_923,1007_+_osa_CD_U40-1_79.12-0.99-0.73-2.84_ATGATGA_8_CTGA_76
GCCCTACATGATGAAATTAATGTTTTAGCTATGGATTTAATTCCAGATGGAGCTATATTTTTTGTCATAGTTACTCTGATAGGGC
>CD_U40-11_T.aestivum_(IWGSC_CSS_7BL_scaff_6686739)_8069,8160_+_osa_CD_U40-1_78.82-0.92-0.66-2.13_NNNNNNN_0_ATGT_43_ATGATGA_14_CTGA_77
GTCTTAGCCCTACATGATGAACTATGTTTTAGCTATGGATGTATGTCCAGGTGGAGCTATATTTGACATAGTTACTCTGATAGGGCAAAGAC
>CD_U40-12_T.aestivum_(IWGSC_CSS_6DL_scaff_3216161)_2523,2625_-_osa_CD_U40-1_77.78-0.98-0.65-2.35_NNNNNNN_0_ATGT_35_ATGATGA_8_CTGA_75
ACCATACATGATGAATTTAAGATTTTAGCTATGGATGTATATCCAGATGGGCTATTTTTTTTGTCATAGTTACTCTGATAGGGCATTTGCTGTATCTTTTGGT
>CD_U40-13_T.aestivum_(IWGSC_CSS_6BS_scaff_2930899)_1323,1425_-_osa_CD_U40-1_75.28-0.97-0.63-2.12_NNNNNNN_0_ATGT_38_ATGATGA_7_CTGA_75
CCCTACATGATGAACTTAATATTTTAGCTGTGGATTTATGTCCACATGGAGCTATAATTTTTGTCATAGTTACTCTGATAGGTTATTCTGATTTGATATTGGG
>CD_U40-1_H.vulgare_(adopted_7)_561869982,561870070_-_tae_CD_U40-8_96.47-0.99-1.34-7.19_NNNNNNN_0_ATGT_41_ATGATGA_10_CTGA_78
TAGCCCTACATGATGAACTAAATATTTTAGCTATGGATTTATGTCCAGATGGAGCTATATTTTTTGTCATAGTTACTCTGATAGGGCTA
>CD_U40-2_H.vulgare_(adopted_7)_561866773,561866861_-_tae_CD_U40-8_95.29-0.99-1.30-6.90_NNNNNNN_0_ATGT_41_ATGATGA_10_CTGA_78
TAGCCCTACATGATGAACTAAATATTTTAGCTATGGATGTATGTCCAGTTGGAGCTATAATTTTTGTCATAGTTACTCTGATAGGGCTA
>CD_U40-3_H.vulgare_(adopted_6)_314621434,314621518_+_tae_CD_U40-5_89.41-0.99-1.14-5.56_NNNNNNN_0_ATGT_39_ATGATGA_8_CTGA_76
GCCCTACATGATGAATTTAATATATTAGCTATGGATGTATGTCCAGATGGGTCAATATAATTTGTCATAGTTACTCTGATAGGGC
>CD_U40-4_H.vulgare_(adopted_2)_124993921,124994013_-_tae_CD_U40-3_94.62-1.00-1.27-6.82_ATGAAGC_53_ATGT_45_AGGATGA_14_CTGA_78
GTAAATGCCCTTAAGGATGATTATCTTAACAAAGCTATGGCTTTATGTCCAAATGAAGCTTCTTTGTCATAGTTACTCTGATAGGGCATTTAC
>CD_U40-5_H.vulgare_(adopted_2)_124994292,124994383_-_tae_CD_U40-2_97.83-0.99-1.38-7.55_GTGAAGC_52_ATGT_44_ATGATGA_14_CTGA_77
GTAAATGTCCTAAATGATGATATCTTAGCAAAGCTATGGGTGCATGTCCAAGTGAAGCTTCTTTGTCATAGTTACTCTGATAGGACATTTAT
>CD_U40-6_H.vulgare_(adopted_6HS)_29188395,29188486_-_tae_CD_U40-1_94.29-0.97-1.22-6.13_ATGAAGC_52_ATGT_44_ATGATGA_14_CTGA_77
GTAAATGCCCTAAATGATGATATCTTAGCAAAGCTATGGACTTATGTCCAAATGAAGCTTCTTTGTCATACTTACTCTGATAGGGCATTTAT
>CD_U40-7_H.vulgare_(adopted_2)_124994576,124994666_-_tae_CD_U40-1_94.34-0.98-1.21-6.21_ATGAAGC_52_ATGC_44_ATGATGA_14_CTGA_77
GTAAATGCCCTAAATGATGATATCTTAGCAAAGCTATGGGTTTATGCCCAAATGAAGCTTCTTTGTCATAGTTACTCTGATAGGCATTTAT
>CD_U40-8_H.vulgare_(adopted_2)_124995095,124995186_-_tae_CD_U40-1_93.4-0.98-1.21-6.14_ATGAAGC_52_ATGT_44_ATGATGA_14_CTGA_77
GTAAATGCCCTAAATGATGATATTTTAGCAAAGCTATGGACTAATGTCCAAATGAAGCTTCTTTGTCATAGTTACTCTGATAGGGCATTTAT
>CD_U40-9_H.vulgare_(adopted_6HS)_34166296,34166387_+_tae_CD_U40-1_94.95-0.92-1.17-5.14_ATGAAGC_52_ATGT_44_ATGATGA_14_CTGA_77
GTAAATGCCCTAAATGATGATATCTTAGCAAAGCTATGGACTTATGTCCAAATGAAGCTTCTTTGTCATACTTACTCTGATAGGGCATTTAT
>CD_U40-10_H.vulgare_(morex_contig_189540)_1470,1561_-_tae_CD_U40-1_91.51-0.98-1.16-5.70_NNNNNNN_0_ATGT_44_ATGATGA_14_CTGA_77
GTAAATGCCCTAAATGATGATATCTTAGCAAAGCTATGGACTTATGTCCAAATAAAGTGTCTTTGTCATACTTACTCTGATAGGGCATTTAT
>CD_U40-1_B.vulgaris_(Bvchr6.sca015)_7554,7646_+_tae_CD_U40-9_77.38-0.99-0.74-2.80_ATGAAGC_53_TTGA_45_ATGATGA_15_CTGA_78
CATGATTGCTCTACATGATGATCTTTATTTTTGCTATTTGGATCTTGATCCAATGAAGCTTTATAGTCATAATTACACTGATAGGGCATCATG
>CD_U40-2_B.vulgaris_(Bvchr5.sca002)_7049023,7049115_+_tae_CD_U40-9_77.38-0.99-0.74-2.80_ATGAAGC_53_TTGA_45_ATGATGA_15_CTGA_78
CATGATTGCTCTACATGATGATCTTTATTTTTGCTATTTGGATCTTGATCCAATGAAGCTTTATAGTCATAGTTACACTGATAGAGCATCATG
>CD_U40-3_B.vulgaris_(Bvchr5.sca002)_5761762,5761854_+_tae_CD_U40-9_77.38-0.99-0.74-2.80_ATGAAGC_53_TTGA_45_ATGATGA_15_CTGA_78
CATGACTGCTCTACATGATGATCTTTATTTTTGCTATTTGGATCTTGATCCAATGAAGCTTTATAGTCATAGTTACACTGATAGAGCATCATG
>CD_U40-1_S.tuberosum_(adopted_10)_53802690,53802773_-_tae_CD_U40-2_77.89-1.02-0.75-3.14_ATGAAGC_48_ATTA_36_ATGATGA_8_CTGA_75
ATCCTAAATGATGAAGACTTTAAATGAGGCTATGGATTAACATCCAAATGAAGCTTTTTTTTGTCATAGTTACTCTGATAGGAT
>CD_U40-1_S.lycopersicum_(adopted_10)_63840403,63840486_+_stu_CD_U40-1_97.62-0.99-1.11-5.91_ATGAAGC_48_ATTA_36_ATGATGA_8_CTGA_75
ATCCTAAATGATGAAGACTTTAAATTAAGCTATGGATTAACATCCAAATGAAGCTTTTTTTTGTCATAGTTACTCTGATAGGAT
>CD_U40-1_V.vinifera_(adopted_8)_8090841,8090922_+_bvu_CD_U40-2_81.25-1.02-0.79-3.50_ATGAGGC_45_TTCA_37_ATGATGA_9_CTGA_72
ATCTCTACATGATGATAGCTGTTATTGGCTATGGATTTCATCCAATGAGGCCTTTTGTAGTCATAGTTACACTGATAGAGTT
>CD_U40-1_R.communis_(adopted_29601)_137593,137681_-_vvi_CD_U40-1_79.01-0.98-0.80-3.12_ATGAAGC_49_CTCC_44_ATGATGA_12_CTGA_76
ATGATCTCTATATGATGAAAACTTTAACGGGCTAAGGACTAAGCTCCAATGAAGCTTGTTTTAGTCATAGTTACACTGATAGAGAGCAT
>CD_U40-2_R.communis_(adopted_29601)_138232,138311_-_sly_CD_U40-1_83.75-0.94-0.80-3.06_ATGATGC_47_ATTA_35_ATGATGA_8_CTGA_71
CCCCTAAATGATGAAGTTTTTTAGTATGCTATGGATTAACATCCAAATGATGCATTAAGTCATAGTTACTCTGATAGGGG
>CD_U40-3_R.communis_(adopted_29601)_137227,137312_-_hvu_CD_U40-8_80.68-0.95-0.76-2.78_GTGAGGC_52_GTGT_44_ATGATGA_9_CTGA_76
ATCCCTAAATGATGATATATGTTTTAAAGGCCATGGGCTATCAGTGTCCAAGTGAGGCTTTTTGTCATAGTTACTCTGATAGGGCA
>CD_U40-1_L.japonicus_(LjSGA_070602)_220,301_+_rco_CD_U40-1_80.95-0.93-0.79-2.81_GTGAAGC_46_CTCC_41_ATGATGA_10_CTGA_71
GGTCTCTAAATGATGAAAACTATCTTCAGCTCAGGATAATCTCCAGTGAAGCTTTATTGTCATAGTTACACTGATAGAGATC
>CD_U40-2_L.japonicus_(LjSGA_070602)_749,830_+_rco_CD_U40-1_80.72-0.92-0.77-2.66_GTGAAGC_46_CTCC_41_ATGATGA_10_CTGA_71
GATCTCTAAATGATGAAAACTATCTTCAGCTCAGGATATTCTCCAGTGAAGCTTTATTGTCATAGTTACACTGATAGAGATC
>CD_U40-1_M.truncatula_(adopted_7)_17783435,17783518_+_lja_CD_U40-2_86.75-1.00-1.01-4.81_ATGAGGC_47_ATGA_47_ATGATGA_11_CTGA_72
TGATCTCTAAATGATGAAAACTAATCATGAGCTAGGATTAAATCCAATGAGGCTTTATTGTCATAGTTACACTGATAGAGGTCA
>CD_U40-2_M.truncatula_(adopted_7)_17783812,17783900_+_rco_CD_U40-1_86.05-0.96-0.92-3.83_ATGAAGC_47_CTCC_42_ATGATGA_13_CTGA_74
GATGATCTCTACATGATGAATACGTCATAGGCTAGGATAAGCTCCAATGAAGCCTGTTTTTGTCATAGTTACACTGATGGAGAGTCATT
>CD_U40-3_M.truncatula_(adopted_7)_18141484,18141582_+_rco_CD_U40-1_85.71-0.93-0.92-3.61_ATGAAGC_53_CTCC_48_ATGATGA_18_CTGA_80
GATGAACTGATCTCTATATGATGAATACATCATAGGCTATGGATAAACTCCAATGAAGCCTGTTTATGTCATAGTTACACTGATAGAGAATCATTCATC
>CD_U40-4_M.truncatula_(adopted_7)_17784300,17784378_+_rco_CD_U40-1_84.15-0.91-0.85-3.06_ATGAAGC_43_CTCC_38_ATGATGA_8_CTGA_70
TCTCTATATGATGAATACATCATAGGCTATGGATAAACTCCAATGAAGCCTGTTTATGTCATAGTTACACTGATGGAGA
>CD_U40-5_M.truncatula_(adopted_7)_17784732,17784830_+_rco_CD_U40-1_83.33-0.93-0.85-3.20_ATGAAGC_53_CTCC_48_ATGATGA_18_CTGA_80
GATGAACTGATTTCTATATGATGAATACATCGTAGGCTATGGATAAACTCCAATGAAGCCTGTTTATGTCATAGTTACACTGATAGAGAATCATTCATC
>CD_U40-1_P.persica_(scaffold_6)_24356048,24356142_+_vvi_CD_U40-1_82.28-0.95-0.84-3.24_NNNNNNN_0_TTGA_45_ATGATGA_17_CTGA_78
AACATGATCTCTCTAGATGATGATAAGCTATCACTGGCTATGGATTGAATCCAATTAAGCTTTTTGTCATAGTTACACTGATGGATGATTGTGTT
>CD_U40-2_P.persica_(scaffold_6)_24355329,24355410_+_hvu_CD_U40-9_84.15-0.88-0.76-2.46_ATGAAGC_48_ATGA_48_ATGATGA_9_CTGA_72
ATCCCCTGATGATGAGATGTTAGTATAAGCTATGGACTTACATCCAAATGAAGCTTTTTGTCATAGTTACACTGAAGGGGAA
>CD_U40-1_G.raimondii_(Chr06)_44110013,44110095_+_rco_CD_U40-3_79.52-0.95-0.74-2.66_GTGAGGC_49_CTTT_55_GTGATGA_10_CTGA_72
TTTCCCTATGTGATGAATAGTGTTCAACAGCTATGGACCAACATCCAAGTGAGGCTTTTGTCATAGTTACTCTGATAGGGAAA
>CD_U40-2_G.raimondii_(Chr06)_44109295,44109385_+_rco_CD_U40-2_82.5-0.99-0.95-4.10_ATGAAGC_52_ATGA_52_ATGATGA_13_CTGA_76
TTGATCCCCTAAATGATGAATATATTTTATTGGCTATGGATTTACATTCAAATGAAGCTTTTTGTCATAGTTGCTCTGATAGGGGCATTGA
>CD_U40-3_G.raimondii_(Chr02)_62314151,62314227_-_hvu_CD_U40-8_82.28-0.85-0.75-2.12_GTGAAGC_46_TTGT_55_GTGATGA_7_CTGA_69
CCCTATGTGATGAATAGTTTTCATAAGCTATGGACCAACATCCAAGTGAAGCTTTTGTCATAGTTACTCTGATAGGG
>CD_U40-4_G.raimondii_(Chr02)_62315420,62315507_-_tae_CD_U40-9_86.42-0.95-0.95-4.01_NNNNNNN_0_TTGT_61_ATGATGA_11_CTGA_75
GATTCCCTAAATGATGAACTCTTTTTTATTAGCTATGGATCTATATCCAAATGGAGCTTTTTGTCATAGTTACTCTGATAGGGGAATT
>CD_U40-1_B.rapa_(A09)_25934179,25934255_-_gra_CD_U40-2_82.28-0.86-0.73-2.09_ATGATGC_45_ATGA_45_ATGATGA_6_CTGA_70
CCCAAATGATGAACACTAATTTTTGGCTATGGATTATCATCCATATGATGCTTATTTGTCATAGTAACTCTGATGGG
>CD_U40-2_B.rapa_(A09)_25933971,25934057_-_rco_CD_U40-2_84.42-0.95-0.90-3.60_ATGAGGC_49_ATGT_60_ATGATGA_8_CTGA_74
CAACCCAATGATGAAACTTCACTAAGAATGCTATGGATTTACATCCAAATGAGGCTTTAATGTCATAGTTACTCTGATATGGGGTTG
>CD_U40-3_B.rapa_(A10)_17554314,17554412_-_ath_CD_U40-1_88.24-1.01-1.07-5.35_ATGATGC_59_CTGA_41_ATGAGGA_12_CTGA_84
AATAATTCCTGATGAGGATAACATATCTAAAGCTATGGATCTGATATTTCAGATTCATATGATGCTATATTGTCATAGTTACTCTGATGGGAAATTATT
>CD_U40-4_B.rapa_(A02)_1526171,1526266_+_ath_CD_U40-1_84.27-1.06-1.00-5.24_ATGATGC_60_CTGA_38_GTGAGGA_9_CTGA_85
ATTTCCTAGTGAGGATTACTTATTAAAAGCTATGGATCTGATTATTAAATCGTATTCATATGATGCTATATTGTCATAGTTACTCTGATGGGAAAT
>CD_U40-1_C.sinensis_(scaffold00098)_303596,303679_+_gra_CD_U40-4_87.64-1.00-1.04-5.02_ATGAAGC_48_TTGT_60_ATGATGA_9_CTGA_74
TCCCCTAAATGATGAATCTTTGTTATGAGCTATGGGCAAATATCCAAATGAAGCTCTTTTTGTCATAGTTACTCTGATAGGGGA
>CD_U40-2_C.sinensis_(scaffold00098)_304150,304224_+_gra_CD_U40-1_79.75-0.94-0.76-2.69_NNNNNNN_0_CTCT_50_ATGATGA_6_CTGA_67
CCCTTATGATGAATCTTATTTGAAGCTATGGGCTAACGCCCAAATGTGGCTCTTGTCATAGTTACTCTGACAGGG
>CD_U40-3_C.sinensis_(scaffold00098)_303942,304023_+_mtr_CD_U40-3_76.6-0.94-0.71-2.34_ATGAAGC_45_CTCC_40_ATGATGG_9_CTGA_72
ATCTTTACATGATGGGAACTGTAAAGATGATGGATGAAGCTCCAATGAAGCCTTTTCTAGTCATAGTTACACTGATACAGTA
