# Supplementary material for: Phylogenetic distribution of plant snoRNA families
Source: BMC Genomics. 2016 Nov 24;17:969. doi: 10.1186/s12864-016-3301-2 (PMC5122169; doi:10.1186/s12864-016-3301-2)
Supplement: Additional file 11 — snoRNAs with coordinates. Complete archive of all fasta files of annotated snoRNAs is provided. The header of each sequence follows convention of the snoStrip pipeline and includes genome coordinates, detailes about the successful query during homology search and annotation of the characteristic box motifs. (ZIP 355 kb) [file 12864_2016_3301_MOESM11_ESM.zip › Additional_folder_5/snoR64.fa]

>CD_snoR64-1_A.thaliana_(adopted_3)_17445685,17445776_+_NNNNNNN_0_ATGA_58_ATGAGGA_8_CTGA_81
ATTTCAAATGAGGAATACTTTGCCAAGTTGTTGAATGCTCAGATTTTTCTGGGTTTTATGATTCACTTGTATAGGAAGATCTGATGATTTCC
>CD_snoR64-1_R.communis_(adopted_30170)_3126506,3126608_-_ath_CD_snoR64-1_74.73-0.98-0.66-2.27_NNNNNNN_0_ATGA_64_ATGATGA_10_CTGA_92
AAAGGGCAAATGATGAATTATTTGCCGAATCATTGAATGCTCAGTTTCTTTGTATTGAGTATTATGATTCTTTCTCTTTGTATAGGAAGATCTGATGCCTTTT
>CD_snoR64-1_B.rapa_(A06)_10693136,10693224_-_ath_CD_snoR64-1_89.77-0.95-1.07-4.71_NNNNNNN_0_ATGA_58_ATGAGGA_7_CTGA_81
AATCAAATGAGGAACACTTTGCCAAGTTGTTGAATTCTCAGAAAAAATCTGAGTATTATGATTCACTTGTATAGGAAGATCTGATGATT
>CD_snoR64-2_B.rapa_(A06)_12830374,12830467_-_ath_CD_snoR64-1_89.41-0.91-0.99-3.97_NNNNNNN_0_ATGA_61_ATGAGGA_9_CTGA_84
TTGATCAAATGAGGAACACTTTGCCAAGTTGTTGAATGCTCAGAAAATTTCTAGAGTATAATGATTCACTTGAATAGGAAGATCTGATGTTATT
