# Supplementary material for: Phylogenetic distribution of plant snoRNA families
Source: BMC Genomics. 2016 Nov 24;17:969. doi: 10.1186/s12864-016-3301-2 (PMC5122169; doi:10.1186/s12864-016-3301-2)
Supplement: Additional file 11 — snoRNAs with coordinates. Complete archive of all fasta files of annotated snoRNAs is provided. The header of each sequence follows convention of the snoStrip pipeline and includes genome coordinates, detailes about the successful query during homology search and annotation of the characteristic box motifs. (ZIP 355 kb) [file 12864_2016_3301_MOESM11_ESM.zip › Additional_folder_5/snoR132a.fa]

>CD_snoR132a-1_O.sativa_(adopted_7)_26036862,26036950_-_NNNNNNN_0_CTGA_38_ATGAGGA_10_CTGA_78
TTTGGCACAATGAGGAGGTAATTTAGCTAATGTATCTCTGAGGTCTGAAGGCCAATGACTCCTATGTCCTTTTCATTCTGAGTGCCTTA
>CD_snoR132a-1_Z.mays_(adopted_2)_213310416,213310500_-_osa_CD_snoR132a-1_86.52-0.99-1.06-4.93_NNNNNNN_0_CCGA_36_ATGAGGA_8_CTGA_76
GGGCACAATGAGGAGTGAATTTTGCTAATGTATCTCCGAGGCCAGAATGCCAATGATTTTTATGTCCTTTTCATTCTGAGTGCCC
>CD_snoR132a-2_Z.mays_(adopted_1)_65686993,65687077_+_osa_CD_snoR132a-1_88.1-0.93-1.04-4.34_NNNNNNN_0_ATGA_36_GTGAGGA_8_CTGA_76
TGGCACAGTGAGGAACTAATTTTGCTAATGTATCTATGAGGTCAGAAGGCCAGTGAATCGAATGTCCTTTTCATTCTGAGTGCCA
>CD_snoR132a-3_Z.mays_(adopted_9)_119746478,119746562_+_osa_CD_snoR132a-1_86.9-0.93-1.01-4.12_NNNNNNN_0_ATGA_36_GTGAGGA_8_CTGA_76
TGGCACAGTGAGGAACTAATTTTGCTAATGTATCTATGAGGTCAAAAGGCCAGTGAATCAAATGTCCTTTTCATTCTGAGTGCCA
>CD_snoR132a-1_S.bicolor_(adopted_1)_57393751,57393835_-_zma_CD_snoR132a-3_100-0.99-1.43-8.05_NNNNNNN_0_ATGA_36_GTGAGGA_8_CTGA_76
TGGCACAGTGAGGAACTAATTTTGCTAATGTATCTATGAGGTCAAAAGGCCAGTGAATCAAATGTCCTTTTCATTCTGAGTGCCA
>CD_snoR132a-2_S.bicolor_(adopted_2)_74168939,74169023_-_zma_CD_snoR132a-1_95.29-0.99-1.30-6.90_NNNNNNN_0_CCGA_36_ATGAGGA_8_CTGA_76
GGGCACAATGAGGAGTTAATTTTGCTAATGTATCTCCGAGGCCAGAAGGTCAATGATTCTTATGTCCTTTTCATTCTGAGTGCCC
>CD_snoR132a-3_S.bicolor_(adopted_2)_74154907,74154991_-_zma_CD_snoR132a-1_95.29-0.99-1.30-6.90_NNNNNNN_0_CCGA_36_ATGAGGA_8_CTGA_76
GGGCACAATGAGGAGTTAATTTTGCTAATGTATCTCCGAGGCCAGAAGGTCAATGATTCTTATGTCCTTTTCATTCTGAGTGCCC
>CD_snoR132a-1_T.aestivum_(IWGSC_CSS_2BS_scaff_5247155)_44200,44279_-_osa_CD_snoR132a-1_82.95-0.98-0.85-3.56_NNNNNNN_0_CTGA_31_ATGAGGA_7_CTGA_72
GGCACAATGAGGAGTTAATATATCTCTCTACTGAGGTTGGAAGACCAATGACTCTTTATGTCCTTTTCATTCTGAGTGCC
>CD_snoR132a-2_T.aestivum_(IWGSC_CSS_2BS_scaff_5236007)_10692,10771_+_osa_CD_snoR132a-1_82.95-0.98-0.85-3.56_NNNNNNN_0_CTGA_31_ATGAGGA_7_CTGA_72
GGCACAATGAGGAGTTAATATATCTCTCTACTGAGGTTGGAAGACCAATGACTCTTTATGTCCTTTTCATTCTGAGTGCC
>CD_snoR132a-3_T.aestivum_(IWGSC_CSS_2DS_scaff_5335857)_10988,11069_-_osa_CD_snoR132a-1_81.61-0.97-0.81-3.17_NNNNNNN_0_CTGA_31_ATGAGGA_9_CTGA_72
AGGGCACAATGAGGAGTTAATATATCTCTACTGAGGTTGGAAGACCAATGACTCTTTATGTCCTTTTCATTCTGAGTGCCCT
>CD_snoR132a-4_T.aestivum_(IWGSC_CSS_2AS_scaff_5250729)_1974,2055_+_osa_CD_snoR132a-1_80.68-0.98-0.79-3.14_NNNNNNN_0_CTAC_28_ATGAGGA_9_CTGA_72
ATGGCACAATGAGGAGTTAATATATCTCTACCGAGGTTGGAAGACCAATGACTCTTTATGTCCTTTTCATTCTGAGTGCCCT
>CD_snoR132a-1_H.vulgare_(adopted_2)_99419861,99419936_+_tae_CD_snoR132a-4_91.25-0.96-1.13-5.32_NNNNNNN_0_ATGT_22_ATGAGGA_7_CTGA_68
GGCACAATGAGGAGTTAATATATGTATAGAGGTTGGAATACCAATGACACTTCATGTCCTTTTCATTCTGAGTGCC
>CD_snoR132a-1_P.persica_(scaffold_1)_32537496,32537588_-_sbi_CD_snoR132a-3_73.91-1.07-0.63-2.65_NNNNNNN_0_ATGA_37_ATGAGGA_9_CTGA_83
GGGGCACAATGAGGATACAATTTTGTAGTGGTATTTATGAGATTCAAATATCAATGATCTTATAACTTTAGTCCTTTTCATTCTGAGTGCCTC
>CD_snoR132a-1_P.taeda_(scaffold899796)_16689,16763_-_hvu_CD_snoR132a-1_77.22-1.03-0.65-2.61_NNNNNNN_0_ATGT_19_GTGAGGA_7_CTGA_67
GGCACAGTGAGGACTTGTATGTATTGAGGATTAATATCCCATGAAAGAAACATAGTCCTTTTCATTCTGAGTGCC
>CD_snoR132a-1_P.dactylifera_(PDK_30s693291)_8963,9051_-_tae_CD_snoR132a-3_73.56-1.05-0.56-2.18_NNNNNNN_0_GTGA_34_ATGAGGA_10_CTGA_78
CTGGGCGCAATGAGGAAGTTGTTTCATTTTTGAGTGAGGTCAAAGTCCAATGAGGAAACATATTAGTCCTTTTCATTCTGAGTGCCCAG
