# Supplementary material for: Phylogenetic distribution of plant snoRNA families
Source: BMC Genomics. 2016 Nov 24;17:969. doi: 10.1186/s12864-016-3301-2 (PMC5122169; doi:10.1186/s12864-016-3301-2)
Supplement: Additional file 11 — snoRNAs with coordinates. Complete archive of all fasta files of annotated snoRNAs is provided. The header of each sequence follows convention of the snoStrip pipeline and includes genome coordinates, detailes about the successful query during homology search and annotation of the characteristic box motifs. (ZIP 355 kb) [file 12864_2016_3301_MOESM11_ESM.zip › Additional_folder_5/Z158a.fa]

>CD_Z158a-1_O.sativa_(adopted_3)_16788889,16788980_+_GTGCTGA_62_CTGA_45_ATGATGA_10_CTGA_81
TCAAGGTGAATGATGAAATCACAAGTAAATACAGTTATCCCTGTCTGATTCCTTTCTAAGGGTGCTGAGAATACTTAAATCTGACACATTAA
>CD_Z158a-1_P.dactylifera_(PDK_30s1034221)_17617,17729_-_osa_CD_Z158a-1_77.91-0.92-0.70-2.26_GTGCTGA_73_CTGA_56_ATGATGA_19_CTGA_91
ATGATAGCAGCAGTGTGGATGATGAGAACATGAAAAATATTACAGTTATCCCTGTCTGATCAGTTTACATGGGTGCTGAAAATATTCAATCTGACACATATTGGCTGTTTCAT
>CD_Z158a-1_Z.mays_(adopted_6)_90047534,90047628_-_osa_CD_Z158a-1_85.19-0.87-0.84-2.73_GTGCTGA_65_CTGA_48_ATGATGA_12_CTGA_82
TAGAGATGTTGATGATGATAACACAAGTAAAATACAGTTATCCCTGTCTGATTCCTTCAAAAGGGTGCTGATTACGTTATTCTGACACATCTGTA
>CD_Z158a-2_Z.mays_(adopted_5)_47706749,47706842_+_osa_CD_Z158a-1_83.91-0.94-0.84-3.19_GTGCTGA_65_CTGA_47_ATGATGA_11_CTGA_82
AGAGATGTGGATGATGACAACACAATTAAAATACAGTTATCCCTGTCTGATTCCTTCAAAAAGGGTGCTGAGAACATTTTTCTGACACATTTCT
>CD_Z158a-3_Z.mays_(adopted_6)_89627271,89627359_-_osa_CD_Z158a-1_82.35-0.91-0.75-2.55_GTGCTGA_62_CTTA_44_ATGATGA_9_CTGA_79
AGTTGTGGATGATGATACCAAAGTAAAATACAGTTATCCCTGGCTTATTCCTTTTAAAAGGGTGCTGAGAACATTATTCTGACACAACT
>CD_Z158a-1_S.bicolor_(adopted_10)_57307802,57307902_+_zma_CD_Z158a-1_94.44-0.94-1.21-5.59_GTGCTGA_68_CTGA_51_ATGATGA_15_CTGA_85
GTATAGAGATGTGGATGATGATAACACAAGTAAAAAACAGTTATCCCTGTCTGATTCCTTCAAAAGGGTGCTGATAGCATTATTCTGACACATTTTTGTAT
>CD_Z158a-2_S.bicolor_(adopted_10)_57333614,57333703_+_zma_CD_Z158a-1_89.36-0.98-1.06-5.01_GTGCTGA_61_CTTA_44_ATGATGA_9_CTGA_80
AGGTGTGGATGATGATAACAAAGTAAAATACAGTTATCCCTGTCTTATTCCTTCCAAAGGGTGCTGATAAAACTTTATTCTGACACAACT
>CD_Z158a-3_S.bicolor_(adopted_3)_17418227,17418316_+_zma_CD_Z158a-1_88.3-0.98-1.04-4.82_GTGCTGA_61_CTTA_44_ATGATGA_9_CTGA_80
AGGTGTGGATGATGATAACAAAGTAAAATACAGTTATCCCAGTCTTATTCCTTCCAAAGGGTGCTGATAAAACTTTATTCTGACACAACT
>CD_Z158a-1_T.aestivum_(IWGSC_CSS_7AL_scaff_4373650)_7421,7513_-_sbi_CD_Z158a-2_86.36-0.97-0.94-4.06_GTGCTGA_63_CTTA_46_ATGATGA_9_CTGA_83
GGATGTGGATGATGAGATCACAAGTAAAAATACAGTTATCCCTGTCTTACTTCCTCGGAAGGGTGCTGAGAAAACTTTGAATCTGACACAATT
>CD_Z158a-2_T.aestivum_(IWGSC_CSS_7BL_scaff_6721747)_10308,10410_-_sbi_CD_Z158a-2_85.23-0.97-0.91-3.84_GTGCTGA_62_CTTA_45_ATGATGA_8_CTGA_82
GATGTGGATGATGAGATCACAAGTAAAAATACAGTTATCCCTGTCTTACTTCCTCGGAAGGGTGCTGAGAATACTTTGAATCTGACACAATTTACTCTGCATT
>CD_Z158a-3_T.aestivum_(IWGSC_CSS_7DL_scaff_3337745)_4197,4294_+_sbi_CD_Z158a-2_86.52-0.98-0.89-3.94_GTGCTGA_65_CTTA_48_ATGATGA_11_CTGA_85
GTGGATGTGGATGATGAGATCACAAGTAAAAATACAGTTATCCCTGTCTTACTTCCTTGGAAGGGTGCTGAGAGAACTTTGAATCTGACACAATTTAC
>CD_Z158a-4_T.aestivum_(IWGSC_CSS_6BS_scaff_3046256)_5921,6013_-_sbi_CD_Z158a-2_84.88-0.95-0.88-3.48_GTGCTGA_63_CTTA_46_ATGATGA_9_CTGA_83
GGATGTGGATGATGAGATCACAAGTAAAAATACAGTTATCCCTGTCTTACTTCCTCGGAAGGGTGCTGAGAACACTTTCAATCTGACACGATT
>CD_Z158a-5_T.aestivum_(IWGSC_CSS_6BS_scaff_2945154)_168,262_+_sbi_CD_Z158a-2_80.95-0.92-0.78-2.70_GTGCTGA_58_CTTA_41_ATGATGA_10_CTGA_78
TGGATGTGGATGATGAGAGTAAAAATACAGTTATCCCTGTCTTACTTCCTCGGAAGGGTGCTGAGAATACTTTCAATCTGACACGATTACTTCCA
>CD_Z158a-6_T.aestivum_(IWGSC_CSS_1BL_scaff_3820037)_14632,14725_+_sbi_CD_Z158a-2_81.4-0.95-0.78-2.88_GTGCTGA_63_CTTA_47_ATGATGA_11_CCGA_81
GTGAATGTGGATGATGAGATCAGAAGTAAAATACAATTACCCCTCTCTTACTTCTCAAAAGGGTGCTGAGGAAACTGAATCCGACACAATTTAC
>CD_Z158a-7_T.aestivum_(IWGSC_CSS_5DL_scaff_4579940)_9230,9322_-_osa_CD_Z158a-1_88.51-0.94-0.93-3.85_GTGCTGA_63_CTTA_46_ATGATGA_9_CTGA_83
GTATGTGGATGATGAGATCACAAGTAAAGATACAGTTATCCCTGTCTTACTTCCTTTGAAGGGTGCTGAGAATACTTGGAATCTGACACAGAT
>CD_Z158a-8_T.aestivum_(IWGSC_CSS_6DS_scaff_2124241)_6266,6358_-_osa_CD_Z158a-1_87.36-0.94-0.90-3.65_GTGATGA_63_CTTA_46_ATGATGA_9_CTGA_83
GTATGTGGATGATGAGATCACAAGTAAAAATACAGTTATCCCTGTCTTACTTCCTTTGAAGGGTGATGAGAATACTTCGAATCTGACACAGAT
>CD_Z158a-9_T.aestivum_(IWGSC_CSS_6AS_scaff_4390753)_16022,16125_+_osa_CD_Z158a-1_83.52-0.98-0.90-3.84_GTGCTGA_62_CTTA_45_ATGATGA_8_CTGA_82
GATGTGGATGATGAGATCACAAGTAAAAATACAGTTATCCCTGTCTTACTTCCTCGGAAGGGTGCTGAGAATACTTTCAATCTGACACAGTTACTTCCACCATC
>CD_Z158a-10_T.aestivum_(IWGSC_CSS_6DS_scaff_2124241)_12004,12099_-_osa_CD_Z158a-1_85.87-0.99-0.89-3.99_GTGCTGA_58_CTTA_41_ATGATGA_5_CTGA_78
GTGGATGATGAGATCACAAGTAAAATACAGTTATCCCTGTCTTACTTTCTCGGAAGGGTGCTGAGAATACTTTCAATCTGACACGATTACTTCCAC
>CD_Z158a-11_T.aestivum_(IWGSC_CSS_5DS_scaff_2731694)_4136,4242_-_osa_CD_Z158a-1_84.44-0.97-0.89-3.71_GTGCTGA_65_CTTA_48_GTGATGA_11_CTGA_85
ATGGGCGTGGGTGATGAGATCACAAGTAAAAATACAGTTATCCCTGTCTTACTTCCTTGGAAGGGTGCTGAGAATACTTCGAATCTGACACGATTACTGTGCACTAT
>CD_Z158a-12_T.aestivum_(IWGSC_CSS_5AS_scaff_1553340)_6055,6152_+_osa_CD_Z158a-1_84.44-0.97-0.89-3.71_GTGCTGA_59_CTTA_42_ATGATGA_5_CTGA_79
GTGCATGATGAGATCACAAGTAAAAATACAGTTATCCCTGTCTTACTTCCTCGGAAGGGTGCTGAGAATACTTCGAATCTGACACGATTACTGTGCAC
>CD_Z158a-13_T.aestivum_(IWGSC_CSS_6DS_scaff_2124241)_20919,21019_-_osa_CD_Z158a-1_84.71-0.91-0.87-3.19_GTGCTGA_64_CTTA_47_ATGATGA_10_CTGA_84
TGTATGTGGATGATGAGATCACAAGTAAAAATACAGTTATCCCTGTCTTACTTCCTCGGAAGGGTGCTGAGAATACTTTCAATCTGACACGGTTACTTGCA
>CD_Z158a-14_T.aestivum_(IWGSC_CSS_6DS_scaff_2124241)_15416,15516_-_osa_CD_Z158a-1_84.71-0.91-0.87-3.19_GTGCTGA_64_CTTA_47_ATGATGA_10_CTGA_84
TGGATGTGGATGATGAGATCACAAGTAAAAATACAGTTATCCCTGTCTTACTTCCTCGGAAGGGTGCTGAGAATACTTTCAATCTGACACGAGTACTTCCA
>CD_Z158a-15_T.aestivum_(IWGSC_CSS_5BS_scaff_2294283)_3481,3568_+_osa_CD_Z158a-1_83.52-0.98-0.87-3.69_GTGCTGA_61_CTTA_44_ATGATGA_6_CTGA_81
CGTGGATGATGAGATCACAAGTAAAAAATACAGTTATCCCTGTCTTACTTCCTCGGAAGGGTGCTGAGAATACTTCGAATCTGACACG
>CD_Z158a-16_T.aestivum_(IWGSC_CSS_5BS_scaff_2271522)_1809,1896_+_osa_CD_Z158a-1_83.52-0.98-0.87-3.69_GTGCTGA_61_CTTA_44_ATGATGA_6_CTGA_81
CGTGGATGATGAGATCACAAGTAAAAAATACAGTTATCCCTGTCTTACTTCCTCGGAAGGGTGCTGAGAATACTTCGAATCTGACACG
>CD_Z158a-17_T.aestivum_(IWGSC_CSS_5BS_scaff_2271522)_90,177_-_osa_CD_Z158a-1_83.52-0.98-0.87-3.69_GTGCTGA_61_CTTA_44_ATGATGA_6_CTGA_81
CGTGGATGATGAGATCACAAGTAAAAAATACAGTTATCCCTGTCTTACTTCCTCGGAAGGGTGCTGAGAATACTTCGAATCTGACACG
>CD_Z158a-18_T.aestivum_(IWGSC_CSS_5AS_scaff_1543978)_2164,2269_+_osa_CD_Z158a-1_84.71-0.91-0.84-3.05_GTGCTGA_64_CTTA_47_GTGATGA_10_CTGA_84
ATGGGCATTGTGATGAGATCACAAGTAAAAGTACAGTTATCCCTGTCTTACTTCCTCGGAAGGGTGCTGAGAATACTTTGAATCTGACACCATTACGTTGCACTAT
>CD_Z158a-19_T.aestivum_(IWGSC_CSS_6BS_scaff_3046256)_2403,2514_-_osa_CD_Z158a-1_80.65-1.00-0.78-3.26_GTGGTGA_70_CTTA_45_ATGATGA_8_CTGA_90
GATGTGGATGATGAGATCACAAGTAAAAATACAGTTATCCCTGTCTTACTTCCTTGGAAGGGTGGAAGGGTGGTGAGAATACTTTCAATCTGACACGGTTACTTGCAGCATC
>CD_Z158a-20_T.aestivum_(IWGSC_CSS_6AS_scaff_4390753)_18337,18436_+_osa_CD_Z158a-1_79.31-0.94-0.69-2.32_GTGCTGA_64_CTTC_47_ATGATGA_10_CTGA_84
TGGATGTGGATGATGAGATTACAAGTAAAAATAGAGGTATCCCTGTCTTCCTTCCCGGGAAGGGTGCTGAAAATACTTTAAGTCTGACAGGATTACTCCA
>CD_Z158a-1_H.vulgare_(adopted_6)_43547820,43547911_-_tae_CD_Z158a-13_97.7-0.85-1.16-4.47_GTGCTGA_62_CTTA_46_ATGATGA_9_CTGA_82
GTATGTGGATGATGAGATCACAAGTAAAAATACAGTTATCCCTGTCTTACTCCTTGGAAGGGTGCTGAGAATACTTTCAATCTGATATGATA
>CD_Z158a-2_H.vulgare_(adopted_7)_551235185,551235293_-_tae_CD_Z158a-2_95.96-0.95-1.27-6.22_GTGCTGA_68_CTTA_51_ATGATGA_14_CTGA_88
AGTGTGGGTGTGTATGATGAGATCACAAGTAAAAATACAGTTATCCCTGTCTTACTTCCTTTGAAGGGTGCTGAGAATACTTTGAATCTGACACAATGTACTCTGCACT
>CD_Z158a-3_H.vulgare_(adopted_6)_39552697,39552809_+_tae_CD_Z158a-2_94.06-0.97-1.21-6.04_ATGCTGA_66_CTTA_49_ATGATGA_12_CTGA_86
TATGGATGTGGATGATGAGATCACAAGTAAAAATACAGTTATCCCTGTCTTACTTCCTCGGAAGGATGCTGAGAATACTTTTAATCTGACACTACTTTTAATCTGACACCATA
>CD_Z158a-4_H.vulgare_(adopted_6)_49654948,49655048_+_tae_CD_Z158a-2_93.55-0.89-1.11-4.50_GTGCTGA_65_CTTA_48_ATGATGA_12_CTGA_85
TATGAATGTGGATGATGAGATCACAAGTAAAATACAGTTATCCCTGTCTTACTTCCTTGGAAGGGTGCTGAGAATACTTTTAACCTGACACCATATATGTA
>CD_Z158a-5_H.vulgare_(adopted_6)_43551162,43551254_-_tae_CD_Z158a-2_92.47-0.89-1.11-4.44_ATGCTGA_63_CTTA_46_ATGATGA_9_CTGA_83
GAATGTGGATGATGAGATGACAAGTAAAAATACAGTTATCCCTGTCTTACTTCTTTGGAAGGATGCTGAGAATACTTTTAATCTGACACCATA
>CD_Z158a-1_B.rapa_(A06)_12830095,12830188_-_hvu_CD_Z158a-5_74.23-1.03-0.59-2.25_TTGATGA_65_CTTA_47_ATGAGGA_9_CTGA_84
GAATGTGTATGAGGAGAAACAAAAATCAAAATACAGTTATCCCTGGCTTAGGCTTCTTAAGCCGTTGATGAATCTTTTGTAATCTGACCACATC
