# Supplementary material for: Phylogenetic distribution of plant snoRNA families
Source: BMC Genomics. 2016 Nov 24;17:969. doi: 10.1186/s12864-016-3301-2 (PMC5122169; doi:10.1186/s12864-016-3301-2)
Supplement: Additional file 11 — snoRNAs with coordinates. Complete archive of all fasta files of annotated snoRNAs is provided. The header of each sequence follows convention of the snoStrip pipeline and includes genome coordinates, detailes about the successful query during homology search and annotation of the characteristic box motifs. (ZIP 355 kb) [file 12864_2016_3301_MOESM11_ESM.zip › Additional_folder_5/snoR161a.fa]

>CD_snoR161a-1_O.sativa_(adopted_11)_5894984,5895093_-_NNNNNNN_0_GCGA_39_ATGATGA_6_CTGA_103
GGGAGATGATGAGTGGTAACATCTCGCTAATTAATGTTGCGAGAGGGGTGTCTGCCCCAACCAAGCCTGTTACGACAACAGGGCACTCCAATATTTTACCATCTGATCCC
>CD_snoR161a-1_P.dactylifera_(PDK_30s803031)_3434,3538_-_osa_CD_snoR161a-1_80.36-1.01-0.80-3.40_NNNNNNN_0_GCGA_33_ATGATGA_6_CTGA_98
GGGAGATGATGAGCGGTAAAAGCTCGCGGGATGCGAGTGGGGCGTCCGCCCCAATAAGCCTGTTACGACAACAGGGGCGCTCAAATCTTTTACCAATCTGATCCC
>CD_snoR161a-1_Z.mays_(adopted_2)_128168319,128168427_+_osa_CD_snoR161a-1_83.64-0.99-0.95-4.18_NNNNNNN_0_CCGA_38_ATGATGA_6_CTGA_102
GGGATATGATGAGTGGTAAAAACTCGGTTTTTTTATTCCGAGAGGGGTGCCTGCCCCAAATAAGCCTGTTACGACAACATGGCGCTCACATTTTTTACCATCTGATCCC
>CD_snoR161a-2_Z.mays_(adopted_6)_23356411,23356517_+_osa_CD_snoR161a-1_84.55-0.99-0.92-4.10_NNNNNNN_0_GCGA_37_ATGATGA_6_CTGA_100
GGGACATGATGAGCGGTATGATCTCGCAACTGCTATGCGAGAGGGGTGTCTGCCCCAACTACGCCTGTTACGACAACAGGCACCCCAATGATTTACCGTCTGATCCC
>CD_snoR161a-1_S.bicolor_(adopted_5)_18187835,18187944_+_zma_CD_snoR161a-1_91.82-1.00-1.01-5.12_NNNNNNN_0_GCGA_39_ATGATGA_6_CTGA_103
GGGAAATGATGAGTGGTAGAAGCTCGCGTTTTTTTATTGCGAGAGGGGTGCCTGCCCCAAATAAGCCTGTTACGACAACAGGGCACTCACACTGTTTACCATCTGATCCC
>CD_snoR161a-1_T.aestivum_(IWGSC_CSS_4AL_scaff_4AL_7087710)_4219,4330_+_sbi_CD_snoR161a-1_79.82-0.98-0.73-2.85_NNNNNNN_0_GCGA_39_ATGAGGA_9_CTGA_102
CAAGGGAAATGAGGAGTGGTACAGGCTCGCTTAATTATGCGAGAGGGTTGCCCGCCCCAATAAGCCTGTTACGACACTGGGGCTTCCCCATGGTTTACCATCTGATCCTGAA
>CD_snoR161a-2_T.aestivum_(IWGSC_CSS_4AL_scaff_4AL_7065621)_2826,2937_-_sbi_CD_snoR161a-1_79.82-0.98-0.73-2.85_NNNNNNN_0_GCGA_39_ATGAGGA_9_CTGA_102
CAAGGGAAATGAGGAGTGGTACAGGCTCGCTTAATTATGCGAGAGGGTTGCCCGCCCCAATAAGCCTGTTACGACACTGGGGCTTCCCCATGGTTTACCATCTGATCCTGAA
>CD_snoR161a-3_T.aestivum_(IWGSC_CSS_4AL_scaff_4AL_7065620)_2826,2937_-_sbi_CD_snoR161a-1_79.82-0.98-0.73-2.85_NNNNNNN_0_GCGA_39_ATGAGGA_9_CTGA_102
CAAGGGAAATGAGGAGTGGTACAGGCTCGCTTAATTATGCGAGAGGGTTGCCCGCCCCAATAAGCCTGTTACGACACTGGGGCTTCCCCATGGTTTACCATCTGATCCTGAA
>CD_snoR161a-4_T.aestivum_(IWGSC_CSS_7DS_scaff_3833064)_663,768_+_sbi_CD_snoR161a-1_80-0.99-0.72-2.86_NNNNNNN_0_GCGA_36_ATGAGGA_6_CTGA_99
GGGAAATGAGGAGTGGTACAGGCTCGCTGAATTATGCGAGAGGGGTGCCCGCCCCAATAAGCCTGTTACGACACTGGGACATCCCTGTGATTTACCATCTGATCCT
>CD_snoR161a-5_T.aestivum_(IWGSC_CSS_1BL_scaff_3838145)_3959,4064_-_osa_CD_snoR161a-1_78.18-0.99-0.77-3.02_NNNNNNN_0_GCGA_36_ATGAGGA_6_CTGA_99
GGGAAATGAGGAGTGGTACAGGCTCGCTTAATTATGCGAGAGGGGTGCCCGCCCCAATAAGCCTGTTACGACACTGGGGCATCCCCATGATTCACCATCTGATCCC
>CD_snoR161a-6_T.aestivum_(IWGSC_CSS_1AL_scaff_3897602)_12465,12570_-_osa_CD_snoR161a-1_77.27-0.99-0.74-2.86_NNNNNNN_0_GCGA_36_ATGAGGA_6_CTGA_99
GGGAAATGAGGAGTGGTACAGGCTCGCTTAATCATGCGAGAGGGGTGCCCGCCCCAATAAGCCTGTTACGACACTGGGGCATCCCCGTGATTCACCATCTGATCCC
>CD_snoR161a-7_T.aestivum_(IWGSC_CSS_1DL_scaff_2261341)_1640,1745_-_osa_CD_snoR161a-1_77.06-0.98-0.73-2.73_NNNNNNN_0_GCGA_36_ATGAGGA_6_CTGA_99
GGGAAATGAGGAGTGGTACAGGCTCGCTTAATTATGCGAGAGGGGTGCCCGCCCCAATAAGCCTGTTACGACACTGGGGCATCCCCGTGATTCACCATCTGATCCT
>CD_snoR161a-8_T.aestivum_(IWGSC_CSS_7AS_scaff_4250732)_3739,3843_-_osa_CD_snoR161a-1_75.23-0.98-0.68-2.41_NNNNNNN_0_GCGA_35_ATGAGGA_6_CTGA_98
GGGAAATGAGGAGTGGTACAGGCTCGCTAATTATGCGAGATGGATGCCCGCTTCAATAAGCCTGTTACGACACTGGGGCATCCCCGTGATTTACCATCTGATCCT
>CD_snoR161a-1_H.vulgare_(adopted_1)_434930694,434930800_-_tae_CD_snoR161a-7_94.34-0.99-1.24-6.51_NNNNNNN_0_GCGA_37_ATGAGGA_6_CTGA_100
GGGAGATGAGGAGTGGTACAGGCTCGCCTAATTTATGCGAGAGGGGTGCCCGCCCCAACAAGCCTGTTACGACACTGGGGCGTCCCCGTGATTTACCATCTGATCCC
>CD_snoR161a-2_H.vulgare_(adopted_7)_97538769,97538876_-_tae_CD_snoR161a-4_95.37-1.01-1.27-7.04_NNNNNNN_0_GCGA_37_ATGAGGA_6_CTGA_101
GGGAAATGAGGAGTGGTACAGGCTCGCTGAATTTGTGCGAGAGGGGTGCCCGCCCCAATAAGCCTGTTACGACACTGGGGCATCCCAAGTGATTTACCATCTGATCCT
>CD_snoR161a-3_H.vulgare_(adopted_5)_530477138,530477241_-_zma_CD_snoR161a-2_85.19-1.00-0.97-4.50_NNNNNNN_0_GCGA_33_ATGATGA_6_CTGA_97
GGGAGATGATGAGCGGTGTCAGCTCGCTATATGCGAGAGGGGTGTCCGCCCCAACTAAGCCTGTTACGACAATGGGGCACCCCAATGACTTACCATCTGATCCC
>CD_snoR161a-4_H.vulgare_(adopted_5HS)_18209951,18210057_+_osa_CD_snoR161a-1_82.73-0.99-0.90-3.89_NNNNNNN_0_GCGA_36_GTGATGA_6_CTGA_100
GGGATGTGATGAGTGGTATCTGCTCGCTGTAATCTGCGAGAGGGGTGTCCGCCCCAACCAAGCCTGTTACGACAATGGGCCGCCCCAATGACTTACCATCTGATCCC
>CD_snoR161a-1_B.vulgaris_(Bvchr1_un.sca001)_979289,979403_-_tae_CD_snoR161a-5_78.38-1.04-0.73-3.19_NNNNNNN_0_GCGA_40_ATGAGGA_7_CTGA_101
TGGAATATGAGGAGTGGTCATTTCTCGCTTATATAAATTGCGAGAGGGGTGTCCGCCCAAGCCTGGTTACGACAAATTGGGCATCCCCATTCTTAACCATCTGATTCCTATTCTA
>CD_snoR161a-2_B.vulgaris_(adopted_0112.scaffold00370)_121898,122009_+_osa_CD_snoR161a-1_77.36-0.95-0.67-2.27_NNNNNNN_0_GCGA_42_TTGAGGA_9_CTGA_102
AAATGGGATTGAGGAGTGGTCATTTCTCGCTTATTTAAACTGCGAGATGGGTGTTCGCCCAAGCCTGGTTACGACAAATTGGGCACCCCAATCTTTACCATCTGATCCCTAT
>CD_snoR161a-1_B.rapa_(A09)_7037445,7037556_-_bvu_CD_snoR161a-2_75.65-1.02-0.57-2.11_NNNNNNN_0_GCGA_41_ATGAGGA_9_CTGA_102
AAGGGGAAATGAGGAGTGGTTATTTTCTCGCTTTTATTATGCGAGAAGAGCGTTTCGCTCCGCCTGTTACGACAATTGAGCGCTCTCCTTTGTCTTACCATCTGATCCCTCT
