# Supplementary material for: Phylogenetic distribution of plant snoRNA families
Source: BMC Genomics. 2016 Nov 24;17:969. doi: 10.1186/s12864-016-3301-2 (PMC5122169; doi:10.1186/s12864-016-3301-2)
Supplement: Additional file 11 — snoRNAs with coordinates. Complete archive of all fasta files of annotated snoRNAs is provided. The header of each sequence follows convention of the snoStrip pipeline and includes genome coordinates, detailes about the successful query during homology search and annotation of the characteristic box motifs. (ZIP 355 kb) [file 12864_2016_3301_MOESM11_ESM.zip › Additional_folder_5/U43.fa]

>CD_U43-1_A.thaliana_(adopted_1)_6697439,6697524_+_TTGATGT_37_CTGA_31_ATGATGA_4_CTGA_81
ACAATGATGAGATACTTGCAGACGGGCGGTCTGAAATTGATGTCGTGTTGATTGTCTGCCATAAGCTACATAAGCATTCTCTGAGT
>CD_U43-2_A.thaliana_(adopted_1)_28212519,28212603_+_TTGATGC_36_CAGA_19_ATGATGA_4_CTGA_80
ACAATGATGAGATATTAGCAGACGGGCGGTCTGAATTGATGCCGTGTAGATTGTCTGCCATCGCTACTATGTAGCTTCTCTGAGT
>CD_U43-1_S.tuberosum_(adopted_4)_69611637,69611740_+_ath_CD_U43-2_82.14-0.98-0.83-3.38_CTGATGC_44_CAGA_27_ATGATGA_12_CTGA_91
TTGTTGGCTTAATGATGAGATACAAGCAGACGGGCGGTCTGAACTGATGCCATGTTGATTGTCTGCACAACTTCCATTAATGGAATTTCTCTGAAAGTTAGTAG
>CD_U43-1_S.lycopersicum_(adopted_4)_62064531,62064634_+_stu_CD_U43-1_97.12-0.99-1.35-7.37_CTGATGC_44_CAGA_27_ATGATGA_12_CTGA_91
TTGTTTGCTTAATGATGAGATACAAGCAGACGGGCGGTCTGAACTGATGCCATGTTGATTGTCTGCACAACTTCCTTTAATGGAATTTCTCTGAAAGTTAATAG
>CD_U43-1_B.rapa_(A02)_13624636,13624744_+_ath_CD_U43-2_88.89-1.05-1.13-6.17_TTGATGC_44_CAGA_27_GTGATGA_12_CTGA_93
GGGATGAAACAGTGATGAGATACTAGCAGACGGGCGGTCTGAATTGATGCCGTGTAGATTGTCTGCCACCGCTACAACTTTAGTAGCATTCTCTGAGTTTTTTTATCCT
