# Supplementary material for: Phylogenetic distribution of plant snoRNA families
Source: BMC Genomics. 2016 Nov 24;17:969. doi: 10.1186/s12864-016-3301-2 (PMC5122169; doi:10.1186/s12864-016-3301-2)
Supplement: Additional file 11 — snoRNAs with coordinates. Complete archive of all fasta files of annotated snoRNAs is provided. The header of each sequence follows convention of the snoStrip pipeline and includes genome coordinates, detailes about the successful query during homology search and annotation of the characteristic box motifs. (ZIP 355 kb) [file 12864_2016_3301_MOESM11_ESM.zip › Additional_folder_5/snoR100.fa]

>HACA_snoR100-1_A.thaliana_(adopted_5)_2632300,2632416_-_ACTGAA_32_ACA_112
GAATGATTGTAGCATGGTACTGTGCACGGAAACTGAATCATGGGTTTCAAATGTCTGTGCCTGCTCTGAGTTCCTTATTGGTTCTTTGATTTGCGGGCCTGATTTGAACCCACATTT
>HACA_SnoR100-2-1_A.thaliana_(adopted_5)_2632770,2632875_-_ACTGAA_32_ACA_101
TAATGAATGTAGCATGGTACTGTACACGGAAACTGAACTATGGATCGACATGTCTGCCATCTCTGATTTTTTCCCTGATTAGACGGCCTGGTTTAGATCCACATTC
>HACA_snoR100-1_A.trichopoda_(AmTr_v1.0_scaffold00077)_1399509,1399608_-_ath_HACA_SnoR100-2-1_72.12-0.97-0.56-1.62_AGATGA_29_ACA_95
CATGAAAAAAGCATGGTAATGTGTACGGAGATGAATAGTCATCATGTCTGCCCGCTTTGATTCTCTCTATGATAAGTGGGCCTGGATTAGACTTACATTC
>HACA_snoR100-1_P.dactylifera_(PDK_30s918411)_27628,27734_-_atr_HACA_snoR100-1_75.47-1.05-0.70-2.79_AGATGA_27_ACA_102
AGAAGGAAGCATGGTAAGGTGCACAGAGATGAAAGATGGGTCCACATGTCTGCTCGCTTTGATGCTCTCGGGCGTTGATCTAGCGGGCCTGGATTCGACTCACATTC
>HACA_snoR100-1_Z.mays_(adopted_8)_159191921,159192026_+_pda_HACA_snoR100-1_84.47-0.95-0.94-3.55_AGAAGG_28_ACA_101
AGGAAGGAAGCATGGTAGTGTGCACGGAGAAGGAGGAGGTCTGCATGTCTGCTCGCTTTGATGCCCTCGGGCTCTGATCTCGCGGGCCTGGATTCGACCTACACGC
>HACA_snoR100-2_Z.mays_(adopted_6)_137387898,137388003_-_pda_HACA_snoR100-1_81.13-0.98-0.84-3.21_AGATTA_29_ACA_101
AAAGAAGGAAGCATGGTAGTGTGCACGGAGATTAGCTGGTCTGCATGTCTGCTCGACGTGACGCCTTCGGGCTTTGATCGTGCGGGCCTGGATTCGACCCACATTT
>HACA_snoR100-1_S.bicolor_(adopted_9)_46143585,46143696_-_zma_HACA_snoR100-2_88.29-1.04-1.13-5.57_AGAGCA_27_ACA_107
GGAAGGAAGCATGGTAGTGTGCACGGAGAGCAGAGCACCAGCGGGTCTGCATGTCTGCTCGCCGTGACGCCTTCGGGCTTTGATCATGCGGGCCTGGATTCGACCCACATTT
>HACA_snoR100-2_S.bicolor_(adopted_3)_72386234,72386340_-_zma_HACA_snoR100-1_92.45-0.99-1.22-5.78_AGACGA_29_ACA_102
CAGGAAGGAAGCATGGTAGTGTGCACGGAGACGAACATGGTCTGCATGTCTGCTCGCCTTGATGCCCTCGGGCTTTGATCTTGCGGGCCTGGATTCGACCTACACGC
>HACA_snoR100-1_O.sativa_(adopted_5)_17852953,17853061_-_sbi_HACA_snoR100-1_86.61-0.99-1.03-4.43_AGATTC_28_ACA_104
AGGAAGGAAGCATGGTAGTGTGCACGGAGATTCACCACAAGGTCTGCATGTCTGCCTGCAGTGACGCCTTCGGGCTTTGATCTCGCGGGCCTGGATTTGACCCACATTT
>HACA_snoR100-2_O.sativa_(adopted_1)_41010331,41010444_-_sbi_HACA_snoR100-1_81.42-1.00-0.89-3.60_AGATGG_28_ACA_109
AGGAAGGAAGCATGGTAGTGTGTACAGAGATGGATTGATTTTGTTGGTCTGCATGTCTGCCTGCGGTGATGCCTTCGGGCTTTGATCTCGCGGGCCTGGATTTGACCCACACTT
>HACA_snoR100-1_T.aestivum_(IWGSC_CSS_3B_scaff_10507735)_6115,6226_-_osa_HACA_snoR100-2_87.61-0.98-1.05-4.52_AGATGG_30_ACA_107
AGAGGAAGGAAGCATGGTAATGTGCACGGAGATGGACTGAATTGGTCTGCATGTCTGCTCGCCCTGACGCCTTCGGGCTTTGATCTCGCGGGCCTGGATTTGACCCACACTA
>HACA_snoR100-2_T.aestivum_(IWGSC_CSS_3AL_scaff_4314842)_1907,2017_+_osa_HACA_snoR100-2_87.61-0.98-1.05-4.52_AGATGG_29_ACA_106
GAGGAAGGAAGCATGGTAATGTGCACGGAGATGGACTGAATTGGTCTGCATGTCTGCTCGCCCTGACGCCTTCGGGCTTTGATCTCGCGGGCCTGGATTTGACCCACACTA
>HACA_snoR100-3_T.aestivum_(IWGSC_CSS_3DL_scaff_6923814)_639,749_+_osa_HACA_snoR100-2_86.73-0.98-1.03-4.35_AGATCG_29_ACA_106
AAGGAAGGAAGCATGGTAATGTGCACGGAGATCGACTGAATTGGTCTGCATGTCTGCTCGCCCTGACGCCTTCGGGCTTTGATCTCGCGGGCCTGGATTTGACCCACACTA
>HACA_snoR100-4_T.aestivum_(IWGSC_CSS_1BL_scaff_3824465)_9277,9388_+_osa_HACA_snoR100-2_86.73-0.98-1.03-4.35_AGATTG_29_ACA_107
GAGGAAGGAAGCATGGTAATGTGCACGGAGATTGACTGAACTCGGTCTGCATGTCTGCTCGCGCTGATGCCTTCGGGCTTTGATCTCGTGGGCCTGGATTTGACCCACACTA
>HACA_snoR100-5_T.aestivum_(IWGSC_CSS_1DL_scaff_2225386)_2541,2647_+_osa_HACA_snoR100-1_86.54-0.95-0.98-3.78_AGATTG_29_ATA_102
GAGGAAGGAAGTATGGTAATGTGCATGGAGATTGACTTGGTCTGCATGTCTGCTCGCCCTGACGCCTTTGGGCTTTGATCTCGCGGGCCTGGATTTGACCCATACTC
>HACA_snoR100-6_T.aestivum_(IWGSC_CSS_4AL_scaff_4AL_7143037)_12195,12312_-_osa_HACA_snoR100-1_77.97-1.07-0.80-3.56_AGATTG_36_AGA_113
GAGGAAGGAAGCATGGTAATGGGCGTGCTGCACGCAGATTGACTGAACTCGGTCTGCATGTCTGCTCGCCCTGACGCCCTCGGGCTTTGATCTGCGGACCTAGATTTGACTCAGACTT
>HACA_snoR100-7_T.aestivum_(IWGSC_CSS_1AL_scaff_3975798)_15442,15556_+_sbi_HACA_snoR100-1_84.96-1.00-0.99-4.25_AGAGTA_28_ACA_110
AGGAAGGAAGCATGGTACTGTGCACGGAGAGTACCGATACAGGTGGTCTGCATATGTCTGCTCGTCTTGACGCCTTCGGGCTTTGATCTCGCGGGCCTGGATTTGACCAACATTC
>HACA_snoR100-8_T.aestivum_(IWGSC_CSS_1DL_scaff_2286754)_2880,2994_+_sbi_HACA_snoR100-1_84.07-1.00-0.96-4.07_AGAGTA_28_ACA_110
AGGAAGGAAGCATGGTAATGTGCACGGAGAGTACCGATACCGGTGGTCTGCATATGTCTGCTCGTCTTGACGCCTTCGGGCTTTGATCTCGCGGGCCTGGATTTGACCAACATTC
>HACA_snoR100-9_T.aestivum_(IWGSC_CSS_1BL_scaff_3881689)_2943,3057_+_sbi_HACA_snoR100-1_83.19-1.00-0.94-3.90_AGAGTA_28_ACA_110
AGGAAGGAAGCATGGTAATGTGCACGGAGAGTACCGATACCGGTGGTCTGCATATGTCTGCTCGTCTTGACGCCTTCGGGCTTTGATCTCGCGGGCCTGGATTTGGCCAACATTC
>HACA_snoR100-1_H.vulgare_(adopted_1H)_11610468,11610583_+_tae_HACA_snoR100-8_96.52-0.99-1.34-6.67_AGAGTA_29_ACA_111
GAGGAAGGAAGCATGGTAATGTGCACGGAGAGTACCGGTATCTGTGGTCTGCATATGTCTGCTCGTCTTGACGCCTTCGGGCTTTGATCTCGCGGGCCTGGATTTGACCAACAATC
>HACA_snoR100-2_H.vulgare_(adopted_3)_530895070,530895182_+_tae_HACA_snoR100-1_99.11-0.99-1.41-7.26_AGATGG_31_ACA_108
AAGAGGAAGGAAGCATGGTAATGTGCACGGAGATGGACTGAATTGGTCTGCATGTCTGCTCGTCCTGACGCCTTCGGGCTTTGATCTCGCGGGCCTGGATTTGACCCACACTA
>HACA_snoR100-3_H.vulgare_(adopted_4HL)_25975628,25975740_-_tae_HACA_snoR100-1_91.96-0.99-1.20-5.65_ATATTG_31_ACA_108
AAGAGGAAGGAAGCATGGTAATGTGCACGGATATTGACTGAATTGGTCAACCTGTCTTCTCATCCTGACGCCTTCGGGCTTTGATCTCGCGGGCCTGGATTTGACACACACTA
>HACA_snoR100-1_B.vulgaris_(adopted_0982.scaffold01578)_5290,5395_+_atr_HACA_snoR100-1_74.04-1.03-0.68-2.48_AGATTG_30_ACA_101
TAATGAAGGAAGCATGGTAATGTACACAGAGATTGATAATTTAGGTCAACATGTCTGCTCCCTTGGATTTAATTCATGATATGGGGGCCTGGTTAAACCTACATTT
>HACA_snoR100-1_S.tuberosum_(adopted_6)_2803693,2803801_-_bvu_HACA_snoR100-1_80.19-0.99-0.77-2.91_AAATTG_32_ACA_104
TGGAATGAAGGAAGCATGGTTATGTGTACAGAAATTGAATTAATTGAGTCGACATGTCTGCTACCTCTGATTTCTTCCTGATTTGGTGGCCTGGTTTAGACTCACATCC
>HACA_snoR100-2_S.tuberosum_(adopted_6)_2803906,2804013_-_bvu_HACA_snoR100-1_77.57-1.00-0.70-2.57_AAATTG_31_ACA_103
AGAATGAAGGTAGCATGGTTATATGCACAGAAATTGAATTAATAGAGTCGACATGTCTGCTACCTCTGATTTCTCTATGATTTGGTGGCCTGGTTTAGACTCACATTC
>HACA_snoR100-3_S.tuberosum_(adopted_1)_51721602,51721720_+_tae_HACA_snoR100-4_73.45-1.00-0.59-1.93_AGATTG_30_ACA_114
AAATGAAGGCAGCATGGTTATGTGCACGGAGATTGAATCAGCAGAGTCGACATGTCTGCTCCCTCTGATACCCTTTTAAAGGGTTAATGATTTGGAGGCCTGGTTTTAGACTCACATCT
>HACA_snoR100-4_S.tuberosum_(adopted_12)_5731726,5731827_+_pda_HACA_snoR100-1_70.75-0.98-0.47-1.29_AAATTG_28_ACA_97
ATGACGGAAGCACGGTCATGTGCACAAAAATTGAAATAGAGTTGACATGTCTGCTCCCTCTGATTCCCAATGATTTAGGGGCATGAGTTGAGACTCACATCC
>HACA_snoR100-1_S.lycopersicum_(adopted_12)_997375,997477_-_stu_HACA_snoR100-4_95.1-0.99-1.29-6.31_AAATTG_29_ACA_98
AATGAAGGAAGCACGGTTATGTGCACAAAAATTGAAATAGAGTTGACATGTCTGCTCCCTCTGATTCCCTGTGATTTAGGGGCATGAGTTGAGACTCACAGCC
>HACA_snoR100-2_S.lycopersicum_(adopted_1)_6848675,6848796_-_stu_HACA_snoR100-3_95.73-0.97-1.29-6.15_AGATTG_33_ACA_117
TAAAAATGAAGGCAGCATGGTTATGTGCACAGAGATTGAATTAGCAGAGTCGACATGTCTGCTCCCTCTGATACCCCTTTGAAGGGTTAATGATTTGGGGGCCTGGTTTTAGACTCACATTT
>HACA_snoR100-3_S.lycopersicum_(adopted_6)_1494880,1494990_+_stu_HACA_snoR100-2_96.36-1.01-1.30-6.74_AAATTG_32_AAA_106
TAGAATGAAGGTAGCATGGTTATATGTACAGAAATTGAATTTAATAGAGTCGACATGTCTGCTACCTCTGATTTCTCTTATGATTTGGTGGCCTGGTTTAGACTCAAATTC
>HACA_snoR100-4_S.lycopersicum_(adopted_1)_82217650,82217745_-_stu_HACA_snoR100-2_81.25-0.88-0.76-2.17_AAATTT_24_ACA_91
TTTTATCATAATTATGTGCACTGAAATTTAATCGGGTTGACATGTCTGCTCCCTCTGATTTCCAATGATTTGTGGGCCTGGTTTAGATTCACATCC
>HACA_snoR100-5_S.lycopersicum_(adopted_6)_1495092,1495201_+_stu_HACA_snoR100-1_96.33-0.99-1.33-6.60_AAATTG_33_ACA_105
TTGGAATGAAGGAAGCATGGTTATGTGTACAGAAATTGAATTAATTGAGTCAACATGTCTGCTACCTCTGATTTCTCTATGATTTGGTGGCCTGGTTTAGACTCACATCC
>HACA_snoR100-1_V.vinifera_(adopted_6)_8878685,8878801_+_sly_HACA_snoR100-2_80.17-0.98-0.78-2.88_AGATTG_34_ACA_112
GAAATAATGAAGGAAGCATGGTAATGTGCACAGAGATTGAATTCTAAGGTCATCATGTCTGCTCTCTCTGATGCCTTTCGGGGCTTTGATTTGGGGGCCTGGATCAGACCTACATTT
>HACA_snoR100-1_R.communis_(adopted_29070)_16074,16197_+_vvi_HACA_snoR100-1_85.59-1.00-0.98-4.25_AGATTG_35_ACA_119
TTACACAATGAAGGTAGCATGGTAATGTGCACAGAGATTGAATTCTCTTTGGGTCTACATGTCTGCTCCCTCTGATGCCTCTCTTGGTGGCTTTGATTTGGGGGCCTGGTTCTGACCCACATTT
>HACA_snoR100-2_R.communis_(adopted_29976)_330706,330812_+_sly_HACA_snoR100-5_81.48-0.97-0.85-3.18_AAATTG_34_ACA_102
AAAGGAATGAAGGCAGCATGGTAATGTGCACAGAAATTGAATGGGTCAACATGTCTGCCCCCTCTGATTCCTCCTTTGATGAGGGGGCCTGGTTTCGATCCACATCT
>HACA_snoR100-1_L.japonicus_(CM0142)_238718,238833_+_sly_HACA_snoR100-5_80.73-0.98-0.81-3.04_AAATTG_35_ACA_111
TTAGTAATGAAGGAACGCATGGTTATGTGAACGGAAATTGATTTAGCGCTTGGGTCAACATGTCTGCTCTCTCTGATTCCTGAATTGATTTGAGGGCCTGGTTGCGACCTACATTC
>HACA_snoR100-1_P.persica_(scaffold_6)_2185652,2185763_+_lja_HACA_snoR100-1_82.3-0.97-0.82-3.02_AAATTG_35_ACA_107
GAAAGTAATGAAGGAAGCATGGTGATGTGCACGGAAATTGAACAACTTTGGGTCCGCATGTCTGCCCTCTCTGATTCTCTCTGATTTGAGGGCCTGGTTACGACCCACATCA
>HACA_snoR100-1_G.raimondii_(Chr09)_17916726,17916854_+_rco_HACA_snoR100-1_80.49-0.98-0.79-2.95_AAACTG_36_ACA_124
AAAAAGAAATGAAGGTAGCATGGTAGTGTGCACAGAAACTGAATCTTACGATGGGACGACATGTCTGCTCTCTCTGAACCTCATTTCTATTGGGGCTTTGATGAGGGGGCCTGGTTTAGTCCCACATTT
>HACA_snoR100-1_B.rapa_(A02)_2627669,2627776_-_ath_HACA_SnoR100-2-1_93.33-0.98-1.23-5.77_AGTGAA_34_ACA_103
AATAATGAATGTAGCATGGTACTGTACACGAAAAGTGAACTATGGATCGACATGTCTGCCATCTCTGATTTAATATATGATTAGACGGCCTGGTTTAGATCCACATTT
>HACA_snoR100-2_B.rapa_(A03)_1466892,1466998_-_ath_HACA_SnoR100-2-1_92.31-0.97-1.20-5.40_ATTGAA_33_ACA_102
AAAATGAATGTAGCATGGTACTGTACACGAAAATTGAATTATGGATCGACATGTCTGCCATCTCTGATTTAATATATGATTAGACGGCCTGGTTTAGATCCACATTT
>HACA_snoR100-3_B.rapa_(A10)_16189947,16190053_-_ath_HACA_SnoR100-2-1_91.35-0.97-1.17-5.20_ACTGAA_33_ACA_102
ACAATGAATGTAGCATGGTACTGTACACGAAAACTGAACCATGGATCGACATGTCTGCCATCTATGAGTTTAAATATGATTAGACGGCCTGGTTTAGATCCACATTA
>HACA_snoR100-4_B.rapa_(A03)_1466687,1466791_-_ath_HACA_SnoR100-2-1_86.67-0.98-1.02-4.30_ACTAAA_32_ACA_100
GAATGAAGGTAGCATGGTACTGTGCACGTAAACTAAAATCGGATCGACATGTCTGCCATCTCTGATTCATGTTGTGATGAGACGGCCTGGTTTAGATCCACATTC
>HACA_snoR100-5_B.rapa_(A02)_2627888,2627988_-_ath_HACA_SnoR100-2-1_87.88-0.93-0.99-3.70_AAAGTG_26_ACA_96
CGATGTAGCATGGTACTGTATACGAAAAGTGATTTATTGATCGACATGTCTGCCATCTCTGAGTTTAATATGATTAGACGGCCTGGTTTAGATCCACATTA
>HACA_snoR100-6_B.rapa_(A02)_2627408,2627518_-_ath_HACA_SnoR100-2-1_82.73-1.03-0.93-4.10_AAACTG_29_ACA_106
GATGAAGGTAGCATGGTACTGTGCACGTAAACTGAGCTTTGCTGCGGATTGACATGTCTGCCCTCTCTGAGTTTTTTCTTTGATTAGAGGGCCTGGTTGATATCCACACTC
>HACA_snoR100-7_B.rapa_(A03)_1466423,1466534_-_ath_HACA_SnoR100-2-1_81.31-1.00-0.89-3.59_AAACTG_31_ACA_107
TAGATGAAGGTAGCATGGTACTGTGCACGTAAACTGAGCTTGCTTGCGGATTGATATGTCTGCCCTCTATGAGTTTTTCTTTGATTAGAGGGCCTGGTTGAGATCCACATCC
>HACA_snoR100-8_B.rapa_(A10)_16189723,16189830_-_ath_HACA_SnoR100-2-1_79.82-1.02-0.84-3.41_AAACTG_30_ACA_103
GAATGAAGGAAGCATGGTACTGTGCACGAAAACTGAGCTTGCTGCGGATTGATATGTCTGCCCTCTTTGAGTTTCTCTGATCAGAGGGCCTGGTTGAGATCCACATTC
>HACA_snoR100-9_B.rapa_(A10)_16189500,16189617_-_ath_HACA_snoR100-1_89.57-0.97-1.12-4.88_ACTAAA_33_ACA_113
ATAATGAATGTAGCATGGTACTGTACACGGAAACTAAATCATGAGTTTGAAATGTCTGTGCCCTCTCTGAGTACCTAATCGGTTCTTTGATTTGCGGGCCTGGTTTAAACCCACATTC
>HACA_snoR100-10_B.rapa_(A03)_1466224,1466341_-_ath_HACA_snoR100-1_89.57-0.97-1.12-4.88_ACTGAA_33_ACA_113
ATAATGAATGTAGCATGGTACTGTCCACGGAAACTGAATCATGGGTTTGAAATGTCTGTGCCCTCTTTGAGAACCTAACTGGTTCTTTGATTTGCGGGCCTGGTTTAAACCCACATTC
>HACA_snoR100-11_B.rapa_(A02)_2627175,2627285_-_ath_HACA_snoR100-1_82.76-0.98-0.89-3.51_ACTGAA_33_ACA_106
ATAATGAATGTAGCATGGTACTGTACACGGAAACTGAATCATGGTGTTTGAAATGTCTGTGCCCTCTCTGAAAACTTCTTTGATTTGCGGGCCTGGTTTAAACCAACATTC
>HACA_snoR100-1_C.sinensis_(scaffold00254)_17728,17827_-_ppe_HACA_snoR100-1_82.52-0.91-0.82-2.65_AAATTG_31_ACA_95
GAGATGAAGGTAGCATGGTTATGTGCACAGAAATTGATTTGGGTCTGCATGTCTGCCCCTAATGATCTCTGATTTGGGGGCCTGGTTATGACCTACATTT
>HACA_snoR100-2_C.sinensis_(scaffold00176)_256285,256388_+_ppe_HACA_snoR100-1_75.73-0.91-0.62-1.67_AAATTG_35_ACA_99
ATATAGAGATGAGGGTAGCATGGTTATGTGCAAGAAATTGATTTGGGTCCGCATGCCTGCTTCTAATGATCTCTTATTTAGGAGCTTGGTTATGACCTACATTT
>HACA_snoR100-3_C.sinensis_(scaffold00498)_14118,14242_+_rco_HACA_snoR100-1_77.12-0.94-0.68-2.13_ATATTG_36_ACA_120
TAATATAGATGAAGGTAGCATGGTAATATGCACTGATATTGAAGTTCCAGGTCCATTTGTCTGCTCCTCTTGATGCCTTCTTGCTTGAGGGCTCTGATATAGGGGCCTGATTATGACCTACATAT
>HACA_snoR100-4_C.sinensis_(scaffold00001)_387251,387371_-_rco_HACA_snoR100-1_77.31-0.95-0.67-2.14_AAATTT_27_ACA_116
CAAACGTAGCATGGTTATGTGCACAGAAATTTAAATTTCAATTGGAGTCTTCATGTCTACTCTTGTTGATGCCTTCTTTCTCTAGGGCTCTGATTTTGGGGCCTGATTATGACCTACATTG
>HACA_snoR100-5_C.sinensis_(scaffold00498)_22371,22493_+_rco_HACA_snoR100-1_74.58-0.94-0.61-1.78_AGATTG_34_ACA_118
TAGTAGAGATGAGGGTAGCATGGCAATATGCACAGATTGAAGTTCCAGCTCTGCTTTTCTGCTCCTATTGATGCCTTCCTTCTTGAGGGCTCTGATATGGGGGCCTGATTATGACCTACATAT
>HACA_snoR100-1_P.taeda_(scaffold77219)_116982,117095_-_vvi_HACA_snoR100-1_70.8-0.96-0.42-1.02_AGAGAA_31_AAA_109
AAAATGAAACTAGCATGGTTATGTGCACAAAGAGAAACTATATGTAATAATCTACTTTCTTTGATGTCCTACGGGACATGATATAGTTGCCCTGGATTACCCTCCATTAAATAC
>HACA_snoR100-2_P.taeda_(scaffold478228)_129720,129831_-_tae_HACA_snoR100-3_75.26-0.87-0.57-1.30_AGAGAG_25_AAA_107
TGAGAATAGCACGGTTATGTGTACAGAGAGCAAGTATGGGTGATTGTCTGCTTGCTTTGACGGCTTGCGGGCCATGATATAGCGGGCCTGGATTTTACCCTCCATTAAATCT
>HACA_snoR100-3_P.taeda_(scaffold288864.2)_59983,60098_+_osa_HACA_snoR100-1_72.45-0.89-0.52-1.15_AAACTA_33_AAA_111
AATGAGAATAGCACGGTTATGTGCACAGACATAAACTAGGGGTGATTGTCTGCTTGCATATTGACGGCCTGCGGGCCATGATATAGCCGGCCTGGATTTTACCCTCCATGAAATGT
