# Supplementary material for: Phylogenetic distribution of plant snoRNA families
Source: BMC Genomics. 2016 Nov 24;17:969. doi: 10.1186/s12864-016-3301-2 (PMC5122169; doi:10.1186/s12864-016-3301-2)
Supplement: Additional file 11 — snoRNAs with coordinates. Complete archive of all fasta files of annotated snoRNAs is provided. The header of each sequence follows convention of the snoStrip pipeline and includes genome coordinates, detailes about the successful query during homology search and annotation of the characteristic box motifs. (ZIP 355 kb) [file 12864_2016_3301_MOESM11_ESM.zip › Additional_folder_5/CrCD20.fa]

>CD_CrCD20-1_C.reinhardtii_(DS496115)_873144,873228_-_ATGAGGA_51_TTGG_37_ACGATGA_7_CTGA_77
GCGTGGACGATGATACACACTTGATGCATTTCCATATTGGGCCACAGCCCATGAGGATAACTTTTGGAGACCTGAACTGACACGC
>CD_CrCD20-2_C.reinhardtii_(DS496115)_872974,873056_-_NNNNNNN_0_TTGG_36_ACGATGA_6_CTGA_76
CGTGGACGATGATTCACACTTGATGCATTTCCATATTGGGCCACAGCCCATGCGGATAACTTTTGGAGACCTGAACTGACACG
>CD_CrCD20-3_C.reinhardtii_(DS496115)_872803,872885_-_NNNNNNN_0_TTGG_36_ACGATGA_6_CTGA_76
CGTGGACGATGATACACACTTGATGCATTTCCATATTGGGTTAAAGCCCGTGCGGAAAACATTTGGAGACCTGAACTGACACG
>CD_CrCD20-4_C.reinhardtii_(DS496115)_872616,872698_-_NNNNNNN_0_TTGG_36_ACGATGA_6_CTGA_76
TGTGGACGATGATACACATTTGATGCATTTCCATATTGGGTTAAAGCCCGTGCGGAAAACGTTTGGAGACCTGAACTGACACA
>CD_CrCD20-5_C.reinhardtii_(DS496115)_872403,872489_-_NNNNNNN_0_TATA_36_TTGATGA_8_CTGA_78
ATCGTGGTTGATGATTCACATTTGATGCATTTCCATATAGGGCCACAGCCCATGCGGAAAACTGTTGGAGACCTGAACTGACACGAT
