# Supplementary material for: Phylogenetic distribution of plant snoRNA families
Source: BMC Genomics. 2016 Nov 24;17:969. doi: 10.1186/s12864-016-3301-2 (PMC5122169; doi:10.1186/s12864-016-3301-2)
Supplement: Additional file 11 — snoRNAs with coordinates. Complete archive of all fasta files of annotated snoRNAs is provided. The header of each sequence follows convention of the snoStrip pipeline and includes genome coordinates, detailes about the successful query during homology search and annotation of the characteristic box motifs. (ZIP 355 kb) [file 12864_2016_3301_MOESM11_ESM.zip › Additional_folder_5/snoR66.fa]

>CD_snoR66-1_A.thaliana_(adopted_3)_5830166,5830243_-_TTGATGA_43_CTGA_32_ATGATGG_8_CTGA_71
GGATCCTATGATGGCATGAAATCTTTGAGACCTGATTTTTTATTGATGAAAAGCTATAAGCATTTTTACTCTGAGGAT
>CD_snoR66-1_P.dactylifera_(PDK_30s895891)_323,407_-_ath_CD_snoR66-1_83.95-1.03-0.92-4.39_TTTTTGA_45_CTGA_34_ATGATGG_10_CTGA_74
GGGGATCCTATGATGGCATGGAATCTTTGAGACCTGATCTTAAATTTTTGATGAAAATTATAAGCATAGATCGCTGAGGATCCCT
>CD_snoR66-2_P.dactylifera_(PDK_30s665061)_140478,140572_-_ath_CD_snoR66-1_80-1.01-0.79-3.39_CTGATGA_53_CTGA_39_ATGATGG_15_CTGA_79
TTGGAAGGGGTCCTATGATGGCATGGAATCTTTGAGACCTGAACTTAAATCACTGATGAAACCTATAAGCATATACAGCTGAGGACCCTCTTCAA
>CD_snoR66-1_S.bicolor_(adopted_2)_55420463,55420541_+_pda_CD_snoR66-2_82.72-0.84-0.73-2.01_ATGATGA_44_CTGA_32_ATGATGG_9_CTGA_69
GGGGTCCTATGATGGCATGAATCTTTGAGACCTGATTATTCTAATGATGACAACTACAAGCATATCTCCTGAGGACCTA
>CD_snoR66-1_O.sativa_(adopted_7)_20311022,20311101_+_sbi_CD_snoR66-1_85.9-0.97-0.96-4.23_GTGATGA_45_CTGA_34_ATGATGG_10_CTGA_70
TGGGCTCCGATGATGGCATGAAATCTTTGAGACCTGACATTCTTGTGATGACAAACATAAGCATATTTCCTGAGGACCCA
>CD_snoR66-2_O.sativa_(adopted_7)_20292804,20292883_+_sbi_CD_snoR66-1_85.9-0.97-0.96-4.23_GTGATGA_45_CTGA_34_ATGATGG_10_CTGA_70
TGGGCTCCGATGATGGCATGAAATCTTTGAGACCTGACATTCTTGTGATGACAAACATAAGCATATTTCCTGAGGACCCA
>CD_snoR66-3_O.sativa_(adopted_7)_20274587,20274666_+_sbi_CD_snoR66-1_85.9-0.97-0.96-4.23_GTGATGA_45_CTGA_34_ATGATGG_10_CTGA_70
TGGGCTCCGATGATGGCATGAAATCTTTGAGACCTGACATTCTTGTGATGACAAACATAAGCATATTTCCTGAGGACCCA
>CD_snoR66-4_O.sativa_(adopted_7)_20261854,20261933_+_sbi_CD_snoR66-1_85.9-0.97-0.96-4.23_GTGATGA_45_CTGA_34_ATGATGG_10_CTGA_70
TGGGCTCCGATGATGGCATGAAATCTTTGAGACCTGACATTCTTGTGATGACAAACATAAGCATATTTCCTGAGGACCCA
>CD_snoR66-5_O.sativa_(adopted_7)_20257482,20257561_+_sbi_CD_snoR66-1_85.9-0.97-0.96-4.23_GTGATGA_45_CTGA_34_ATGATGG_10_CTGA_70
TGGGCTCCAATGATGGCATGAAATCTTTGAGACCTGACATTCTTGTGATGACAAACATAAGCATATTTCCTGAGGACCCA
>CD_snoR66-6_O.sativa_(adopted_7)_20304851,20304929_+_sbi_CD_snoR66-1_85.14-0.93-0.89-3.38_GTGATGA_45_CTGA_34_ATGATGG_10_CTGA_70
TGGGCTCCGATGATGGCATGAAATCTTTGAGACCTGACATTCTTGTGATGACAAACATAAGCATATTTCCTGAGACCCA
>CD_snoR66-7_O.sativa_(adopted_7)_20286632,20286710_+_sbi_CD_snoR66-1_85.14-0.93-0.89-3.38_GTGATGA_45_CTGA_34_ATGATGG_10_CTGA_70
TGGGCTCCGATGATGGCATGAAATCTTTGAGACCTGACATTCTTGTGATGACAAACATAAGCATATTTCCTGAGACCCA
>CD_snoR66-8_O.sativa_(adopted_7)_20268415,20268493_+_sbi_CD_snoR66-1_85.14-0.93-0.89-3.38_GTGATGA_45_CTGA_34_ATGATGG_10_CTGA_70
TGGGCTCCGATGATGGCATGAAATCTTTGAGACCTGACATTCTTGTGATGACAAACATAAGCATATTTCCTGAGACCCA
>CD_snoR66-9_O.sativa_(adopted_5)_3011592,3011674_-_sbi_CD_snoR66-1_79.73-0.93-0.71-2.36_TTGATGA_48_CTGA_32_GTGATGG_9_CTGA_73
GCTGACCCGTGATGGCATGAATCTTTGAGACCTGAGAATTTTCTTCCTTGATGAAAATCACAAGCATGATCCCTGAGGGCCTT
>CD_snoR66-10_O.sativa_(adopted_5)_3009946,3010028_-_sbi_CD_snoR66-1_79.73-0.93-0.71-2.36_TTGATGA_48_CTGA_32_GTGATGG_9_CTGA_73
GCTGCCCCGTGATGGCATGAATCTTTGAGACCTGAGAATTTTCTTCCTTGATGAAAATCACAAGCATTATCCCTGAGGGCCTT
>CD_snoR66-1_T.aestivum_(IWGSC_CSS_4AS_scaff_5925288)_6139,6226_-_osa_CD_snoR66-10_90.91-0.92-1.07-4.43_TTGATGA_50_CTGA_34_GTGATGG_13_CTGA_75
TCTGTTGGCCCAGTGATGGCACATCTTTGAGACCTGAGAATTTTCTTCCTTGATGAAAATCATAAGCATAATCGCTGAGGGCTACAGA
>CD_snoR66-2_T.aestivum_(IWGSC_CSS_4DL_scaff_4DL_14386120)_6241,6328_-_osa_CD_snoR66-10_89.61-0.92-1.03-4.19_TAGATGA_50_CTGA_34_GTGATGG_13_CTGA_75
TCTGTTAGCCCAGTGATGGCACATCTTTGAGACCTGAGAATTTTCTTCCTAGATGAAAATCATAAGCATAATCGCTGAGGGCTACAGA
>CD_snoR66-3_T.aestivum_(IWGSC_CSS_4BL_scaff_6937485)_1480,1570_-_osa_CD_snoR66-10_87.18-0.93-0.98-3.94_TTGATGA_46_CTGA_30_GTGATGG_9_CAGA_81
TTTGCCCAGTGATGGCACATCTTTGAGACCTGAGAATTTTCTTCTTTGATGAAAATCATTAGCATAATCGCTTAGGGCTACAGACTCAACC
>CD_snoR66-4_T.aestivum_(IWGSC_CSS_6DL_scaff_2611900)_3325,3403_-_osa_CD_snoR66-10_89.33-0.89-0.97-3.63_TTGATGA_44_CTGA_30_GTGATGG_9_CTGA_69
TTAGTCCAGTGATGGCACATCTTTGAGACCTGAGATTTCTTCCTTGATGAAAATCATAAGCATAATCCCTGAGGGCTAC
>CD_snoR66-5_T.aestivum_(IWGSC_CSS_6BS_scaff_3046256)_3875,3953_-_osa_CD_snoR66-10_87.34-0.94-0.97-3.99_TTGATGA_44_CTGA_30_GTGATGG_9_CTGA_69
TCTGTCCAGTGATGGCACATCTTTGAGACCTGAGTTTTCTTCCTTGATGAAAATCATAAGCATAACCCCTGAGGGCTAC
>CD_snoR66-6_T.aestivum_(IWGSC_CSS_6AS_scaff_4390753)_17449,17523_+_osa_CD_snoR66-10_89.33-0.89-0.97-3.63_TTGATGA_42_CTGA_28_GTGATGG_7_CTGA_67
AGTCCAGTGATGGCACATCTTTGAGACCTGAGTTTTCTTCCTTGATGAAAATCATAAGCATAATCCCTGAGGGCT
>CD_snoR66-7_T.aestivum_(IWGSC_CSS_6DS_scaff_2124241)_13818,13897_-_osa_CD_snoR66-10_88-0.89-0.93-3.42_TTGATGA_45_CTGA_31_GTGATGG_10_CTGA_70
GTGAGTCCAGTGATGGCACATCTTTGAGACCTGAGTTTTCTTCCTTGATGAAAATCATATGCATAATCCCTGAGGGCTAC
>CD_snoR66-8_T.aestivum_(IWGSC_CSS_6BL_scaff_4395737)_1635,1713_+_osa_CD_snoR66-10_88-0.89-0.93-3.42_TTGATGA_44_CTGA_30_GTGATGG_9_CTGA_69
TGAGTCCAGTGATGGCACATCTTTGAGACCTGAGATTTCTTCCTTGATGAAAACCATAAGCATAATCCCTGAGGGCTAC
>CD_snoR66-9_T.aestivum_(IWGSC_CSS_6AL_scaff_5827358)_3459,3548_-_osa_CD_snoR66-10_88-0.89-0.93-3.42_TTGATGA_43_CTGA_29_GTGATGG_8_CTGA_78
GAGTCCAGTGATGGCACATCTTTGAGACCTGAGATTTCTTCCTTGATGAAAATCATAAGCATAATCCCAGAGGGCTACTGATTGGATCTT
>CD_snoR66-10_T.aestivum_(IWGSC_CSS_6DL_scaff_1937876)_6538,6628_-_osa_CD_snoR66-10_87.01-0.92-0.90-3.43_TTGATGA_46_CTGA_32_GTGATGG_11_CTGA_81
GGTGAGTCCAGTGATGGCAAATATTTGAGACCTGAGTTTTCTTCCTTGATGAAAATCATAAGCATAATCCCTACGGCCTACTGATTTGATC
>CD_snoR66-11_T.aestivum_(IWGSC_CSS_6AL_scaff_5779657)_4301,4391_-_osa_CD_snoR66-10_85.71-0.92-0.86-3.22_TTGATGA_46_CTGA_32_GTGATGG_11_CTGA_81
GGTGAGTCCAGTGATGGCACATATTTGAGACCTGAGTTTTCTTCCTTGATGAAAATCATAAGCATAATCCCTACGGCCTACTGATTTGATC
>CD_snoR66-12_T.aestivum_(IWGSC_CSS_6AL_scaff_5769879)_6353,6443_-_osa_CD_snoR66-10_85.71-0.92-0.86-3.22_TTGATGA_46_CTGA_32_GTGATGG_11_CTGA_81
GGTGAGTCCAGTGATGGCACATATTTGAGACCTGAGTTTTCTTCCTTGATGAAAATCATAAGCATAATCCCTACGGCCTACTGATTTGATC
>CD_snoR66-13_T.aestivum_(IWGSC_CSS_5DL_scaff_4568611)_4152,4237_+_osa_CD_snoR66-10_86.3-0.87-0.86-2.85_TTGATGA_44_CTGA_30_GTGATGC_9_CTGA_79
CGAGTCCAGTGATGCCACATCTTTGAGACCTGACTTTTCTTCCTTGATGAAAATCATAAGCATAATCCCTGAGGTCTACTGATTCG
>CD_snoR66-14_T.aestivum_(IWGSC_CSS_5AS_scaff_1504083)_4566,4644_-_osa_CD_snoR66-10_85.33-0.89-0.86-3.00_TTGATGA_44_CTGA_30_GTGATGG_9_CTGA_69
ATAGTCCAGTGATGGCACATCTTTGAGACCTGAGTTCTCTTCCTTGATGAAAATTATTAGCATAATCCCTGAGGGCTAA
>CD_snoR66-15_T.aestivum_(IWGSC_CSS_5BS_scaff_2271522)_3873,3951_+_osa_CD_snoR66-10_84.21-0.90-0.85-2.98_TTGATGA_44_CTGA_30_GTGATGG_9_CTGA_69
CGAGTCCAGTGATGGCACATCTTTGAGACCTGAGTTTACTTAGTTGATGAACATCATAAGCATAATCCCTGAGGGCCGC
>CD_snoR66-16_T.aestivum_(IWGSC_CSS_2DL_scaff_9903648)_4183,4272_-_osa_CD_snoR66-10_86.49-0.88-0.85-2.88_TTGATGA_43_CTGA_29_GTGATGA_8_CTGA_78
GAGTCGAGTGATGACACATCTTTGAGACCTGAGTTTTCTTCCTTGATGAAAATCATAAGCATAATCCCTACGGCCTACTGATTTGATCTT
>CD_snoR66-17_T.aestivum_(IWGSC_CSS_6AS_scaff_4342761)_8466,8540_-_osa_CD_snoR66-10_84-0.89-0.83-2.80_TTGATGA_42_CTGA_28_GTGATGG_7_CTGA_67
GGTCCAGTGATGGCACATCTTTGAGACCTGAGTTTTCTCCGTTGATGAAAAACATAAGCATAATACCTGAGGGCT
>CD_snoR66-18_T.aestivum_(IWGSC_CSS_5DS_scaff_2731694)_1950,2029_-_osa_CD_snoR66-10_82.89-0.90-0.81-2.78_TTGATGA_45_CTGA_31_GTGATGG_10_TTGA_70
GCGAGTCCAGTGATGGCACATCTTTGAGACCTGAGTTTACTTAGTTGATGAACATCATAAGCATAATCCTTGAGGGCCGC
>CD_snoR66-19_T.aestivum_(IWGSC_CSS_6BS_scaff_2945154)_1323,1409_+_osa_CD_snoR66-10_84-0.89-0.80-2.66_TTGATGA_41_TTGA_24_GTGATGG_10_CTGA_76
GTGAGTCCAGTGATGGCACATCTTTGAGACCTGAGTTTTCTTGATGAAAATCATAAGCATAATCCCTGAGGGCTACTGATTCGATCT
>CD_snoR66-20_T.aestivum_(IWGSC_CSS_5BS_scaff_2295400)_2393,2476_+_osa_CD_snoR66-10_80.77-0.93-0.78-2.72_TTGATGA_45_CTGA_31_GTGATGG_10_CTGA_70
GCGAGTCCAGTGATGGCACATCTTTGAGACCTGAGCTTACTTTGTTGATGAACATCATAAGCATAATCCCTGAGCTCCTTTTGC
>CD_snoR66-21_T.aestivum_(IWGSC_CSS_5BS_scaff_2271713)_1872,1967_-_osa_CD_snoR66-10_80.77-0.93-0.78-2.72_TTGATGA_49_CTGA_35_GTGATGG_14_CTGA_74
TCCTGCGAGTCCAGTGATGGCACATCTTTGAGACCTGAGCTTACTTTGTTGATGAACATCATAAGCATAATCCCTGAGCTCCTTTTGCTTGATGGA
>CD_snoR66-22_T.aestivum_(IWGSC_CSS_5BS_scaff_2271712)_1872,1967_-_osa_CD_snoR66-10_80.77-0.93-0.78-2.72_TTGATGA_49_CTGA_35_GTGATGG_14_CTGA_74
TCCTGCGAGTCCAGTGATGGCACATCTTTGAGACCTGAGCTTACTTTGTTGATGAACATCATAAGCATAATCCCTGAGCTCCTTTTGCTTGATGGA
>CD_snoR66-23_T.aestivum_(IWGSC_CSS_5BS_scaff_2295400)_2908,3002_+_osa_CD_snoR66-10_81.33-0.89-0.76-2.42_TTGATGA_44_CAAA_30_GTGATGG_9_TTGA_84
GTAGTCCAGTGATGGCACATCTTTGAGACCAAAGTTTTCTTCCTTGATGAAAATTATTAGCATAATCCCCTAGGGCTAATGGTTTGACATTCTAT
>CD_snoR66-24_T.aestivum_(IWGSC_CSS_5BS_scaff_2271713)_1357,1446_-_osa_CD_snoR66-10_81.33-0.89-0.76-2.42_TTGATGA_42_CAAA_28_GTGATGG_7_TTGA_82
AGTCCAGTGATGGCACATCTTTGAGACCAAAGTTTTCTTCCTTGATGAAAATTATTAGCATAATCCCCTAGGGCTAATGGTTTGACATTC
>CD_snoR66-25_T.aestivum_(IWGSC_CSS_5BS_scaff_2271712)_1357,1446_-_osa_CD_snoR66-10_81.33-0.89-0.76-2.42_TTGATGA_42_CAAA_28_GTGATGG_7_TTGA_82
AGTCCAGTGATGGCACATCTTTGAGACCAAAGTTTTCTTCCTTGATGAAAATTATTAGCATAATCCCCTAGGGCTAATGGTTTGACATTC
>CD_snoR66-26_T.aestivum_(IWGSC_CSS_1AS_scaff_3315423)_4152,4236_-_osa_CD_snoR66-10_81.33-0.89-0.76-2.42_TTGATGA_38_CAAA_24_GTGATGG_3_TTGA_78
CAGTGATGGCACATCTTTGAGACCAAAGTTTTCTTCCTTGATGAAAATTATTAGCATAATCCCCTAGGGCTAATGGTTTGACAT
>CD_snoR66-27_T.aestivum_(IWGSC_CSS_5DL_scaff_4579940)_11651,11729_-_osa_CD_snoR66-10_81.08-0.88-0.74-2.26_TTGATGA_44_CTGA_30_GTGATGG_9_CTGA_69
TAAGTCCAGTGATGGCACATCTTTGAGACCTGAGTTTTCTCTGTTGATGAAAAACATAAGCATATTACCTGAGGGATAC
>CD_snoR66-28_T.aestivum_(IWGSC_CSS_5AS_scaff_1553340)_8353,8432_+_osa_CD_snoR66-10_80.26-0.90-0.74-2.39_TTAATGA_45_CTGA_31_GTGATGG_10_CTGA_70
GCGAGTCCAGTGATGGCACATCTTTGAGAACTGAGTTTACTTAGTTAATGAACATCATAAGCATAATCCCTGAGGACCGC
>CD_snoR66-29_T.aestivum_(IWGSC_CSS_5AS_scaff_1543978)_4379,4463_+_osa_CD_snoR66-10_78.21-0.93-0.71-2.33_TTGATGA_39_CTGA_25_GTGATGG_4_TTGA_79
CCAGTGATGGCACATGTTTGAGACCTGAGTTTACTTTGTTGATGAACATCATAAGCATAATCCCTATGCTCCTTTTGCTTGATGG
>CD_snoR66-30_T.aestivum_(IWGSC_CSS_5BL_scaff_10913248)_17704,17780_+_osa_CD_snoR66-5_89.87-0.98-1.07-5.05_GTGATGA_44_CTGA_32_ATGATGG_8_CTGA_68
GGGTCCTATGATGGCATGAAATCTTTGAGACCTGATTATCCTTGTGATGACAACCATAAGCATGTTTCTGAGGACCT
>CD_snoR66-31_T.aestivum_(IWGSC_CSS_5DL_scaff_4494208)_15038,15114_-_osa_CD_snoR66-5_88.46-0.96-1.02-4.55_GTGATGA_44_CTGA_32_ATGATGG_8_CTGA_68
GGGTCCTATGATGGCATGAAATATTTGAGACCTGATTATCCTTGTGATGACAACCATAAGCATGTTTCTGAGGACCT
>CD_snoR66-32_T.aestivum_(IWGSC_CSS_5AL_scaff_2694090)_2346,2422_+_osa_CD_snoR66-5_88.31-0.95-1.00-4.32_GTGATGA_44_CTGA_32_GTGATGG_8_CTGA_68
GGGTCCTGTGATGGCATGAAATCTTTGAGACCTGATTATCCTTGTGATGACAACCATAAGCATGTTTCTGAGGAGCT
>CD_snoR66-1_H.vulgare_(adopted_5)_510083052,510083126_+_tae_CD_snoR66-30_94.74-0.97-1.28-6.51_ATGATGA_43_CTGA_31_ATGATGG_7_CTGA_67
GGTCCTATGATGGCATGAAATCTTTGAGACCTGATTATTCTAATGATGACAACCATAAGCATGTTTCTGAGAACC
>CD_snoR66-2_H.vulgare_(adopted_2HS)_10400050,10400126_-_tae_CD_snoR66-30_93.51-0.99-1.26-6.50_TTGATGA_44_CTGA_32_ACGATGA_8_CAGA_68
GGGTCCTACGATGACATGTAATCTTTGAGACCTGATTATCCTTTTGATGACAACCATAAGCATGTTTCAGAGGACCT
>CD_snoR66-3_H.vulgare_(adopted_6HL)_6272601,6272689_-_tae_CD_snoR66-9_97.56-0.90-1.24-5.47_TTGATGA_44_CTGA_30_GTGATGG_9_CTGA_79
TGAGTCCTGTGATGGCACATCTTTGAGACCTGAGATTTCTTCCTTGATGAAAATCATAAGCATAATCCCTGAGGGCTACTGATATTATG
>CD_snoR66-4_H.vulgare_(adopted_6)_49656265,49656343_+_tae_CD_snoR66-9_92.22-0.99-1.22-6.20_TTGATGA_44_CTGA_30_GTGATGG_9_CTGA_69
TGAGTCCAGTGATGGCACATCTTTGAGACCTGAGTTTTCTACCTTGATGAAAATCATAAGCATAATCCCTGAGGGCTAC
>CD_snoR66-5_H.vulgare_(adopted_4HL)_24923531,24923611_+_tae_CD_snoR66-2_95.56-1.01-1.30-7.28_TTGATGA_46_CTGA_30_GTGATGG_9_CTGA_71
TTAGCCCAGTGATGGCACATCTTTGAGACCTGAGAATTTTCTCCCTTGATGAAAATCATAAGCATAATCGCTGAGGGCTCT
>CD_snoR66-1_B.vulgaris_(Bvchr3.sca003)_3557159,3557264_-_tae_CD_snoR66-10_74.49-1.07-0.65-2.76_TTGATGA_52_CTGA_35_ATGATGG_12_CTGA_90
TGGAGGGTCCAATGATGGTTAAAATCTTTGAGACCTGAGATTTGTCTTTCTTTGATGACAAATTAACAAGCATAATTTTCTGAGGCCTCCTGATTTAATTTTTCTA
>CD_snoR66-1_D.purpurea_(dpa_locus_13931_iso_3_len_1220_ver_4)_923,1013_-_tae_CD_snoR66-30_83.78-0.95-0.84-3.28_TTGATGA_50_CTGA_37_ATGATGG_14_CTGA_76
GGTATTTTATCCAATGATGGCATGAATCTTTGAGACCTGATTGTCTAATTTGATGACAGCTGTAAGCATGTGATTCTGAGGATAAAACACT
>CD_snoR66-2_D.purpurea_(dpa_locus_13931_iso_2_len_773_ver_4)_476,566_-_tae_CD_snoR66-30_83.78-0.95-0.84-3.28_TTGATGA_50_CTGA_37_ATGATGG_14_CTGA_76
GGTATTTTATCCAATGATGGCATGAATCTTTGAGACCTGATTGTCTAATTTGATGACAGCTGTAAGCATGTGATTCTGAGGATAAAACACT
>CD_snoR66-3_D.purpurea_(dpa_locus_13931_iso_1_len_1488_ver_4)_1191,1281_-_tae_CD_snoR66-30_83.78-0.95-0.84-3.28_TTGATGA_50_CTGA_37_ATGATGG_14_CTGA_76
GGTATTTTATCCAATGATGGCATGAATCTTTGAGACCTGATTGTCTAATTTGATGACAGCTGTAAGCATGTGATTCTGAGGATAAAACACT
>CD_snoR66-1_S.tuberosum_(adopted_12)_57911144,57911225_+_tae_CD_snoR66-32_86.49-0.95-0.91-3.76_TTGATGA_47_CTGA_33_GTGATGG_9_CTGA_72
GATTTCCAGTGATGGCATGAAATCTTTGAGACCTGAATTCTCAATTTTGATGACAACTACAAGCAATTTTTCTGAGGATTTT
>CD_snoR66-2_S.tuberosum_(adopted_5)_48657475,48657556_+_tae_CD_snoR66-30_87.84-0.95-0.95-4.02_TTGATGA_47_CTGA_33_ATGATGG_9_CTGA_72
TTTTTCCTATGATGGCATGAAATCTTTGAGACCTGAATTCTCTATTTTGATGACAACTACAAGCAATTTTTCTGAGGATTTT
>CD_snoR66-3_S.tuberosum_(adopted_12)_57909814,57909905_+_tae_CD_snoR66-30_84.51-0.91-0.82-2.92_TTGATGA_52_CTGA_38_ATGATGG_14_CTGA_77
TGGGGATTATCCAATGATGGCATTAAATCTTTGAGACCTGAATTATCAATTTTGATGACACCTACAAGCATTTTTTCTGACCTACATCTTCG
>CD_snoR66-1_S.lycopersicum_(adopted_5)_62647020,62647102_+_stu_CD_snoR66-2_96.15-0.94-1.23-5.84_TTGATGA_47_CTGA_33_ATGATGG_9_CTGA_73
TTCCCCCTATGATGGCATGTAATCTTTGAGACCTGAATTCTCTATTTTGATGACAAATTACAAGCAATTTTTCTGAGGATTTT
>CD_snoR66-2_S.lycopersicum_(adopted_12)_63518718,63518800_+_stu_CD_snoR66-2_90.24-0.99-1.13-5.56_TTGATGT_48_CTGA_33_ATGATGG_9_CTGA_73
ATTATCCAATGATGGCATGAAATCTTTGAGACCTGAATTTATTGATTTTGATGTCAACTACAAGCAATTCTTCTGAGGATTTT
>CD_snoR66-1_V.vinifera_(adopted_5)_613480,613559_+_stu_CD_snoR66-2_85.33-0.90-0.91-3.29_CTGATGA_46_CTGA_33_GTGATGG_9_CTGA_71
GGGTTCCTGTGATGGTATGTAATCTTTGAGACCTGATCATCTAATCTGATGACAATTACAAGCATTTTTGCTGAGGACCC
>CD_snoR66-2_V.vinifera_(adopted_5)_131969,132057_-_stu_CD_snoR66-2_85.33-0.90-0.91-3.29_CTGATGA_44_CTGA_31_ATGATGG_7_TTGA_81
GTTCCTATGATGGCATGTAATCTTTGAGACCTGATCATCTAATCTGATGACAATTACAAGCGTTTTTGCTAAGGACCCCTTTGATAAAA
>CD_snoR66-1_R.communis_(adopted_29889)_368947,369033_-_osa_CD_snoR66-4_86.75-1.02-1.07-5.42_TTGATGA_50_CTGA_35_ATGATGG_11_CTGA_75
ATGGGCTCCGATGATGGCATGGAATCTTTGAGACCTGACGTTATCTAATTTGATGACAAATATAAGCATAATTTCTGAGGACCCCAT
>CD_snoR66-1_L.japonicus_(CM0333)_386109,386187_+_rco_CD_snoR66-1_87.65-0.92-0.99-3.91_TGGATGA_45_CTGA_32_ATGATGG_8_CTGA_70
GGATCCTATGATGGCATGAAATCTTTGAGACCTGATTATATAATTGGATGACAACTATAAGCATAATCTCTGAGGATCC
>CD_snoR66-2_L.japonicus_(CM0333)_256588,256666_+_rco_CD_snoR66-1_87.65-0.92-0.99-3.91_TGGATGA_45_CTGA_32_ATGATGG_8_CTGA_70
GGATCCTATGATGGCATGAAATCTTTGAGACCTGATTATATAATTGGATGACAACTATAAGCATAATCTCTGAGGATCC
>CD_snoR66-1_M.truncatula_(adopted_7)_15561639,15561719_+_lja_CD_snoR66-2_89.87-0.99-1.16-5.66_TTGATGT_46_CTGA_33_ATGATGG_9_CTGA_71
TGGATCCTATGATGGCATGAAATCTTTGAGACCTGAATCTTTAATTTGATGTCAGCTATAAGCATACTCACTGAGGATCCA
>CD_snoR66-2_M.truncatula_(adopted_4)_42358266,42358346_-_lja_CD_snoR66-2_89.87-0.99-1.16-5.66_TTGATGT_46_CTGA_33_ATGATGG_9_CTGA_71
TGGATCCTATGATGGCATGAAATCTTTGAGACCTGAATTTTTAATTTGATGTCAGCTATAAGCATACTCACTGAGGATCCA
>CD_snoR66-3_M.truncatula_(adopted_4)_42262857,42262937_-_lja_CD_snoR66-2_89.87-0.99-1.16-5.66_TTGATGT_46_CTGA_33_ATGATGG_9_CTGA_71
TGGATCCTATGATGGCATGAAATCTTTGAGACCTGAATTTTTAATTTGATGTCAGCTATAAGCATACTCACTGAGGATCCA
>CD_snoR66-1_P.persica_(scaffold_1)_8683727,8683808_+_lja_CD_snoR66-2_86.08-0.99-1.01-4.64_TTGATGA_46_CTGA_34_ATGATGG_10_CTGA_71
GGGGTTCCGATGATGGTATGAAATCTTTGAGACCTGATCATCCAATTGATGATAACTATAAGCATGGTTTCTGAGGATCCCT
>CD_snoR66-1_G.raimondii_(Chr02)_2250851,2250937_-_mtr_CD_snoR66-3_82.5-0.98-0.90-3.76_TTGATGA_52_CTGA_35_ATGATGG_11_CTGA_77
AGGGTTTCCAATGATGGCATGATATCTTTGAGACCTGATCAAATTTTTTGTTTGATGACAACTATAAGCAAATCCACTGAGGACCCT
>CD_snoR66-1_B.rapa_(A03)_17698354,17698438_-_ath_CD_snoR66-1_95.06-1.03-1.28-7.30_TTGATGA_46_CTGA_33_ATGATGG_9_CTGA_75
AGGATCCAATGATGGCATGAAATCTTTGAGACCTGATTTGTTTTATTGATGAAAAGCTATAAGCATTTTTTACTCTGAGGATCTT
>CD_snoR66-2_B.rapa_(A05)_19169094,19169180_+_ath_CD_snoR66-1_94.87-0.99-1.26-6.61_TTGATGA_46_CTGA_36_ATGATGG_12_CTGA_74
TTAAGGATCCAATGATGGCATGAAATCTTTGAGACCTGATTTTTATTGATGAAACGCTATAAGCATTTTGACTCTGAGGATCCTTAA
>CD_snoR66-3_B.rapa_(A01)_23292984,23293064_+_ath_CD_snoR66-1_94.87-0.99-1.26-6.61_TTGATGA_43_CTGA_33_ATGATGG_9_CTGA_71
AGGATCCTATGATGGCATGAAATCTTTGAGACCTGATTTATATTGATGAAACGCTATAAGCATTTATACTCTGAGGATCTT
>CD_snoR66-4_B.rapa_(A05)_12487383,12487470_-_ath_CD_snoR66-1_93.67-1.00-1.21-6.39_TTGATGA_46_CTGA_36_ATGATGG_12_TTGA_75
ATAAGGATCCAATGATGGCATGAAATCTTTGAGACCTGATTTTTATTGATGAAACGCTGTAAGCATTTTTACTCTTGAGGATCCTTAT
>CD_snoR66-1_C.sinensis_(scaffold00016)_1074968,1075049_-_mtr_CD_snoR66-1_88.16-0.93-1.01-4.09_TTGATGA_46_CTGA_33_ATGATGG_9_CTGA_72
GGGTTCCGATGATGGCATGAAATCTTTGAGACCTGATTCTTTAATTTGATGACAACTGTAAGCATTACACGCTGAGGTCCCC
