# Supplementary material for: Phylogenetic distribution of plant snoRNA families
Source: BMC Genomics. 2016 Nov 24;17:969. doi: 10.1186/s12864-016-3301-2 (PMC5122169; doi:10.1186/s12864-016-3301-2)
Supplement: Additional file 11 — snoRNAs with coordinates. Complete archive of all fasta files of annotated snoRNAs is provided. The header of each sequence follows convention of the snoStrip pipeline and includes genome coordinates, detailes about the successful query during homology search and annotation of the characteristic box motifs. (ZIP 355 kb) [file 12864_2016_3301_MOESM11_ESM.zip › Additional_folder_5/snoR109.fa]

>HACA_snoR109-1_A.thaliana_(adopted_4)_11795167,11795267_+_ATAAGA_19_ACA_96
CGGCTGTAGCTAGATTGAATAAGAAGCTATCTGGCCGGTGGTCGCGAGAGGGATTTAGATCTCTCCGGTCGATTCATCTGCTTACCGAGTTTCTTACATTT
>HACA_snoR109-2-1_A.thaliana_(adopted_2)_4525856,4525942_-_ATAAGA_19_ACA_82
CTGTTGTACCTAGCTTAAATAAGAAGTTAATTGGCCGGTGGTCGTGAGAGAGATTTAGATCTCTCCGGTTGATTGTTTATTACATTT
>HACA_snoR109-1_R.communis_(adopted_29842)_65841,65932_-_ath_HACA_snoR109-1_69.61-1.00-0.50-1.44_AGAAGC_24_ATA_87
GCGGCTGTAGCTATATCAATTTCAGAAGCTAACTGGCCGGTTGTTGTTTTTGAGATCCATCGACATATCTGCTTACCGAGCTTCTTATATTT
>HACA_snoR109-1_L.japonicus_(CM0367)_347878,347969_-_rco_HACA_snoR109-1_78.95-1.02-0.81-3.26_AGAAGC_28_ACA_87
AGCGGCTGTAGCGAAATTGAATCGATGAGAAGCTATCTGGCCGGTTGTTGCGAAATTAATCAACATATCTGCTTACCGAGCTTCTTACATTT
>HACA_snoR109-2-1_L.japonicus_(CM0345)_348769,348858_-_rco_HACA_snoR109-1_77.42-1.00-0.75-2.76_AGAAGC_26_ACA_85
TGGCTATAGCCAAATCAAATCGAGGAGAAGCTAACTGGCCGGTTGTTGCGAGTTTCGTCAACAAATCTGCTTACCGAGCTTCTCACATTT
>HACA_snoR109-1_M.truncatula_(adopted_2)_7885990,7886077_+_lja_HACA_snoR109-2_82.22-0.99-0.88-3.47_AGAATC_25_ACA_83
GTGGCTGTAGCTATATTAAATCGAAGAATCTTACTGGCCGGTTATTGTGACTCTGTCGATAAATCTGCTTACCGAGTTTCTCACATTT
>HACA_snoR109-2-1_M.truncatula_(adopted_7)_10657763,10657850_+_lja_HACA_snoR109-2_78.65-0.98-0.77-2.74_AGAATC_25_ACA_83
GCGGCTGTAGTTATATTAAATTGAAGAATCTTACTGGCCGGTTATTGTGACTCTGTCGATAAATCTGCTTACCGAGTTTCTCACAATT
>HACA_snoR109-1_P.persica_(scaffold_4)_576315,576402_-_lja_HACA_snoR109-2_79.78-0.98-0.83-3.06_AGATGT_26_ACA_83
CGGCTGTAGCTAAATCGATTTCATGAGATGTTTACTGGCCGGTCGTTGTGTTCTGTCGACAGATCTGCTTACCGAGCTTCTCACATTT
>HACA_snoR109-2-1_P.persica_(scaffold_1)_45307243,45307341_-_lja_HACA_snoR109-1_73.47-1.05-0.70-2.72_ATAATT_22_ACA_94
AAGTGGCTGTAGCCAAATTGAATAATTGGGAAGTTTACTGGCCGGCCATTGTGAGATTTTTCTCTGTTGACGGATCTGCTTACCGAGTTTCTTACATTT
>HACA_snoR109-1_G.raimondii_(Chr10)_53715201,53715295_+_lja_HACA_snoR109-2_79.57-1.02-0.80-3.23_AGAAGT_27_ACA_90
GTAGCTATATCAAATCTAAATGGCTGAGAAGTTAACTGGCCGGTTGTCGTGATTATTCTCCGTCGACTAATCTGCTTACCGAACTTCTCACAGTT
>HACA_snoR109-2-1_G.raimondii_(Chr11)_746492,746594_+_ath_HACA_snoR109-1_69.81-1.04-0.53-1.73_AGAGAA_18_ACA_98
GCGGCTGTAGCTATAATAGAGAAGTTAACTGGCCGGTTATCGTGCTTAATTTGAAAATTTCAAGCTTCCGTCGGTTAATCTGCTTACCGAGCTTCGTACATTT
>HACA_snoR109-3_G.raimondii_(Chr11)_740073,740175_-_ath_HACA_snoR109-1_69.81-1.04-0.53-1.73_AGAGAA_18_ACA_98
GCGGCTGTAGCTATAATAGAGAAGTTAACTGGCCGGTTATCGTGCTTAATTTGAAAATTTCAAGCTTCCGTCGGTTAATCTGCTTACCGAGCTTCGTACATTT
>HACA_snoR109-1_B.rapa_(A01)_6625340,6625441_+_ath_HACA_snoR109-1_93.07-0.99-1.24-5.88_AGAAGC_23_ACA_97
TCGGCTGTAGCTAGATCAATTCAGAAGCTATCTGGCCGGTGGTCGCGAGAGAGATTTATTTCTCTCCGGTCGATTCATCTGCTTACCGAGTTTCTTACATTT
>HACA_snoR109-2-1_B.rapa_(A01)_6625622,6625725_+_ath_HACA_snoR109-1_89.11-0.99-1.10-4.92_AGAAGC_23_ACA_99
TCGGCTGTAGCTAGATCGATTCAGAAGCTATCTGGCCGGTGATCGCGAGGGAGATTCAAAAATTTCTCCGGTCGATTCATCTGCTTACCGAGTTTCTTACATGT
>HACA_snoR109-1_C.sinensis_(scaffold00007)_2225298,2225388_+_gra_HACA_snoR109-1_82.11-0.99-0.88-3.46_AGAGGT_27_ACA_86
TGTAGCTAAATTAAATCAAATGGCTGAGAGGTTTACTGGCCGGTGGTTGTGTTTCCAGTCGACTAATCTGCTTACCGAACCTCTTACACTT
