# Supplementary material for: Phylogenetic distribution of plant snoRNA families
Source: BMC Genomics. 2016 Nov 24;17:969. doi: 10.1186/s12864-016-3301-2 (PMC5122169; doi:10.1186/s12864-016-3301-2)
Supplement: Additional file 11 — snoRNAs with coordinates. Complete archive of all fasta files of annotated snoRNAs is provided. The header of each sequence follows convention of the snoStrip pipeline and includes genome coordinates, detailes about the successful query during homology search and annotation of the characteristic box motifs. (ZIP 355 kb) [file 12864_2016_3301_MOESM11_ESM.zip › Additional_folder_5/snoR32.fa]

>CD_snoR32-1_A.thaliana_(adopted_3)_8979504,8979604_-_NNNNNNN_0_CGTA_34_GTGACGA_5_CTGA_94
GACAGTGACGATTGATATTAAGGTCTCGTTCGTCGTAAAAACGGCCGTAAAAAGCCTATTTGCCGACCATTCTGTTATATCACCACCCATATTCTGAGTCC
>CD_snoR32-1_P.patens_(DS545073.1)_545515,545612_+_ath_CD_snoR32-1_73.79-1.01-0.57-2.02_NNNNNNN_0_CGTA_36_ATGACGA_7_CTGA_89
GGGACTATGACGATTCAAAGAAAGGTCTCGTTCAACGTATTGGCTGACAAGCCTTGCCGACCATTCTAAAAAGATCACCACCCATAATCTGATGTCCC
>CD_snoR32-1_P.taeda_(C32560024)_128594,128686_+_ppt_CD_snoR32-1_80.61-0.99-0.78-3.16_NNNNNNN_0_CGTA_36_ATGATGA_6_CTGA_86
GGACTATGATGATATACATGAAAGGTCTCGTTCGGCGTAATGGCTCACAGCCTTGACGACGATCATATATATCACCACCCATAATCTGAGTCC
>CD_snoR32-1_A.trichopoda_(AmTr_v1.0_scaffold00109)_486705,486804_-_pta_CD_snoR32-1_80.85-1.00-0.88-3.76_NNNNNNN_0_CGTA_39_ATGATGA_9_CTGA_90snoR32
AGAGGACGATGATGATCCAAAAGAAAGGTCTCGTTCGTCGTAATGGCGATCCGCCTTGCCGACCAATCTGATATACCACTACCCATATTCTGAGTCCTCT
>CD_snoR32-1_S.bicolor_(adopted_9)_55642913,55643025_-_atr_CD_snoR32-1_80-1.04-0.80-3.67_NNNNNNN_0_CGTA_43_GTGAAGA_14_CTGA_98
TTGGTAGAGGACGGTGAAGATTGTGTCAAAGGTCTCGTTCGTCGTAACTGGCATCTGTTTGCCTTGCCGACCATCCTGATATATCACCACCCATATTCTGAGTCCGCTGCCAA
>CD_snoR32-1_T.aestivum_(IWGSC_CSS_1BL_scaff_3799086)_11939,12038_+_sbi_CD_snoR32-1_92.08-0.89-1.06-4.12_NNNNNNN_0_CGTA_36_GTGAAGA_8_CTGA_91
GAGGACGGTGAAGATTGGTATTTGGTCTCGTTCGTCGTAACTGGCATTTATTTGCCTTGCCGACCATCCTGCTATATCACCACCCATATTCTGAGTCTTC
>CD_snoR32-2_T.aestivum_(IWGSC_CSS_5AS_scaff_1500687)_7589,7690_-_sbi_CD_snoR32-1_90.38-0.91-1.04-4.23_NNNNNNN_0_CGTA_37_GTGAAGA_9_CTGA_92
AGAGGACGGTGAAGATTGATATTTGGTCTCGTTCGTCGTAACTGGCATTTATTTGCCTTGCCGACCATCCTGTTATATCACCACCCATATTCTGAGTCCTCT
>CD_snoR32-3_T.aestivum_(IWGSC_CSS_5BS_scaff_2271606)_2815,2920_+_sbi_CD_snoR32-1_90.29-0.90-1.04-4.10_NNNNNNN_0_CGTA_39_GTGAAGA_11_CTGA_94
TAAGAGGACGGTGAAGATTGATATTTGGTCTCGTTCGTCGTAACTGGCATTTATTTGCCTTGCCGACCATCCTGCTATATCACCACCCATATTCTGAGTCCTCTTA
>CD_snoR32-4_T.aestivum_(IWGSC_CSS_5BS_scaff_2271605)_2815,2920_+_sbi_CD_snoR32-1_90.29-0.90-1.04-4.10_NNNNNNN_0_CGTA_39_GTGAAGA_11_CTGA_94
TAAGAGGACGGTGAAGATTGATATTTGGTCTCGTTCGTCGTAACTGGCATTTATTTGCCTTGCCGACCATCCTGCTATATCACCACCCATATTCTGAGTCCTCTTA
>CD_snoR32-5_T.aestivum_(IWGSC_CSS_5BS_scaff_2259466)_8126,8231_-_sbi_CD_snoR32-1_90.29-0.90-1.04-4.10_NNNNNNN_0_CGTA_39_GTGAAGA_11_CTGA_94
TAAGAGGACGGTGAAGATTGATATTTGGTCTCGTTCGTCGTAACTGGCATTTATTTGCCTTGCCGACCATCCTGCTATATCACCACCCATATTCTGAGTCCTCTTA
>CD_snoR32-6_T.aestivum_(IWGSC_CSS_1DL_scaff_2291566)_7951,8052_+_sbi_CD_snoR32-1_91.09-0.89-1.04-3.95_NNNNNNN_0_CGTA_37_GTGAAGA_9_CTGA_92
AGAGGACGGTGAAGATTGATATTTGGTCTCGTTCGTCGTAACTGGCATTTATTTGCCTTGCCGACCATCCTGCTATATCACCACCCATATTCTGAGTCTTCT
>CD_snoR32-7_T.aestivum_(IWGSC_CSS_6DS_scaff_2111380)_2340,2439_+_sbi_CD_snoR32-1_89.32-0.90-1.01-3.93_NNNNNNN_0_CGTA_36_GTGAAGA_8_CTGA_91
GAGGGCGGTGAAGATTGATATTTGGTCTCGTTCGTCGTAACTGGCATTTGTTTGCCTTGCCGACCATACTGCTATATCACCACCCATATTCTGAGTCCTC
>CD_snoR32-8_T.aestivum_(IWGSC_CSS_6BS_scaff_2999999)_772,871_-_sbi_CD_snoR32-1_89.32-0.90-1.01-3.93_NNNNNNN_0_CGTA_36_GTGAAGA_8_CTGA_91
GAGGGCGGTGAAGATTGATATTTGGTCTCGTTCGTCGTAACTGGCATTTGTTTGCCTTGCCGACCATACTGCTATATCACCACCCATATTCTGAGTCCTC
>CD_snoR32-9_T.aestivum_(IWGSC_CSS_5DS_scaff_2778860)_3957,4056_+_sbi_CD_snoR32-1_90.1-0.89-1.01-3.79_NNNNNNN_0_CGTA_36_GTGAAGA_8_CTGA_91
GAGGACGGTGAAGATTGATATTTGGTCTCGTTCGTCGTAACTGGTATTTATTTGCCTTGCCGACCATCCTGCTATATCACCACCCATATTCTGAGTCCTT
>CD_snoR32-10_T.aestivum_(IWGSC_CSS_4BL_scaff_7015993)_2888,2989_+_sbi_CD_snoR32-1_89.22-0.89-0.99-3.75_NNNNNNN_0_CGTA_37_GTGAAGA_9_CTGA_92
GGAGGACGGTGAAGATTGATATTTGGTCTCGTTCGTCGTAACTGGCATTTATTTGCCTTGCCGACCATCCTTCTATATCACCACCCATATTCTGAGTCCTCT
>CD_snoR32-11_T.aestivum_(IWGSC_CSS_2AS_scaff_5248373)_6896,6995_+_sbi_CD_snoR32-1_88.46-0.91-0.99-3.89_NNNNNNN_0_CGTA_36_GTGAAGA_8_CTGA_91
GAGGACGGTGAAGATTGATATTTGGTCTCGTTCGTCGTAACTGGCATCTTCTTGCCTTGCCGACCATTCTGCTATATCACCACCCATATTCTGAGTCCTT
>CD_snoR32-12_T.aestivum_(IWGSC_CSS_6AS_scaff_4414037)_7292,7393_-_sbi_CD_snoR32-1_87.62-0.92-0.98-3.89_NNNNNNN_0_CGTA_37_GTGAAGA_9_CTGA_92
TGAGGACGGTGAAGATTGATATTTGGTCTCGTTCGTCGTAACTGGCATTCGTTTGCCTTGCTGACCATACTGCTATATCACCACCCATATTCTGAGTCCTCC
>CD_snoR32-13_T.aestivum_(IWGSC_CSS_5AS_scaff_1551887)_29122,29220_+_sbi_CD_snoR32-1_90.1-0.89-0.98-3.67_NNNNNNN_0_CGTA_36_GTGAAGA_8_CTGA_90
GAGGACGGTGAAGATTGATATTTGGTCTCGTTCGTCGTAACTGGCATTTATTGCCTTGCCGACCATCCTGCTATATCACCACCCATATTCTGAGTCCTT
>CD_snoR32-14_T.aestivum_(IWGSC_CSS_5AS_scaff_1523218)_3318,3418_-_sbi_CD_snoR32-1_90.1-0.89-0.98-3.67_NNNNNNN_0_CGTA_37_GTGAAGA_9_CTGA_91
AGAGGACGGTGAAGATTGATATTTGGTCTCGTTCGTCGTAACTGGCATTTATTGCCTTGCCGACCATCCTGCTATATCACCACCCATATTCTGAGTCCTTA
>CD_snoR32-15_T.aestivum_(IWGSC_CSS_6BS_scaff_2941814)_1596,1701_-_sbi_CD_snoR32-1_87.88-0.87-0.93-3.18_NNNNNNN_0_CGTA_39_GTGAAGA_11_CTGA_94
CTGGAGGACGGTGAAGATTGATATTTGGTCTCGTTAGTCGTAATTGGCATTTTTTTGCCTTGCCGACCATACTGCTATATCACCACCCATATTCTGAGTCCTCCAG
>CD_snoR32-16_T.aestivum_(IWGSC_CSS_6DS_scaff_2101254)_6778,6880_-_sbi_CD_snoR32-1_88-0.88-0.92-3.23_NNNNNNN_0_CGTA_37_GTGAAGA_9_CTGA_93
GGAGGACGGTGAAGATTGATATTTGGTCTCGTTCGTCGTAATTGGCATTTTTTTTGCCTTGCCGACCATACTGCTATATCACCACCCATATTCTGAGTCCTCC
>CD_snoR32-17_T.aestivum_(IWGSC_CSS_6BL_scaff_4266929)_2492,2593_+_sbi_CD_snoR32-1_87-0.88-0.92-3.18_NNNNNNN_0_CGTA_37_ATGAAGA_9_CTGA_92
ACAGGACGATGAAGATTGATATTTGGTCTTGTTCATCGTAACTGGCATTTATTTGCCTTGCCGACCATCCTGCTATATCACCACCCATATTCTGAGTCTTCT
>CD_snoR32-18_T.aestivum_(IWGSC_CSS_4AS_scaff_6015448)_8668,8779_+_sbi_CD_snoR32-1_86.87-0.87-0.90-3.03_GTGAAGA_8_CTGA_91
GAGGACAGTGAAGATTGATATTTGGTCTCGTTCGTTGTAAATGGCATTTACTTGCCTTGCCGACCATCCTGCTATATCACCACCCATATTCTGAGTACTATCTTGGGTTTTC
>CD_snoR32-19_T.aestivum_(IWGSC_CSS_2DS_scaff_5325250)_1489,1590_+_sbi_CD_snoR32-1_84.62-0.91-0.89-3.27_NNNNNNN_0_CGTA_37_GTGAAGA_9_CTGA_92
TGAGGATGGTGAAGATCGATATTTGGTCTTGTTCGTCGTAACTGGCATCTTCTTGCCTTGCCGACCATTCTGTTATATTACCACCCATATTCTGAGTCCTTT
>CD_snoR32-20_T.aestivum_(IWGSC_CSS_2BS_scaff_5228122)_6785,6886_-_sbi_CD_snoR32-1_84.62-0.91-0.89-3.27_NNNNNNN_0_CGTA_37_GTGACGA_9_CTGA_92
TGATGTCAGTGACGATTGATATTTGGTCTCGTTCGTCGTAACTGGCATCTTCTTGCCTTGCCGACCATTCTGTTATATCACCACCCATATTCTGAGTCCTTT
>CD_snoR32-21_T.aestivum_(IWGSC_CSS_5BL_scaff_10850751)_6226,6327_-_sbi_CD_snoR32-1_82.69-0.91-0.85-2.98_GTGAAGA_9_CTGA_92
ATAGGACGGTGAAGATTGATATTTGGTCTTGTTCATCGAGACTGGCATTTATTTGCCTTGCAAACCATCCTGCTATATCAGCACCCATATTCTGAGTCCTCT
>CD_snoR32-22_T.aestivum_(IWGSC_CSS_3AL_scaff_4449322)_206,314_+_sbi_CD_snoR32-1_81.37-0.89-0.80-2.59_NNNNNNN_0_CATA_40_ATGATGG_6_CTGA_95
TGTAGATGATGGTGAAGGTTTATATTTGGTCTTGTTCATCATAACTGTCATTTATCTGCCTTGCCCACCATCCTGCTATATCACCACCCATATTCTGAGCCCAAGTGCA
>CD_snoR32-23_T.aestivum_(IWGSC_CSS_6AS_scaff_4350592)_6691,6791_+_sbi_CD_snoR32-1_83.51-0.85-0.79-2.31_GTGAAGA_9_CTGA_89
CTGGGATGGTGAAGATTGATATTTGGTCTCCGTTGTAATTGGCATTTTTTTGCCTTGCCGACCATACTGCTATATCACCACCCATATTCTGAGTCCTCCAG
>CD_snoR32-24_T.aestivum_(IWGSC_CSS_1AL_scaff_3919122)_2439,2540_+_sbi_CD_snoR32-1_81.44-0.85-0.76-2.14_NNNNNNN_0_CGTA_37_GTGACGA_9_CTGA_92
TGAGGCTGGTGACGATTGATATTTGGTCTCATTCGTCGTAACTGGCATTCATTTCCCTTGCCGACCATCCCGCTGTATAACCACCCATATTCTGAGTTTGAC
>CD_snoR32-25_T.aestivum_(IWGSC_CSS_1AL_scaff_3890127)_1102,1203_-_sbi_CD_snoR32-1_81.44-0.85-0.76-2.14_NNNNNNN_0_CGTA_37_GTGACGA_9_CTGA_92
TGAGGCTGGTGACGATTGATATTTGGTCTCATTCGTCGTAACTGGCATTCATTTCCCTTGCCGACCATCCCGCTGTATAACCACCCATATTCTGAGTTTGAC
>CD_snoR32-1_H.vulgare_(adopted_1)_453440155,453440253_+_tae_CD_snoR32-14_99.01-0.99-1.40-7.82_NNNNNNN_0_CGTA_36_GTGAAGA_8_CTGA_90
GAGGACGGTGAAGATTGATATTTGGTCTCGTTCGTCGTAACTGGCATTTACTGCCTTGCCGACCATCCTGCTATATCACCACCCATATTCTGAGTCCTT
>CD_snoR32-2_H.vulgare_(adopted_1H)_26240605,26240704_+_tae_CD_snoR32-14_98.04-1.00-1.36-7.67_NNNNNNN_0_CGTA_36_GTGAAGA_8_CTGA_91
GAGGACGGTGAAGATTGATATTTGGTCTCGTTCGTCGTAACTGGCGTTTACTTGCCTTGCCGACCATCCTGCTATATCACCACCCATATTCTGAGTCCTT
>CD_snoR32-3_H.vulgare_(adopted_6)_150939129,150939228_+_tae_CD_snoR32-8_96.97-0.98-1.34-7.10_NNNNNNN_0_CGTA_36_GTGAAGA_8_CTGA_91
GAGGACGGTGAAGATTGATATATGGTCTCGTTCGTCGTAACTGGCAATTGTTTGCCTTGCCGACCATACTGCTATATCACCACCCATATTCTGAGTCCTT
>CD_snoR32-4_H.vulgare_(adopted_5)_7499095,7499194_+_tae_CD_snoR32-5_100-0.96-1.39-7.38_NNNNNNN_0_CGTA_36_GTGAAGA_8_CTGA_91
GAGGACGGTGAAGATTGATATTTGGTCTCGTTCGTCGTAACTGGCATTTATTTGCCTTGCCGACCATCCTGCTATATCACCACCCATATTCTGAGTCCTC
>CD_snoR32-1_B.vulgaris_(Bvchr8.sca018)_4767632,4767730_-_tae_CD_snoR32-2_83-0.97-0.86-3.52_NNNNNNN_0_CGTA_35_ATGACGA_7_CTGA_91
AGGACGATGACGAAGATTTCATGGTCTCGTTCGTCGTAAGAGCGATTTAATTCGCCTTGACGACCATTCTGTTATATCACCACCCATAAGCTGAGTCCT
>CD_snoR32-1_S.tuberosum_(adopted_12)_4464058,4464172_+_bvu_CD_snoR32-1_82.83-0.99-0.90-3.88_NNNNNNN_0_CGTA_44_ATGACGA_15_CTGA_99
ATGGTTAATGGACAATGACGATTTATCTATTGGTCTCGTTCGTCGTAATGGTGTTTAAACCACCTTGCCGACCATTCTGATATATCACCACCCATAAACTGAGTCCTATTACTAT
>CD_snoR32-2_S.tuberosum_(adopted_12)_4465447,4465559_+_bvu_CD_snoR32-1_82.18-1.01-0.90-4.03_NNNNNNN_0_CGTA_44_ATGACGA_13_CTGA_99
GGTTAATGGACTATGACGACTTATATCTATTGGTCTCGTTCGTCGTAATGGTGTTTAAACCACCTTGCCGACCATTCTGATATATCACCACCCATAAACTGAGTCCTATTACT
>CD_snoR32-1_S.lycopersicum_(adopted_12)_1566904,1567015_-_stu_CD_snoR32-2_98.2-0.97-1.33-7.08_NNNNNNN_0_CGTA_43_GTGACGA_12_CTGA_99
GTTAATGGACTGTGACGACTTATATCTATTGGTCTCGTTCGTCGTAATGGTGTTTAAAACCACCTTGCCGACCATTCTGATATATCACCACCCATAAACTGAGTCCTATTGC
>CD_snoR32-2_S.lycopersicum_(adopted_12)_1568110,1568225_-_stu_CD_snoR32-1_97.32-0.97-1.30-6.70_NNNNNNN_0_CGTA_45_ATGACGA_15_CTGA_100
ATGGTTAATGGACAATGACGATTTATCTATTTGGTCTCGTTCGTCGTAATGGTGTTTAAATCACCTTGCCGACCATTCTGATATATCACCACCCATAAACTGAGTCCCATTATCAT
>CD_snoR32-1_V.vinifera_(adopted_11)_3108219,3108322_+_sbi_CD_snoR32-1_83.81-0.92-0.89-3.27_NNNNNNN_0_CGTA_39_GTGACGA_9_CTGA_94
TAAGGACTGTGACGATTCGTGTGAAAGGTCTCGTTCGTCGTAAGGGCGAGTAGCTCGCCTTGCCGACTATTCTGATATATCACCACCCATATTCTGAGTCCTAT
>CD_snoR32-1_R.communis_(adopted_29912)_1519401,1519502_+_hvu_CD_snoR32-4_86.41-1.02-0.97-4.79_NNNNNNN_0_CATA_37_GTGACGA_7_CTGA_94
AGGACTGTGACGATTGATATCATTGGTCTCGTTCGGCATAATGGCATGCTATGCTTGCCTTGATGACCATCCTGATATATCACCACCCATATTCTGAGTCCT
>CD_snoR32-1_L.japonicus_(LjSGA_011455)_3251,3348_-_vvi_CD_snoR32-1_83-0.95-0.81-3.16_NNNNNNN_0_CGTA_39_GTGACGA_7_CTGA_90
GGGACAGTGACGACTCCATGTGATTAGGTCTCGTTCGTCGTAATGGCTCACAAGCCTTGCCGACCATCCTATATATCACCACCCATATTCTGAGTCCC
>CD_snoR32-2_L.japonicus_(LjT43I20)_113715,113818_+_sbi_CD_snoR32-1_88-0.88-0.97-3.45_NNNNNNN_0_CGTA_39_GTGACGA_10_CTGA_94
AAGTGGACAGTGACGATTTTGTGATAGGTCTCGTTCGTCGTAATTGGCCTATTTTGGCCTTGCCGACCATCCTGTTATATCACCACCCATATTCTGAGTCCCTT
>CD_snoR32-1_M.truncatula_(adopted_1)_23255670,23255767_+_lja_CD_snoR32-2_91.43-1.00-1.17-6.02_NNNNNNN_0_CGTA_36_GTGAAGA_6_CTGA_91
GGACTGTGAAGATTTCTGTGATAGGTCTCGTTCGTCGTAATTGGTCTTTTTCGACCTTGCCGACCATCCTGTTATATCACCACCCATATTCTGAGTCC
>CD_snoR32-2_M.truncatula_(adopted_8)_30300786,30300885_+_lja_CD_snoR32-2_90.48-1.00-1.07-5.36_NNNNNNN_0_CGTA_38_GTGACGA_10_CTGA_90
AAGGCGACGGTGACGATTGTGATTAGGTCTCGTTCGTCGTAATGGCCAATTGGCCTTGCCGACCATCCTGTTATATCACCACCCATATTCTGAGTCCCTT
>CD_snoR32-3_M.truncatula_(adopted_8)_30182566,30182665_+_lja_CD_snoR32-2_90.48-1.00-1.07-5.36_NNNNNNN_0_CGTA_38_GTGACGA_10_CTGA_90
AAGGCGACGGTGACGATTGTGATTAGGTCTCGTTCGTCGTAATGGCCAATTGGCCTTGCCGACCATCCTGTTATATCACCACCCATATTCTGAGTCCCTT
>CD_snoR32-4_M.truncatula_(adopted_6)_20863307,20863403_+_lja_CD_snoR32-2_86.67-1.00-1.01-4.79_NNNNNNN_0_CGTA_36_TTGATGA_6_CTGA_90
GGACATTGATGAATACTGTGATAGGTCTCGTTCGTCGTAATGGTAAATTTTTACCTTGCCGACCATTCTGTTATATCACCACCCATATTCTGAGTCC
>CD_snoR32-5_M.truncatula_(adopted_6)_20881859,20881955_+_lja_CD_snoR32-2_86.46-0.91-0.92-3.49_NNNNNNN_0_CGTA_36_CTGATGA_6_CTGA_90
AGACACTGATGAATACTGTGACAGGTCTCGTTCGTCGTAATGGTAAATTTTTACCTTGCCGACCATTCTGTTATATCACCACCCATATTCTGAGTCT
>CD_snoR32-1_P.persica_(scaffold_7)_20739395,20739487_-_mtr_CD_snoR32-3_81.63-0.97-0.85-3.39_NNNNNNN_0_CGTA_34_GTGAGGA_6_CTGA_86
GGACTGTGAGGATGTATTATTGGTCTCGTTCGTCGTAATGGCTCTTGGGCCTTGCCGACTAGAGTGATATATCACCACCCATAGTCTGAGTCC
>CD_snoR32-2_P.persica_(scaffold_7)_20740429,20740529_-_lja_CD_snoR32-2_89.32-0.98-1.04-4.90_NNNNNNN_0_CGTA_39_GTGATGA_7_CTGA_93
GGGACAGTGATGATTCATATTGATAAGGTCTCGTTCGTCGTAATTGGCCGTGAAGGCCTTGCCGACCATCCTGTTATATCACCACCCATATTCTGAGTCCC
>CD_snoR32-1_B.rapa_(A04)_7483848,7483952_+_ath_CD_snoR32-1_95.1-1.00-1.28-6.95_NNNNNNN_0_CGTA_36_GTGACGA_7_CTGA_97
GGGACAGTGACGATTGATATTAAGGTCTCGTTCGTCGTAACATGGGCCGTAAAATAGCCTATTTGACGACCATTCTGTTATATCACCACCCATATTCTGAGTCCT
>CD_snoR32-2_B.rapa_(A03)_19615920,19616030_-_ath_CD_snoR32-1_95.1-1.00-1.28-6.95_NNNNNNN_0_CGTA_39_GTGACGA_10_CTGA_100
TTGTGGACAGTGACGATTGATATTAAGGTCTCGTTCGTCGTAACATGGGCCGTAAAATAGCCTATTTGACGACCATTCTGTTATATCACCACCCATATTCTGAGTCCCTAA
>CD_snoR32-3_B.rapa_(A04)_15499634,15499735_-_ath_CD_snoR32-1_94.06-0.99-1.26-6.61_NNNNNNN_0_CGTA_35_GTGACGA_6_CTGA_95
GGACAGTGACGATTGATACTAAGGTCTCGTTCGTCGTAACATAGGCTGTAAAAAGCCTATTTGCCGACCATTCTGTTATATCACCACCCATATGCTGAGTCC
>CD_snoR32-4_B.rapa_(A01)_11451899,11452001_+_ath_CD_snoR32-1_95.05-0.99-1.26-6.69_NNNNNNN_0_CGTA_35_GTGACGA_7_CTGA_95
GGGACAGTGACGATTGATATTAGGTCTCGTTCGTCGTAATATCGGCCTTAAAAAGCCGATTTGCCGACCATTCTGTTATATCACCACCCATATTCTGAGTCCT
>CD_snoR32-5_B.rapa_(A07)_3845837,3845940_+_ath_CD_snoR32-1_93.07-0.99-1.24-6.37_NNNNNNN_0_CGTA_36_GTGACGA_7_CTGA_96
TGGACGGTGACGATTGATATTAAGGTCTCGTTCGTCGTAACATCGGCTGTAAAATGCTGATTTGCCGACCATTCTGTTATATCACCACCCATATTCTGAGTCCA
>CD_snoR32-1_C.sinensis_(scaffold00256)_snoR3203,103310_+_sbi_CD_snoR32-1_85.05-0.94-0.90-3.56_NNNNNNN_0_CGTA_41_GTGAAGA_9_CTGA_98
ATGGGACGGTGAAGATTCCGCAGTGAAAGGTCTCGTTCGTCGTAACTGGCTAAGGAATTAGCCTTGCCGACCATCCTGTTATATCACCACCCATATTCTGAGTCCCTA
>CD_snoR32-1_Z.mays_(adopted_10)_110704295,110704413_-_sbi_CD_snoR32-1_78.57-0.98-0.80-3.12_NNNNNNN_0_CGTA_45_GTGAGGA_6_TTGA_100
TTTGGGTGAGGACAATTAAAATTATATCTATTGGTCTTGCTCGTCGTAACTAGGATCTGATTCCCTTGCTAACCATCTTGATATATCACCACCCATATTTTGAGTCTGTAGCCTACAAG
