# Supplementary material for: Phylogenetic distribution of plant snoRNA families
Source: BMC Genomics. 2016 Nov 24;17:969. doi: 10.1186/s12864-016-3301-2 (PMC5122169; doi:10.1186/s12864-016-3301-2)
Supplement: Additional file 11 — snoRNAs with coordinates. Complete archive of all fasta files of annotated snoRNAs is provided. The header of each sequence follows convention of the snoStrip pipeline and includes genome coordinates, detailes about the successful query during homology search and annotation of the characteristic box motifs. (ZIP 355 kb) [file 12864_2016_3301_MOESM11_ESM.zip › Additional_folder_5/U36II.fa]

>CD_U36IIa-1_A.thaliana_(chr1)_875516,875604_-_ATGAAGT_42_CTGA_29_ATGATTA_5_ATGA_82
GGCAATGATTATAAACTTACCCGCGCTTCTGAGATTATTCAATGAAGTAGATACGGTAAATACATGGTTGAATTTCTTAATATGAGCCA
>CD_U36IIb-1_A.thaliana_(chr1)_1008810,1008898_+_NNNNNNN_0_CTGA_29_ATGATTA_5_ATGA_82
GGCAATGATTATAAACTTACCCGCGCTTCTGAGATTATTCAATGAAGCAGATACGGTAAATACATGGTTGAATTTCTTAATATGAGCCA
>CD_U36IIb-1_P.patens_(DS544967.1)_888381,888473_-_ath_CD_U36IIb-1_77.78-1.00-0.69-2.71_GTGAAGC_47_CTGA_32_GTGATTA_9_ATGA_83
CGAAGGCTGTGATTAGAAACTACCCGCGCTTCTGAGAGGAAACTCAGTGAAGCAAAGAGATAACATGGTTAAATTTCTTTAGATGAGCCTTCC
>CD_U36IIb-1_S.moellendorffii_(GL377622)_512469,512555_-_ppt_CD_U36IIb-1_78.82-0.90-0.74-2.32_CTGAAGC_43_CTGA_30_ATGATTA_7_ATGA_79
GTGGCGATGATTACAAACTATCCGCGCTTCTGAGATCAAACGCTGAAGCACAAAAAGATAATGGTTGAATTTCTTGACATGAGCCAC
>CD_U36IIb-2_S.moellendorffii_(GL377565)_6845356,6845442_+_ppt_CD_U36IIb-1_78.82-0.90-0.74-2.32_CTGAAGC_43_CTGA_30_ATGATTA_7_ATGA_79
GTGGCGATGATTACAAACTATCCGCGCTTCTGAGATCAAACGCTGAAGCACAAAAAGATAATGGTTGAATTTCTTGACATGAGCCAC
>CD_U36IIa-1_P.taeda_(scaffold777844.3)_138268,138362_+_ath_CD_U36IIa-1_78.02-1.01-0.71-2.88_GTGAAGT_49_CTGA_34_ATGATTA_12_ATGA_82
ATGTTGTGGCAATGATTAAACTCACCCGCGCTTCTGATGCTCAATGCAGTGAAGTAAAAGTGGATGGTTGAATTTCTTGATATGAGCCAAAATGT
>CD_U36IIa-2_P.taeda_(scaffold777844.3)_177137,177234_+_ath_CD_U36IIa-1_75.56-1.00-0.66-2.47_GTGAAGT_50_CTGA_35_ATGATTA_13_ATGA_84
AATGCTGTGGCAATGATTAAACTTACCCACGCTTCTGATACTTCAGGTAGTGAAGTAAAACATGGATGGTTGAATTTCTTTATATGAGCCGATGCATT
>CD_U36IIb-1_P.dactylifera_(PDK_30s904701)_131372,131465_-_ath_CD_U36IIb-1_86.52-0.99-0.90-4.09_ATGAAGC_45_CTGA_32_ATGATTA_9_ATGA_84
TGTTGGCGATGATTATAACTTACCCGCGCTTCTGATGATTATACATGAAGCATAAGGTAGAAAAAATGGTTGAATTTCTTGATATGAGCTGACA
>CD_U36IIb-2_P.dactylifera_(PDK_30s1018371)_3547,3641_-_ath_CD_U36IIb-1_83.52-1.01-0.84-3.80_ATGAAGC_45_CTGA_32_ATGATTA_9_ATGA_85
TGTTGGCGATGATTATAATCTACCCGCGCTTCTGATAATTATACATGAAGCATATGGTTAGAAAAAATGGTTGAATTTCTTGATATGAGCCAATA
>CD_U36IIb-1_T.aestivum_(IWGSC_CSS_7DL_scaff_3394428)_6899,6986_-_pda_CD_U36IIb-2_81.72-0.97-0.82-3.24_GTGAAGT_42_CTGA_32_GTGATTA_8_ATGA_79
GGTGGCGGTGATTAGAATCTTACCCGCGCTTCTGATAACTCGTGAAGTACAAGGGAAAACATGGTTGAATTTCTTAATATGAGCCACT
>CD_U36IIb-2_T.aestivum_(IWGSC_CSS_7BL_scaff_6686739)_7234,7322_+_pda_CD_U36IIb-1_81.11-0.95-0.78-2.88_GTGAAGT_43_CTGA_32_GTGATTA_8_ATGA_80
GGTGGCTGTGATTAGAATCTTACCCGCGCTTCTGATCAACTCGTGAAGTACAAGGGAAAACATGGTTGAATTTCTTAATATGAGCCACT
>CD_U36IIb-3_T.aestivum_(IWGSC_CSS_6BS_scaff_2930899)_2648,2735_-_ath_CD_U36IIb-1_83.15-0.99-0.87-3.75_GTGAAGC_43_CTGA_31_GTGATTA_7_ATGA_80
GTGGCAGTGATTAGAATCTTACCCGCGCTTCTGATTTAACTCGTGAAGCACAAGGGAAAACATGGTTGAATTTCTTAATATGAGCCAC
>CD_U36IIa-1_T.aestivum_(IWGSC_CSS_7AL_scaff_4485516)_114,202_+_ath_CD_U36IIa-1_84.27-0.99-0.87-3.81_ATGAAGT_43_CTGA_32_GTGATTA_8_ATGA_80
GGTGGCAGTGATTAGAATCTTACCCGCGCTTCTGATTAACTCATGAAGTACAAGGGAAAACATGGTTGAATTTCTTAATATGAGCCACT
>CD_U36IIa-2_T.aestivum_(IWGSC_CSS_7DL_scaff_3394428)_9072,9158_-_ath_CD_U36IIa-1_83.15-0.99-0.84-3.59_GTGAAGT_42_CTGA_31_GTGATTA_7_ATGA_79
GTGGCAGTGATTAGAATCTTACCCGCGCTTCTGATTAACTCGTGAAGTACAAGGGAAAACATGGTTGAATTTCTTAATATGAGCCAC
>CD_U36IIa-3_T.aestivum_(IWGSC_CSS_7DL_scaff_3394428)_4791,4879_-_ath_CD_U36IIa-1_83.15-0.99-0.84-3.59_GTGAAGT_43_CTGA_32_GTGATTA_8_ATGA_80
GGTGGCAGTGATTAGAATCTTACCCGCGCTTCTGATTAACTCGTGAAGTACAAGGGAAAACATGGTTGAATTTCTTAATATGAGCCACT
>CD_U36IIa-4_T.aestivum_(IWGSC_CSS_7AL_scaff_4485516)_2161,2249_+_ath_CD_U36IIa-1_82.02-0.99-0.81-3.37_GTGAAGT_43_CTGA_32_GTGATTA_8_ATGA_80
GGTGGCAGTGATTAGAATCTTACCCGTGCTTCTGATTAACTCGTGAAGTACAAGGGAAAACATGGTTGAATTTCTTAATATGAGCCACT
>CD_U36IIa-1_H.vulgare_(adopted_7)_561867834,561867922_-_tae_CD_U36IIa-3_98.88-0.99-1.40-7.78_GTGAAGT_43_CTGA_32_GTGATTA_8_ATGA_80
GGTGGCGGTGATTAGAATCTTACCCGCGCTTCTGATTAACTCGTGAAGTACAAGGGAAAACATGGTTGAATTTCTTAATATGAGCCACT
>CD_U36IIa-2_H.vulgare_(adopted_7)_546045974,546046063_-_tae_CD_U36IIa-3_78.65-0.99-0.81-3.20_NNNNNNN_0_CTGA_33_GTGATTA_9_ATGA_83
TGGTGACAGTGATTAGAATCTTACCTGCGCTTCTGATTGACCCTTGAAATGGAAATACCAATTCGTGGGTGCATTTCTTGATATGAGCCA
>CD_U36IIa-1_B.vulgaris_(Bvchr5.sca022)_1461356,1461446_+_ath_CD_U36IIa-1_83.33-1.00-0.89-3.94_ATGAAGT_46_CCGA_32_ATGATTA_8_ATGA_82
TTTGGCAATGATTAGTAACTTATCCGCGCTTCCGAGATTTATTCGATGAAGTATAGGATTAAAATGGTTGAATTTCTTGATATGAGCCAAA
>CD_U36IIa-2_B.vulgaris_(Bvchr5.sca022)_1463493,1463581_+_ath_CD_U36IIa-1_81.11-1.00-0.82-3.50_ATGAAGT_45_CCGA_31_ATGATTA_7_ATGA_81
TTGGTAATGATTAGTAACTTATCCGCGCTTCCGAGATTTATTCGATGAAGTGTAGGATTAAAATGGTTGAATTTCTTGATATGAGCCAA
>CD_U36IIa-3_B.vulgaris_(Bvchr3_un.sca012)_279446,279538_+_ath_CD_U36IIa-1_81.11-1.00-0.82-3.50_ATGAAGT_47_CCGA_33_ATGATTA_9_ATGA_83
TTTTGGAAATGATTAGTAACTTATTCGCGCTTCCGAGATTCATTCAATGAAGTATAGGATTAAAATGGTTCAATTTCTTGATATGAGCCAAAA
>CD_U36IIa-4_B.vulgaris_(Bvchr5.sca007)_1748993,1749083_+_ath_CD_U36IIa-1_80.46-0.97-0.81-3.12_ATGAAGT_45_CTGA_32_ATGATTA_9_ATGA_81
TGAAGGCTATGATTAATAATTATCCGCGCTTCTGAGATTGCTCAATGAAGTAAAGGATATTAATGGTTGAATTTCTTGATATGAGCTTTTT
>CD_U36IIa-1_D.purpurea_(dpa_locus_9601_iso_9_len_1806_ver_4)_1414,1501_-_bvu_CD_U36IIa-1_78.89-0.98-0.71-2.69_ATGAAGC_42_CTGA_29_ATGATTA_7_ATGA_80
GTGGCCATGATTAGTTTCTTATCCGCTTCTGATTTAACAGTATGAAGCAGTGAATGAACCAATGGTTGAATTTCTTGATATGAGCCAC
>CD_U36IIa-2_D.purpurea_(dpa_locus_9601_iso_8_len_1986_ver_4)_1594,1681_-_bvu_CD_U36IIa-1_78.89-0.98-0.71-2.69_ATGAAGC_42_CTGA_29_ATGATTA_7_ATGA_80
GTGGCCATGATTAGTTTCTTATCCGCTTCTGATTTAACAGTATGAAGCAGTGAATGAACCAATGGTTGAATTTCTTGATATGAGCCAC
>CD_U36IIa-3_D.purpurea_(dpa_locus_9601_iso_6_len_1920_ver_4)_1532,1619_-_bvu_CD_U36IIa-1_78.89-0.98-0.71-2.69_ATGAAGC_42_CTGA_29_ATGATTA_7_ATGA_80
GTGGCCATGATTAGTTTCTTATCCGCTTCTGATTTAACAGTATGAAGCAGTGAATGAACCAATGGTTGAATTTCTTGATATGAGCCAC
>CD_U36IIa-4_D.purpurea_(dpa_locus_9601_iso_5_len_1908_ver_4)_1532,1619_-_bvu_CD_U36IIa-1_78.89-0.98-0.71-2.69_ATGAAGC_42_CTGA_29_ATGATTA_7_ATGA_80
GTGGCCATGATTAGTTTCTTATCCGCTTCTGATTTAACAGTATGAAGCAGTGAATGAACCAATGGTTGAATTTCTTGATATGAGCCAC
>CD_U36IIa-5_D.purpurea_(dpa_locus_9601_iso_2_len_1397_ver_4)_1005,1092_-_bvu_CD_U36IIa-1_78.89-0.98-0.71-2.69_ATGAAGC_42_CTGA_29_ATGATTA_7_ATGA_80
GTGGCCATGATTAGTTTCTTATCCGCTTCTGATTTAACAGTATGAAGCAGTGAATGAACCAATGGTTGAATTTCTTGATATGAGCCAC
>CD_U36IIa-6_D.purpurea_(dpa_locus_9601_iso_1_len_1909_ver_4)_1517,1604_-_bvu_CD_U36IIa-1_78.89-0.98-0.71-2.69_ATGAAGC_42_CTGA_29_ATGATTA_7_ATGA_80
GTGGCCATGATTAGTTTCTTATCCGCTTCTGATTTAACAGTATGAAGCAGTGAATGAACCAATGGTTGAATTTCTTGATATGAGCCAC
>CD_U36IIa-7_D.purpurea_(dpa_locus_9601_iso_10_len_1924_ver_4)_1532,1619_-_bvu_CD_U36IIa-1_78.89-0.98-0.71-2.69_ATGAAGC_42_CTGA_29_ATGATTA_7_ATGA_80
GTGGCCATGATTAGTTTCTTATCCGCTTCTGATTTAACAGTATGAAGCAGTGAATGAACCAATGGTTGAATTTCTTGATATGAGCCAC
>CD_U36IIa-1_S.tuberosum_(adopted_10)_4150736,4150821_+_bvu_CD_U36IIa-1_84.95-1.01-0.94-4.45_ATGAAGT_43_CTGA_30_ATGATTA_5_ATGA_80
GGCTATGATTAGAATATTTATCCGCGCTTCTGAGAGTAATCTATGAAGTATATGATAAAAAATGGTTGAATTTCTTAATATGAGCC
>CD_U36IIa-2_S.tuberosum_(adopted_7)_48508467,48508564_-_bvu_CD_U36IIa-1_81.52-1.00-0.83-3.58_ATGAAGC_51_CTGA_38_ATGATTA_11_ATGA_86
GAATTTGGCGATGATTAAAACGGATTTATCCGCGCTTCTGAGAGAAATCGATGAAGCATAACATAAATTGGTTGAATTTCTTGATATGAGCCAGATTT
>CD_U36IIb-1_S.tuberosum_(adopted_11)_2387779,2387875_+_pda_CD_U36IIb-2_79.31-0.91-0.76-2.41_NNNNNNN_0_GTGA_34_GTGATTA_9_ATGA_87
TTTTTACGGTGATTAGATGATTTATCCACGCTTGTGAGAGTAATCTATTAAGCATATGTTTTTAAAAAATGGTTGAATTTCTTAATATGAGCCTAAT
>CD_U36IIa-1_S.lycopersicum_(adopted_7)_60219177,60219274_+_stu_CD_U36IIa-2_98.97-0.98-1.39-7.59_ATGAAGC_51_CTGA_38_ATGATTA_11_ATGA_86
GAATTTGGCGATGATTAAAACGGATTTATCCGCGCTTCTGAGAGAAATCGATGAAGCATAACATAAATTGGTTGAATTTCTTGATATGAGCTAGATTC
>CD_U36IIa-2_S.lycopersicum_(adopted_10)_2696039,2696126_+_stu_CD_U36IIa-1_94.32-1.01-1.28-7.01_ATGAAGC_43_CTGA_30_ATGATTA_5_ATGA_82
GGCTATGATTAGAAGATTTATCCGCGCTTCTGAGAGTGATCTATGAAGCATATGATAAAAAAAATGGTTGAATTTCTTAATATGAGCC
>CD_U36IIa-1_V.vinifera_(adopted_12)_8938375,8938464_-_stu_CD_U36IIa-1_86.52-1.02-1.00-4.97_ATGAAGC_43_CTGA_30_ATGATTA_7_ATGA_82
CTGGCAATGATTATATGTTATCCGCGCTTCTGAGAGCAATCGATGAAGCATAAAGGAAAAAAAATGGTTGAATTTCTTAATATGAGCCAG
>CD_U36IIb-1_V.vinifera_(adopted_19)_7868317,7868403_+_ath_CD_U36IIb-1_79.78-0.99-0.84-3.42_ATGAAGC_41_CTGA_28_GTGATTA_5_ATGA_81
GGCAGTGATTACATATTATCCGCGCTTCTGAGAGCTATCAATGAAGCAGAAAGAAAAAAGATTTGGTTGAATTTCTTGATATGAGCC
>CD_U36IIa-1_R.communis_(adopted_29983)_902919,903008_+_stu_CD_U36IIa-2_88.89-0.91-0.98-3.82_ATGAAGC_45_CTGA_32_ATGATTA_8_ATGA_81
GTTGGCAATGATTAAAGATTTATCCGCGCTTCTGAGAGATATCAATGAAGCACAAAAGAAATATGGTTGAATTTCTTGATATGAGCCAAT
>CD_U36IIb-1_L.japonicus_(CM0468)_88823,88914_+_vvi_CD_U36IIb-1_83.91-0.99-0.95-4.22_ATGAAGC_44_CTGA_31_GTGATTA_8_ATGA_83
GTTGGCTGTGATTACACGTTATCCGCGCTTCTGAGAATTTTCAATGAAGCACAATGGATTAATTATGGTTGAATTTCTTGATATGAGCCTAC
>CD_U36IIa-1_L.japonicus_(CM0711)_169927,170018_-_bvu_CD_1077-1_84.27-0.97-0.94-3.98_ATGAAGT_46_CTGA_32_ATGATTA_9_ATGA_82
TGTTGGCTATGATTAGATCTTATCCGCGCTTCTGAGATTCTGTCCATGAAGTATAACGGAAAAATGGTTGAATTTCTTAATATGAGCCAAGT
>CD_U36IIa-1_M.truncatula_(adopted_4)_33970945,33971033_-_lja_CD_U36IIa-1_88.89-0.97-1.01-4.59_ATGAAGT_43_CTGA_31_ATGATTA_8_ATGA_80
TTTGGCTATGATTACATATTATCCGCGCTTCTGAGTTTTCCTATGAAGTATATCGGAATCAATGGTTGAATTTCTTAATATGAGCCAAA
>CD_U36IIb-1_P.persica_(scaffold_3)_17526194,17526294_-_vvi_CD_U36IIb-1_85.06-0.99-1.02-4.62_ATGAAGC_48_CTGA_35_ATGATTA_12_ATGA_88
GAATTTTGGCGATGATTACAAATTATCCGCGCTTCTGAGAGCAATCTATGAAGCAGAATGTGATAATCAATGGTTGAATTTCTTGATATGAGCCATGATTT
>CD_U36IIb-2_P.persica_(scaffold_3)_17519141,17519241_-_vvi_CD_U36IIb-1_83.91-0.99-0.99-4.38_ATGAAGC_48_CTGA_35_ATGATTA_12_ATGA_88
GAATTTTGGCGATGATTACAAATTATCCACGCTTCTGAGAGCAATCTATGAAGCAGAATGTGATAATCAATGGTTGAATTTCTTGATATGAGCCATGATTT
>CD_U36IIb-1_G.raimondii_(Chr13)_8902918,8903016_-_ppe_CD_U36IIb-1_82.98-0.92-0.81-2.89_ATGAAGC_49_CCGA_36_ATGATTA_9_ATGA_89
TGCTGGTGATGATTACTTTTATTTTATCCGCGCTTCCGAGAACAATCGATGAAGCAAATAAGTAATAAAAATGGTTGAATTTCTTGATATGAGCCAGCA
>CD_U36IIa-1_G.raimondii_(Chr08)_40940563,40940657_-_stu_CD_U36IIa-1_86.02-0.94-0.91-3.63_ATGAAGC_47_CTGA_34_ATGATTA_7_ATGA_87
TTGGCGATGATTACATTTGTTTTATCCGCGCTTCTGAGAGCAATCCATGAAGCATATTAACGATAAAAATGGTTGAATTTCTTGATATGAGCCGA
>CD_U36IIa-1_B.rapa_(A05)_8840590,8840682_+_mtr_CD_U36IIa-1_88.3-1.04-1.04-5.61_ATGAAGT_46_CTGA_31_ATGATTA_7_ATGA_85
TTGGCTATGATTACAAAATTATCCGCGCTTCTGAGGTTTTAATCAATGAAGTATATTCGGAAAACAATGGTTGAATTTCTTAATATGAGCCAA
>CD_U36IIa-2_B.rapa_(A03)_13417483,13417575_+_mtr_CD_U36IIa-1_88.76-0.99-1.03-4.90_GTGAAGT_46_CTGA_32_ATGATTA_9_ATGA_83
TTTTGGCTATGATTACAAAATATCCGCGCTTCTGAGATTTATTCTGTGAAGTAATCGGAAAACAATGGTTGAATTTCTTAATATGAGCCTTCT
>CD_U36IIa-3_B.rapa_(A01)_26970210,26970303_+_bvu_CD_U36IIa-1_85.39-0.97-0.97-4.20_ATGAAGT_47_CTGA_33_GTGATTA_9_ATGA_84
GTTTGGCTGTGATTACAAAATTATCCGCGCTTCTGAGATTTATTCCATGAAGTAATCGGAAAACAATGGTTGAATTTCTTAATATGAGCCTTCT
>CD_U36IIb-1_B.rapa_(A10)_3826733,3826828_+_ath_CD_U36IIb-1_92.31-1.01-1.21-6.46_ATGAAGC_47_CTGA_32_ATGATTA_8_ATGA_87
ACTGGCTATGATTATAAACTTGCCCGCGCTTCTGAGATTGGTTTCAATGAAGCATATACGGTAAAAACATGGTTGAATTTCTTAATATGAGCCAGT
>CD_U36IIb-2_B.rapa_(A10)_3825653,3825741_+_ath_CD_U36IIb-1_89.01-1.01-1.09-5.54_GTGAAGC_44_CTGA_29_GTGATTA_5_ATGA_83
GGCTGTGATTATAAACTTACCTGCGCTTCTGAGATTGATTTCAGTGAAGCATATACGGTAAAAACATGGTTGAATTCTTAATATGAGCC
>CD_U36IIa-1_C.sinensis_(scaffold00932)_6016,6108_-_stu_CD_U36IIa-1_87.78-1.03-1.05-5.47_ATGAAGT_45_CTGA_33_ATGATTA_7_ATGA_85
TTGGCTATGATTATATATATTTATCCGCGCTTCTGAGAGTGTCTATGAAGTACAAGGATAAAAAAAATGGTTGAATTTCTTGATATGAGCCAG
